# Supplementary material for: Financial Difficulties Correlate With Mental Health Among Bangladeshi Residents Amid COVID-19 Pandemic: Findings From a Cross-Sectional Survey
Source: Front Psychiatry. 2021 Dec 8;12:755357. doi: 10.3389/fpsyt.2021.755357 (PMC8692668; doi:10.3389/fpsyt.2021.755357)
Supplement: Supplementary file 1 [file Table_1.XLSX]

## Sheet: SPSS Data set
Age	Sex	Education	Marital status	Family member	Monthely income	Residence	Health status	COVID-19 affected people in family	COVID-19 affected people in area	Income status change due to COVID-19	Possibility of decreasing income	Probability of loosing job	Food scarcity due to COVID-19	Probability of food scarcity in future.	Depression	Anxiety	Stress	DASS1	DASS2	DASS3	DASS4	DASS5	DASS6	DASS7	DASS8	DASS9	DASS10	DASS11	DASS12	DASS13	DASS14	DASS15	DASS16	DASS17	DASS18	DASS19	DASS20	DASS21	DASS21_Total	Depression	Anxiety	Stress	Depression levels	Anxiety levels	Stress levels
Younger age	Female	Bellow university	Married	Up to 4	<20,000 BDT	Rural	Good	No	No	No	No	No	No	No	Negative	Positive	Negative	1	0	0	2	2	1	1	0	0	1	1	0	1	1	2	1	0	1	1	1	1	36	12	14	10	Mild	Moderate	Normal
Middle age	Male	University	Married	Up to 4	<20,000 BDT	Urban	Good	Yes	Yes	Yes	Yes	Yes	Yes	Yes	Negative	Negative	Negative	1	0	0	0	0	0	0	0	0	1	1	1	0	0	0	0	0	0	0	1	2	14	6	2	6	Normal	Normal	Normal
Younger age	Female	University	Married	Up to 4	<20,000 BDT	Urban	Good	No	Yes	Yes	Yes	Yes	Yes	Yes	Positive	Negative	Negative	2	0	2	0	0	2	0	1	2	2	0	1	0	0	2	2	2	0	0	0	2	40	20	8	12	Moderate	Mild	Normal
Younger age	Male	University	Married	Up to 4	<20,000 BDT	Urban	Good	No	Yes	Yes	Yes	Yes	Yes	Yes	Positive	Positive	Positive	2	1	2	2	1	2	1	2	3	3	3	2	3	2	3	2	3	3	2	3	3	96	34	30	32	Extremely severe	Extremely severe	Severe
Middle age	Male	University	Married	Up to 4	<20,000 BDT	Urban	Good	No	Yes	Yes	Yes	No	No	No	Positive	Positive	Positive	2	2	2	1	2	1	1	2	2	2	1	1	2	2	2	2	2	1	1	1	1	66	26	20	20	Severe	Extremely severe	Moderate
Younger age	Male	Bellow university	Married	Up to 4	20000 to 50000 BDT	Rural	Good	No	Yes	Yes	Yes	Yes	Yes	Yes	Positive	Positive	Positive	2	2	0	3	1	3	0	3	3	1	2	2	2	3	1	0	3	2	2	1	1	74	16	24	34	Moderate	Extremely severe	Extremely severe
Middle age	Male	Bellow university	Married	Up to 4	20000 to 50000 BDT	Rural	Good	No	Yes	Yes	Yes	Yes	No	Yes	Positive	Negative	Positive	2	0	1	0	2	2	0	1	1	3	2	2	2	0	2	1	0	1	0	1	2	50	22	8	20	Severe	Mild	Moderate
Younger age	Female	University	Married	Up to 4	20000 to 50000 BDT	Urban	Good	No	No	Yes	Yes	Yes	Yes	Yes	Positive	Positive	Negative	1	1	1	1	3	2	0	2	2	2	2	2	0	0	1	2	0	0	3	1	2	56	20	18	18	Moderate	Severe	Mild
Younger age	Female	University	Married	Up to 4	20000 to 50000 BDT	Urban	Good	No	Yes	Yes	Yes	Yes	Yes	Yes	Positive	Positive	Positive	2	2	2	2	2	1	2	2	2	2	2	2	2	2	2	2	2	2	2	2	2	82	28	28	26	Extremely severe	Extremely severe	Severe
Middle age	Male	University	Married	Up to 4	20000 to 50000 BDT	Urban	Good	No	Yes	Yes	Yes	Yes	No	Yes	Negative	Negative	Positive	2	0	2	0	0	2	0	2	0	2	2	2	0	0	2	2	0	0	0	0	0	36	12	4	20	Mild	Normal	Moderate
Middle age	Male	University	Married	Up to 4	20000 to 50000 BDT	Urban	Good	No	Yes	Yes	Yes	Yes	No	Yes	Positive	Positive	Negative	2	2	1	1	1	0	2	2	0	1	2	0	1	0	1	1	1	1	2	2	2	50	16	20	14	Moderate	Extremely severe	Normal
Middle age	Male	University	Married	Up to 4	20000 to 50000 BDT	Urban	Good	No	Yes	Yes	No	No	Yes	No	Positive	Positive	Negative	2	2	2	1	2	1	0	1	2	1	1	1	2	1	1	0	0	1	0	1	1	46	16	14	16	Moderate	Moderate	Mild
Middle age	Female	University	Married	Up to 4	20000 to 50000 BDT	Urban	Good	No	Yes	Yes	No	No	No	No	Negative	Negative	Negative	0	0	0	0	0	0	0	0	0	0	0	0	0	0	0	0	0	0	0	0	0	0	0	0	0	Normal	Normal	Normal
Younger age	Male	University	Married	Up to 4	20000 to 50000 BDT	Urban	Good	No	Yes	No	Yes	Yes	No	Yes	Negative	Negative	Negative	0	0	0	0	0	0	0	0	0	0	0	0	0	0	0	0	0	0	0	0	0	0	0	0	0	Normal	Normal	Normal
Younger age	Male	University	Married	Up to 4	20000 to 50000 BDT	Urban	Good	No	Yes	No	Yes	No	No	Yes	Negative	Negative	Negative	0	0	0	0	0	1	0	2	0	0	0	0	0	1	0	0	2	0	0	0	0	12	4	0	8	Normal	Normal	Normal
Younger age	Female	University	Married	Up to 4	20000 to 50000 BDT	Urban	Good	No	Yes	No	Yes	No	No	Yes	Positive	Positive	Positive	2	1	2	1	2	2	1	2	2	2	3	2	2	2	1	2	2	3	1	2	1	76	26	18	32	Severe	Severe	Severe
Younger age	Female	University	Married	Up to 4	20000 to 50000 BDT	Urban	Good	No	Yes	No	Yes	No	No	No	Negative	Negative	Negative	0	0	0	0	1	0	0	0	1	0	0	1	2	1	1	1	1	1	0	0	0	20	10	4	6	Mild	Normal	Normal
Younger age	Female	University	Married	Up to 4	20000 to 50000 BDT	Urban	Good	No	No	No	No	No	Yes	Yes	Positive	Positive	Positive	1	0	1	2	1	2	2	1	2	3	1	1	3	3	2	2	2	1	2	2	2	72	28	24	20	Extremely severe	Extremely severe	Moderate
Middle age	Female	University	Married	Up to 4	20000 to 50000 BDT	Urban	Bad	No	Yes	Yes	Yes	Yes	No	Yes	Negative	Positive	Negative	1	1	1	0	0	0	1	1	1	0	1	1	0	1	1	1	2	1	1	1	1	34	10	12	12	Mild	Moderate	Normal
Middle age	Male	University	Married	Up to 4	>50, 000 BDT	Urban	Good	Yes	Yes	No	No	No	No	No	Positive	Negative	Negative	2	0	2	0	1	1	0	1	0	0	2	2	1	1	1	2	1	0	1	0	0	36	14	4	18	Moderate	Normal	Mild
Younger age	Female	University	Married	Up to 4	>50, 000 BDT	Urban	Good	No	Yes	Yes	Yes	Yes	No	Yes	Positive	Positive	Positive	2	0	3	0	3	2	0	1	1	3	3	3	3	3	2	3	2	3	3	2	2	88	38	16	34	Extremely severe	Severe	Extremely severe
Younger age	Female	University	Married	Up to 4	>50, 000 BDT	Urban	Good	No	Yes	Yes	Yes	Yes	No	Yes	Positive	Positive	Positive	2	0	3	0	3	2	0	1	1	3	3	3	3	3	2	3	2	3	3	2	2	88	38	16	34	Extremely severe	Severe	Extremely severe
Middle age	Female	University	Married	Up to 4	>50, 000 BDT	Urban	Good	No	Yes	Yes	Yes	No	No	No	Positive	Positive	Positive	2	0	1	1	2	2	0	2	2	2	3	3	3	2	2	3	1	3	0	2	3	78	30	14	34	Extremely severe	Moderate	Extremely severe
Middle age	Male	University	Married	Up to 4	>50, 000 BDT	Urban	Good	No	Yes	No	Yes	Yes	Yes	Yes	Positive	Positive	Negative	1	1	1	1	1	1	1	1	1	1	1	1	1	1	1	1	1	0	0	1	1	38	14	12	12	Moderate	Moderate	Normal
Middle age	Male	University	Married	Up to 4	>50, 000 BDT	Urban	Good	No	Yes	No	Yes	Yes	No	Yes	Negative	Positive	Negative	2	1	2	0	0	2	0	0	2	1	0	0	0	2	2	0	0	0	0	0	1	30	8	10	12	Normal	Moderate	Normal
Middle age	Male	University	Married	Up to 4	>50, 000 BDT	Urban	Good	No	Yes	No	No	No	No	Yes	Negative	Positive	Negative	2	2	1	1	0	1	0	1	1	0	1	2	2	2	2	2	0	0	0	1	0	42	10	14	18	Mild	Moderate	Mild
Younger age	Female	University	Married	Up to 4	>50, 000 BDT	Urban	Good	No	Yes	No	No	No	No	No	Negative	Negative	Negative	0	0	0	0	0	0	0	0	0	0	0	0	0	0	0	0	0	0	0	0	0	0	0	0	0	Normal	Normal	Normal
Middle age	Male	University	Married	Up to 4	>50, 000 BDT	Urban	Good	No	Yes	No	No	No	No	No	Negative	Negative	Negative	0	0	0	0	0	0	0	0	0	0	0	0	0	0	0	0	0	0	0	0	0	0	0	0	0	Normal	Normal	Normal
Middle age	Male	University	Married	Up to 4	>50, 000 BDT	Urban	Good	No	Yes	No	No	No	No	No	Negative	Negative	Negative	0	0	1	0	0	0	0	0	0	0	0	0	0	0	0	0	0	0	0	0	0	2	2	0	0	Normal	Normal	Normal
Middle age	Male	University	Married	Up to 4	>50, 000 BDT	Urban	Good	No	Yes	No	No	No	No	No	Negative	Negative	Negative	0	0	0	0	2	0	0	2	1	0	0	2	0	0	0	1	0	0	0	0	0	16	6	2	8	Normal	Normal	Normal
Middle age	Male	University	Married	Up to 4	>50, 000 BDT	Urban	Good	No	No	No	No	No	No	No	Negative	Negative	Negative	2	0	1	0	1	1	0	1	1	1	0	1	1	0	1	1	0	0	0	0	0	24	10	4	10	Mild	Normal	Normal
Middle age	Female	University	Married	Up to 4	>50, 000 BDT	Urban	Good	No	No	No	No	No	No	No	Negative	Negative	Negative	1	1	0	0	1	1	0	2	1	0	2	1	0	1	1	0	1	1	0	0	0	28	4	6	18	Normal	Normal	Mild
Younger age	Female	University	Married	Up to 4	>50, 000 BDT	Urban	Good	No	Yes	No	No	No	No	No	Positive	Positive	Positive	1	0	2	0	1	1	0	2	2	2	1	2	0	1	2	1	0	2	0	1	2	46	16	10	20	Moderate	Moderate	Moderate
Younger age	Female	University	Married	Up to 4	>50, 000 BDT	Urban	Good	No	Yes	No	No	No	No	No	Positive	Positive	Positive	2	1	2	1	1	2	0	1	2	1	1	2	1	2	2	2	1	2	1	1	1	58	18	16	24	Moderate	Severe	Moderate
Middle age	Male	Bellow university	Married	Up to 4	>50, 000 BDT	Urban	Good	No	No	No	No	No	No	No	Positive	Positive	Negative	2	3	0	0	1	1	2	2	0	0	1	1	2	2	2	2	3	0	2	2	1	58	18	22	18	Moderate	Extremely severe	Mild
Older age	Male	University	Married	Up to 4	>50, 000 BDT	Urban	Good	No	Yes	No	No	No	No	No	Positive	Positive	Positive	3	3	3	3	3	3	0	3	0	0	3	3	1	2	3	2	0	0	2	2	0	78	18	26	34	Moderate	Extremely severe	Extremely severe
Middle age	Female	Bellow university	Unmarried	Up to 4	<20,000 BDT	Rural	Good	No	No	Yes	Yes	No	Yes	No	Positive	Positive	Positive	0	1	1	1	2	2	3	3	0	0	1	2	1	0	0	0	1	2	3	1	3	54	16	18	20	Moderate	Severe	Moderate
Younger age	Female	University	Unmarried	Up to 4	<20,000 BDT	Rural	Good	No	Yes	Yes	Yes	No	No	Yes	Positive	Positive	Positive	2	0	1	2	2	0	0	1	2	3	3	2	2	1	2	2	1	2	1	0	3	64	28	14	22	Extremely severe	Moderate	Moderate
Younger age	Male	Bellow university	Unmarried	Up to 4	<20,000 BDT	Rural	Good	No	Yes	Yes	Yes	No	No	No	Positive	Positive	Positive	2	0	3	0	2	2	0	3	1	3	3	3	3	0	2	3	0	3	1	2	3	78	34	12	32	Extremely severe	Moderate	Severe
Younger age	Male	Bellow university	Unmarried	Up to 4	<20,000 BDT	Rural	Good	No	Yes	Yes	Yes	No	No	No	Positive	Positive	Positive	2	0	3	0	2	2	0	3	1	3	3	3	3	0	2	3	0	3	1	2	3	78	34	12	32	Extremely severe	Moderate	Severe
Younger age	Male	University	Unmarried	Up to 4	<20,000 BDT	Rural	Good	No	No	Yes	No	No	No	Yes	Positive	Negative	Negative	0	0	1	0	2	2	0	1	0	2	0	0	2	2	2	2	3	0	1	0	2	44	28	6	10	Extremely severe	Normal	Normal
Younger age	Male	University	Unmarried	Up to 4	<20,000 BDT	Rural	Good	No	No	Yes	No	No	No	No	Negative	Negative	Negative	0	0	0	0	0	2	0	2	1	1	0	0	1	0	1	0	0	0	0	0	0	16	4	4	8	Normal	Normal	Normal
Middle age	Male	University	Unmarried	Up to 4	<20,000 BDT	Rural	Good	No	No	No	Yes	No	No	Yes	Positive	Negative	Negative	1	0	2	0	2	0	0	1	1	2	2	1	2	1	1	1	1	1	0	1	1	42	22	6	14	Severe	Normal	Normal
Younger age	Female	University	Unmarried	Up to 4	<20,000 BDT	Rural	Good	No	Yes	No	No	No	No	No	Positive	Positive	Positive	2	2	1	0	2	0	2	2	1	0	3	2	3	2	2	2	1	2	0	2	3	68	24	18	26	Severe	Severe	Severe
Younger age	Male	University	Unmarried	Up to 4	<20,000 BDT	Urban	Good	Yes	Yes	Yes	Yes	Yes	Yes	Yes	Negative	Negative	Negative	0	0	0	0	0	1	1	1	1	1	1	1	2	2	1	1	1	1	1	0	1	34	12	8	14	Mild	Mild	Normal
Younger age	Female	University	Unmarried	Up to 4	<20,000 BDT	Urban	Good	Yes	Yes	Yes	Yes	Yes	No	Yes	Positive	Positive	Positive	3	2	1	0	2	3	2	3	3	3	3	2	3	3	2	1	2	3	2	3	3	98	30	28	40	Extremely severe	Extremely severe	Extremely severe
Younger age	Female	University	Unmarried	Up to 4	<20,000 BDT	Urban	Good	No	Yes	Yes	Yes	Yes	Yes	Yes	Positive	Positive	Positive	2	3	2	2	2	2	2	3	3	2	3	3	3	3	2	2	2	3	3	2	2	102	30	34	38	Extremely severe	Extremely severe	Extremely severe
Younger age	Female	University	Unmarried	Up to 4	<20,000 BDT	Urban	Good	No	Yes	Yes	Yes	No	Yes	Yes	Positive	Positive	Positive	2	2	1	2	3	3	0	3	2	2	1	1	2	3	3	3	2	1	3	3	2	88	30	30	28	Extremely severe	Extremely severe	Severe
Younger age	Male	University	Unmarried	Up to 4	<20,000 BDT	Urban	Good	No	Yes	Yes	Yes	No	No	Yes	Negative	Negative	Negative	2	0	0	0	1	1	0	1	0	0	0	0	1	0	0	1	0	0	0	0	0	14	6	0	8	Normal	Normal	Normal
Younger age	Male	University	Unmarried	Up to 4	<20,000 BDT	Urban	Good	No	Yes	Yes	Yes	No	No	Yes	Positive	Positive	Positive	1	2	2	2	2	2	1	2	2	1	2	2	3	2	2	2	2	3	1	2	2	80	28	24	28	Extremely severe	Extremely severe	Severe
Younger age	Male	University	Unmarried	Up to 4	20000 to 50000 BDT	Rural	Good	No	No	Yes	Yes	Yes	No	Yes	Positive	Positive	Negative	2	2	1	1	1	2	1	2	1	3	0	0	0	0	0	2	3	0	2	0	3	52	26	14	12	Severe	Moderate	Normal
Younger age	Female	University	Unmarried	Up to 4	20000 to 50000 BDT	Rural	Good	No	No	Yes	Yes	No	No	No	Positive	Positive	Positive	2	2	3	0	3	3	2	3	2	0	3	3	3	3	2	3	0	3	1	2	3	92	30	22	40	Extremely severe	Extremely severe	Extremely severe
Middle age	Female	University	Unmarried	Up to 4	20000 to 50000 BDT	Urban	Good	No	No	Yes	Yes	Yes	No	Yes	Positive	Negative	Negative	2	0	2	0	1	2	0	2	2	2	0	2	1	0	2	0	2	0	0	0	0	40	16	8	16	Moderate	Mild	Mild
Younger age	Male	University	Unmarried	Up to 4	20000 to 50000 BDT	Urban	Good	No	Yes	Yes	Yes	Yes	No	No	Positive	Positive	Negative	0	0	2	2	0	2	0	1	1	0	1	0	2	1	1	1	3	0	1	1	2	42	20	12	10	Moderate	Moderate	Normal
Younger age	Female	University	Unmarried	Up to 4	20000 to 50000 BDT	Urban	Good	No	Yes	Yes	Yes	No	No	No	Positive	Positive	Positive	0	2	3	0	3	2	0	2	2	2	2	2	2	2	2	3	0	0	0	2	2	66	30	16	20	Extremely severe	Severe	Moderate
Younger age	Female	University	Unmarried	Up to 4	20000 to 50000 BDT	Urban	Good	No	Yes	Yes	Yes	No	No	No	Positive	Positive	Positive	2	0	1	2	3	1	0	2	2	2	0	3	2	2	2	3	2	3	1	2	3	76	32	18	26	Extremely severe	Severe	Severe
Younger age	Male	University	Unmarried	Up to 4	20000 to 50000 BDT	Urban	Good	No	Yes	Yes	No	No	No	No	Negative	Negative	Negative	0	0	0	0	2	0	0	0	2	1	0	2	2	0	0	0	0	0	0	0	0	18	10	4	4	Mild	Normal	Normal
Younger age	Male	University	Unmarried	Up to 4	20000 to 50000 BDT	Urban	Good	No	Yes	Yes	No	No	No	No	Negative	Negative	Negative	2	0	1	0	0	0	0	0	0	1	1	2	1	1	1	2	0	0	0	0	1	26	12	2	12	Mild	Normal	Normal
Younger age	Male	University	Unmarried	Up to 4	20000 to 50000 BDT	Urban	Good	No	No	No	Yes	Yes	No	Yes	Negative	Negative	Negative	0	0	1	2	1	0	0	0	0	1	0	2	2	1	0	0	0	0	0	0	0	20	10	4	6	Mild	Normal	Normal
Younger age	Female	University	Unmarried	Up to 4	20000 to 50000 BDT	Urban	Good	No	Yes	No	No	No	No	No	Negative	Negative	Negative	0	0	0	0	0	0	0	0	0	2	0	0	0	0	1	0	0	0	0	0	0	6	4	2	0	Normal	Normal	Normal
Younger age	Female	University	Unmarried	Up to 4	20000 to 50000 BDT	Urban	Good	No	No	No	No	No	No	No	Negative	Positive	Negative	0	1	2	1	0	0	0	2	2	0	2	1	2	2	1	1	0	2	1	1	1	44	12	14	18	Mild	Moderate	Mild
Younger age	Male	University	Unmarried	Up to 4	20000 to 50000 BDT	Urban	Good	No	Yes	No	No	No	No	No	Positive	Negative	Positive	2	0	0	0	2	2	0	1	2	0	1	3	3	3	0	3	1	2	1	0	3	58	24	6	28	Severe	Normal	Severe
Younger age	Male	University	Unmarried	Up to 4	20000 to 50000 BDT	Urban	Good	No	No	No	No	No	No	No	Positive	Positive	Positive	2	1	2	0	2	2	0	2	2	2	2	2	2	2	2	2	2	3	1	1	2	72	28	14	30	Extremely severe	Moderate	Severe
Younger age	Male	University	Unmarried	Up to 4	20000 to 50000 BDT	Urban	Good	No	No	No	No	No	No	No	Positive	Positive	Positive	2	2	1	0	2	3	0	2	2	2	2	2	3	2	2	2	2	2	1	1	2	74	28	16	30	Extremely severe	Severe	Severe
Younger age	Female	University	Unmarried	Up to 4	20000 to 50000 BDT	Urban	Good	No	Yes	No	No	No	No	No	Positive	Positive	Positive	2	0	2	0	1	2	0	3	2	2	3	3	3	3	2	3	2	3	2	2	2	84	30	16	38	Extremely severe	Severe	Extremely severe
Younger age	Female	University	Unmarried	Up to 4	>50, 000 BDT	Urban	Good	No	Yes	Yes	Yes	No	No	Yes	Positive	Negative	Positive	2	0	2	0	1	1	0	2	0	2	3	3	3	3	2	2	2	3	0	1	2	68	28	6	34	Extremely severe	Normal	Extremely severe
Younger age	Male	University	Unmarried	Up to 4	>50, 000 BDT	Urban	Good	No	Yes	Yes	Yes	No	No	No	Positive	Positive	Positive	2	2	2	0	2	2	0	0	2	0	0	3	2	2	2	3	2	3	0	2	2	66	26	16	24	Severe	Severe	Moderate
Middle age	Male	University	Unmarried	Up to 4	>50, 000 BDT	Urban	Good	No	Yes	No	Yes	No	No	No	Positive	Positive	Positive	1	2	2	2	2	2	2	2	2	2	2	3	2	2	3	2	2	1	1	1	2	80	28	26	26	Extremely severe	Extremely severe	Severe
Younger age	Female	University	Unmarried	Up to 4	>50, 000 BDT	Urban	Bad	No	Yes	Yes	Yes	No	No	No	Positive	Positive	Positive	2	2	3	1	3	3	2	3	3	3	3	3	2	2	3	3	1	3	2	3	3	106	36	32	38	Extremely severe	Extremely severe	Extremely severe
Younger age	Male	Bellow university	Married	Up to 4	<20,000 BDT	Rural	Good	No	Yes	Yes	Yes	Yes	Yes	Yes	Positive	Positive	Positive	1	0	0	2	3	3	2	3	3	2	1	2	1	0	0	2	3	1	0	1	1	62	24	16	22	Severe	Severe	Moderate
Middle age	Male	Bellow university	Married	Up to 4	<20,000 BDT	Rural	Good	No	No	Yes	Yes	Yes	No	Yes	Positive	Positive	Positive	1	0	1	0	2	2	1	3	1	3	1	1	1	2	1	1	1	2	1	2	1	56	20	12	24	Moderate	Moderate	Moderate
Younger age	Female	University	Married	Up to 4	<20,000 BDT	Rural	Good	No	No	Yes	Yes	No	No	Yes	Positive	Negative	Positive	0	0	0	0	2	1	0	2	0	2	2	2	2	1	2	2	1	2	0	0	2	46	22	4	20	Severe	Normal	Moderate
Middle age	Female	Bellow university	Married	Up to 4	<20,000 BDT	Rural	Bad	Yes	Yes	Yes	No	No	Yes	Yes	Positive	Positive	Positive	1	1	2	1	2	2	2	2	1	1	2	2	2	1	0	0	0	2	1	2	3	60	20	16	24	Moderate	Severe	Moderate
Middle age	Male	Bellow university	Married	Up to 4	<20,000 BDT	Urban	Good	No	Yes	Yes	Yes	No	No	Yes	Positive	Positive	Positive	2	0	2	0	2	2	0	2	2	2	2	3	2	2	3	3	2	2	0	2	2	74	30	14	30	Extremely severe	Moderate	Severe
Younger age	Female	Bellow university	Married	Up to 4	<20,000 BDT	Urban	Good	No	No	No	Yes	Yes	No	Yes	Negative	Negative	Negative	0	0	0	0	0	1	0	0	0	0	0	0	0	0	2	1	0	0	0	0	2	12	6	4	2	Normal	Normal	Normal
Younger age	Female	University	Married	Up to 4	<20,000 BDT	Urban	Bad	Yes	Yes	Yes	Yes	Yes	Yes	Yes	Positive	Positive	Positive	3	3	3	3	3	3	3	3	3	3	3	3	3	3	3	3	3	3	3	3	3	126	42	42	42	Extremely severe	Extremely severe	Extremely severe
Younger age	Female	Bellow university	Married	Up to 4	20000 to 50000 BDT	Rural	Good	No	Yes	Yes	Yes	Yes	Yes	Yes	Positive	Positive	Positive	2	0	1	2	2	2	1	2	1	2	2	2	2	2	2	2	2	2	2	2	2	74	26	20	28	Severe	Extremely severe	Severe
Younger age	Male	Bellow university	Married	Up to 4	20000 to 50000 BDT	Rural	Good	No	No	Yes	Yes	Yes	No	No	Positive	Positive	Negative	2	2	1	1	2	0	2	1	0	1	2	2	2	1	2	0	2	1	1	0	1	52	18	16	18	Moderate	Severe	Mild
Middle age	Female	University	Married	Up to 4	20000 to 50000 BDT	Rural	Good	No	Yes	Yes	Yes	No	No	Yes	Positive	Positive	Positive	2	2	1	2	1	2	2	2	2	2	2	2	2	1	2	2	2	2	2	2	1	76	22	28	26	Severe	Extremely severe	Severe
Younger age	Male	University	Married	Up to 4	20000 to 50000 BDT	Rural	Bad	Yes	No	No	Yes	Yes	Yes	Yes	Positive	Positive	Negative	1	0	0	2	2	2	1	1	1	0	1	0	3	2	2	1	1	1	3	1	2	54	18	20	16	Moderate	Extremely severe	Mild
Middle age	Female	University	Married	Up to 4	20000 to 50000 BDT	Urban	Good	No	No	Yes	Yes	Yes	Yes	Yes	Negative	Negative	Negative	1	0	0	0	0	0	0	2	2	2	2	2	2	2	1	1	0	0	0	0	0	34	10	6	18	Mild	Normal	Mild
Younger age	Female	Bellow university	Married	Up to 4	20000 to 50000 BDT	Urban	Good	No	Yes	Yes	Yes	Yes	Yes	Yes	Positive	Positive	Negative	0	1	1	1	2	1	0	0	0	0	2	1	1	0	2	2	1	3	2	3	3	52	20	18	14	Moderate	Severe	Normal
Middle age	Male	University	Married	Up to 4	20000 to 50000 BDT	Urban	Good	No	Yes	Yes	Yes	Yes	Yes	Yes	Positive	Positive	Positive	2	2	2	1	1	1	2	0	1	1	1	2	2	2	1	2	1	2	2	2	2	64	22	22	20	Severe	Extremely severe	Moderate
Younger age	Female	University	Married	Up to 4	20000 to 50000 BDT	Urban	Good	No	Yes	Yes	Yes	Yes	Yes	Yes	Positive	Positive	Positive	3	1	3	2	3	3	0	2	2	3	3	3	3	3	2	3	3	3	2	1	3	102	42	20	40	Extremely severe	Extremely severe	Extremely severe
Middle age	Female	University	Married	Up to 4	20000 to 50000 BDT	Urban	Good	No	Yes	Yes	Yes	Yes	No	Yes	Positive	Positive	Negative	1	1	2	2	2	1	2	0	0	0	0	1	1	0	0	1	1	2	0	0	0	34	14	10	10	Moderate	Moderate	Normal
Younger age	Female	University	Married	Up to 4	20000 to 50000 BDT	Urban	Good	No	Yes	Yes	Yes	Yes	No	Yes	Positive	Positive	Negative	2	0	0	0	2	2	0	2	2	3	2	1	1	0	2	2	0	0	0	1	2	48	20	10	18	Moderate	Moderate	Mild
Middle age	Male	University	Married	Up to 4	20000 to 50000 BDT	Urban	Good	No	Yes	Yes	Yes	Yes	No	Yes	Positive	Positive	Negative	1	1	1	0	1	2	0	1	2	2	2	1	2	1	2	2	2	1	0	1	1	52	22	12	18	Severe	Moderate	Mild
Middle age	Male	University	Married	Up to 4	20000 to 50000 BDT	Urban	Good	No	Yes	Yes	Yes	Yes	No	Yes	Positive	Positive	Positive	1	0	1	3	2	3	2	2	1	1	1	2	2	2	1	0	0	2	1	1	1	58	14	18	26	Moderate	Severe	Severe
Older age	Male	University	Married	Up to 4	20000 to 50000 BDT	Urban	Good	No	Yes	Yes	Yes	Yes	No	Yes	Positive	Positive	Positive	2	2	0	1	2	2	1	1	2	2	2	2	1	2	2	2	2	2	1	2	2	70	22	22	26	Severe	Extremely severe	Severe
Middle age	Male	University	Married	Up to 4	20000 to 50000 BDT	Urban	Good	No	Yes	Yes	Yes	Yes	No	Yes	Positive	Positive	Positive	1	1	0	0	2	3	2	2	1	1	1	3	3	3	3	3	2	2	2	2	2	78	26	22	30	Severe	Extremely severe	Severe
Younger age	Female	University	Married	Up to 4	20000 to 50000 BDT	Urban	Good	No	Yes	Yes	Yes	Yes	No	Yes	Positive	Positive	Positive	2	0	3	0	3	0	0	3	3	3	3	3	3	3	0	3	1	3	0	3	3	84	38	12	34	Extremely severe	Moderate	Extremely severe
Middle age	Female	University	Married	Up to 4	20000 to 50000 BDT	Urban	Good	No	Yes	Yes	Yes	Yes	No	Yes	Positive	Positive	Positive	2	2	1	2	3	3	2	2	2	3	3	2	2	2	3	2	1	3	1	2	3	92	30	28	34	Extremely severe	Extremely severe	Extremely severe
Middle age	Female	University	Married	Up to 4	20000 to 50000 BDT	Urban	Good	No	Yes	Yes	Yes	Yes	No	Yes	Positive	Positive	Positive	3	2	1	0	3	2	0	3	3	3	3	3	3	3	3	3	2	3	2	3	3	102	36	26	40	Extremely severe	Extremely severe	Extremely severe
Younger age	Male	University	Married	Up to 4	20000 to 50000 BDT	Urban	Good	No	Yes	Yes	Yes	Yes	No	No	Positive	Positive	Positive	2	2	2	2	2	2	2	2	2	2	2	2	2	2	2	2	2	2	2	2	2	84	28	28	28	Extremely severe	Extremely severe	Severe
Middle age	Male	University	Married	Up to 4	20000 to 50000 BDT	Urban	Good	No	No	Yes	Yes	No	No	Yes	Negative	Negative	Negative	2	0	0	0	0	0	0	2	2	2	0	0	2	0	0	2	0	1	2	0	0	30	12	8	10	Mild	Mild	Normal
Middle age	Male	University	Married	Up to 4	20000 to 50000 BDT	Urban	Good	No	Yes	Yes	Yes	No	No	No	Negative	Positive	Negative	0	0	2	0	0	1	0	1	2	0	1	2	2	1	2	2	0	1	0	1	0	36	12	10	14	Mild	Moderate	Normal
Older age	Male	University	Married	Up to 4	20000 to 50000 BDT	Urban	Good	No	Yes	Yes	Yes	No	No	No	Negative	Negative	Positive	1	1	0	1	0	2	0	2	2	0	1	2	0	1	0	2	2	1	0	0	1	38	10	8	20	Mild	Mild	Moderate
Middle age	Female	University	Married	Up to 4	20000 to 50000 BDT	Urban	Good	No	Yes	Yes	Yes	No	No	No	Positive	Positive	Positive	2	2	2	2	2	2	2	2	2	2	2	2	2	2	2	2	2	2	2	2	2	84	28	28	28	Extremely severe	Extremely severe	Severe
Middle age	Female	University	Married	Up to 4	20000 to 50000 BDT	Urban	Good	No	Yes	No	Yes	Yes	Yes	Yes	Negative	Positive	Negative	2	2	2	0	0	0	0	0	1	1	0	0	0	0	1	2	1	1	1	1	0	30	12	12	6	Mild	Moderate	Normal
Younger age	Female	University	Married	Up to 4	20000 to 50000 BDT	Urban	Good	No	Yes	No	Yes	Yes	No	Yes	Positive	Positive	Positive	3	2	3	1	3	1	0	3	3	3	3	3	1	3	3	3	1	1	1	3	3	94	34	26	34	Extremely severe	Extremely severe	Extremely severe
Middle age	Male	University	Married	Up to 4	20000 to 50000 BDT	Urban	Good	No	No	No	Yes	Yes	No	No	Positive	Positive	Negative	1	0	2	1	1	0	1	1	1	2	1	1	1	0	1	2	1	2	2	1	1	46	20	14	12	Moderate	Moderate	Normal
Middle age	Female	University	Married	Up to 4	20000 to 50000 BDT	Urban	Good	No	Yes	No	Yes	Yes	No	No	Positive	Positive	Positive	1	1	2	1	1	2	1	1	1	2	2	2	1	1	1	2	2	1	1	2	2	60	24	16	20	Severe	Severe	Moderate
Younger age	Female	University	Married	Up to 4	20000 to 50000 BDT	Urban	Good	No	Yes	No	Yes	No	No	Yes	Negative	Negative	Negative	0	0	0	0	0	0	0	0	0	0	0	0	0	0	0	0	0	0	0	0	0	0	0	0	0	Normal	Normal	Normal
Middle age	Male	University	Married	Up to 4	20000 to 50000 BDT	Urban	Good	No	Yes	No	Yes	No	No	No	Negative	Negative	Negative	0	0	0	0	0	0	0	0	0	0	0	0	0	0	0	0	0	0	0	0	0	0	0	0	0	Normal	Normal	Normal
Middle age	Male	University	Married	Up to 4	20000 to 50000 BDT	Urban	Good	No	Yes	No	Yes	No	No	No	Positive	Positive	Positive	2	0	0	0	1	2	0	2	0	0	1	2	2	2	2	2	2	2	2	2	1	54	16	12	26	Moderate	Moderate	Severe
Younger age	Female	University	Married	Up to 4	20000 to 50000 BDT	Urban	Good	No	No	No	Yes	No	No	No	Positive	Positive	Positive	2	2	1	0	0	2	2	2	2	2	2	3	2	2	2	2	0	0	0	0	0	56	14	16	26	Moderate	Severe	Severe
Younger age	Female	University	Married	Up to 4	20000 to 50000 BDT	Urban	Good	No	No	No	Yes	No	No	No	Positive	Negative	Positive	3	0	0	0	2	1	0	0	0	3	2	2	2	2	2	1	2	2	0	1	3	56	26	6	24	Severe	Normal	Moderate
Middle age	Female	Bellow university	Married	Up to 4	20000 to 50000 BDT	Urban	Good	No	Yes	No	No	No	No	No	Negative	Negative	Negative	1	0	1	0	1	1	0	1	2	0	1	1	0	0	1	1	0	0	0	1	0	24	6	8	10	Normal	Mild	Normal
Middle age	Male	Bellow university	Married	Up to 4	20000 to 50000 BDT	Urban	Good	No	No	No	No	No	No	No	Negative	Positive	Negative	0	0	0	0	0	0	0	0	2	1	2	1	2	2	2	2	0	2	0	1	0	34	10	10	14	Mild	Moderate	Normal
Middle age	Male	University	Married	Up to 4	20000 to 50000 BDT	Urban	Good	No	No	No	No	No	No	No	Positive	Positive	Negative	1	1	1	0	2	0	2	1	1	1	1	1	1	1	1	1	1	2	2	2	1	48	16	18	14	Moderate	Severe	Normal
Middle age	Female	Bellow university	Married	Up to 4	20000 to 50000 BDT	Urban	Good	No	No	No	No	No	No	No	Positive	Positive	Negative	1	1	2	1	1	1	1	1	1	1	1	1	2	2	2	2	2	2	2	2	2	62	24	20	18	Severe	Extremely severe	Mild
Younger age	Female	University	Married	Up to 4	20000 to 50000 BDT	Urban	Good	No	Yes	No	No	No	No	No	Positive	Positive	Positive	2	1	0	0	0	2	2	2	1	1	1	3	3	2	2	2	2	3	3	2	2	72	20	22	30	Moderate	Extremely severe	Severe
Middle age	Female	University	Married	Up to 4	20000 to 50000 BDT	Urban	Bad	No	Yes	Yes	Yes	Yes	No	Yes	Positive	Positive	Positive	1	2	1	0	1	2	1	2	2	0	2	2	2	1	1	3	1	2	2	0	1	58	18	16	24	Moderate	Severe	Moderate
Middle age	Female	Bellow university	Married	Up to 4	20000 to 50000 BDT	Urban	Bad	No	Yes	No	No	No	No	No	Positive	Positive	Positive	3	1	3	1	2	3	0	2	3	1	2	2	2	3	1	2	3	3	0	0	1	76	28	12	36	Extremely severe	Moderate	Extremely severe
Middle age	Male	University	Married	Up to 4	>50, 000 BDT	Urban	Good	Yes	Yes	Yes	Yes	Yes	No	Yes	Positive	Positive	Negative	1	1	2	2	1	2	0	0	1	2	1	1	1	1	1	1	1	1	1	1	1	46	18	14	14	Moderate	Moderate	Normal
Middle age	Female	University	Married	Up to 4	>50, 000 BDT	Urban	Good	Yes	Yes	No	Yes	Yes	Yes	Yes	Positive	Positive	Positive	1	2	2	1	0	0	0	1	1	1	3	1	2	3	1	3	3	1	2	2	1	62	24	18	20	Severe	Severe	Moderate
Middle age	Female	University	Married	Up to 4	>50, 000 BDT	Urban	Good	Yes	Yes	No	Yes	No	No	No	Positive	Positive	Positive	2	2	1	2	3	2	0	1	2	2	2	2	3	1	2	3	2	2	3	3	1	82	30	28	24	Extremely severe	Extremely severe	Moderate
Middle age	Male	University	Married	Up to 4	>50, 000 BDT	Urban	Good	No	Yes	Yes	Yes	Yes	Yes	Yes	Negative	Positive	Negative	1	0	0	1	0	0	0	0	0	0	2	2	2	2	2	3	1	0	2	0	0	36	12	10	14	Mild	Moderate	Normal
Middle age	Male	University	Married	Up to 4	>50, 000 BDT	Urban	Good	No	Yes	Yes	Yes	Yes	No	Yes	Negative	Positive	Negative	2	2	2	1	0	0	0	0	1	2	2	1	0	0	1	1	1	0	0	0	0	32	12	10	10	Mild	Moderate	Normal
Middle age	Male	University	Married	Up to 4	>50, 000 BDT	Urban	Good	No	Yes	Yes	Yes	Yes	No	Yes	Negative	Negative	Negative	1	0	0	0	1	1	0	2	1	2	1	2	1	1	0	0	0	1	1	0	1	32	10	4	18	Mild	Normal	Mild
Younger age	Male	University	Married	Up to 4	>50, 000 BDT	Urban	Good	No	Yes	Yes	Yes	Yes	No	Yes	Negative	Positive	Negative	2	1	0	1	0	0	0	2	2	2	1	1	1	2	1	1	0	0	1	2	2	44	12	16	16	Mild	Severe	Mild
Younger age	Female	University	Married	Up to 4	>50, 000 BDT	Urban	Good	No	Yes	Yes	Yes	Yes	No	Yes	Positive	Negative	Positive	1	0	1	0	1	2	0	2	0	2	2	1	2	2	2	2	0	1	0	2	0	46	16	8	22	Moderate	Mild	Moderate
Middle age	Female	University	Married	Up to 4	>50, 000 BDT	Urban	Good	No	Yes	Yes	Yes	Yes	No	Yes	Positive	Positive	Positive	2	0	2	1	2	2	2	1	2	2	2	2	2	2	2	1	1	1	1	1	1	64	22	18	24	Severe	Severe	Moderate
Older age	Male	University	Married	Up to 4	>50, 000 BDT	Urban	Good	No	Yes	Yes	Yes	No	No	No	Negative	Positive	Negative	1	1	0	1	1	1	1	1	2	0	2	1	1	1	2	1	0	0	1	2	0	40	6	20	14	Normal	Extremely severe	Normal
Younger age	Male	University	Married	Up to 4	>50, 000 BDT	Urban	Good	No	Yes	Yes	Yes	No	No	No	Positive	Negative	Negative	1	0	2	0	2	1	0	2	2	0	0	1	2	2	0	1	2	2	2	0	0	44	18	8	18	Moderate	Mild	Mild
Middle age	Male	University	Married	Up to 4	>50, 000 BDT	Urban	Good	No	Yes	Yes	Yes	No	No	No	Positive	Positive	Positive	3	0	2	0	3	1	0	2	1	0	2	3	2	3	2	2	0	1	0	2	1	60	20	10	30	Moderate	Moderate	Severe
Middle age	Female	University	Married	Up to 4	>50, 000 BDT	Urban	Good	No	Yes	Yes	Yes	No	No	No	Positive	Positive	Positive	2	2	3	2	0	3	1	3	3	3	3	3	3	3	3	3	0	0	2	3	3	96	30	32	34	Extremely severe	Extremely severe	Extremely severe
Middle age	Male	University	Married	Up to 4	>50, 000 BDT	Urban	Good	No	Yes	No	Yes	Yes	No	Yes	Negative	Negative	Negative	0	0	0	0	0	0	0	0	1	0	0	0	2	0	0	0	0	0	0	0	2	10	8	2	0	Normal	Normal	Normal
Middle age	Male	University	Married	Up to 4	>50, 000 BDT	Urban	Good	No	No	No	Yes	Yes	No	Yes	Positive	Negative	Negative	2	1	1	0	0	0	0	0	0	3	0	1	3	2	2	2	2	0	0	0	0	38	22	6	10	Severe	Normal	Normal
Middle age	Male	University	Married	Up to 4	>50, 000 BDT	Urban	Good	No	No	No	Yes	Yes	No	Yes	Positive	Positive	Positive	1	2	3	1	2	3	2	3	3	3	3	3	3	2	3	3	3	0	1	2	3	98	40	28	30	Extremely severe	Extremely severe	Severe
Middle age	Female	University	Married	Up to 4	>50, 000 BDT	Urban	Good	No	Yes	No	Yes	Yes	No	No	Positive	Positive	Positive	1	1	1	1	1	2	0	2	1	2	2	1	1	1	2	2	1	1	1	1	1	52	18	14	20	Moderate	Moderate	Moderate
Older age	Male	University	Married	Up to 4	>50, 000 BDT	Urban	Good	No	Yes	No	Yes	No	No	Yes	Positive	Positive	Negative	0	0	1	1	1	1	0	2	1	0	2	2	2	1	1	2	1	0	2	1	0	42	14	12	16	Moderate	Moderate	Mild
Middle age	Female	University	Married	Up to 4	>50, 000 BDT	Urban	Good	No	Yes	No	Yes	No	No	Yes	Positive	Negative	Positive	1	0	1	0	2	2	0	2	0	0	2	1	1	2	1	2	1	2	0	1	1	44	16	4	24	Moderate	Normal	Moderate
Middle age	Female	University	Married	Up to 4	>50, 000 BDT	Urban	Good	No	Yes	No	No	No	No	No	Negative	Negative	Negative	0	0	0	0	0	0	0	0	0	0	0	0	0	0	0	0	0	0	0	0	0	0	0	0	0	Normal	Normal	Normal
Middle age	Male	University	Married	Up to 4	>50, 000 BDT	Urban	Good	No	Yes	No	No	No	No	No	Negative	Negative	Negative	0	0	0	0	0	0	0	0	0	0	0	0	0	0	0	0	0	0	0	0	0	0	0	0	0	Normal	Normal	Normal
Middle age	Male	University	Married	Up to 4	>50, 000 BDT	Urban	Good	No	Yes	No	No	No	No	No	Negative	Negative	Negative	0	0	0	0	0	0	0	0	0	0	0	0	0	0	0	0	0	0	0	0	0	0	0	0	0	Normal	Normal	Normal
Middle age	Male	University	Married	Up to 4	>50, 000 BDT	Urban	Good	No	Yes	No	No	No	No	No	Negative	Negative	Negative	0	0	0	0	0	0	0	0	0	0	0	0	0	0	0	0	0	0	0	0	0	0	0	0	0	Normal	Normal	Normal
Middle age	Male	University	Married	Up to 4	>50, 000 BDT	Urban	Good	No	Yes	No	No	No	No	No	Negative	Negative	Negative	0	0	0	0	0	0	0	0	0	0	0	0	0	0	0	0	0	0	0	0	0	0	0	0	0	Normal	Normal	Normal
Middle age	Female	University	Married	Up to 4	>50, 000 BDT	Urban	Good	No	Yes	No	No	No	No	No	Negative	Negative	Negative	0	0	0	0	0	0	0	0	0	0	0	0	0	0	0	0	0	0	0	0	0	0	0	0	0	Normal	Normal	Normal
Middle age	Male	University	Married	Up to 4	>50, 000 BDT	Urban	Good	No	Yes	No	No	No	No	No	Negative	Negative	Negative	0	0	0	0	0	0	0	0	0	0	0	0	0	0	0	0	0	0	0	0	0	0	0	0	0	Normal	Normal	Normal
Middle age	Male	University	Married	Up to 4	>50, 000 BDT	Urban	Good	No	Yes	No	No	No	No	No	Negative	Negative	Negative	0	0	0	0	0	0	0	0	0	0	0	0	0	0	0	0	0	0	0	0	0	0	0	0	0	Normal	Normal	Normal
Younger age	Male	University	Married	Up to 4	>50, 000 BDT	Urban	Good	No	Yes	No	No	No	No	No	Positive	Positive	Negative	1	1	2	2	2	1	1	1	1	1	0	0	0	1	0	1	1	1	1	1	1	40	16	14	10	Moderate	Moderate	Normal
Middle age	Male	University	Married	Up to 4	>50, 000 BDT	Urban	Good	No	Yes	No	No	No	No	No	Positive	Positive	Negative	2	2	2	1	1	2	1	1	0	0	0	2	2	2	1	1	1	0	1	0	0	44	14	12	18	Moderate	Moderate	Mild
Middle age	Male	University	Married	Up to 4	>50, 000 BDT	Urban	Good	No	Yes	No	No	No	No	No	Positive	Positive	Positive	2	1	2	1	2	3	0	2	2	3	2	2	1	3	2	2	1	2	2	2	2	78	26	20	32	Severe	Extremely severe	Severe
Middle age	Female	University	Married	Up to 4	>50, 000 BDT	Urban	Bad	No	Yes	Yes	Yes	Yes	No	Yes	Positive	Positive	Negative	1	1	1	1	1	1	1	1	1	1	2	1	1	1	1	1	1	1	1	1	1	44	14	14	16	Moderate	Moderate	Mild
Middle age	Male	University	Married	Up to 4	>50, 000 BDT	Urban	Bad	No	Yes	Yes	Yes	Yes	No	Yes	Positive	Positive	Positive	3	2	2	2	2	2	0	2	0	2	2	3	2	3	2	2	0	1	0	1	2	70	24	14	32	Severe	Moderate	Severe
Middle age	Male	University	Married	Up to 4	>50, 000 BDT	Urban	Bad	No	No	No	Yes	Yes	No	Yes	Positive	Positive	Negative	1	2	1	1	2	0	3	2	1	0	1	1	2	0	2	2	2	1	3	3	3	66	24	30	12	Severe	Extremely severe	Normal
Middle age	Male	University	Married	Up to 4	>50, 000 BDT	Urban	Bad	No	Yes	No	No	Yes	No	Yes	Positive	Positive	Negative	1	1	1	1	1	1	1	1	1	1	1	1	1	1	1	1	1	1	1	1	1	42	14	14	14	Moderate	Moderate	Normal
Younger age	Male	University	Unmarried	Up to 4	<20,000 BDT	Rural	Good	No	No	Yes	Yes	Yes	Yes	Yes	Positive	Positive	Positive	2	3	2	0	2	3	0	2	2	0	0	2	2	2	2	1	0	1	0	2	0	56	14	18	24	Moderate	Severe	Moderate
Younger age	Male	University	Unmarried	Up to 4	<20,000 BDT	Rural	Good	No	No	Yes	Yes	Yes	Yes	Yes	Positive	Positive	Positive	2	3	2	0	2	3	0	2	2	0	0	2	2	2	2	1	0	1	0	2	0	56	14	18	24	Moderate	Severe	Moderate
Younger age	Male	University	Unmarried	Up to 4	<20,000 BDT	Rural	Good	No	Yes	Yes	Yes	Yes	Yes	Yes	Positive	Positive	Positive	0	2	2	1	0	2	0	2	2	3	3	3	2	2	2	1	1	1	2	0	1	64	20	18	26	Moderate	Severe	Severe
Younger age	Male	University	Unmarried	Up to 4	<20,000 BDT	Rural	Good	No	No	Yes	Yes	Yes	No	Yes	Negative	Negative	Negative	0	0	0	0	1	0	0	0	0	0	0	0	0	1	0	0	0	1	0	0	0	6	2	0	4	Normal	Normal	Normal
Middle age	Male	University	Unmarried	Up to 4	<20,000 BDT	Rural	Good	No	Yes	Yes	Yes	Yes	No	Yes	Positive	Negative	Negative	0	0	0	0	0	0	0	0	0	3	0	0	0	1	0	3	2	0	0	0	3	24	22	0	2	Severe	Normal	Normal
Younger age	Male	University	Unmarried	Up to 4	<20,000 BDT	Rural	Good	No	Yes	Yes	Yes	Yes	No	Yes	Positive	Positive	Negative	0	2	1	1	1	1	0	0	1	2	1	1	1	0	1	2	0	0	1	1	1	36	16	14	6	Moderate	Moderate	Normal
Younger age	Male	University	Unmarried	Up to 4	<20,000 BDT	Rural	Good	No	Yes	Yes	Yes	Yes	No	Yes	Positive	Positive	Negative	2	1	2	0	3	1	0	1	2	1	2	1	2	1	2	1	0	1	0	0	1	48	20	10	18	Moderate	Moderate	Mild
Younger age	Male	University	Unmarried	Up to 4	<20,000 BDT	Rural	Good	No	No	Yes	Yes	Yes	No	Yes	Positive	Positive	Positive	3	1	1	0	3	2	0	2	1	2	1	2	2	2	1	2	2	1	1	1	1	62	26	10	26	Severe	Moderate	Severe
Younger age	Male	University	Unmarried	Up to 4	<20,000 BDT	Rural	Good	No	No	Yes	Yes	Yes	No	Yes	Positive	Positive	Positive	2	0	2	0	3	3	1	1	3	1	2	2	2	2	1	1	1	1	2	1	1	64	22	16	26	Severe	Severe	Severe
Younger age	Male	University	Unmarried	Up to 4	<20,000 BDT	Rural	Good	No	No	Yes	Yes	Yes	No	Yes	Positive	Positive	Positive	2	0	2	2	3	2	1	2	2	0	2	3	3	2	2	2	2	1	1	1	1	72	26	18	28	Severe	Severe	Severe
Younger age	Male	University	Unmarried	Up to 4	<20,000 BDT	Rural	Good	No	No	Yes	Yes	Yes	No	Yes	Positive	Positive	Positive	3	0	0	0	2	1	1	2	2	3	2	3	3	3	3	2	2	0	3	1	3	78	30	20	28	Extremely severe	Extremely severe	Severe
Younger age	Male	Bellow university	Unmarried	Up to 4	<20,000 BDT	Rural	Good	No	Yes	Yes	Yes	Yes	No	No	Positive	Positive	Negative	0	0	0	0	3	3	0	2	3	0	2	1	2	0	3	2	0	0	2	2	2	54	18	20	16	Moderate	Extremely severe	Mild
Younger age	Female	University	Unmarried	Up to 4	<20,000 BDT	Rural	Good	No	No	Yes	Yes	Yes	No	No	Positive	Positive	Positive	3	3	1	3	3	3	3	2	3	2	2	2	2	2	2	3	3	3	3	2	2	104	32	38	34	Extremely severe	Extremely severe	Extremely severe
Younger age	Male	University	Unmarried	Up to 4	<20,000 BDT	Rural	Good	No	Yes	Yes	Yes	No	Yes	Yes	Negative	Negative	Negative	0	0	0	0	0	0	0	0	0	0	0	0	0	0	0	0	0	0	0	0	0	0	0	0	0	Normal	Normal	Normal
Younger age	Male	Bellow university	Unmarried	Up to 4	<20,000 BDT	Rural	Good	No	Yes	Yes	Yes	No	No	Yes	Negative	Negative	Negative	1	2	1	0	0	0	0	0	0	0	0	0	0	0	0	0	0	0	0	0	0	8	2	4	2	Normal	Normal	Normal
Younger age	Male	University	Unmarried	Up to 4	<20,000 BDT	Rural	Good	No	No	Yes	Yes	No	No	Yes	Negative	Negative	Negative	2	0	0	0	0	1	0	1	0	1	2	2	1	0	0	0	0	1	0	0	0	22	4	0	18	Normal	Normal	Mild
Younger age	Male	University	Unmarried	Up to 4	<20,000 BDT	Rural	Good	No	Yes	Yes	Yes	No	No	Yes	Negative	Positive	Negative	0	1	0	0	0	0	1	0	0	1	1	1	1	1	1	1	1	1	1	1	1	28	10	10	8	Mild	Moderate	Normal
Younger age	Male	University	Unmarried	Up to 4	<20,000 BDT	Rural	Good	No	No	Yes	Yes	No	No	Yes	Positive	Negative	Negative	2	0	2	0	0	2	0	2	2	0	0	0	3	0	0	2	0	0	0	2	0	34	14	8	12	Moderate	Mild	Normal
Younger age	Male	University	Unmarried	Up to 4	<20,000 BDT	Rural	Good	No	No	Yes	Yes	No	No	Yes	Positive	Negative	Negative	2	0	2	0	0	2	0	2	2	0	0	0	3	0	0	2	0	0	0	2	0	34	14	8	12	Moderate	Mild	Normal
Younger age	Male	University	Unmarried	Up to 4	<20,000 BDT	Rural	Good	No	Yes	Yes	Yes	No	No	Yes	Positive	Positive	Negative	1	2	1	1	2	2	2	2	1	1	1	3	1	0	1	1	2	0	1	2	2	58	20	20	18	Moderate	Extremely severe	Mild
Younger age	Male	Bellow university	Unmarried	Up to 4	<20,000 BDT	Rural	Good	No	Yes	Yes	Yes	No	No	Yes	Positive	Negative	Positive	2	1	2	0	2	2	0	2	2	2	3	2	3	0	1	3	0	2	0	0	2	62	28	8	26	Extremely severe	Mild	Severe
Younger age	Male	University	Unmarried	Up to 4	<20,000 BDT	Rural	Good	No	Yes	Yes	Yes	No	No	Yes	Positive	Positive	Positive	2	2	1	1	1	2	0	3	1	2	2	3	2	1	2	2	1	1	1	1	1	64	20	16	28	Moderate	Severe	Severe
Younger age	Female	Bellow university	Unmarried	Up to 4	<20,000 BDT	Rural	Good	No	No	Yes	Yes	No	No	No	Negative	Negative	Negative	0	0	0	0	0	0	0	0	0	0	0	0	0	0	0	0	0	0	0	0	0	0	0	0	0	Normal	Normal	Normal
Younger age	Male	University	Unmarried	Up to 4	<20,000 BDT	Rural	Good	No	No	Yes	Yes	No	No	No	Positive	Negative	Negative	0	0	2	0	2	0	0	0	0	0	2	2	2	2	0	2	0	0	0	0	0	28	16	0	12	Moderate	Normal	Normal
Younger age	Female	University	Unmarried	Up to 4	<20,000 BDT	Rural	Good	No	Yes	Yes	Yes	No	No	No	Negative	Negative	Positive	2	0	2	0	0	2	0	0	1	0	2	2	2	1	0	0	0	1	0	0	0	30	8	2	20	Normal	Normal	Moderate
Younger age	Male	University	Unmarried	Up to 4	<20,000 BDT	Rural	Good	No	No	Yes	Yes	No	No	No	Negative	Negative	Negative	2	0	0	0	0	2	0	1	0	1	2	2	2	0	1	1	1	0	0	2	1	36	12	6	18	Mild	Normal	Mild
Younger age	Male	University	Unmarried	Up to 4	<20,000 BDT	Rural	Good	No	No	Yes	Yes	No	No	No	Positive	Positive	Positive	2	0	2	0	2	2	0	1	1	1	1	1	3	1	2	1	2	2	2	1	1	56	24	12	20	Severe	Moderate	Moderate
Younger age	Male	University	Unmarried	Up to 4	<20,000 BDT	Rural	Good	No	Yes	Yes	Yes	No	No	No	Positive	Negative	Positive	2	0	0	0	2	2	0	2	2	2	1	0	2	3	2	3	2	2	0	0	2	58	26	8	24	Severe	Mild	Moderate
Younger age	Male	University	Unmarried	Up to 4	<20,000 BDT	Rural	Good	No	No	Yes	No	No	No	Yes	Negative	Positive	Negative	2	3	0	0	0	1	1	1	1	1	1	0	1	1	1	1	1	1	1	1	1	40	10	16	14	Mild	Severe	Normal
Younger age	Male	University	Unmarried	Up to 4	<20,000 BDT	Rural	Good	No	No	Yes	No	No	No	Yes	Negative	Positive	Negative	2	3	0	0	0	1	1	1	1	1	1	0	1	1	1	1	1	1	1	1	1	40	10	16	14	Mild	Severe	Normal
Younger age	Male	University	Unmarried	Up to 4	<20,000 BDT	Rural	Good	No	No	Yes	No	No	No	Yes	Positive	Positive	Positive	0	3	2	2	3	3	0	2	0	0	3	3	3	3	2	3	1	3	0	0	2	76	28	14	34	Extremely severe	Moderate	Extremely severe
Younger age	Male	University	Unmarried	Up to 4	<20,000 BDT	Rural	Good	No	No	Yes	No	No	No	No	Positive	Positive	Positive	2	0	0	0	1	3	0	3	3	0	2	3	3	0	3	3	3	3	2	2	1	74	22	20	32	Severe	Extremely severe	Severe
Younger age	Male	Bellow university	Unmarried	Up to 4	<20,000 BDT	Rural	Good	No	No	No	Yes	Yes	No	Yes	Positive	Positive	Positive	1	0	0	0	3	3	2	2	3	3	3	3	3	2	2	3	3	3	2	1	3	90	36	20	34	Extremely severe	Extremely severe	Extremely severe
Younger age	Male	University	Unmarried	Up to 4	<20,000 BDT	Rural	Good	No	Yes	No	Yes	No	No	Yes	Positive	Negative	Negative	2	2	1	0	2	1	0	1	1	0	1	2	2	1	1	3	0	1	0	0	0	42	16	8	18	Moderate	Mild	Mild
Younger age	Male	Bellow university	Unmarried	Up to 4	<20,000 BDT	Rural	Good	No	No	No	Yes	No	No	Yes	Positive	Negative	Negative	0	0	0	0	0	0	0	0	1	2	2	3	2	2	2	3	2	1	0	1	2	46	22	8	16	Severe	Mild	Mild
Younger age	Male	University	Unmarried	Up to 4	<20,000 BDT	Rural	Good	No	No	No	Yes	No	No	Yes	Positive	Positive	Positive	3	2	0	0	3	3	0	2	2	1	2	1	3	3	3	3	1	0	1	2	2	74	26	20	28	Severe	Extremely severe	Severe
Younger age	Female	Bellow university	Unmarried	Up to 4	<20,000 BDT	Rural	Good	No	No	No	Yes	No	No	No	Negative	Negative	Negative	0	0	0	0	0	0	0	0	0	0	0	0	0	0	0	0	0	0	0	0	0	0	0	0	0	Normal	Normal	Normal
Younger age	Male	University	Unmarried	Up to 4	<20,000 BDT	Rural	Good	No	No	No	Yes	No	No	No	Negative	Negative	Positive	3	0	1	0	0	2	0	2	2	1	1	1	1	2	2	1	1	2	0	0	1	46	12	8	26	Mild	Mild	Severe
Middle age	Male	University	Unmarried	Up to 4	<20,000 BDT	Rural	Good	No	No	No	No	No	No	No	Positive	Positive	Negative	2	0	0	0	3	0	0	2	2	2	0	0	1	2	2	2	0	0	0	1	0	38	16	10	12	Moderate	Moderate	Normal
Younger age	Female	University	Unmarried	Up to 4	<20,000 BDT	Rural	Bad	No	Yes	Yes	Yes	No	Yes	Yes	Positive	Positive	Negative	2	1	1	1	1	2	0	0	0	2	1	1	2	3	1	1	1	0	0	2	3	50	22	10	18	Severe	Moderate	Mild
Younger age	Female	University	Unmarried	Up to 4	<20,000 BDT	Rural	Bad	No	No	No	No	No	No	Yes	Negative	Negative	Negative	0	0	1	0	0	1	0	2	1	2	2	2	1	2	0	0	0	0	0	0	1	30	10	2	18	Mild	Normal	Mild
Younger age	Female	University	Unmarried	Up to 4	<20,000 BDT	Urban	Good	Yes	Yes	Yes	Yes	No	No	Yes	Positive	Positive	Positive	2	0	3	2	2	2	0	2	2	2	2	3	2	1	2	3	0	0	0	0	2	64	28	12	24	Extremely severe	Moderate	Moderate
Middle age	Female	University	Unmarried	Up to 4	<20,000 BDT	Urban	Good	Yes	Yes	No	No	No	No	No	Positive	Negative	Negative	2	0	2	1	3	0	0	1	0	2	2	1	1	0	2	1	0	1	0	0	0	38	18	6	14	Moderate	Normal	Normal
Younger age	Male	University	Unmarried	Up to 4	<20,000 BDT	Urban	Good	No	No	Yes	Yes	Yes	Yes	Yes	Negative	Negative	Negative	0	0	0	0	0	0	0	0	0	1	0	1	0	0	0	0	0	0	0	0	0	4	2	0	2	Normal	Normal	Normal
Younger age	Female	University	Unmarried	Up to 4	<20,000 BDT	Urban	Good	No	Yes	Yes	Yes	Yes	Yes	Yes	Positive	Positive	Positive	3	2	2	0	1	2	0	2	2	3	3	2	1	2	1	2	0	2	0	0	0	60	18	10	32	Moderate	Moderate	Severe
Younger age	Male	Bellow university	Unmarried	Up to 4	<20,000 BDT	Urban	Good	No	Yes	Yes	Yes	Yes	Yes	Yes	Positive	Positive	Positive	2	1	2	2	1	2	1	1	2	2	1	2	1	2	1	2	1	1	2	1	1	62	20	20	22	Moderate	Extremely severe	Moderate
Younger age	Male	Bellow university	Unmarried	Up to 4	<20,000 BDT	Urban	Good	No	Yes	Yes	Yes	Yes	Yes	Yes	Positive	Positive	Positive	2	1	1	2	1	2	1	2	1	2	1	2	1	2	1	2	2	1	1	2	2	64	22	18	24	Severe	Severe	Moderate
Younger age	Male	University	Unmarried	Up to 4	<20,000 BDT	Urban	Good	No	Yes	Yes	Yes	Yes	Yes	Yes	Positive	Positive	Positive	3	1	0	2	3	0	1	2	0	3	2	3	3	2	3	3	1	3	2	2	1	80	28	22	30	Extremely severe	Extremely severe	Severe
Younger age	Male	Bellow university	Unmarried	Up to 4	<20,000 BDT	Urban	Good	No	Yes	Yes	Yes	Yes	Yes	Yes	Positive	Positive	Positive	2	2	2	2	2	2	2	2	2	2	2	2	2	2	2	2	2	2	1	2	2	82	28	26	28	Extremely severe	Extremely severe	Severe
Younger age	Female	University	Unmarried	Up to 4	<20,000 BDT	Urban	Good	No	Yes	Yes	Yes	Yes	No	Yes	Positive	Positive	Positive	2	0	0	0	2	2	1	1	1	2	1	2	1	1	1	1	1	1	1	1	1	46	16	10	20	Moderate	Moderate	Moderate
Younger age	Male	University	Unmarried	Up to 4	<20,000 BDT	Urban	Good	No	Yes	Yes	Yes	Yes	No	Yes	Positive	Positive	Positive	1	2	1	0	3	2	0	2	2	1	2	2	2	0	1	2	1	1	1	2	2	60	24	16	20	Severe	Severe	Moderate
Younger age	Female	Bellow university	Unmarried	Up to 4	<20,000 BDT	Urban	Good	No	No	Yes	Yes	Yes	No	Yes	Positive	Positive	Positive	0	1	1	0	3	1	0	2	1	3	2	1	2	3	3	3	2	2	1	0	3	68	34	12	22	Extremely severe	Moderate	Moderate
Middle age	Female	University	Unmarried	Up to 4	<20,000 BDT	Urban	Good	No	Yes	Yes	Yes	Yes	No	Yes	Positive	Positive	Positive	3	2	0	0	1	2	0	2	1	3	2	2	3	1	2	3	2	2	0	0	3	68	30	10	28	Extremely severe	Moderate	Severe
Younger age	Female	University	Unmarried	Up to 4	<20,000 BDT	Urban	Good	No	Yes	Yes	Yes	Yes	No	Yes	Positive	Negative	Positive	2	0	2	0	2	3	0	3	3	3	3	2	3	3	1	2	1	1	0	0	3	74	32	8	34	Extremely severe	Mild	Extremely severe
Middle age	Male	Bellow university	Unmarried	Up to 4	<20,000 BDT	Urban	Good	No	No	Yes	Yes	Yes	No	Yes	Positive	Positive	Positive	1	1	2	1	2	3	2	2	2	3	1	2	2	1	2	3	1	1	1	2	3	76	32	22	22	Extremely severe	Extremely severe	Moderate
Middle age	Male	Bellow university	Unmarried	Up to 4	<20,000 BDT	Urban	Good	No	No	Yes	Yes	Yes	No	Yes	Positive	Positive	Positive	1	2	0	0	3	2	1	2	2	3	2	2	3	2	1	3	1	2	1	2	3	76	32	18	26	Extremely severe	Severe	Severe
Middle age	Male	University	Unmarried	Up to 4	<20,000 BDT	Urban	Good	No	Yes	Yes	Yes	Yes	No	Yes	Positive	Positive	Positive	2	2	2	0	2	2	0	0	0	2	2	3	3	2	3	2	3	2	2	2	3	78	34	18	26	Extremely severe	Severe	Severe
Younger age	Male	Bellow university	Unmarried	Up to 4	<20,000 BDT	Urban	Good	No	Yes	Yes	Yes	Yes	No	Yes	Positive	Positive	Positive	2	1	3	0	3	3	0	2	1	3	3	3	3	3	2	3	0	2	0	1	2	80	34	10	36	Extremely severe	Moderate	Extremely severe
Younger age	Male	University	Unmarried	Up to 4	<20,000 BDT	Urban	Good	No	No	Yes	Yes	Yes	No	Yes	Positive	Positive	Positive	2	0	3	0	3	3	1	3	3	3	3	3	3	3	3	3	3	3	3	3	3	108	42	26	40	Extremely severe	Extremely severe	Extremely severe
Younger age	Female	University	Unmarried	Up to 4	<20,000 BDT	Urban	Good	No	Yes	Yes	Yes	Yes	No	No	Positive	Positive	Positive	2	2	1	2	1	1	0	3	3	3	3	3	3	3	2	1	3	3	2	2	2	90	28	26	36	Extremely severe	Extremely severe	Extremely severe
Younger age	Male	University	Unmarried	Up to 4	<20,000 BDT	Urban	Good	No	Yes	Yes	Yes	No	Yes	Yes	Positive	Positive	Positive	2	2	2	0	0	3	1	3	3	3	3	2	2	2	2	2	2	2	2	2	2	84	26	24	34	Severe	Extremely severe	Extremely severe
Younger age	Male	University	Unmarried	Up to 4	<20,000 BDT	Urban	Good	No	No	Yes	Yes	No	No	Yes	Negative	Negative	Negative	0	1	0	0	0	0	0	0	0	1	0	0	0	0	0	0	0	0	0	0	0	4	2	2	0	Normal	Normal	Normal
Younger age	Male	University	Unmarried	Up to 4	<20,000 BDT	Urban	Good	No	No	Yes	Yes	No	No	Yes	Negative	Negative	Negative	0	0	0	0	0	0	0	0	0	2	0	0	2	0	0	0	0	0	0	0	2	12	12	0	0	Mild	Normal	Normal
Younger age	Male	Bellow university	Unmarried	Up to 4	<20,000 BDT	Urban	Good	No	Yes	Yes	Yes	No	No	No	Negative	Negative	Negative	0	0	0	0	1	1	0	1	0	0	0	0	0	0	0	0	0	0	0	0	0	6	2	0	4	Normal	Normal	Normal
Younger age	Female	University	Unmarried	Up to 4	<20,000 BDT	Urban	Good	No	Yes	Yes	Yes	No	No	No	Positive	Positive	Positive	2	0	0	0	2	2	0	0	2	0	2	3	2	2	2	3	0	0	0	2	0	48	14	12	22	Moderate	Moderate	Moderate
Younger age	Male	University	Unmarried	Up to 4	<20,000 BDT	Urban	Good	No	Yes	Yes	Yes	No	No	No	Positive	Negative	Negative	0	1	2	0	1	0	0	0	1	2	3	2	3	2	1	2	2	2	0	0	1	50	26	6	18	Severe	Normal	Mild
Younger age	Male	University	Unmarried	Up to 4	<20,000 BDT	Urban	Good	No	Yes	Yes	Yes	No	No	No	Positive	Positive	Positive	2	1	0	0	0	2	0	2	2	3	2	2	2	3	2	1	0	3	2	0	2	62	16	14	32	Moderate	Moderate	Severe
Younger age	Male	University	Unmarried	Up to 4	<20,000 BDT	Urban	Good	No	No	Yes	Yes	No	No	No	Positive	Negative	Positive	3	0	3	0	3	3	0	2	1	0	3	3	3	3	1	0	2	3	0	0	3	72	28	4	40	Extremely severe	Normal	Extremely severe
Younger age	Female	University	Unmarried	Up to 4	<20,000 BDT	Urban	Good	No	Yes	Yes	Yes	No	No	No	Positive	Positive	Positive	3	1	2	3	2	3	0	2	1	3	3	2	3	2	2	2	1	1	2	1	0	78	26	20	32	Severe	Extremely severe	Severe
Younger age	Female	Bellow university	Unmarried	Up to 4	<20,000 BDT	Urban	Good	No	Yes	Yes	No	Yes	Yes	Yes	Positive	Positive	Positive	2	1	2	1	1	1	2	2	2	2	1	2	2	1	2	2	2	1	1	2	2	68	26	22	20	Severe	Extremely severe	Moderate
Younger age	Female	University	Unmarried	Up to 4	<20,000 BDT	Urban	Good	No	Yes	Yes	No	No	No	No	Positive	Positive	Negative	2	2	2	0	1	0	1	1	1	2	0	2	2	2	2	1	0	2	2	1	3	58	22	18	18	Severe	Severe	Mild
Younger age	Male	University	Unmarried	Up to 4	<20,000 BDT	Urban	Good	No	No	Yes	No	No	No	No	Positive	Positive	Positive	2	0	1	0	2	1	0	2	2	1	2	2	2	2	2	2	2	2	2	2	1	64	22	16	26	Severe	Severe	Severe
Younger age	Male	University	Unmarried	Up to 4	<20,000 BDT	Urban	Good	No	Yes	Yes	No	No	No	No	Positive	Positive	Positive	2	2	2	1	2	2	1	2	2	1	2	2	2	2	3	2	1	0	1	2	0	68	20	24	24	Moderate	Extremely severe	Moderate
Younger age	Male	University	Unmarried	Up to 4	<20,000 BDT	Urban	Good	No	Yes	No	Yes	Yes	No	Yes	Positive	Negative	Positive	2	1	2	0	2	2	0	2	1	1	1	1	2	1	1	2	0	2	0	0	1	48	20	6	22	Moderate	Normal	Moderate
Younger age	Male	University	Unmarried	Up to 4	<20,000 BDT	Urban	Good	No	No	No	Yes	Yes	No	Yes	Positive	Positive	Positive	2	1	1	0	2	1	0	0	2	2	2	2	2	2	1	2	1	1	0	2	1	54	22	12	20	Severe	Moderate	Moderate
Younger age	Male	University	Unmarried	Up to 4	<20,000 BDT	Urban	Good	No	Yes	No	Yes	No	No	Yes	Negative	Negative	Negative	1	0	0	0	0	1	0	0	1	1	0	0	0	1	0	0	0	0	1	0	0	12	2	4	6	Normal	Normal	Normal
Younger age	Male	University	Unmarried	Up to 4	<20,000 BDT	Urban	Good	No	Yes	No	Yes	No	No	Yes	Positive	Positive	Positive	2	0	0	1	2	2	0	3	3	1	2	1	2	1	2	2	2	1	0	1	1	58	20	14	24	Moderate	Moderate	Moderate
Younger age	Male	University	Unmarried	Up to 4	<20,000 BDT	Urban	Good	No	Yes	No	Yes	No	No	No	Positive	Positive	Negative	3	1	1	2	3	2	0	1	1	2	1	1	1	0	2	2	3	1	1	1	2	62	28	16	18	Extremely severe	Severe	Mild
Younger age	Male	University	Unmarried	Up to 4	<20,000 BDT	Urban	Good	No	Yes	No	Yes	No	No	No	Positive	Positive	Positive	3	1	2	0	2	3	2	3	2	1	3	2	2	2	2	2	1	2	2	2	2	82	24	22	36	Severe	Extremely severe	Extremely severe
Younger age	Male	University	Unmarried	Up to 4	<20,000 BDT	Urban	Good	No	No	No	No	No	No	No	Negative	Negative	Negative	1	0	0	0	2	0	0	0	0	0	0	3	0	0	3	2	2	0	0	0	0	26	12	6	8	Mild	Normal	Normal
Younger age	Female	University	Unmarried	Up to 4	<20,000 BDT	Urban	Good	No	Yes	No	No	No	No	No	Positive	Positive	Positive	0	2	2	2	2	3	0	3	3	0	3	3	3	3	1	1	3	3	3	0	3	86	28	22	36	Extremely severe	Extremely severe	Extremely severe
Younger age	Female	University	Unmarried	Up to 4	<20,000 BDT	Urban	Bad	Yes	Yes	Yes	Yes	No	Yes	Yes	Positive	Positive	Positive	3	3	2	2	3	3	1	3	3	3	3	3	3	3	3	3	3	3	2	2	3	114	40	32	42	Extremely severe	Extremely severe	Extremely severe
Younger age	Male	Bellow university	Unmarried	Up to 4	<20,000 BDT	Urban	Bad	No	Yes	Yes	Yes	Yes	Yes	Yes	Positive	Positive	Positive	3	2	1	0	3	3	1	3	3	2	3	3	3	2	2	3	2	3	1	2	3	96	34	22	40	Extremely severe	Extremely severe	Extremely severe
Younger age	Female	University	Unmarried	Up to 4	<20,000 BDT	Urban	Bad	No	Yes	Yes	Yes	No	No	Yes	Negative	Positive	Positive	2	0	0	1	1	2	0	1	2	1	2	1	1	0	1	1	0	2	2	1	0	42	8	14	20	Normal	Moderate	Moderate
Younger age	Male	University	Unmarried	Up to 4	<20,000 BDT	Urban	Bad	No	Yes	Yes	Yes	No	No	No	Positive	Positive	Positive	3	1	3	0	2	3	2	3	3	2	3	3	2	3	3	2	2	3	2	3	3	102	32	28	42	Extremely severe	Extremely severe	Extremely severe
Younger age	Female	University	Unmarried	Up to 4	<20,000 BDT	Urban	Bad	No	Yes	Yes	No	No	No	No	Positive	Positive	Positive	3	2	3	1	3	3	0	3	3	3	3	3	3	3	3	3	3	3	1	3	3	110	42	26	42	Extremely severe	Extremely severe	Extremely severe
Younger age	Male	University	Unmarried	Up to 4	<20,000 BDT	Urban	Bad	No	Yes	No	Yes	No	No	No	Positive	Negative	Positive	2	0	1	0	2	2	0	0	1	2	2	2	2	2	1	2	1	0	0	0	1	46	22	4	20	Severe	Normal	Moderate
Younger age	Male	University	Unmarried	Up to 4	<20,000 BDT	Urban	Bad	No	Yes	No	No	No	No	No	Positive	Positive	Positive	3	1	3	0	3	3	1	3	2	3	3	3	3	3	3	3	3	3	3	2	3	108	42	24	42	Extremely severe	Extremely severe	Extremely severe
Younger age	Male	Bellow university	Unmarried	Up to 4	20000 to 50000 BDT	Rural	Good	Yes	Yes	Yes	Yes	Yes	Yes	Yes	Positive	Positive	Negative	2	1	2	1	2	1	2	1	1	2	1	1	2	1	2	1	2	1	2	2	1	62	24	22	16	Severe	Extremely severe	Mild
Younger age	Male	Bellow university	Unmarried	Up to 4	20000 to 50000 BDT	Rural	Good	Yes	Yes	Yes	Yes	Yes	Yes	Yes	Positive	Positive	Positive	1	2	1	1	1	2	2	2	2	2	2	1	2	1	2	1	2	1	1	2	1	64	20	24	20	Moderate	Extremely severe	Moderate
Younger age	Female	Bellow university	Unmarried	Up to 4	20000 to 50000 BDT	Rural	Good	No	Yes	Yes	Yes	Yes	Yes	Yes	Positive	Positive	Negative	1	1	1	2	2	1	1	1	1	2	1	2	1	1	1	2	1	1	1	2	2	56	22	18	16	Severe	Severe	Mild
Younger age	Male	Bellow university	Unmarried	Up to 4	20000 to 50000 BDT	Rural	Good	No	Yes	Yes	Yes	Yes	Yes	Yes	Positive	Positive	Negative	0	1	1	1	2	2	2	1	2	1	2	1	2	1	2	1	2	1	2	1	2	60	22	22	16	Severe	Extremely severe	Mild
Younger age	Female	Bellow university	Unmarried	Up to 4	20000 to 50000 BDT	Rural	Good	No	Yes	Yes	Yes	Yes	Yes	Yes	Positive	Positive	Positive	1	2	1	2	1	2	1	2	1	2	1	2	1	2	1	2	1	2	1	2	1	62	18	20	24	Moderate	Extremely severe	Moderate
Younger age	Male	Bellow university	Unmarried	Up to 4	20000 to 50000 BDT	Rural	Good	No	Yes	Yes	Yes	Yes	Yes	Yes	Positive	Positive	Positive	2	1	2	1	2	1	2	1	2	1	2	1	1	1	2	1	1	2	2	1	2	62	20	22	20	Moderate	Extremely severe	Moderate
Younger age	Female	Bellow university	Unmarried	Up to 4	20000 to 50000 BDT	Rural	Good	No	Yes	Yes	Yes	Yes	Yes	Yes	Positive	Positive	Positive	1	2	1	2	1	2	1	2	1	2	1	2	1	1	2	1	2	1	2	2	1	62	18	24	20	Moderate	Extremely severe	Moderate
Younger age	Male	Bellow university	Unmarried	Up to 4	20000 to 50000 BDT	Rural	Good	No	Yes	Yes	Yes	Yes	Yes	Yes	Positive	Positive	Positive	1	1	1	1	1	1	1	2	2	1	2	2	2	2	2	1	2	1	2	1	2	62	20	20	22	Moderate	Extremely severe	Moderate
Younger age	Female	Bellow university	Unmarried	Up to 4	20000 to 50000 BDT	Rural	Good	No	Yes	Yes	Yes	Yes	Yes	Yes	Positive	Positive	Positive	2	1	2	1	2	1	2	1	2	1	2	1	2	1	2	1	1	2	1	1	2	62	22	20	20	Severe	Extremely severe	Moderate
Younger age	Male	Bellow university	Unmarried	Up to 4	20000 to 50000 BDT	Rural	Good	No	Yes	Yes	Yes	Yes	Yes	Yes	Positive	Positive	Positive	2	1	1	0	1	2	1	2	2	2	1	2	1	2	2	2	2	2	1	1	2	64	22	16	26	Severe	Severe	Severe
Younger age	Male	Bellow university	Unmarried	Up to 4	20000 to 50000 BDT	Rural	Good	No	Yes	Yes	Yes	Yes	Yes	Yes	Positive	Positive	Positive	1	1	2	1	1	2	2	2	1	2	1	1	2	2	1	1	2	2	2	1	2	64	24	18	22	Severe	Severe	Moderate
Younger age	Female	Bellow university	Unmarried	Up to 4	20000 to 50000 BDT	Rural	Good	No	Yes	Yes	Yes	Yes	Yes	Yes	Positive	Positive	Positive	2	1	2	1	2	1	1	2	2	1	2	1	2	1	2	1	2	1	2	1	2	64	24	20	20	Severe	Extremely severe	Moderate
Younger age	Male	University	Unmarried	Up to 4	20000 to 50000 BDT	Rural	Good	No	Yes	Yes	Yes	Yes	Yes	Yes	Positive	Positive	Negative	1	2	1	2	2	1	2	1	2	1	2	1	2	1	2	1	2	1	2	2	1	64	20	28	16	Moderate	Extremely severe	Mild
Younger age	Male	Bellow university	Unmarried	Up to 4	20000 to 50000 BDT	Rural	Good	No	Yes	Yes	Yes	Yes	Yes	Yes	Positive	Positive	Positive	1	1	1	1	2	2	2	2	1	2	1	2	2	2	1	2	2	2	1	1	2	66	26	16	24	Severe	Severe	Moderate
Younger age	Male	University	Unmarried	Up to 4	20000 to 50000 BDT	Rural	Good	No	Yes	Yes	Yes	Yes	Yes	Yes	Positive	Positive	Positive	1	1	1	2	2	2	2	1	2	2	1	2	2	2	1	2	1	1	2	2	1	66	22	24	20	Severe	Extremely severe	Moderate
Younger age	Male	Bellow university	Unmarried	Up to 4	20000 to 50000 BDT	Rural	Good	No	Yes	Yes	Yes	Yes	Yes	Yes	Positive	Positive	Positive	1	1	2	2	1	2	2	1	2	1	2	1	2	1	2	2	1	2	1	2	2	66	22	24	20	Severe	Extremely severe	Moderate
Younger age	Male	Bellow university	Unmarried	Up to 4	20000 to 50000 BDT	Rural	Good	No	Yes	Yes	Yes	Yes	Yes	Yes	Positive	Positive	Positive	1	2	1	2	1	2	1	1	2	2	2	2	2	1	2	2	1	1	1	2	2	66	22	24	20	Severe	Extremely severe	Moderate
Younger age	Male	Bellow university	Unmarried	Up to 4	20000 to 50000 BDT	Rural	Good	No	Yes	Yes	Yes	Yes	Yes	Yes	Positive	Positive	Positive	2	1	2	1	2	1	2	1	2	1	2	2	1	2	1	2	2	2	2	1	2	68	24	20	24	Severe	Extremely severe	Moderate
Younger age	Female	Bellow university	Unmarried	Up to 4	20000 to 50000 BDT	Rural	Good	No	Yes	Yes	Yes	Yes	Yes	Yes	Positive	Positive	Positive	1	2	1	2	2	2	1	2	2	2	1	2	1	2	1	2	1	2	2	1	2	68	22	22	24	Severe	Extremely severe	Moderate
Younger age	Female	Bellow university	Unmarried	Up to 4	20000 to 50000 BDT	Rural	Good	No	Yes	Yes	Yes	Yes	Yes	Yes	Positive	Positive	Positive	1	2	1	2	2	2	1	2	2	2	1	2	1	2	1	2	1	2	2	1	2	68	22	22	24	Severe	Extremely severe	Moderate
Younger age	Male	Bellow university	Unmarried	Up to 4	20000 to 50000 BDT	Rural	Good	No	Yes	Yes	Yes	Yes	Yes	Yes	Positive	Positive	Positive	1	1	2	2	1	2	2	1	2	2	1	2	1	2	1	2	2	1	2	2	2	68	24	24	20	Severe	Extremely severe	Moderate
Younger age	Female	Bellow university	Unmarried	Up to 4	20000 to 50000 BDT	Rural	Good	No	Yes	Yes	Yes	Yes	Yes	Yes	Positive	Positive	Positive	1	2	1	2	1	2	1	2	2	2	1	2	2	2	2	2	2	1	1	2	1	68	22	24	22	Severe	Extremely severe	Moderate
Younger age	Male	Bellow university	Unmarried	Up to 4	20000 to 50000 BDT	Rural	Good	No	Yes	Yes	Yes	Yes	Yes	Yes	Positive	Positive	Positive	2	1	2	1	2	1	2	1	2	1	2	1	2	1	2	2	1	2	2	2	2	68	24	24	20	Severe	Extremely severe	Moderate
Younger age	Male	Bellow university	Unmarried	Up to 4	20000 to 50000 BDT	Rural	Good	No	Yes	Yes	Yes	Yes	Yes	Yes	Positive	Positive	Negative	1	2	1	1	2	1	2	1	2	2	1	2	2	1	2	2	2	1	2	2	2	68	26	26	16	Severe	Extremely severe	Mild
Younger age	Female	Bellow university	Unmarried	Up to 4	20000 to 50000 BDT	Rural	Good	No	Yes	Yes	Yes	Yes	Yes	Yes	Positive	Positive	Positive	1	2	1	1	2	1	2	1	2	2	2	2	2	2	1	2	1	2	2	2	2	70	24	24	22	Severe	Extremely severe	Moderate
Younger age	Male	Bellow university	Unmarried	Up to 4	20000 to 50000 BDT	Rural	Good	No	Yes	Yes	Yes	Yes	Yes	Yes	Positive	Positive	Positive	1	1	2	2	2	2	2	1	1	1	2	2	2	2	2	2	1	2	2	1	2	70	24	22	24	Severe	Extremely severe	Moderate
Younger age	Male	Bellow university	Unmarried	Up to 4	20000 to 50000 BDT	Rural	Good	No	Yes	Yes	Yes	Yes	Yes	Yes	Positive	Positive	Positive	1	2	1	1	2	2	2	2	2	2	1	1	2	2	2	1	2	2	2	1	2	70	24	24	22	Severe	Extremely severe	Moderate
Younger age	Male	Bellow university	Unmarried	Up to 4	20000 to 50000 BDT	Rural	Good	No	Yes	Yes	Yes	Yes	Yes	Yes	Positive	Positive	Positive	1	1	1	2	1	2	2	1	2	2	2	1	2	1	2	2	2	2	2	2	2	70	24	26	20	Severe	Extremely severe	Moderate
Younger age	Male	Bellow university	Unmarried	Up to 4	20000 to 50000 BDT	Rural	Good	No	Yes	Yes	Yes	Yes	Yes	Yes	Positive	Positive	Positive	1	2	1	2	1	2	2	2	2	2	2	2	1	2	2	2	1	2	1	2	2	72	20	26	26	Moderate	Extremely severe	Severe
Younger age	Male	Bellow university	Unmarried	Up to 4	20000 to 50000 BDT	Rural	Good	No	Yes	Yes	Yes	Yes	Yes	Yes	Positive	Positive	Positive	1	2	1	2	1	2	1	2	2	1	2	2	2	2	1	2	2	2	2	2	2	72	22	24	26	Severe	Extremely severe	Severe
Younger age	Male	Bellow university	Unmarried	Up to 4	20000 to 50000 BDT	Rural	Good	No	Yes	Yes	Yes	Yes	Yes	Yes	Positive	Positive	Positive	1	2	1	2	2	2	1	2	2	1	2	2	2	2	2	2	1	2	1	2	2	72	22	24	26	Severe	Extremely severe	Severe
Younger age	Male	Bellow university	Unmarried	Up to 4	20000 to 50000 BDT	Rural	Good	No	Yes	Yes	Yes	Yes	Yes	Yes	Positive	Positive	Positive	1	1	2	2	2	2	2	1	2	2	2	2	2	1	2	2	2	2	1	2	2	74	28	24	22	Extremely severe	Extremely severe	Moderate
Younger age	Male	Bellow university	Unmarried	Up to 4	20000 to 50000 BDT	Rural	Good	No	Yes	Yes	Yes	Yes	Yes	Yes	Positive	Positive	Positive	1	1	2	2	2	2	1	2	2	1	2	2	2	2	2	2	2	2	2	2	2	76	26	24	26	Severe	Extremely severe	Severe
Younger age	Male	Bellow university	Unmarried	Up to 4	20000 to 50000 BDT	Rural	Good	No	Yes	Yes	Yes	Yes	Yes	Yes	Positive	Positive	Positive	1	1	2	2	2	1	2	1	2	2	2	2	2	2	2	2	2	2	2	2	2	76	28	26	22	Extremely severe	Extremely severe	Moderate
Younger age	Male	University	Unmarried	Up to 4	20000 to 50000 BDT	Rural	Good	No	No	Yes	Yes	Yes	No	Yes	Negative	Positive	Negative	2	1	0	0	2	1	0	2	2	1	1	2	1	0	1	2	0	0	0	1	0	38	12	10	16	Mild	Moderate	Mild
Younger age	Male	University	Unmarried	Up to 4	20000 to 50000 BDT	Rural	Good	No	Yes	Yes	Yes	Yes	No	Yes	Positive	Positive	Positive	2	0	1	0	3	2	0	1	1	2	2	3	2	2	2	2	1	1	1	1	1	60	24	10	26	Severe	Moderate	Severe
Younger age	Male	University	Unmarried	Up to 4	20000 to 50000 BDT	Rural	Good	No	Yes	Yes	Yes	No	Yes	Yes	Positive	Positive	Positive	3	0	1	0	3	2	0	1	1	0	0	3	3	3	3	2	0	2	2	2	3	68	24	16	28	Severe	Severe	Severe
Younger age	Male	Bellow university	Unmarried	Up to 4	20000 to 50000 BDT	Rural	Good	No	Yes	Yes	Yes	No	No	Yes	Positive	Negative	Negative	2	0	2	0	2	1	0	1	1	2	2	2	2	1	2	2	0	0	1	0	2	50	24	8	18	Severe	Mild	Mild
Younger age	Male	University	Unmarried	Up to 4	20000 to 50000 BDT	Rural	Good	No	No	Yes	Yes	No	No	Yes	Positive	Positive	Positive	2	3	2	2	2	2	2	2	2	2	3	3	3	2	2	2	2	3	2	2	2	94	30	30	34	Extremely severe	Extremely severe	Extremely severe
Younger age	Male	University	Unmarried	Up to 4	20000 to 50000 BDT	Rural	Good	No	Yes	Yes	Yes	No	No	No	Negative	Negative	Negative	0	0	0	0	0	0	0	0	0	0	0	0	0	0	0	0	0	0	0	0	0	0	0	0	0	Normal	Normal	Normal
Younger age	Male	University	Unmarried	Up to 4	20000 to 50000 BDT	Rural	Good	No	Yes	Yes	Yes	No	No	No	Negative	Negative	Negative	0	3	1	0	0	1	0	0	0	1	0	0	0	1	1	0	0	0	0	0	0	16	4	8	4	Normal	Mild	Normal
Younger age	Male	University	Unmarried	Up to 4	20000 to 50000 BDT	Rural	Good	No	Yes	Yes	Yes	No	No	No	Negative	Negative	Negative	2	2	0	0	2	2	0	0	2	0	0	0	0	0	0	0	0	0	0	0	0	20	4	8	8	Normal	Mild	Normal
Younger age	Male	University	Unmarried	Up to 4	20000 to 50000 BDT	Rural	Good	No	Yes	Yes	Yes	No	No	No	Negative	Negative	Negative	1	0	1	0	2	1	0	2	0	1	1	1	1	1	1	1	0	0	0	0	0	28	12	2	14	Mild	Normal	Normal
Middle age	Male	University	Unmarried	Up to 4	20000 to 50000 BDT	Rural	Good	No	Yes	Yes	Yes	No	No	No	Positive	Positive	Positive	2	2	2	1	3	0	0	2	1	0	2	2	3	2	2	2	2	2	2	2	1	70	26	20	24	Severe	Extremely severe	Moderate
Younger age	Male	University	Unmarried	Up to 4	20000 to 50000 BDT	Rural	Good	No	No	Yes	Yes	No	No	No	Positive	Positive	Positive	2	1	3	2	1	3	0	2	2	2	3	2	3	3	1	0	2	3	0	1	2	76	26	14	36	Severe	Moderate	Extremely severe
Younger age	Male	University	Unmarried	Up to 4	20000 to 50000 BDT	Rural	Good	No	No	Yes	No	Yes	Yes	Yes	Positive	Positive	Positive	2	1	0	1	3	0	3	0	0	3	3	0	0	3	2	2	3	2	2	0	0	60	22	18	20	Severe	Severe	Moderate
Younger age	Male	University	Unmarried	Up to 4	20000 to 50000 BDT	Rural	Good	No	Yes	Yes	No	No	No	Yes	Negative	Negative	Negative	0	0	1	0	2	2	0	0	1	0	0	1	0	1	0	2	1	1	0	0	0	24	12	2	10	Mild	Normal	Normal
Younger age	Male	Bellow university	Unmarried	Up to 4	20000 to 50000 BDT	Rural	Good	No	Yes	No	Yes	Yes	No	Yes	Positive	Positive	Positive	1	1	2	0	2	1	2	1	2	1	2	2	2	2	2	1	2	1	2	1	2	64	24	20	20	Severe	Extremely severe	Moderate
Younger age	Male	Bellow university	Unmarried	Up to 4	20000 to 50000 BDT	Rural	Good	No	No	No	Yes	No	No	Yes	Negative	Positive	Positive	3	2	0	1	2	2	0	2	1	0	1	0	1	2	1	0	2	2	1	0	0	46	10	12	24	Mild	Moderate	Moderate
Younger age	Male	University	Unmarried	Up to 4	20000 to 50000 BDT	Rural	Good	No	Yes	No	Yes	No	No	Yes	Positive	Positive	Positive	2	1	2	0	1	2	0	2	1	0	1	3	2	2	2	1	1	1	0	1	0	50	14	10	26	Moderate	Moderate	Severe
Younger age	Male	University	Unmarried	Up to 4	20000 to 50000 BDT	Rural	Good	No	No	No	No	No	No	No	Negative	Negative	Negative	2	0	0	0	0	0	0	0	0	0	0	0	0	0	0	0	0	0	0	0	0	4	0	0	4	Normal	Normal	Normal
Younger age	Female	Bellow university	Unmarried	Up to 4	20000 to 50000 BDT	Rural	Good	No	Yes	No	No	No	No	No	Negative	Negative	Negative	0	0	0	0	0	0	0	2	0	0	1	1	0	0	0	0	0	0	0	0	0	8	0	0	8	Normal	Normal	Normal
Younger age	Male	University	Unmarried	Up to 4	20000 to 50000 BDT	Rural	Good	No	No	No	No	No	No	No	Negative	Negative	Negative	2	0	0	0	2	0	0	0	0	0	0	0	0	0	0	0	0	0	0	0	0	8	4	0	4	Normal	Normal	Normal
Younger age	Male	University	Unmarried	Up to 4	20000 to 50000 BDT	Rural	Good	No	No	No	No	No	No	No	Negative	Negative	Negative	1	0	0	0	2	0	0	0	0	0	1	2	0	0	0	0	0	0	0	0	0	12	4	0	8	Normal	Normal	Normal
Middle age	Female	University	Unmarried	Up to 4	20000 to 50000 BDT	Rural	Good	No	No	No	No	No	No	No	Negative	Negative	Negative	0	0	0	0	0	0	0	0	0	2	1	1	0	0	2	2	0	0	0	1	2	22	12	6	4	Mild	Normal	Normal
Younger age	Male	University	Unmarried	Up to 4	20000 to 50000 BDT	Rural	Good	No	No	No	No	No	No	No	Positive	Negative	Negative	1	0	2	0	3	1	0	0	2	0	0	3	3	2	1	2	0	0	0	0	0	40	20	6	14	Moderate	Normal	Normal
Younger age	Female	University	Unmarried	Up to 4	20000 to 50000 BDT	Rural	Good	No	Yes	No	No	No	No	No	Negative	Positive	Positive	2	1	1	1	1	2	0	2	2	0	1	1	2	1	2	1	0	1	0	2	0	46	10	16	20	Mild	Severe	Moderate
Younger age	Male	University	Unmarried	Up to 4	20000 to 50000 BDT	Rural	Good	No	No	No	No	No	No	No	Positive	Positive	Positive	2	0	2	0	2	1	0	3	3	3	3	3	3	3	3	3	2	2	0	2	2	84	34	16	34	Extremely severe	Severe	Extremely severe
Younger age	Male	University	Unmarried	Up to 4	20000 to 50000 BDT	Urban	Good	Yes	Yes	Yes	Yes	Yes	Yes	Yes	Positive	Positive	Positive	1	2	2	1	0	2	1	2	1	2	1	2	2	1	2	1	2	1	2	2	1	62	20	22	20	Moderate	Extremely severe	Moderate
Younger age	Male	University	Unmarried	Up to 4	20000 to 50000 BDT	Urban	Good	Yes	Yes	Yes	Yes	Yes	Yes	Yes	Positive	Positive	Positive	1	2	2	1	0	2	1	2	1	2	1	2	2	1	2	1	2	1	2	2	1	62	20	22	20	Moderate	Extremely severe	Moderate
Younger age	Male	Bellow university	Unmarried	Up to 4	20000 to 50000 BDT	Urban	Good	Yes	No	Yes	Yes	Yes	Yes	Yes	Positive	Positive	Positive	1	1	2	1	2	2	2	1	2	2	1	2	1	2	2	2	1	2	1	2	1	66	22	22	22	Severe	Extremely severe	Moderate
Younger age	Male	Bellow university	Unmarried	Up to 4	20000 to 50000 BDT	Urban	Good	Yes	No	Yes	Yes	Yes	Yes	Yes	Positive	Positive	Positive	1	1	2	1	2	2	2	1	2	2	1	2	1	2	2	2	1	2	1	2	1	66	22	22	22	Severe	Extremely severe	Moderate
Younger age	Male	University	Unmarried	Up to 4	20000 to 50000 BDT	Urban	Good	Yes	Yes	Yes	Yes	Yes	No	No	Negative	Positive	Positive	2	1	1	0	0	1	1	2	1	0	2	3	2	3	1	1	1	2	1	0	1	52	12	10	30	Mild	Moderate	Severe
Middle age	Female	University	Unmarried	Up to 4	20000 to 50000 BDT	Urban	Good	Yes	Yes	Yes	Yes	No	No	Yes	Negative	Positive	Negative	2	2	2	1	0	0	0	0	0	0	0	0	0	1	2	0	1	1	0	0	0	24	6	10	8	Normal	Moderate	Normal
Younger age	Female	Bellow university	Unmarried	Up to 4	20000 to 50000 BDT	Urban	Good	No	Yes	Yes	Yes	Yes	Yes	Yes	Positive	Positive	Negative	1	0	1	0	1	1	2	1	2	1	1	1	2	0	2	1	1	1	2	2	2	50	18	20	12	Moderate	Extremely severe	Normal
Younger age	Male	Bellow university	Unmarried	Up to 4	20000 to 50000 BDT	Urban	Good	No	Yes	Yes	Yes	Yes	Yes	Yes	Positive	Positive	Negative	1	0	2	1	1	1	1	1	1	0	1	1	1	2	2	1	2	2	2	1	2	52	18	16	18	Moderate	Severe	Mild
Younger age	Male	University	Unmarried	Up to 4	20000 to 50000 BDT	Urban	Good	No	Yes	Yes	Yes	Yes	Yes	Yes	Positive	Positive	Negative	0	2	0	2	1	1	1	1	0	2	2	2	2	1	1	1	2	2	1	1	1	52	18	16	18	Moderate	Severe	Mild
Younger age	Male	Bellow university	Unmarried	Up to 4	20000 to 50000 BDT	Urban	Good	No	Yes	Yes	Yes	Yes	Yes	Yes	Positive	Positive	Positive	2	0	0	1	0	2	1	2	1	2	1	2	1	1	2	2	2	0	2	1	2	54	18	16	20	Moderate	Severe	Moderate
Younger age	Male	Bellow university	Unmarried	Up to 4	20000 to 50000 BDT	Urban	Good	No	Yes	Yes	Yes	Yes	Yes	Yes	Positive	Positive	Negative	0	2	1	1	2	1	2	1	1	1	1	2	1	1	1	2	2	1	2	1	2	56	22	20	14	Severe	Extremely severe	Normal
Younger age	Female	University	Unmarried	Up to 4	20000 to 50000 BDT	Urban	Good	No	Yes	Yes	Yes	Yes	Yes	Yes	Positive	Negative	Positive	1	0	0	0	2	3	0	2	3	0	3	3	3	2	1	3	0	0	0	0	2	56	20	8	28	Moderate	Mild	Severe
Younger age	Male	Bellow university	Unmarried	Up to 4	20000 to 50000 BDT	Urban	Good	No	Yes	Yes	Yes	Yes	Yes	Yes	Positive	Positive	Positive	2	1	2	1	2	1	1	2	2	2	2	1	1	1	1	1	1	1	1	2	1	58	20	18	20	Moderate	Severe	Moderate
Younger age	Female	Bellow university	Unmarried	Up to 4	20000 to 50000 BDT	Urban	Good	No	Yes	Yes	Yes	Yes	Yes	Yes	Positive	Positive	Positive	1	2	1	1	1	2	1	2	1	1	2	1	1	1	2	2	1	2	1	1	2	58	18	18	22	Moderate	Severe	Moderate
Younger age	Male	Bellow university	Unmarried	Up to 4	20000 to 50000 BDT	Urban	Good	No	Yes	Yes	Yes	Yes	Yes	Yes	Positive	Positive	Positive	1	0	1	1	1	2	1	2	1	1	1	2	2	1	1	2	2	1	2	2	2	58	22	16	20	Severe	Severe	Moderate
Younger age	Male	Bellow university	Unmarried	Up to 4	20000 to 50000 BDT	Urban	Good	No	Yes	Yes	Yes	Yes	Yes	Yes	Positive	Positive	Positive	1	0	0	1	2	1	2	1	2	1	2	1	2	2	2	1	2	2	1	2	1	58	18	20	20	Moderate	Extremely severe	Moderate
Younger age	Male	Bellow university	Unmarried	Up to 4	20000 to 50000 BDT	Urban	Good	No	Yes	Yes	Yes	Yes	Yes	Yes	Positive	Positive	Negative	1	1	1	1	1	1	2	2	1	2	1	1	2	1	2	1	2	1	2	1	2	58	22	20	16	Severe	Extremely severe	Mild
Younger age	Male	University	Unmarried	Up to 4	20000 to 50000 BDT	Urban	Good	No	No	Yes	Yes	Yes	Yes	Yes	Positive	Positive	Positive	2	1	0	2	2	2	1	2	0	1	2	2	2	2	2	2	1	0	1	1	2	60	20	16	24	Moderate	Severe	Moderate
Younger age	Female	Bellow university	Unmarried	Up to 4	20000 to 50000 BDT	Urban	Good	No	Yes	Yes	Yes	Yes	Yes	Yes	Positive	Positive	Negative	2	1	2	1	2	1	2	1	2	1	1	1	2	1	2	1	2	1	2	1	1	60	22	22	16	Severe	Extremely severe	Mild
Younger age	Male	Bellow university	Unmarried	Up to 4	20000 to 50000 BDT	Urban	Good	No	Yes	Yes	Yes	Yes	Yes	Yes	Positive	Positive	Negative	1	1	2	1	1	1	2	1	1	2	2	1	2	1	2	1	2	2	1	1	2	60	24	18	18	Severe	Severe	Mild
Younger age	Male	Bellow university	Unmarried	Up to 4	20000 to 50000 BDT	Urban	Good	No	Yes	Yes	Yes	Yes	Yes	Yes	Positive	Positive	Positive	1	2	1	2	1	2	1	2	2	1	1	2	1	2	1	2	1	1	2	2	1	62	16	24	22	Moderate	Extremely severe	Moderate
Younger age	Female	Bellow university	Unmarried	Up to 4	20000 to 50000 BDT	Urban	Good	No	Yes	Yes	Yes	Yes	Yes	Yes	Positive	Positive	Positive	1	2	1	2	1	2	1	2	2	1	2	2	1	2	1	2	2	1	1	1	1	62	18	20	24	Moderate	Extremely severe	Moderate
Younger age	Male	Bellow university	Unmarried	Up to 4	20000 to 50000 BDT	Urban	Good	No	Yes	Yes	Yes	Yes	Yes	Yes	Positive	Positive	Positive	2	1	2	1	2	1	1	2	1	2	1	2	1	2	1	2	1	2	1	2	1	62	22	16	24	Severe	Severe	Moderate
Younger age	Female	Bellow university	Unmarried	Up to 4	20000 to 50000 BDT	Urban	Good	No	Yes	Yes	Yes	Yes	Yes	Yes	Positive	Positive	Positive	2	1	2	1	2	1	1	2	1	2	1	2	1	2	1	1	2	1	2	1	2	62	24	16	22	Severe	Severe	Moderate
Younger age	Male	Bellow university	Unmarried	Up to 4	20000 to 50000 BDT	Urban	Good	No	Yes	Yes	Yes	Yes	Yes	Yes	Positive	Positive	Positive	1	2	1	2	1	2	1	2	1	2	1	2	1	2	1	2	1	2	1	2	1	62	18	20	24	Moderate	Extremely severe	Moderate
Younger age	Male	Bellow university	Unmarried	Up to 4	20000 to 50000 BDT	Urban	Good	No	Yes	Yes	Yes	Yes	Yes	Yes	Positive	Positive	Positive	1	2	1	2	1	2	1	2	1	2	1	2	1	2	1	2	1	2	1	2	1	62	18	20	24	Moderate	Extremely severe	Moderate
Younger age	Male	Bellow university	Unmarried	Up to 4	20000 to 50000 BDT	Urban	Good	No	Yes	Yes	Yes	Yes	Yes	Yes	Positive	Positive	Positive	1	2	1	1	2	2	2	1	1	2	1	2	1	2	1	2	2	1	2	1	1	62	22	20	20	Severe	Extremely severe	Moderate
Younger age	Female	Bellow university	Unmarried	Up to 4	20000 to 50000 BDT	Urban	Good	No	Yes	Yes	Yes	Yes	Yes	Yes	Positive	Positive	Positive	1	1	1	1	1	2	1	2	2	2	1	2	1	2	2	1	2	1	2	1	2	62	20	20	22	Moderate	Extremely severe	Moderate
Younger age	Male	Bellow university	Unmarried	Up to 4	20000 to 50000 BDT	Urban	Good	No	Yes	Yes	Yes	Yes	Yes	Yes	Positive	Positive	Positive	1	1	2	1	2	2	1	2	1	2	1	2	1	1	2	1	1	2	1	2	2	62	22	18	22	Severe	Severe	Moderate
Younger age	Male	Bellow university	Unmarried	Up to 4	20000 to 50000 BDT	Urban	Good	No	Yes	Yes	Yes	Yes	Yes	Yes	Positive	Positive	Negative	2	1	2	1	2	1	2	1	1	2	1	1	2	2	1	1	2	1	2	2	1	62	24	20	18	Severe	Extremely severe	Mild
Younger age	Male	Bellow university	Unmarried	Up to 4	20000 to 50000 BDT	Urban	Good	No	Yes	Yes	Yes	Yes	Yes	Yes	Positive	Positive	Positive	0	0	1	2	2	1	2	2	2	1	2	2	2	1	2	2	1	2	1	1	2	62	22	20	20	Severe	Extremely severe	Moderate
Younger age	Male	Bellow university	Unmarried	Up to 4	20000 to 50000 BDT	Urban	Good	No	Yes	Yes	Yes	Yes	Yes	Yes	Positive	Positive	Positive	0	0	1	2	2	1	2	2	2	1	2	2	2	1	2	2	1	2	1	1	2	62	22	20	20	Severe	Extremely severe	Moderate
Younger age	Male	Bellow university	Unmarried	Up to 4	20000 to 50000 BDT	Urban	Good	No	Yes	Yes	Yes	Yes	Yes	Yes	Positive	Positive	Negative	1	2	1	1	2	2	2	1	2	1	2	1	2	1	2	1	2	1	2	1	1	62	20	24	18	Moderate	Extremely severe	Mild
Younger age	Male	Bellow university	Unmarried	Up to 4	20000 to 50000 BDT	Urban	Good	No	Yes	Yes	Yes	Yes	Yes	Yes	Positive	Positive	Negative	1	2	1	2	2	1	1	2	1	2	1	1	2	1	2	2	1	1	2	1	2	62	24	22	16	Severe	Extremely severe	Mild
Younger age	Female	Bellow university	Unmarried	Up to 4	20000 to 50000 BDT	Urban	Good	No	Yes	Yes	Yes	Yes	Yes	Yes	Positive	Positive	Positive	1	1	2	1	1	2	2	1	2	1	2	2	1	2	1	2	2	1	2	1	2	64	22	20	22	Severe	Extremely severe	Moderate
Younger age	Male	Bellow university	Unmarried	Up to 4	20000 to 50000 BDT	Urban	Good	No	Yes	Yes	Yes	Yes	Yes	Yes	Positive	Positive	Positive	1	2	1	2	1	2	1	2	1	2	1	2	1	2	1	2	1	2	1	2	2	64	20	20	24	Moderate	Extremely severe	Moderate
Younger age	Female	Bellow university	Unmarried	Up to 4	20000 to 50000 BDT	Urban	Good	No	Yes	Yes	Yes	Yes	Yes	Yes	Positive	Positive	Positive	1	1	2	1	2	2	1	2	1	2	1	2	1	2	1	2	1	2	2	1	2	64	24	16	24	Severe	Severe	Moderate
Younger age	Female	Bellow university	Unmarried	Up to 4	20000 to 50000 BDT	Urban	Good	No	Yes	Yes	Yes	Yes	Yes	Yes	Positive	Positive	Positive	1	2	2	1	1	2	2	1	1	2	1	2	1	2	1	2	1	2	2	1	2	64	22	20	22	Severe	Extremely severe	Moderate
Younger age	Male	Bellow university	Unmarried	Up to 4	20000 to 50000 BDT	Urban	Good	No	Yes	Yes	Yes	Yes	Yes	Yes	Positive	Positive	Positive	1	2	1	2	2	2	2	1	1	2	2	1	1	2	1	2	1	2	1	2	1	64	20	22	22	Moderate	Extremely severe	Moderate
Younger age	Male	Bellow university	Unmarried	Up to 4	20000 to 50000 BDT	Urban	Good	No	Yes	Yes	Yes	Yes	Yes	Yes	Positive	Positive	Positive	2	1	1	1	2	1	1	2	2	2	1	2	1	2	1	2	2	1	2	1	2	64	24	18	22	Severe	Severe	Moderate
Younger age	Male	Bellow university	Unmarried	Up to 4	20000 to 50000 BDT	Urban	Good	No	Yes	Yes	Yes	Yes	Yes	Yes	Positive	Positive	Negative	1	2	1	2	1	1	2	1	2	2	1	2	1	2	1	2	2	1	1	2	2	64	22	24	18	Severe	Extremely severe	Mild
Younger age	Male	Bellow university	Unmarried	Up to 4	20000 to 50000 BDT	Urban	Good	No	Yes	Yes	Yes	Yes	Yes	Yes	Positive	Positive	Negative	1	2	1	2	1	1	2	1	2	2	1	2	1	2	1	2	2	1	1	2	2	64	22	24	18	Severe	Extremely severe	Mild
Younger age	Female	Bellow university	Unmarried	Up to 4	20000 to 50000 BDT	Urban	Good	No	Yes	Yes	Yes	Yes	Yes	Yes	Positive	Positive	Positive	2	1	2	1	2	1	2	1	2	1	1	2	1	2	2	1	2	2	1	1	2	64	22	20	22	Severe	Extremely severe	Moderate
Younger age	Female	Bellow university	Unmarried	Up to 4	20000 to 50000 BDT	Urban	Good	No	Yes	Yes	Yes	Yes	Yes	Yes	Positive	Positive	Positive	0	1	2	1	2	2	2	2	2	1	1	1	1	2	2	2	2	2	1	2	1	64	22	22	20	Severe	Extremely severe	Moderate
Younger age	Female	Bellow university	Unmarried	Up to 4	20000 to 50000 BDT	Urban	Good	No	Yes	Yes	Yes	Yes	Yes	Yes	Positive	Positive	Positive	1	2	1	2	1	2	1	2	1	2	1	2	1	2	2	2	1	2	1	2	1	64	18	22	24	Moderate	Extremely severe	Moderate
Younger age	Female	Bellow university	Unmarried	Up to 4	20000 to 50000 BDT	Urban	Good	No	Yes	Yes	Yes	Yes	Yes	Yes	Positive	Positive	Positive	1	1	2	2	2	1	1	1	2	1	2	2	1	1	2	1	2	2	1	2	2	64	22	22	20	Severe	Extremely severe	Moderate
Younger age	Male	Bellow university	Unmarried	Up to 4	20000 to 50000 BDT	Urban	Good	No	Yes	Yes	Yes	Yes	Yes	Yes	Positive	Positive	Positive	2	1	2	1	2	1	1	1	1	1	1	2	2	2	1	2	2	1	2	2	2	64	26	18	20	Severe	Severe	Moderate
Younger age	Male	Bellow university	Unmarried	Up to 4	20000 to 50000 BDT	Urban	Good	No	Yes	Yes	Yes	Yes	Yes	Yes	Positive	Positive	Positive	2	1	1	2	1	2	1	2	2	1	2	1	2	1	2	1	2	1	2	1	2	64	20	22	22	Moderate	Extremely severe	Moderate
Younger age	Male	Bellow university	Unmarried	Up to 4	20000 to 50000 BDT	Urban	Good	No	Yes	Yes	Yes	Yes	Yes	Yes	Positive	Positive	Positive	1	0	2	1	1	2	1	2	2	1	2	2	2	1	2	2	2	2	1	1	2	64	24	16	24	Severe	Severe	Moderate
Younger age	Male	Bellow university	Unmarried	Up to 4	20000 to 50000 BDT	Urban	Good	No	Yes	Yes	Yes	Yes	Yes	Yes	Positive	Positive	Negative	1	2	2	1	2	1	2	1	2	1	2	1	2	1	2	1	2	1	2	1	2	64	24	24	16	Severe	Extremely severe	Mild
Younger age	Female	Bellow university	Unmarried	Up to 4	20000 to 50000 BDT	Urban	Good	No	Yes	Yes	Yes	Yes	Yes	Yes	Positive	Positive	Positive	1	1	1	2	1	2	2	1	2	1	2	1	2	1	2	2	1	2	1	2	2	64	20	24	20	Moderate	Extremely severe	Moderate
Younger age	Female	Bellow university	Unmarried	Up to 4	20000 to 50000 BDT	Urban	Good	No	Yes	Yes	Yes	Yes	Yes	Yes	Positive	Positive	Negative	1	1	2	2	2	2	1	1	2	2	1	1	2	1	2	1	2	1	2	2	1	64	24	24	16	Severe	Extremely severe	Mild
Younger age	Male	Bellow university	Unmarried	Up to 4	20000 to 50000 BDT	Urban	Good	No	Yes	Yes	Yes	Yes	Yes	Yes	Positive	Positive	Positive	1	2	2	1	2	2	2	1	2	1	1	2	1	2	1	2	1	2	2	2	1	66	20	24	22	Moderate	Extremely severe	Moderate
Younger age	Male	Bellow university	Unmarried	Up to 4	20000 to 50000 BDT	Urban	Good	No	Yes	Yes	Yes	Yes	Yes	Yes	Positive	Positive	Positive	1	2	1	2	1	2	1	2	1	2	1	2	1	2	1	2	1	2	2	2	2	66	20	22	24	Moderate	Extremely severe	Moderate
Younger age	Male	Bellow university	Unmarried	Up to 4	20000 to 50000 BDT	Urban	Good	No	Yes	Yes	Yes	Yes	Yes	Yes	Positive	Positive	Positive	1	2	1	2	1	2	1	2	1	2	1	2	1	2	1	2	1	2	2	2	2	66	20	22	24	Moderate	Extremely severe	Moderate
Younger age	Male	Bellow university	Unmarried	Up to 4	20000 to 50000 BDT	Urban	Good	No	Yes	Yes	Yes	Yes	Yes	Yes	Positive	Positive	Positive	1	1	1	1	2	1	2	2	1	2	2	2	1	2	2	2	2	1	2	1	2	66	24	20	22	Severe	Extremely severe	Moderate
Younger age	Female	Bellow university	Unmarried	Up to 4	20000 to 50000 BDT	Urban	Good	No	Yes	Yes	Yes	Yes	Yes	Yes	Positive	Positive	Positive	1	2	1	1	2	1	2	1	1	2	2	1	1	2	2	2	2	2	1	2	2	66	24	22	20	Severe	Extremely severe	Moderate
Younger age	Male	Bellow university	Unmarried	Up to 4	20000 to 50000 BDT	Urban	Good	No	Yes	Yes	Yes	Yes	Yes	Yes	Positive	Positive	Positive	2	1	2	1	2	1	2	1	2	1	2	1	2	1	1	2	1	2	2	2	2	66	24	22	20	Severe	Extremely severe	Moderate
Younger age	Female	Bellow university	Unmarried	Up to 4	20000 to 50000 BDT	Urban	Good	No	Yes	Yes	Yes	Yes	Yes	Yes	Positive	Positive	Positive	1	2	1	2	1	2	1	2	1	2	1	1	2	2	2	2	2	2	1	2	1	66	22	22	22	Severe	Extremely severe	Moderate
Younger age	Female	Bellow university	Unmarried	Up to 4	20000 to 50000 BDT	Urban	Good	No	Yes	Yes	Yes	Yes	Yes	Yes	Positive	Positive	Negative	1	2	2	1	2	1	1	2	2	1	2	1	2	1	2	2	2	1	2	1	2	66	26	22	18	Severe	Extremely severe	Mild
Younger age	Male	Bellow university	Unmarried	Up to 4	20000 to 50000 BDT	Urban	Good	No	Yes	Yes	Yes	Yes	Yes	Yes	Positive	Positive	Negative	1	2	1	2	2	2	1	1	2	1	2	1	2	1	2	2	2	1	1	2	2	66	24	24	18	Severe	Extremely severe	Mild
Younger age	Female	Bellow university	Unmarried	Up to 4	20000 to 50000 BDT	Urban	Good	No	Yes	Yes	Yes	Yes	Yes	Yes	Positive	Positive	Positive	1	2	1	2	1	2	1	2	1	2	1	2	2	1	2	2	2	2	1	2	1	66	22	22	22	Severe	Extremely severe	Moderate
Younger age	Male	Bellow university	Unmarried	Up to 4	20000 to 50000 BDT	Urban	Good	No	Yes	Yes	Yes	Yes	Yes	Yes	Positive	Positive	Positive	1	2	2	1	2	2	1	2	1	2	2	1	2	1	2	1	2	2	1	2	1	66	24	20	22	Severe	Extremely severe	Moderate
Younger age	Male	Bellow university	Unmarried	Up to 4	20000 to 50000 BDT	Urban	Good	No	Yes	Yes	Yes	Yes	Yes	Yes	Positive	Positive	Positive	2	0	3	1	0	3	2	1	2	3	3	1	3	2	1	1	0	2	1	1	1	66	22	16	28	Severe	Severe	Severe
Younger age	Male	Bellow university	Unmarried	Up to 4	20000 to 50000 BDT	Urban	Good	No	Yes	Yes	Yes	Yes	Yes	Yes	Positive	Positive	Positive	2	2	2	1	1	1	2	2	2	1	1	2	1	2	1	1	2	2	2	2	2	68	20	24	24	Moderate	Extremely severe	Moderate
Younger age	Male	Bellow university	Unmarried	Up to 4	20000 to 50000 BDT	Urban	Good	No	Yes	Yes	Yes	Yes	Yes	Yes	Positive	Positive	Positive	2	1	2	2	1	2	1	2	1	2	1	2	1	2	1	2	1	2	2	2	2	68	22	20	26	Severe	Extremely severe	Severe
Younger age	Male	Bellow university	Unmarried	Up to 4	20000 to 50000 BDT	Urban	Good	No	Yes	Yes	Yes	Yes	Yes	Yes	Positive	Positive	Positive	1	2	1	2	1	2	1	2	1	2	2	2	1	2	2	2	2	1	2	2	1	68	20	24	24	Moderate	Extremely severe	Moderate
Younger age	Female	Bellow university	Unmarried	Up to 4	20000 to 50000 BDT	Urban	Good	No	Yes	Yes	Yes	Yes	Yes	Yes	Positive	Positive	Positive	2	1	2	1	2	1	2	1	2	2	2	2	2	2	1	2	2	2	0	1	2	68	28	16	24	Extremely severe	Severe	Moderate
Younger age	Female	Bellow university	Unmarried	Up to 4	20000 to 50000 BDT	Urban	Good	No	Yes	Yes	Yes	Yes	Yes	Yes	Positive	Positive	Negative	1	2	2	2	1	2	2	1	2	2	1	1	2	1	1	2	2	2	1	2	2	68	26	24	18	Severe	Extremely severe	Mild
Younger age	Female	Bellow university	Unmarried	Up to 4	20000 to 50000 BDT	Urban	Good	No	Yes	Yes	Yes	Yes	Yes	Yes	Positive	Positive	Positive	1	2	1	2	2	2	2	1	2	1	2	1	2	2	2	1	2	1	2	1	2	68	22	26	20	Severe	Extremely severe	Moderate
Younger age	Female	Bellow university	Unmarried	Up to 4	20000 to 50000 BDT	Urban	Good	No	Yes	Yes	Yes	Yes	Yes	Yes	Positive	Positive	Positive	2	1	1	2	2	1	2	1	1	2	2	1	2	2	2	2	1	1	2	2	2	68	24	24	20	Severe	Extremely severe	Moderate
Younger age	Male	Bellow university	Unmarried	Up to 4	20000 to 50000 BDT	Urban	Good	No	Yes	Yes	Yes	Yes	Yes	Yes	Positive	Positive	Positive	1	2	1	1	2	2	1	1	2	2	2	1	2	2	2	2	2	1	2	1	2	68	26	22	20	Severe	Extremely severe	Moderate
Younger age	Male	Bellow university	Unmarried	Up to 4	20000 to 50000 BDT	Urban	Good	No	Yes	Yes	Yes	Yes	Yes	Yes	Positive	Positive	Positive	1	2	1	1	2	2	2	1	2	2	1	2	2	2	2	1	2	1	2	2	1	68	22	26	20	Severe	Extremely severe	Moderate
Younger age	Female	Bellow university	Unmarried	Up to 4	20000 to 50000 BDT	Urban	Good	No	Yes	Yes	Yes	Yes	Yes	Yes	Positive	Positive	Positive	2	1	2	2	1	2	2	1	2	1	2	1	2	1	2	2	2	1	2	1	2	68	24	24	20	Severe	Extremely severe	Moderate
Younger age	Male	Bellow university	Unmarried	Up to 4	20000 to 50000 BDT	Urban	Good	No	Yes	Yes	Yes	Yes	Yes	Yes	Positive	Positive	Positive	1	2	1	2	2	1	1	2	2	2	1	2	2	1	2	2	2	2	1	2	1	68	24	24	20	Severe	Extremely severe	Moderate
Younger age	Female	Bellow university	Unmarried	Up to 4	20000 to 50000 BDT	Urban	Good	No	Yes	Yes	Yes	Yes	Yes	Yes	Positive	Positive	Positive	1	2	2	2	1	2	2	1	2	2	1	2	2	1	2	1	2	2	1	2	1	68	22	26	20	Severe	Extremely severe	Moderate
Younger age	Male	Bellow university	Unmarried	Up to 4	20000 to 50000 BDT	Urban	Good	No	Yes	Yes	Yes	Yes	Yes	Yes	Positive	Positive	Positive	3	2	2	1	2	2	1	2	2	1	2	1	2	2	1	2	1	2	1	2	1	70	22	20	28	Severe	Extremely severe	Severe
Younger age	Female	Bellow university	Unmarried	Up to 4	20000 to 50000 BDT	Urban	Good	No	Yes	Yes	Yes	Yes	Yes	Yes	Positive	Positive	Positive	2	1	2	2	1	2	2	1	2	1	2	1	2	2	2	2	1	2	1	2	2	70	22	24	24	Severe	Extremely severe	Moderate
Younger age	Male	Bellow university	Unmarried	Up to 4	20000 to 50000 BDT	Urban	Good	No	Yes	Yes	Yes	Yes	Yes	Yes	Positive	Positive	Positive	1	2	2	1	2	2	1	2	1	2	1	2	2	2	2	2	2	1	1	2	2	70	28	20	22	Extremely severe	Extremely severe	Moderate
Younger age	Female	Bellow university	Unmarried	Up to 4	20000 to 50000 BDT	Urban	Good	No	Yes	Yes	Yes	Yes	Yes	Yes	Positive	Positive	Positive	2	2	2	2	1	2	2	1	2	1	2	1	2	1	2	1	2	2	2	1	2	70	22	26	22	Severe	Extremely severe	Moderate
Younger age	Female	Bellow university	Unmarried	Up to 4	20000 to 50000 BDT	Urban	Good	No	Yes	Yes	Yes	Yes	Yes	Yes	Positive	Positive	Positive	1	1	1	2	2	2	2	2	1	2	1	2	2	1	2	2	1	2	2	2	2	70	24	24	22	Severe	Extremely severe	Moderate
Younger age	Female	Bellow university	Unmarried	Up to 4	20000 to 50000 BDT	Urban	Good	No	Yes	Yes	Yes	Yes	Yes	Yes	Positive	Positive	Positive	1	2	2	2	2	2	2	1	1	2	1	2	1	2	1	2	2	2	2	2	2	72	26	24	22	Severe	Extremely severe	Moderate
Younger age	Male	Bellow university	Unmarried	Up to 4	20000 to 50000 BDT	Urban	Good	No	Yes	Yes	Yes	Yes	Yes	Yes	Positive	Positive	Positive	2	1	2	2	2	2	2	1	2	2	1	2	1	2	2	2	1	2	1	2	2	72	24	24	24	Severe	Extremely severe	Moderate
Younger age	Female	Bellow university	Unmarried	Up to 4	20000 to 50000 BDT	Urban	Good	No	Yes	Yes	Yes	Yes	Yes	Yes	Positive	Positive	Positive	1	2	2	1	2	2	1	2	2	2	1	2	2	2	2	1	2	2	2	1	2	72	26	22	24	Severe	Extremely severe	Moderate
Younger age	Female	Bellow university	Unmarried	Up to 4	20000 to 50000 BDT	Urban	Good	No	Yes	Yes	Yes	Yes	Yes	Yes	Positive	Positive	Positive	2	1	2	1	2	1	2	2	2	1	2	1	2	1	2	2	2	2	2	2	2	72	26	24	22	Severe	Extremely severe	Moderate
Younger age	Female	University	Unmarried	Up to 4	20000 to 50000 BDT	Urban	Good	No	No	Yes	Yes	Yes	Yes	Yes	Positive	Positive	Positive	1	2	2	1	1	2	2	2	2	2	2	2	2	2	1	2	2	2	2	1	2	74	26	22	26	Severe	Extremely severe	Severe
Younger age	Male	Bellow university	Unmarried	Up to 4	20000 to 50000 BDT	Urban	Good	No	Yes	Yes	Yes	Yes	Yes	Yes	Positive	Positive	Positive	1	1	2	2	2	2	2	2	1	2	2	1	2	2	2	2	2	1	2	2	2	74	28	24	22	Extremely severe	Extremely severe	Moderate
Younger age	Female	Bellow university	Unmarried	Up to 4	20000 to 50000 BDT	Urban	Good	No	Yes	Yes	Yes	Yes	Yes	Yes	Positive	Positive	Positive	2	2	2	2	2	2	2	2	2	1	1	1	2	2	2	2	1	2	2	2	2	76	24	28	24	Severe	Extremely severe	Moderate
Younger age	Female	Bellow university	Unmarried	Up to 4	20000 to 50000 BDT	Urban	Good	No	Yes	Yes	Yes	Yes	Yes	Yes	Positive	Positive	Positive	1	1	2	2	2	2	2	2	1	2	2	2	2	2	2	2	2	1	2	2	2	76	28	24	24	Extremely severe	Extremely severe	Moderate
Younger age	Male	University	Unmarried	Up to 4	20000 to 50000 BDT	Urban	Good	No	Yes	Yes	Yes	Yes	Yes	Yes	Positive	Positive	Positive	1	2	1	1	2	2	2	2	2	2	2	2	2	2	2	2	2	2	2	2	1	76	24	26	26	Severe	Extremely severe	Severe
Younger age	Male	Bellow university	Unmarried	Up to 4	20000 to 50000 BDT	Urban	Good	No	Yes	Yes	Yes	Yes	Yes	Yes	Positive	Positive	Positive	1	1	2	2	2	2	2	2	2	2	1	2	2	2	2	2	2	2	2	1	2	76	28	24	24	Extremely severe	Extremely severe	Moderate
Younger age	Male	University	Unmarried	Up to 4	20000 to 50000 BDT	Urban	Good	No	Yes	Yes	Yes	Yes	Yes	Yes	Positive	Positive	Positive	1	2	2	2	2	2	2	2	2	2	2	2	2	2	2	2	2	2	2	2	2	82	28	28	26	Extremely severe	Extremely severe	Severe
Younger age	Female	University	Unmarried	Up to 4	20000 to 50000 BDT	Urban	Good	No	Yes	Yes	Yes	Yes	Yes	Yes	Positive	Positive	Positive	2	2	1	1	3	3	1	3	3	3	3	1	3	3	3	3	3	3	2	3	3	104	38	30	36	Extremely severe	Extremely severe	Extremely severe
Younger age	Female	University	Unmarried	Up to 4	20000 to 50000 BDT	Urban	Good	No	Yes	Yes	Yes	Yes	Yes	Yes	Positive	Positive	Positive	3	2	3	2	3	3	1	2	3	3	3	3	3	3	3	3	3	1	2	1	3	106	42	28	36	Extremely severe	Extremely severe	Extremely severe
Younger age	Male	University	Unmarried	Up to 4	20000 to 50000 BDT	Urban	Good	No	No	Yes	Yes	Yes	No	Yes	Negative	Negative	Negative	0	0	0	0	0	0	0	0	0	0	0	0	2	0	0	0	0	0	0	0	0	4	4	0	0	Normal	Normal	Normal
Younger age	Female	University	Unmarried	Up to 4	20000 to 50000 BDT	Urban	Good	No	Yes	Yes	Yes	Yes	No	Yes	Negative	Negative	Negative	0	0	0	0	0	0	0	0	0	0	0	0	1	2	1	1	1	2	1	1	1	22	8	6	8	Normal	Normal	Normal
Younger age	Female	Bellow university	Unmarried	Up to 4	20000 to 50000 BDT	Urban	Good	No	Yes	Yes	Yes	Yes	No	Yes	Positive	Negative	Negative	2	1	3	0	1	1	0	0	0	1	1	2	1	0	0	0	0	0	1	1	1	32	14	6	12	Moderate	Normal	Normal
Younger age	Female	University	Unmarried	Up to 4	20000 to 50000 BDT	Urban	Good	No	Yes	Yes	Yes	Yes	No	Yes	Negative	Negative	Negative	0	0	0	0	2	2	0	2	0	0	0	0	2	2	2	0	2	2	0	0	0	32	12	4	16	Mild	Normal	Mild
Younger age	Female	University	Unmarried	Up to 4	20000 to 50000 BDT	Urban	Good	No	Yes	Yes	Yes	Yes	No	Yes	Negative	Positive	Negative	1	1	1	0	1	1	0	1	2	1	1	1	1	1	1	1	0	1	1	1	1	38	12	12	14	Mild	Moderate	Normal
Younger age	Female	University	Unmarried	Up to 4	20000 to 50000 BDT	Urban	Good	No	Yes	Yes	Yes	Yes	No	Yes	Positive	Positive	Negative	1	1	1	1	1	1	1	1	1	1	1	1	1	1	1	1	1	1	1	1	1	42	14	14	14	Moderate	Moderate	Normal
Younger age	Female	University	Unmarried	Up to 4	20000 to 50000 BDT	Urban	Good	No	No	Yes	Yes	Yes	No	Yes	Positive	Negative	Positive	2	0	0	0	1	2	0	2	2	2	2	2	2	0	1	0	0	2	0	1	2	46	14	8	24	Moderate	Mild	Moderate
Younger age	Female	Bellow university	Unmarried	Up to 4	20000 to 50000 BDT	Urban	Good	No	Yes	Yes	Yes	Yes	No	Yes	Positive	Positive	Positive	2	1	1	1	1	1	2	2	2	3	3	2	1	1	1	1	2	1	1	1	1	62	20	18	24	Moderate	Severe	Moderate
Younger age	Male	Bellow university	Unmarried	Up to 4	20000 to 50000 BDT	Urban	Good	No	Yes	Yes	Yes	Yes	No	Yes	Positive	Positive	Negative	2	1	2	2	1	1	2	1	2	1	2	1	2	1	2	1	2	1	2	2	1	64	20	26	18	Moderate	Extremely severe	Mild
Younger age	Male	Bellow university	Unmarried	Up to 4	20000 to 50000 BDT	Urban	Good	No	No	Yes	Yes	Yes	No	Yes	Positive	Positive	Positive	1	2	0	0	2	1	0	2	3	2	2	3	1	1	2	2	2	3	2	2	1	68	20	22	26	Moderate	Extremely severe	Severe
Younger age	Female	Bellow university	Unmarried	Up to 4	20000 to 50000 BDT	Urban	Good	No	Yes	Yes	Yes	Yes	No	Yes	Positive	Positive	Positive	1	1	2	1	2	3	1	3	1	3	2	3	3	2	2	3	2	2	1	1	3	84	36	16	32	Extremely severe	Severe	Severe
Middle age	Male	University	Unmarried	Up to 4	20000 to 50000 BDT	Urban	Good	No	No	Yes	Yes	Yes	No	Yes	Positive	Positive	Positive	3	1	2	1	3	3	1	3	2	3	2	2	2	2	2	2	3	2	2	2	3	92	36	22	34	Extremely severe	Extremely severe	Extremely severe
Younger age	Male	University	Unmarried	Up to 4	20000 to 50000 BDT	Urban	Good	No	Yes	Yes	Yes	Yes	No	Yes	Positive	Positive	Positive	2	2	2	0	3	2	0	2	3	2	3	3	3	3	3	3	2	3	0	2	3	92	36	20	36	Extremely severe	Extremely severe	Extremely severe
Younger age	Female	University	Unmarried	Up to 4	20000 to 50000 BDT	Urban	Good	No	Yes	Yes	Yes	Yes	No	Yes	Positive	Positive	Positive	3	2	3	1	2	3	2	3	3	3	3	3	3	3	3	3	1	2	2	2	3	106	36	30	40	Extremely severe	Extremely severe	Extremely severe
Younger age	Female	University	Unmarried	Up to 4	20000 to 50000 BDT	Urban	Good	No	No	Yes	Yes	Yes	No	No	Negative	Positive	Negative	1	1	0	0	2	0	0	2	2	2	0	1	0	0	2	2	0	0	0	0	0	30	12	10	8	Mild	Moderate	Normal
Younger age	Male	Bellow university	Unmarried	Up to 4	20000 to 50000 BDT	Urban	Good	No	No	Yes	Yes	Yes	No	No	Positive	Negative	Negative	2	0	2	0	0	0	0	2	2	2	1	1	2	2	0	1	0	1	0	0	2	40	18	4	18	Moderate	Normal	Mild
Younger age	Male	University	Unmarried	Up to 4	20000 to 50000 BDT	Urban	Good	No	Yes	Yes	Yes	Yes	No	No	Positive	Negative	Positive	2	1	2	0	2	1	0	1	1	0	2	1	1	2	1	2	0	1	0	0	1	42	16	6	20	Moderate	Normal	Moderate
Younger age	Female	University	Unmarried	Up to 4	20000 to 50000 BDT	Urban	Good	No	Yes	Yes	Yes	Yes	No	No	Positive	Positive	Positive	1	0	2	0	3	3	0	2	2	0	3	3	2	3	2	3	1	0	0	1	3	68	28	10	30	Extremely severe	Moderate	Severe
Younger age	Male	University	Unmarried	Up to 4	20000 to 50000 BDT	Urban	Good	No	No	Yes	Yes	Yes	No	No	Positive	Positive	Positive	2	2	1	0	0	3	0	3	3	3	3	3	2	2	2	2	2	3	0	1	3	80	26	16	38	Severe	Severe	Extremely severe
Younger age	Female	University	Unmarried	Up to 4	20000 to 50000 BDT	Urban	Good	No	Yes	Yes	Yes	Yes	No	No	Positive	Positive	Positive	3	2	2	2	2	3	2	3	3	3	3	3	3	3	3	3	0	3	3	3	2	108	30	36	42	Extremely severe	Extremely severe	Extremely severe
Younger age	Female	University	Unmarried	Up to 4	20000 to 50000 BDT	Urban	Good	No	Yes	Yes	Yes	Yes	No	No	Positive	Positive	Positive	3	3	2	2	3	3	3	3	3	2	3	3	3	3	3	3	3	3	3	2	2	116	36	38	42	Extremely severe	Extremely severe	Extremely severe
Younger age	Female	University	Unmarried	Up to 4	20000 to 50000 BDT	Urban	Good	No	Yes	Yes	Yes	No	Yes	Yes	Negative	Positive	Negative	1	2	1	0	0	2	0	2	3	1	2	0	1	1	0	0	0	0	0	1	0	34	6	12	16	Normal	Moderate	Mild
Younger age	Female	Bellow university	Unmarried	Up to 4	20000 to 50000 BDT	Urban	Good	No	Yes	Yes	Yes	No	Yes	Yes	Positive	Positive	Positive	1	2	1	2	1	2	3	2	2	2	2	2	2	2	1	3	2	1	2	1	3	78	28	26	24	Extremely severe	Extremely severe	Moderate
Younger age	Male	University	Unmarried	Up to 4	20000 to 50000 BDT	Urban	Good	No	Yes	Yes	Yes	No	No	Yes	Negative	Negative	Negative	0	0	0	0	0	0	0	0	0	0	0	0	0	0	0	0	0	0	0	0	0	0	0	0	0	Normal	Normal	Normal
Younger age	Female	University	Unmarried	Up to 4	20000 to 50000 BDT	Urban	Good	No	Yes	Yes	Yes	No	No	Yes	Negative	Negative	Negative	2	0	1	0	0	0	0	0	0	0	0	0	0	1	0	0	0	0	0	0	0	8	2	0	6	Normal	Normal	Normal
Younger age	Male	University	Unmarried	Up to 4	20000 to 50000 BDT	Urban	Good	No	Yes	Yes	Yes	No	No	Yes	Negative	Negative	Negative	1	0	3	0	0	0	0	0	0	0	0	0	0	0	0	0	0	0	1	1	3	18	12	4	2	Mild	Normal	Normal
Younger age	Male	University	Unmarried	Up to 4	20000 to 50000 BDT	Urban	Good	No	Yes	Yes	Yes	No	No	Yes	Positive	Negative	Negative	2	0	2	0	2	0	0	2	1	2	0	2	1	1	1	1	2	1	0	0	1	42	22	4	16	Severe	Normal	Mild
Younger age	Female	Bellow university	Unmarried	Up to 4	20000 to 50000 BDT	Urban	Good	No	No	Yes	Yes	No	No	Yes	Positive	Positive	Negative	1	0	0	0	1	2	0	2	2	2	1	1	1	0	2	1	0	1	1	2	3	46	16	14	16	Moderate	Moderate	Mild
Younger age	Male	University	Unmarried	Up to 4	20000 to 50000 BDT	Urban	Good	No	Yes	Yes	Yes	No	No	Yes	Positive	Positive	Positive	2	1	0	0	2	1	0	2	2	2	2	1	1	2	3	2	0	3	2	2	1	62	16	20	26	Moderate	Extremely severe	Severe
Younger age	Male	University	Unmarried	Up to 4	20000 to 50000 BDT	Urban	Good	No	Yes	Yes	Yes	No	No	Yes	Positive	Positive	Positive	2	1	2	1	2	2	0	2	1	2	1	2	3	2	2	3	3	2	2	2	2	78	34	18	26	Extremely severe	Severe	Severe
Younger age	Female	Bellow university	Unmarried	Up to 4	20000 to 50000 BDT	Urban	Good	No	Yes	Yes	Yes	No	No	Yes	Positive	Positive	Positive	0	2	0	2	1	0	0	3	3	2	2	2	3	2	3	3	2	2	2	3	2	78	26	30	22	Severe	Extremely severe	Moderate
Younger age	Female	University	Unmarried	Up to 4	20000 to 50000 BDT	Urban	Good	No	No	Yes	Yes	No	No	Yes	Positive	Positive	Positive	2	0	2	2	2	2	2	2	2	2	2	2	2	2	2	2	2	2	2	2	2	80	28	24	28	Extremely severe	Extremely severe	Severe
Younger age	Male	University	Unmarried	Up to 4	20000 to 50000 BDT	Urban	Good	No	Yes	Yes	Yes	No	No	Yes	Positive	Positive	Positive	2	1	3	1	3	3	2	3	3	2	3	3	3	2	2	3	0	1	1	2	2	90	32	24	34	Extremely severe	Extremely severe	Extremely severe
Younger age	Male	University	Unmarried	Up to 4	20000 to 50000 BDT	Urban	Good	No	Yes	Yes	Yes	No	No	No	Negative	Negative	Negative	0	0	0	0	0	0	0	0	0	0	0	0	0	0	0	0	0	0	0	0	0	0	0	0	0	Normal	Normal	Normal
Younger age	Male	Bellow university	Unmarried	Up to 4	20000 to 50000 BDT	Urban	Good	No	No	Yes	Yes	No	No	No	Positive	Negative	Negative	0	0	2	0	1	0	0	0	0	1	2	2	3	1	1	1	0	0	0	0	0	28	16	2	10	Moderate	Normal	Normal
Younger age	Male	University	Unmarried	Up to 4	20000 to 50000 BDT	Urban	Good	No	Yes	Yes	Yes	No	No	No	Positive	Positive	Negative	1	1	1	1	1	1	1	1	1	1	1	1	0	1	1	1	1	1	0	1	2	40	14	12	14	Moderate	Moderate	Normal
Younger age	Female	Bellow university	Unmarried	Up to 4	20000 to 50000 BDT	Urban	Good	No	Yes	Yes	Yes	No	No	No	Negative	Positive	Positive	1	0	1	2	2	0	2	2	1	0	3	2	1	2	0	1	0	0	0	0	0	40	10	10	20	Mild	Moderate	Moderate
Younger age	Male	University	Unmarried	Up to 4	20000 to 50000 BDT	Urban	Good	No	No	Yes	Yes	No	No	No	Positive	Positive	Negative	1	0	2	1	0	0	0	2	2	2	2	0	1	2	2	1	0	2	0	1	2	46	16	12	18	Moderate	Moderate	Mild
Younger age	Male	Bellow university	Unmarried	Up to 4	20000 to 50000 BDT	Urban	Good	No	Yes	Yes	Yes	No	No	No	Negative	Positive	Positive	1	2	2	0	0	2	0	2	3	2	2	0	2	3	2	0	0	1	0	0	0	48	12	14	22	Mild	Moderate	Moderate
Younger age	Male	University	Unmarried	Up to 4	20000 to 50000 BDT	Urban	Good	No	Yes	Yes	Yes	No	No	No	Positive	Negative	Positive	1	0	1	0	2	1	0	2	1	2	2	2	2	2	1	2	1	0	0	1	2	50	24	6	20	Severe	Normal	Moderate
Younger age	Female	Bellow university	Unmarried	Up to 4	20000 to 50000 BDT	Urban	Good	No	Yes	Yes	Yes	No	No	No	Positive	Positive	Positive	2	1	1	0	0	2	0	2	1	2	1	1	2	1	2	1	2	2	0	1	1	50	18	10	22	Moderate	Moderate	Moderate
Younger age	Male	Bellow university	Unmarried	Up to 4	20000 to 50000 BDT	Urban	Good	No	Yes	Yes	Yes	No	No	No	Positive	Negative	Positive	1	0	1	1	3	1	0	0	0	1	2	3	3	2	2	2	1	1	1	0	1	52	24	8	20	Severe	Mild	Moderate
Younger age	Male	University	Unmarried	Up to 4	20000 to 50000 BDT	Urban	Good	No	Yes	Yes	Yes	No	No	No	Positive	Positive	Positive	2	1	2	0	2	2	0	2	2	0	1	2	2	2	2	2	0	1	0	2	1	56	18	14	24	Moderate	Moderate	Moderate
Younger age	Male	University	Unmarried	Up to 4	20000 to 50000 BDT	Urban	Good	No	No	Yes	Yes	No	No	No	Positive	Positive	Positive	2	1	2	0	3	2	0	2	1	2	2	2	2	1	1	1	1	1	1	1	2	60	26	10	24	Severe	Moderate	Moderate
Younger age	Female	University	Unmarried	Up to 4	20000 to 50000 BDT	Urban	Good	No	Yes	Yes	Yes	No	No	No	Positive	Positive	Positive	3	2	1	0	3	2	1	2	0	2	3	2	1	1	2	2	0	2	1	1	1	64	20	14	30	Moderate	Moderate	Severe
Younger age	Male	Bellow university	Unmarried	Up to 4	20000 to 50000 BDT	Urban	Good	No	No	Yes	Yes	No	No	No	Positive	Positive	Positive	2	1	1	0	1	2	0	3	2	2	2	2	3	1	3	1	2	2	1	2	1	68	22	18	28	Severe	Severe	Severe
Younger age	Female	University	Unmarried	Up to 4	20000 to 50000 BDT	Urban	Good	No	Yes	Yes	Yes	No	No	No	Positive	Positive	Positive	2	0	2	0	3	2	2	2	2	1	2	2	2	2	2	2	0	2	1	2	2	70	24	18	28	Severe	Severe	Severe
Younger age	Male	University	Unmarried	Up to 4	20000 to 50000 BDT	Urban	Good	No	Yes	Yes	Yes	No	No	No	Positive	Positive	Positive	2	2	0	0	2	2	0	2	2	2	2	2	2	2	2	2	2	2	1	2	2	70	24	18	28	Severe	Severe	Severe
Younger age	Female	University	Unmarried	Up to 4	20000 to 50000 BDT	Urban	Good	No	No	Yes	Yes	No	No	No	Positive	Positive	Positive	2	1	2	0	3	3	0	3	3	2	3	3	1	2	2	3	0	2	0	0	2	74	26	12	36	Severe	Moderate	Extremely severe
Younger age	Male	University	Unmarried	Up to 4	20000 to 50000 BDT	Urban	Good	No	Yes	Yes	Yes	No	No	No	Positive	Positive	Positive	1	1	1	2	3	2	0	2	1	3	2	2	2	2	2	2	1	2	1	2	3	74	30	18	26	Extremely severe	Severe	Severe
Younger age	Male	University	Unmarried	Up to 4	20000 to 50000 BDT	Urban	Good	No	No	Yes	Yes	No	No	No	Positive	Positive	Positive	2	2	2	2	2	2	0	2	2	0	2	2	2	2	2	2	2	2	2	2	2	76	24	24	28	Severe	Extremely severe	Severe
Younger age	Male	University	Unmarried	Up to 4	20000 to 50000 BDT	Urban	Good	No	Yes	Yes	Yes	No	No	No	Positive	Positive	Positive	3	2	1	2	3	3	0	2	3	3	2	2	3	2	3	3	2	3	2	3	3	100	36	30	34	Extremely severe	Extremely severe	Extremely severe
Younger age	Female	University	Unmarried	Up to 4	20000 to 50000 BDT	Urban	Good	No	Yes	Yes	No	Yes	Yes	Yes	Positive	Positive	Positive	2	1	0	2	3	2	1	1	0	1	1	0	2	3	3	0	1	3	0	1	1	56	16	16	24	Moderate	Severe	Moderate
Younger age	Male	Bellow university	Unmarried	Up to 4	20000 to 50000 BDT	Urban	Good	No	Yes	Yes	No	No	Yes	Yes	Positive	Positive	Positive	1	0	1	1	0	2	1	1	0	3	3	2	2	1	0	0	0	0	2	3	3	52	18	14	20	Moderate	Moderate	Moderate
Younger age	Male	University	Unmarried	Up to 4	20000 to 50000 BDT	Urban	Good	No	No	Yes	No	No	No	Yes	Negative	Negative	Negative	1	0	0	0	0	0	0	0	0	0	0	0	0	0	0	0	0	0	0	0	0	2	0	0	2	Normal	Normal	Normal
Younger age	Male	University	Unmarried	Up to 4	20000 to 50000 BDT	Urban	Good	No	Yes	Yes	No	No	No	Yes	Positive	Positive	Positive	2	1	2	0	2	2	1	2	2	3	2	3	3	2	2	3	2	1	1	2	3	82	36	18	28	Extremely severe	Severe	Severe
Younger age	Male	University	Unmarried	Up to 4	20000 to 50000 BDT	Urban	Good	No	No	Yes	No	No	No	No	Negative	Negative	Negative	2	0	1	0	2	1	0	0	0	0	0	0	0	0	0	0	0	0	0	0	2	16	10	0	6	Mild	Normal	Normal
Younger age	Male	University	Unmarried	Up to 4	20000 to 50000 BDT	Urban	Good	No	Yes	Yes	No	No	No	No	Negative	Negative	Negative	0	0	1	0	0	1	1	1	0	0	2	1	2	1	0	1	2	0	0	0	0	26	12	2	12	Mild	Normal	Normal
Younger age	Male	University	Unmarried	Up to 4	20000 to 50000 BDT	Urban	Good	No	Yes	Yes	No	No	No	No	Positive	Positive	Negative	2	1	2	0	2	0	0	1	1	2	0	3	1	0	3	2	0	1	0	0	0	42	18	10	14	Moderate	Moderate	Normal
Younger age	Male	University	Unmarried	Up to 4	20000 to 50000 BDT	Urban	Good	No	Yes	Yes	No	No	No	No	Positive	Positive	Positive	2	1	2	0	3	2	0	2	1	0	2	3	2	3	1	3	0	1	2	0	2	64	24	10	30	Severe	Moderate	Severe
Younger age	Female	University	Unmarried	Up to 4	20000 to 50000 BDT	Urban	Good	No	Yes	Yes	No	No	No	No	Positive	Positive	Positive	3	2	1	0	3	2	0	2	2	2	3	3	2	2	2	3	2	3	0	2	3	84	32	16	36	Extremely severe	Severe	Extremely severe
Younger age	Female	Bellow university	Unmarried	Up to 4	20000 to 50000 BDT	Urban	Good	No	Yes	No	Yes	Yes	Yes	Yes	Positive	Positive	Positive	1	2	1	1	2	2	2	2	1	2	2	1	2	2	2	2	2	1	1	1	2	68	26	20	22	Severe	Extremely severe	Moderate
Younger age	Female	Bellow university	Unmarried	Up to 4	20000 to 50000 BDT	Urban	Good	No	Yes	No	Yes	Yes	Yes	Yes	Positive	Positive	Positive	1	2	1	2	2	2	2	2	1	2	2	1	2	2	2	2	2	2	1	2	2	74	26	24	24	Severe	Extremely severe	Moderate
Younger age	Male	Bellow university	Unmarried	Up to 4	20000 to 50000 BDT	Urban	Good	No	Yes	No	Yes	Yes	No	Yes	Positive	Positive	Positive	2	1	1	0	0	1	2	2	2	2	2	2	2	2	1	2	2	1	2	2	2	66	22	20	24	Severe	Extremely severe	Moderate
Younger age	Male	University	Unmarried	Up to 4	20000 to 50000 BDT	Urban	Good	No	Yes	No	Yes	Yes	No	Yes	Positive	Positive	Positive	2	2	2	3	2	3	0	3	3	2	3	2	2	2	3	1	3	2	2	2	1	90	26	30	34	Severe	Extremely severe	Extremely severe
Younger age	Male	Bellow university	Unmarried	Up to 4	20000 to 50000 BDT	Urban	Good	No	Yes	No	Yes	Yes	No	No	Negative	Negative	Negative	0	0	0	0	0	0	0	1	0	0	0	0	1	0	0	0	0	0	0	0	0	4	2	0	2	Normal	Normal	Normal
Younger age	Female	University	Unmarried	Up to 4	20000 to 50000 BDT	Urban	Good	No	Yes	No	Yes	Yes	No	No	Positive	Negative	Positive	2	1	2	0	2	1	0	2	2	0	0	3	2	3	1	2	0	0	0	0	0	46	16	8	22	Moderate	Mild	Moderate
Younger age	Male	University	Unmarried	Up to 4	20000 to 50000 BDT	Urban	Good	No	Yes	No	Yes	Yes	No	No	Positive	Positive	Positive	2	1	0	2	0	2	1	2	1	1	2	2	2	2	2	1	1	0	2	1	2	58	14	20	24	Moderate	Extremely severe	Moderate
Younger age	Male	University	Unmarried	Up to 4	20000 to 50000 BDT	Urban	Good	No	Yes	No	Yes	Yes	No	No	Positive	Positive	Positive	2	0	2	2	2	2	1	2	2	2	2	3	3	2	2	1	1	2	2	2	2	78	26	22	30	Severe	Extremely severe	Severe
Younger age	Male	Bellow university	Unmarried	Up to 4	20000 to 50000 BDT	Urban	Good	No	Yes	No	Yes	No	Yes	Yes	Positive	Negative	Positive	2	1	2	0	2	1	0	1	0	0	2	2	3	2	1	2	0	0	0	0	2	46	22	4	20	Severe	Normal	Moderate
Younger age	Male	University	Unmarried	Up to 4	20000 to 50000 BDT	Urban	Good	No	Yes	No	Yes	No	No	Yes	Negative	Negative	Negative	0	0	0	0	1	0	0	0	0	0	0	2	0	0	0	0	0	0	0	0	0	6	2	0	4	Normal	Normal	Normal
Younger age	Female	University	Unmarried	Up to 4	20000 to 50000 BDT	Urban	Good	No	No	No	Yes	No	No	Yes	Positive	Positive	Positive	2	1	1	0	1	2	0	3	3	2	2	1	1	1	2	1	1	1	1	2	1	58	16	18	24	Moderate	Severe	Moderate
Younger age	Female	University	Unmarried	Up to 4	20000 to 50000 BDT	Urban	Good	No	Yes	No	Yes	No	No	No	Negative	Negative	Negative	0	0	0	0	0	0	0	1	1	0	0	0	0	1	1	0	0	1	0	0	0	10	0	4	6	Normal	Normal	Normal
Younger age	Female	University	Unmarried	Up to 4	20000 to 50000 BDT	Urban	Good	No	Yes	No	Yes	No	No	No	Negative	Negative	Negative	2	0	1	2	0	0	0	0	0	2	2	1	1	0	0	0	0	0	0	0	0	22	8	4	10	Normal	Normal	Normal
Younger age	Male	Bellow university	Unmarried	Up to 4	20000 to 50000 BDT	Urban	Good	No	Yes	No	Yes	No	No	No	Positive	Negative	Negative	0	0	0	0	2	0	0	0	0	1	0	3	2	1	0	1	2	2	1	0	1	32	18	2	12	Moderate	Normal	Normal
Younger age	Female	University	Unmarried	Up to 4	20000 to 50000 BDT	Urban	Good	No	Yes	No	Yes	No	No	No	Positive	Negative	Positive	2	0	3	0	0	2	0	2	0	2	2	0	3	2	0	1	2	3	2	2	2	60	26	8	26	Severe	Mild	Severe
Younger age	Female	University	Unmarried	Up to 4	20000 to 50000 BDT	Urban	Good	No	No	No	Yes	No	No	No	Positive	Positive	Positive	2	0	2	0	3	0	0	0	2	2	3	3	3	2	3	3	0	2	0	0	0	60	26	10	24	Severe	Moderate	Moderate
Younger age	Female	University	Unmarried	Up to 4	20000 to 50000 BDT	Urban	Good	No	No	No	Yes	No	No	No	Positive	Positive	Positive	2	2	3	3	2	1	2	2	2	2	2	2	2	2	1	1	0	0	0	0	0	62	20	20	22	Moderate	Extremely severe	Moderate
Younger age	Female	University	Unmarried	Up to 4	20000 to 50000 BDT	Urban	Good	No	Yes	No	Yes	No	No	No	Positive	Positive	Positive	2	1	2	1	2	2	1	2	2	2	2	1	2	1	1	2	2	2	0	1	1	64	26	14	24	Severe	Moderate	Moderate
Younger age	Female	University	Unmarried	Up to 4	20000 to 50000 BDT	Urban	Good	No	Yes	No	Yes	No	No	No	Positive	Positive	Positive	3	0	2	0	2	3	0	2	2	0	3	1	3	3	2	2	2	1	0	1	3	70	28	10	32	Extremely severe	Moderate	Severe
Younger age	Female	Bellow university	Unmarried	Up to 4	20000 to 50000 BDT	Urban	Good	No	Yes	No	Yes	No	No	No	Positive	Positive	Positive	2	2	1	0	2	2	0	2	2	1	2	3	2	2	2	3	1	2	1	2	2	72	24	18	30	Severe	Severe	Severe
Younger age	Male	University	Unmarried	Up to 4	20000 to 50000 BDT	Urban	Good	No	Yes	No	No	No	No	Yes	Negative	Negative	Negative	1	0	1	0	2	0	0	0	0	0	0	1	0	3	0	1	0	0	0	0	0	18	8	0	10	Normal	Normal	Normal
Younger age	Female	University	Unmarried	Up to 4	20000 to 50000 BDT	Urban	Good	No	Yes	No	No	No	No	Yes	Negative	Negative	Negative	0	0	0	0	3	1	0	0	0	0	2	1	0	0	0	0	0	0	0	0	2	18	10	0	8	Mild	Normal	Normal
Younger age	Female	University	Unmarried	Up to 4	20000 to 50000 BDT	Urban	Good	No	Yes	No	No	No	No	Yes	Negative	Negative	Negative	0	0	0	0	3	1	0	0	0	0	2	1	0	0	0	0	0	0	0	0	2	18	10	0	8	Mild	Normal	Normal
Younger age	Female	University	Unmarried	Up to 4	20000 to 50000 BDT	Urban	Good	No	Yes	No	No	No	No	Yes	Negative	Negative	Negative	0	0	0	0	3	1	0	0	0	0	2	1	0	0	0	0	0	0	0	0	2	18	10	0	8	Mild	Normal	Normal
Younger age	Female	University	Unmarried	Up to 4	20000 to 50000 BDT	Urban	Good	No	Yes	No	No	No	No	Yes	Positive	Positive	Positive	2	0	2	0	1	2	0	3	0	3	3	1	3	3	2	1	0	3	1	2	2	68	24	10	34	Severe	Moderate	Extremely severe
Younger age	Male	Bellow university	Unmarried	Up to 4	20000 to 50000 BDT	Urban	Good	No	Yes	No	No	No	No	Yes	Positive	Positive	Positive	2	2	1	0	3	2	0	1	3	3	2	1	3	2	1	3	2	2	0	1	1	70	32	14	24	Extremely severe	Moderate	Moderate
Younger age	Female	University	Unmarried	Up to 4	20000 to 50000 BDT	Urban	Good	No	Yes	No	No	No	No	Yes	Positive	Positive	Positive	2	1	2	1	2	3	0	3	3	2	2	2	2	2	2	2	1	2	0	3	2	78	26	20	32	Severe	Extremely severe	Severe
Younger age	Female	University	Unmarried	Up to 4	20000 to 50000 BDT	Urban	Good	No	Yes	No	No	No	No	Yes	Positive	Positive	Positive	2	1	2	0	2	2	0	2	3	2	2	3	3	2	3	2	2	3	2	2	3	86	32	22	32	Extremely severe	Extremely severe	Severe
Younger age	Female	University	Unmarried	Up to 4	20000 to 50000 BDT	Urban	Good	No	No	No	No	No	No	Yes	Positive	Positive	Positive	3	2	2	0	0	3	0	3	3	3	3	3	3	3	2	3	3	3	0	0	3	90	34	14	42	Extremely severe	Moderate	Extremely severe
Younger age	Male	University	Unmarried	Up to 4	20000 to 50000 BDT	Urban	Good	No	No	No	No	No	No	No	Negative	Negative	Negative	0	0	0	0	0	0	0	0	0	0	0	0	0	1	0	0	0	0	0	0	1	4	2	0	2	Normal	Normal	Normal
Middle age	Male	University	Unmarried	Up to 4	20000 to 50000 BDT	Urban	Good	No	No	No	No	No	No	No	Negative	Negative	Negative	0	0	0	0	0	0	0	0	0	0	0	0	0	0	0	0	0	0	0	0	2	4	4	0	0	Normal	Normal	Normal
Younger age	Female	University	Unmarried	Up to 4	20000 to 50000 BDT	Urban	Good	No	No	No	No	No	No	No	Negative	Negative	Negative	1	0	0	0	1	0	0	0	0	0	0	0	0	0	0	0	0	0	0	0	0	4	2	0	2	Normal	Normal	Normal
Middle age	Male	University	Unmarried	Up to 4	20000 to 50000 BDT	Urban	Good	No	Yes	No	No	No	No	No	Negative	Negative	Negative	1	0	1	0	1	0	0	0	0	0	0	0	0	0	0	0	1	0	0	0	0	8	6	0	2	Normal	Normal	Normal
Younger age	Female	University	Unmarried	Up to 4	20000 to 50000 BDT	Urban	Good	No	Yes	No	No	No	No	No	Negative	Negative	Negative	0	0	0	0	0	1	0	0	0	1	0	0	0	0	2	0	0	0	0	0	0	8	2	4	2	Normal	Normal	Normal
Younger age	Female	Bellow university	Unmarried	Up to 4	20000 to 50000 BDT	Urban	Good	No	Yes	No	No	No	No	No	Negative	Negative	Negative	1	0	1	0	0	1	0	1	0	1	0	0	0	1	0	0	0	0	0	0	0	12	4	0	8	Normal	Normal	Normal
Younger age	Female	University	Unmarried	Up to 4	20000 to 50000 BDT	Urban	Good	No	Yes	No	No	No	No	No	Negative	Negative	Negative	0	0	0	0	0	0	0	0	0	2	0	1	0	0	0	0	2	0	0	0	1	12	10	0	2	Mild	Normal	Normal
Younger age	Female	University	Unmarried	Up to 4	20000 to 50000 BDT	Urban	Good	No	Yes	No	No	No	No	No	Negative	Negative	Negative	0	0	0	0	0	0	0	0	0	2	0	0	0	0	2	0	2	0	0	0	1	14	10	4	0	Mild	Normal	Normal
Younger age	Female	University	Unmarried	Up to 4	20000 to 50000 BDT	Urban	Good	No	Yes	No	No	No	No	No	Negative	Negative	Negative	1	0	2	0	0	0	0	1	0	0	1	1	1	0	0	0	0	0	0	0	0	14	6	0	8	Normal	Normal	Normal
Younger age	Male	University	Unmarried	Up to 4	20000 to 50000 BDT	Urban	Good	No	No	No	No	No	No	No	Negative	Negative	Negative	0	0	0	0	2	2	0	1	0	0	1	1	1	1	1	1	0	0	0	0	0	22	8	2	12	Normal	Normal	Normal
Younger age	Female	University	Unmarried	Up to 4	20000 to 50000 BDT	Urban	Good	No	Yes	No	No	No	No	No	Negative	Positive	Negative	1	1	0	1	0	2	2	0	0	0	1	0	0	0	1	0	0	3	0	0	0	24	0	10	14	Normal	Moderate	Normal
Younger age	Female	University	Unmarried	Up to 4	20000 to 50000 BDT	Urban	Good	No	Yes	No	No	No	No	No	Positive	Negative	Negative	0	0	1	0	0	0	0	0	0	2	2	1	1	0	0	2	1	0	0	0	2	24	18	0	6	Moderate	Normal	Normal
Younger age	Female	University	Unmarried	Up to 4	20000 to 50000 BDT	Urban	Good	No	Yes	No	No	No	No	No	Negative	Negative	Negative	2	0	1	0	1	0	0	1	1	2	0	0	0	2	1	0	0	0	0	1	2	28	12	6	10	Mild	Normal	Normal
Younger age	Male	University	Unmarried	Up to 4	20000 to 50000 BDT	Urban	Good	No	Yes	No	No	No	No	No	Positive	Negative	Negative	1	0	0	0	3	0	0	0	0	2	0	3	2	0	0	2	0	0	0	0	2	30	22	0	8	Severe	Normal	Normal
Younger age	Female	University	Unmarried	Up to 4	20000 to 50000 BDT	Urban	Good	No	Yes	No	No	No	No	No	Positive	Negative	Negative	1	0	1	0	1	2	0	1	1	3	1	2	0	0	0	2	0	0	0	0	1	32	16	2	14	Moderate	Normal	Normal
Younger age	Female	University	Unmarried	Up to 4	20000 to 50000 BDT	Urban	Good	No	No	No	No	No	No	No	Positive	Negative	Negative	2	0	1	0	3	1	0	0	0	1	0	1	1	1	1	1	1	1	1	1	0	34	16	6	12	Moderate	Normal	Normal
Younger age	Female	University	Unmarried	Up to 4	20000 to 50000 BDT	Urban	Good	No	Yes	No	No	No	No	No	Positive	Negative	Negative	2	1	2	2	3	1	0	1	1	1	1	0	1	0	0	1	0	0	0	0	1	36	18	8	10	Moderate	Mild	Normal
Middle age	Male	University	Unmarried	Up to 4	20000 to 50000 BDT	Urban	Good	No	Yes	No	No	No	No	No	Positive	Positive	Positive	2	2	2	0	2	2	0	1	0	0	2	2	2	3	2	1	0	1	1	1	0	52	14	12	26	Moderate	Moderate	Severe
Younger age	Female	University	Unmarried	Up to 4	20000 to 50000 BDT	Urban	Good	No	Yes	No	No	No	No	No	Positive	Positive	Positive	2	1	0	0	1	2	0	2	2	0	1	3	2	2	2	2	2	2	1	1	0	56	14	14	28	Moderate	Moderate	Severe
Younger age	Female	Bellow university	Unmarried	Up to 4	20000 to 50000 BDT	Urban	Good	No	No	No	No	No	No	No	Positive	Negative	Positive	2	0	2	0	3	3	0	3	3	0	3	2	0	3	1	2	0	2	0	0	0	58	14	8	36	Moderate	Mild	Extremely severe
Younger age	Male	University	Unmarried	Up to 4	20000 to 50000 BDT	Urban	Good	No	Yes	No	No	No	No	No	Positive	Positive	Positive	1	0	2	2	3	2	0	2	1	1	3	3	2	3	1	3	0	0	0	2	2	66	26	12	28	Severe	Moderate	Severe
Younger age	Female	University	Unmarried	Up to 4	20000 to 50000 BDT	Urban	Good	No	Yes	No	No	No	No	No	Positive	Positive	Positive	3	0	2	0	1	2	0	3	3	3	3	2	2	0	2	2	1	3	0	1	0	66	22	12	32	Severe	Moderate	Severe
Younger age	Female	University	Unmarried	Up to 4	20000 to 50000 BDT	Urban	Good	No	Yes	No	No	No	No	No	Positive	Positive	Positive	2	2	2	2	2	3	0	2	2	2	2	2	2	2	2	2	1	0	1	2	2	74	26	22	26	Severe	Extremely severe	Severe
Younger age	Female	University	Unmarried	Up to 4	20000 to 50000 BDT	Urban	Good	No	Yes	No	No	No	No	No	Positive	Positive	Positive	2	2	2	2	2	2	2	2	2	2	2	2	2	2	2	2	2	2	2	2	2	84	28	28	28	Extremely severe	Extremely severe	Severe
Younger age	Female	University	Unmarried	Up to 4	20000 to 50000 BDT	Urban	Good	No	Yes	No	No	No	No	No	Positive	Positive	Positive	2	2	2	2	2	2	2	2	2	2	2	2	2	2	2	2	2	2	2	2	2	84	28	28	28	Extremely severe	Extremely severe	Severe
Younger age	Male	University	Unmarried	Up to 4	20000 to 50000 BDT	Urban	Good	No	Yes	No	No	No	No	No	Positive	Positive	Positive	2	1	2	1	1	2	2	2	3	2	2	2	2	3	3	2	2	0	3	3	2	84	26	32	26	Severe	Extremely severe	Severe
Younger age	Female	University	Unmarried	Up to 4	20000 to 50000 BDT	Urban	Good	No	Yes	No	No	No	No	No	Positive	Positive	Positive	2	1	3	1	3	3	0	2	3	1	2	3	3	3	2	3	2	3	0	2	2	88	34	18	36	Extremely severe	Severe	Extremely severe
Younger age	Male	University	Unmarried	Up to 4	20000 to 50000 BDT	Urban	Good	No	Yes	No	No	No	No	No	Positive	Positive	Positive	1	2	3	2	3	1	2	2	2	2	3	3	3	3	2	3	2	1	2	1	3	92	38	26	28	Extremely severe	Extremely severe	Severe
Younger age	Female	University	Unmarried	Up to 4	20000 to 50000 BDT	Urban	Good	No	Yes	No	No	No	No	No	Positive	Positive	Positive	2	2	2	2	3	2	0	2	3	3	2	3	2	3	3	2	1	2	2	3	3	94	32	30	32	Extremely severe	Extremely severe	Severe
Younger age	Male	University	Unmarried	Up to 4	20000 to 50000 BDT	Urban	Good	No	Yes	No	No	No	No	No	Positive	Positive	Positive	2	3	0	2	2	3	2	3	3	0	3	3	3	3	3	2	2	2	2	2	2	94	22	34	38	Severe	Extremely severe	Extremely severe
Younger age	Male	Bellow university	Unmarried	Up to 4	20000 to 50000 BDT	Urban	Bad	Yes	Yes	Yes	Yes	No	No	No	Positive	Positive	Positive	2	2	1	0	2	3	2	3	3	3	3	3	3	3	2	3	2	2	0	2	3	94	34	22	38	Extremely severe	Extremely severe	Extremely severe
Younger age	Male	University	Unmarried	Up to 4	20000 to 50000 BDT	Urban	Bad	No	No	Yes	Yes	Yes	Yes	Yes	Positive	Positive	Negative	1	1	0	1	1	0	1	1	1	2	1	1	1	1	1	0	1	2	1	2	2	44	14	16	14	Moderate	Severe	Normal
Younger age	Male	Bellow university	Unmarried	Up to 4	20000 to 50000 BDT	Urban	Bad	No	Yes	Yes	Yes	Yes	Yes	Yes	Positive	Positive	Negative	1	2	1	1	2	1	1	1	2	1	2	1	2	1	2	1	2	2	1	1	1	58	20	20	18	Moderate	Extremely severe	Mild
Younger age	Female	Bellow university	Unmarried	Up to 4	20000 to 50000 BDT	Urban	Bad	No	No	Yes	Yes	Yes	Yes	Yes	Positive	Positive	Positive	1	2	2	2	1	2	2	2	2	2	2	2	1	2	1	2	2	2	2	2	2	76	24	26	26	Severe	Extremely severe	Severe
Younger age	Male	University	Unmarried	Up to 4	20000 to 50000 BDT	Urban	Bad	No	Yes	Yes	Yes	Yes	No	Yes	Negative	Negative	Positive	2	0	0	0	2	2	0	2	2	0	1	3	3	2	2	1	0	2	0	0	0	48	12	8	28	Mild	Mild	Severe
Younger age	Male	University	Unmarried	Up to 4	20000 to 50000 BDT	Urban	Bad	No	Yes	Yes	Yes	Yes	No	Yes	Negative	Negative	Positive	2	0	0	0	2	2	0	2	2	0	1	3	3	2	2	1	0	2	0	0	0	48	12	8	28	Mild	Mild	Severe
Younger age	Male	University	Unmarried	Up to 4	20000 to 50000 BDT	Urban	Bad	No	Yes	Yes	Yes	No	No	Yes	Positive	Positive	Positive	2	3	3	0	3	3	1	3	3	2	2	2	3	2	2	2	2	2	3	2	2	94	34	28	32	Extremely severe	Extremely severe	Severe
Younger age	Male	University	Unmarried	Up to 4	20000 to 50000 BDT	Urban	Bad	No	Yes	Yes	Yes	No	No	Yes	Positive	Positive	Positive	2	3	3	1	3	3	0	3	3	3	3	3	3	3	3	3	1	3	2	3	3	108	38	30	40	Extremely severe	Extremely severe	Extremely severe
Younger age	Male	Bellow university	Unmarried	Up to 4	20000 to 50000 BDT	Urban	Bad	No	Yes	Yes	Yes	No	No	No	Positive	Positive	Positive	2	0	2	0	2	2	0	3	2	2	2	3	3	2	2	2	1	2	1	1	2	72	28	12	32	Extremely severe	Moderate	Severe
Younger age	Female	University	Unmarried	Up to 4	20000 to 50000 BDT	Urban	Bad	No	Yes	Yes	Yes	No	No	No	Positive	Positive	Positive	2	0	3	1	2	3	0	3	2	2	3	3	2	2	2	3	0	3	1	0	2	78	28	12	38	Extremely severe	Moderate	Extremely severe
Younger age	Female	University	Unmarried	Up to 4	20000 to 50000 BDT	Urban	Bad	No	Yes	Yes	Yes	No	No	No	Positive	Positive	Positive	2	2	3	0	3	3	2	3	3	3	3	3	3	3	2	3	3	3	2	3	3	110	42	28	40	Extremely severe	Extremely severe	Extremely severe
Younger age	Male	University	Unmarried	Up to 4	20000 to 50000 BDT	Urban	Bad	No	Yes	Yes	Yes	No	No	No	Positive	Positive	Positive	3	2	3	2	3	3	1	3	3	3	3	3	3	3	3	3	1	3	3	3	3	114	38	34	42	Extremely severe	Extremely severe	Extremely severe
Younger age	Female	University	Unmarried	Up to 4	20000 to 50000 BDT	Urban	Bad	No	Yes	Yes	No	No	No	No	Positive	Positive	Positive	2	2	2	0	2	2	2	2	2	2	2	3	2	2	2	2	1	3	0	1	1	74	24	18	32	Severe	Severe	Severe
Younger age	Male	Bellow university	Unmarried	Up to 4	20000 to 50000 BDT	Urban	Bad	No	Yes	No	Yes	Yes	Yes	Yes	Positive	Positive	Positive	1	2	1	2	2	2	2	1	2	2	2	1	2	2	2	2	2	2	2	2	2	76	26	28	22	Severe	Extremely severe	Moderate
Younger age	Female	Bellow university	Unmarried	Up to 4	20000 to 50000 BDT	Urban	Bad	No	No	No	No	No	No	No	Negative	Negative	Negative	0	0	0	0	0	0	0	0	0	0	0	0	0	0	0	0	0	0	0	0	0	0	0	0	0	Normal	Normal	Normal
Younger age	Female	University	Unmarried	Up to 4	20000 to 50000 BDT	Urban	Bad	No	Yes	No	No	No	No	No	Positive	Positive	Positive	2	2	3	1	3	3	0	3	3	3	3	3	3	3	2	2	3	3	3	1	3	104	40	24	40	Extremely severe	Extremely severe	Extremely severe
Younger age	Female	Bellow university	Unmarried	Up to 4	20000 to 50000 BDT	Urban	Bad	No	Yes	No	No	No	No	No	Positive	Positive	Positive	3	2	3	3	3	2	3	3	3	2	3	3	3	3	3	3	3	3	3	3	3	120	40	40	40	Extremely severe	Extremely severe	Extremely severe
Younger age	Male	Bellow university	Unmarried	Up to 4	>50, 000 BDT	Rural	Good	No	Yes	Yes	Yes	Yes	Yes	Yes	Positive	Positive	Positive	1	2	1	2	1	2	1	2	1	2	1	2	1	2	1	2	1	2	1	2	1	62	18	20	24	Moderate	Extremely severe	Moderate
Younger age	Female	Bellow university	Unmarried	Up to 4	>50, 000 BDT	Rural	Good	No	Yes	Yes	Yes	Yes	Yes	Yes	Positive	Positive	Positive	1	2	1	2	1	2	1	2	1	1	2	1	2	2	1	2	1	2	2	1	1	62	18	20	24	Moderate	Extremely severe	Moderate
Younger age	Male	Bellow university	Unmarried	Up to 4	>50, 000 BDT	Rural	Good	No	Yes	Yes	Yes	Yes	Yes	Yes	Positive	Positive	Positive	1	2	1	2	1	2	2	1	2	2	1	2	1	2	1	2	1	2	1	2	1	64	18	24	22	Moderate	Extremely severe	Moderate
Younger age	Male	Bellow university	Unmarried	Up to 4	>50, 000 BDT	Rural	Good	No	Yes	Yes	Yes	Yes	Yes	Yes	Positive	Positive	Positive	1	2	1	2	1	2	1	2	1	2	1	2	1	1	2	2	2	2	2	2	2	68	22	24	22	Severe	Extremely severe	Moderate
Younger age	Male	Bellow university	Unmarried	Up to 4	>50, 000 BDT	Rural	Good	No	Yes	Yes	Yes	Yes	Yes	Yes	Positive	Positive	Positive	2	1	2	1	2	1	1	2	1	2	1	2	2	2	2	2	1	2	1	2	2	68	26	18	24	Severe	Severe	Moderate
Younger age	Female	Bellow university	Unmarried	Up to 4	>50, 000 BDT	Rural	Good	No	Yes	Yes	Yes	Yes	Yes	Yes	Positive	Positive	Positive	2	1	2	1	1	2	1	2	2	2	2	1	2	2	2	2	1	2	2	2	1	70	22	22	26	Severe	Extremely severe	Severe
Younger age	Female	Bellow university	Unmarried	Up to 4	>50, 000 BDT	Rural	Good	No	Yes	Yes	Yes	Yes	Yes	Yes	Positive	Positive	Positive	1	1	2	2	2	2	2	2	2	2	2	1	2	1	2	2	2	1	1	1	2	70	28	22	20	Extremely severe	Extremely severe	Moderate
Younger age	Male	University	Unmarried	Up to 4	>50, 000 BDT	Rural	Good	No	No	Yes	Yes	Yes	Yes	Yes	Positive	Positive	Positive	1	1	2	2	2	2	2	2	2	2	2	2	2	2	2	2	2	2	2	2	2	80	28	26	26	Extremely severe	Extremely severe	Severe
Younger age	Female	Bellow university	Unmarried	Up to 4	>50, 000 BDT	Rural	Good	No	Yes	Yes	Yes	Yes	No	Yes	Negative	Negative	Negative	2	2	0	0	0	0	0	0	0	0	0	0	0	0	0	0	0	0	0	0	0	8	0	4	4	Normal	Normal	Normal
Younger age	Male	Bellow university	Unmarried	Up to 4	>50, 000 BDT	Rural	Good	No	Yes	Yes	Yes	No	No	No	Negative	Negative	Negative	0	2	0	0	0	1	0	1	1	0	0	1	1	0	1	0	1	1	0	0	0	20	4	8	8	Normal	Mild	Normal
Younger age	Male	Bellow university	Unmarried	Up to 4	>50, 000 BDT	Urban	Good	Yes	Yes	Yes	Yes	Yes	Yes	Yes	Positive	Positive	Positive	2	1	0	2	1	2	1	2	1	1	1	2	2	2	1	2	2	1	2	1	2	62	20	18	24	Moderate	Severe	Moderate
Younger age	Female	Bellow university	Unmarried	Up to 4	>50, 000 BDT	Urban	Good	Yes	Yes	Yes	Yes	Yes	Yes	Yes	Positive	Positive	Positive	1	2	1	2	1	2	1	2	1	2	1	2	1	2	1	2	1	2	1	2	2	64	20	20	24	Moderate	Extremely severe	Moderate
Younger age	Male	Bellow university	Unmarried	Up to 4	>50, 000 BDT	Urban	Good	Yes	Yes	Yes	Yes	Yes	Yes	Yes	Positive	Positive	Positive	2	2	2	2	2	2	2	2	2	2	2	2	2	2	2	2	2	2	2	2	2	84	28	28	28	Extremely severe	Extremely severe	Severe
Younger age	Male	University	Unmarried	Up to 4	>50, 000 BDT	Urban	Good	Yes	Yes	Yes	Yes	No	No	No	Positive	Positive	Positive	3	0	0	0	2	3	0	2	3	2	3	3	3	3	3	3	0	0	0	0	0	66	20	12	34	Moderate	Moderate	Extremely severe
Younger age	Female	University	Unmarried	Up to 4	>50, 000 BDT	Urban	Good	Yes	Yes	Yes	No	Yes	No	Yes	Positive	Positive	Positive	2	2	2	3	1	1	2	3	1	1	1	2	2	2	2	2	1	1	2	0	1	68	20	24	24	Moderate	Extremely severe	Moderate
Younger age	Male	University	Unmarried	Up to 4	>50, 000 BDT	Urban	Good	Yes	Yes	No	No	No	No	No	Positive	Negative	Negative	1	1	1	0	2	2	0	1	0	0	1	1	1	1	1	2	0	1	0	1	1	36	14	6	16	Moderate	Normal	Mild
Younger age	Male	Bellow university	Unmarried	Up to 4	>50, 000 BDT	Urban	Good	No	Yes	Yes	Yes	Yes	Yes	Yes	Positive	Positive	Positive	0	1	1	1	1	2	1	2	2	1	2	1	2	1	2	1	1	2	1	2	1	56	16	20	20	Moderate	Extremely severe	Moderate
Younger age	Female	Bellow university	Unmarried	Up to 4	>50, 000 BDT	Urban	Good	No	Yes	Yes	Yes	Yes	Yes	Yes	Positive	Positive	Negative	2	1	1	1	1	1	2	1	1	2	1	1	2	1	1	2	1	2	2	1	2	58	22	18	18	Severe	Severe	Mild
Younger age	Male	Bellow university	Unmarried	Up to 4	>50, 000 BDT	Urban	Good	No	Yes	Yes	Yes	Yes	Yes	Yes	Positive	Positive	Positive	1	2	1	2	1	2	1	2	1	2	1	1	1	2	1	2	1	2	1	2	1	60	18	20	22	Moderate	Extremely severe	Moderate
Younger age	Female	Bellow university	Unmarried	Up to 4	>50, 000 BDT	Urban	Good	No	Yes	Yes	Yes	Yes	Yes	Yes	Positive	Positive	Positive	1	1	2	1	2	2	2	2	1	1	1	1	2	1	1	1	1	2	2	2	1	60	20	20	20	Moderate	Extremely severe	Moderate
Younger age	Female	Bellow university	Unmarried	Up to 4	>50, 000 BDT	Urban	Good	No	Yes	Yes	Yes	Yes	Yes	Yes	Positive	Positive	Negative	1	2	1	1	2	2	1	1	2	1	2	1	2	1	2	1	1	1	2	2	1	60	18	24	18	Moderate	Extremely severe	Mild
Younger age	Female	Bellow university	Unmarried	Up to 4	>50, 000 BDT	Urban	Good	No	Yes	Yes	Yes	Yes	Yes	Yes	Positive	Positive	Positive	1	1	2	1	1	2	1	2	1	2	1	2	1	2	1	2	1	2	1	2	2	62	22	16	24	Severe	Severe	Moderate
Younger age	Female	Bellow university	Unmarried	Up to 4	>50, 000 BDT	Urban	Good	No	Yes	Yes	Yes	Yes	Yes	Yes	Positive	Positive	Negative	1	2	1	2	2	1	1	1	2	2	1	1	1	2	1	2	2	1	2	1	2	62	24	22	16	Severe	Extremely severe	Mild
Younger age	Male	Bellow university	Unmarried	Up to 4	>50, 000 BDT	Urban	Good	No	Yes	Yes	Yes	Yes	Yes	Yes	Positive	Positive	Positive	2	1	1	2	1	2	1	2	2	2	1	2	1	2	1	2	1	1	1	2	1	62	18	20	24	Moderate	Extremely severe	Moderate
Younger age	Male	Bellow university	Unmarried	Up to 4	>50, 000 BDT	Urban	Good	No	Yes	Yes	Yes	Yes	Yes	Yes	Positive	Positive	Positive	1	1	2	2	1	2	1	2	1	2	1	2	1	2	1	1	2	2	1	2	2	64	22	18	24	Severe	Severe	Moderate
Younger age	Male	Bellow university	Unmarried	Up to 4	>50, 000 BDT	Urban	Good	No	Yes	Yes	Yes	Yes	Yes	Yes	Positive	Positive	Positive	1	2	1	2	2	1	2	1	2	2	2	1	1	2	2	1	1	2	1	2	1	64	18	26	20	Moderate	Extremely severe	Moderate
Younger age	Male	Bellow university	Unmarried	Up to 4	>50, 000 BDT	Urban	Good	No	Yes	Yes	Yes	Yes	Yes	Yes	Positive	Positive	Positive	1	2	1	2	1	2	1	2	1	1	2	2	2	1	2	1	2	1	1	2	2	64	20	22	22	Moderate	Extremely severe	Moderate
Younger age	Female	Bellow university	Unmarried	Up to 4	>50, 000 BDT	Urban	Good	No	Yes	Yes	Yes	Yes	Yes	Yes	Positive	Positive	Negative	2	1	2	1	2	1	2	1	2	1	1	2	2	1	2	1	2	1	2	1	2	64	24	22	18	Severe	Extremely severe	Mild
Younger age	Female	Bellow university	Unmarried	Up to 4	>50, 000 BDT	Urban	Good	No	Yes	Yes	Yes	Yes	Yes	Yes	Positive	Positive	Positive	2	2	1	1	2	1	2	2	2	1	2	2	1	2	1	2	2	1	1	1	2	66	22	20	24	Severe	Extremely severe	Moderate
Younger age	Male	Bellow university	Unmarried	Up to 4	>50, 000 BDT	Urban	Good	No	Yes	Yes	Yes	Yes	Yes	Yes	Positive	Positive	Positive	1	1	2	2	2	2	1	2	1	2	1	2	1	2	1	2	1	2	2	1	2	66	24	18	24	Severe	Severe	Moderate
Younger age	Male	Bellow university	Unmarried	Up to 4	>50, 000 BDT	Urban	Good	No	Yes	Yes	Yes	Yes	Yes	Yes	Positive	Positive	Negative	1	1	2	1	2	1	2	1	1	2	2	1	2	2	1	2	2	1	2	2	2	66	28	20	18	Extremely severe	Extremely severe	Mild
Younger age	Male	Bellow university	Unmarried	Up to 4	>50, 000 BDT	Urban	Good	No	Yes	Yes	Yes	Yes	Yes	Yes	Positive	Positive	Positive	1	2	2	2	2	2	2	1	1	1	2	2	1	2	1	2	1	2	2	1	2	68	22	22	24	Severe	Extremely severe	Moderate
Younger age	Male	Bellow university	Unmarried	Up to 4	>50, 000 BDT	Urban	Good	No	Yes	Yes	Yes	Yes	Yes	Yes	Positive	Positive	Positive	2	2	1	1	2	1	1	2	2	1	2	2	2	2	2	1	1	2	1	2	2	68	20	22	26	Moderate	Extremely severe	Severe
Younger age	Male	Bellow university	Unmarried	Up to 4	>50, 000 BDT	Urban	Good	No	Yes	Yes	Yes	Yes	Yes	Yes	Positive	Positive	Positive	1	1	2	2	2	2	2	1	1	2	1	2	1	2	2	2	2	2	2	2	1	70	24	24	22	Severe	Extremely severe	Moderate
Younger age	Male	Bellow university	Unmarried	Up to 4	>50, 000 BDT	Urban	Good	No	Yes	Yes	Yes	Yes	Yes	Yes	Positive	Positive	Positive	2	1	2	1	2	1	2	1	2	1	1	1	2	2	2	2	2	2	2	2	2	70	26	24	20	Severe	Extremely severe	Moderate
Younger age	Male	Bellow university	Unmarried	Up to 4	>50, 000 BDT	Urban	Good	No	Yes	Yes	Yes	Yes	Yes	Yes	Positive	Positive	Positive	2	1	2	1	2	1	2	2	1	2	2	2	1	2	2	2	2	2	1	2	2	72	26	20	26	Severe	Extremely severe	Severe
Younger age	Female	Bellow university	Unmarried	Up to 4	>50, 000 BDT	Urban	Good	No	Yes	Yes	Yes	Yes	Yes	Yes	Positive	Positive	Positive	1	1	2	2	2	2	2	2	2	1	2	1	2	2	2	1	2	1	2	2	2	72	24	26	22	Severe	Extremely severe	Moderate
Younger age	Female	Bellow university	Unmarried	Up to 4	>50, 000 BDT	Urban	Good	No	Yes	Yes	Yes	Yes	Yes	Yes	Positive	Positive	Positive	2	2	1	2	1	2	2	1	1	2	2	1	2	2	2	2	2	1	2	2	2	72	24	26	22	Severe	Extremely severe	Moderate
Younger age	Male	Bellow university	Unmarried	Up to 4	>50, 000 BDT	Urban	Good	No	Yes	Yes	Yes	Yes	Yes	Yes	Positive	Positive	Positive	1	1	2	1	1	2	2	2	2	2	2	2	2	1	2	2	2	2	1	2	2	72	26	22	24	Severe	Extremely severe	Moderate
Younger age	Male	Bellow university	Unmarried	Up to 4	>50, 000 BDT	Urban	Good	No	Yes	Yes	Yes	Yes	Yes	Yes	Positive	Positive	Positive	1	2	2	1	2	2	2	2	2	2	2	2	2	2	2	2	2	2	2	2	1	78	26	26	26	Severe	Extremely severe	Severe
Younger age	Male	Bellow university	Unmarried	Up to 4	>50, 000 BDT	Urban	Good	No	Yes	Yes	Yes	Yes	Yes	Yes	Positive	Positive	Positive	1	2	2	1	2	2	2	2	2	2	2	2	2	2	2	2	2	2	2	2	1	78	26	26	26	Severe	Extremely severe	Severe
Younger age	Male	University	Unmarried	Up to 4	>50, 000 BDT	Urban	Good	No	No	Yes	Yes	Yes	Yes	Yes	Positive	Positive	Positive	1	2	2	2	2	2	2	2	2	2	2	2	2	2	2	2	2	2	2	2	2	82	28	28	26	Extremely severe	Extremely severe	Severe
Younger age	Female	Bellow university	Unmarried	Up to 4	>50, 000 BDT	Urban	Good	No	No	Yes	Yes	Yes	Yes	Yes	Positive	Positive	Positive	2	2	2	2	2	2	2	2	2	2	2	2	2	2	2	2	1	3	1	2	2	82	26	26	30	Severe	Extremely severe	Severe
Younger age	Male	University	Unmarried	Up to 4	>50, 000 BDT	Urban	Good	No	Yes	Yes	Yes	Yes	Yes	Yes	Positive	Positive	Positive	2	2	2	2	2	2	2	2	2	2	2	2	2	2	2	2	2	2	2	2	2	84	28	28	28	Extremely severe	Extremely severe	Severe
Younger age	Female	Bellow university	Unmarried	Up to 4	>50, 000 BDT	Urban	Good	No	Yes	Yes	Yes	Yes	No	Yes	Negative	Positive	Negative	1	0	1	0	1	1	0	0	2	0	0	0	0	0	1	0	0	0	0	2	0	18	4	10	4	Normal	Moderate	Normal
Middle age	Female	University	Unmarried	Up to 4	>50, 000 BDT	Urban	Good	No	Yes	Yes	Yes	Yes	No	Yes	Negative	Positive	Negative	2	0	1	0	0	1	2	1	1	0	2	1	1	0	2	0	0	0	1	1	0	32	4	14	14	Normal	Moderate	Normal
Younger age	Female	University	Unmarried	Up to 4	>50, 000 BDT	Urban	Good	No	Yes	Yes	Yes	Yes	No	Yes	Negative	Positive	Positive	2	1	0	1	0	3	0	2	2	1	2	2	3	1	3	0	0	2	1	2	2	60	12	20	28	Mild	Extremely severe	Severe
Younger age	Male	University	Unmarried	Up to 4	>50, 000 BDT	Urban	Good	No	Yes	Yes	Yes	Yes	No	Yes	Positive	Positive	Positive	1	0	3	3	3	3	3	3	3	3	3	3	3	3	3	3	3	3	3	3	3	116	42	36	38	Extremely severe	Extremely severe	Extremely severe
Younger age	Male	University	Unmarried	Up to 4	>50, 000 BDT	Urban	Good	No	Yes	Yes	Yes	Yes	No	No	Negative	Negative	Negative	0	0	0	0	2	2	0	2	2	0	0	0	0	0	0	0	0	0	0	0	1	18	6	4	8	Normal	Normal	Normal
Younger age	Female	University	Unmarried	Up to 4	>50, 000 BDT	Urban	Good	No	Yes	Yes	Yes	Yes	No	No	Positive	Positive	Positive	3	3	0	1	1	3	2	3	3	2	2	2	1	1	3	2	1	1	1	2	2	78	18	30	30	Moderate	Extremely severe	Severe
Younger age	Male	University	Unmarried	Up to 4	>50, 000 BDT	Urban	Good	No	Yes	Yes	Yes	Yes	No	No	Positive	Positive	Positive	2	2	3	1	3	1	0	2	3	2	3	2	3	1	2	2	1	1	1	2	3	80	34	22	24	Extremely severe	Extremely severe	Moderate
Younger age	Female	University	Unmarried	Up to 4	>50, 000 BDT	Urban	Good	No	Yes	Yes	Yes	Yes	No	No	Positive	Positive	Positive	3	0	2	0	3	3	1	3	3	2	3	2	2	3	3	3	2	2	2	2	2	92	32	22	38	Extremely severe	Extremely severe	Extremely severe
Middle age	Female	University	Unmarried	Up to 4	>50, 000 BDT	Urban	Good	No	Yes	Yes	Yes	Yes	No	No	Positive	Positive	Positive	3	2	2	0	3	3	0	3	3	2	3	3	3	2	2	2	2	2	2	2	2	92	32	22	38	Extremely severe	Extremely severe	Extremely severe
Younger age	Female	Bellow university	Unmarried	Up to 4	>50, 000 BDT	Urban	Good	No	Yes	Yes	Yes	Yes	No	No	Positive	Positive	Positive	2	2	2	3	2	3	1	3	3	3	3	3	3	2	2	3	3	2	2	0	3	100	38	26	36	Extremely severe	Extremely severe	Extremely severe
Younger age	Male	University	Unmarried	Up to 4	>50, 000 BDT	Urban	Good	No	Yes	Yes	Yes	No	Yes	Yes	Positive	Positive	Positive	3	2	1	2	2	2	1	2	2	3	2	2	2	2	2	2	1	1	2	2	2	80	26	26	28	Severe	Extremely severe	Severe
Younger age	Female	University	Unmarried	Up to 4	>50, 000 BDT	Urban	Good	No	Yes	Yes	Yes	No	Yes	Yes	Positive	Positive	Positive	2	2	3	0	3	3	0	3	3	3	3	3	3	3	3	3	3	3	0	3	3	104	42	22	40	Extremely severe	Extremely severe	Extremely severe
Younger age	Female	University	Unmarried	Up to 4	>50, 000 BDT	Urban	Good	No	Yes	Yes	Yes	No	Yes	Yes	Positive	Positive	Positive	3	3	3	0	3	3	0	3	3	3	3	3	3	3	3	3	3	3	0	3	3	108	42	24	42	Extremely severe	Extremely severe	Extremely severe
Younger age	Male	University	Unmarried	Up to 4	>50, 000 BDT	Urban	Good	No	No	Yes	Yes	No	No	Yes	Positive	Positive	Positive	2	0	1	2	0	3	1	2	2	2	3	3	3	2	3	3	0	3	2	2	3	84	24	24	36	Severe	Extremely severe	Extremely severe
Younger age	Female	University	Unmarried	Up to 4	>50, 000 BDT	Urban	Good	No	Yes	Yes	Yes	No	No	Yes	Positive	Positive	Positive	3	2	3	2	3	3	0	2	1	3	3	3	3	2	2	3	0	2	2	1	2	90	34	20	36	Extremely severe	Extremely severe	Extremely severe
Younger age	Female	University	Unmarried	Up to 4	>50, 000 BDT	Urban	Good	No	Yes	Yes	Yes	No	No	No	Negative	Negative	Negative	3	2	0	0	0	3	0	0	0	0	0	0	0	0	0	0	0	0	0	0	0	16	0	4	12	Normal	Normal	Normal
Younger age	Female	University	Unmarried	Up to 4	>50, 000 BDT	Urban	Good	No	Yes	Yes	Yes	No	No	No	Negative	Negative	Negative	2	2	1	0	0	2	0	1	1	0	0	0	0	1	1	0	0	0	0	0	0	22	2	8	12	Normal	Mild	Normal
Younger age	Male	University	Unmarried	Up to 4	>50, 000 BDT	Urban	Good	No	Yes	Yes	Yes	No	No	No	Positive	Negative	Negative	2	0	2	0	0	0	0	0	0	0	2	2	3	3	1	2	0	0	0	0	0	34	14	2	18	Moderate	Normal	Mild
Younger age	Female	University	Unmarried	Up to 4	>50, 000 BDT	Urban	Good	No	Yes	Yes	Yes	No	No	No	Positive	Negative	Negative	0	0	2	0	2	2	0	2	1	2	2	2	2	0	1	2	0	0	0	1	2	46	24	6	16	Severe	Normal	Mild
Middle age	Male	University	Unmarried	Up to 4	>50, 000 BDT	Urban	Good	No	Yes	Yes	Yes	No	No	No	Positive	Positive	Negative	2	1	2	0	1	1	0	1	1	2	2	2	2	0	1	2	0	1	1	1	2	50	22	10	18	Severe	Moderate	Mild
Younger age	Male	Bellow university	Unmarried	Up to 4	>50, 000 BDT	Urban	Good	No	Yes	Yes	Yes	No	No	No	Negative	Positive	Positive	2	2	2	1	1	2	1	2	2	0	1	2	0	1	2	2	1	1	1	0	0	52	12	18	22	Mild	Severe	Moderate
Younger age	Female	University	Unmarried	Up to 4	>50, 000 BDT	Urban	Good	No	Yes	Yes	Yes	No	No	No	Positive	Positive	Positive	2	1	1	0	2	2	0	3	1	0	1	2	2	2	1	1	0	2	1	1	1	52	14	10	28	Moderate	Moderate	Severe
Younger age	Female	Bellow university	Unmarried	Up to 4	>50, 000 BDT	Urban	Good	No	Yes	Yes	Yes	No	No	No	Positive	Negative	Positive	1	0	2	0	1	1	0	0	1	3	2	2	3	1	0	1	2	3	0	0	3	52	30	2	20	Extremely severe	Normal	Moderate
Middle age	Female	University	Unmarried	Up to 4	>50, 000 BDT	Urban	Good	No	Yes	Yes	Yes	No	No	No	Positive	Negative	Positive	2	1	2	0	2	2	0	2	2	3	0	1	0	2	0	2	1	2	1	0	2	54	24	8	22	Severe	Mild	Moderate
Middle age	Female	University	Unmarried	Up to 4	>50, 000 BDT	Urban	Good	No	Yes	Yes	Yes	No	No	No	Positive	Positive	Positive	0	1	2	0	2	2	0	2	2	2	0	2	0	2	1	2	1	2	2	0	2	54	22	12	20	Severe	Moderate	Moderate
Younger age	Female	University	Unmarried	Up to 4	>50, 000 BDT	Urban	Good	No	Yes	Yes	Yes	No	No	No	Positive	Negative	Positive	2	1	2	0	3	1	0	0	0	2	2	3	2	3	0	2	2	1	0	0	1	54	28	2	24	Extremely severe	Normal	Moderate
Middle age	Male	University	Unmarried	Up to 4	>50, 000 BDT	Urban	Good	No	Yes	Yes	Yes	No	No	No	Positive	Positive	Positive	2	0	0	0	2	2	0	2	2	2	2	2	2	2	2	2	0	2	0	2	2	60	20	12	28	Moderate	Moderate	Severe
Younger age	Female	University	Unmarried	Up to 4	>50, 000 BDT	Urban	Good	No	Yes	Yes	Yes	No	No	No	Positive	Positive	Positive	2	1	1	0	1	2	0	2	2	2	1	2	2	1	2	1	1	2	1	2	2	60	20	16	24	Moderate	Severe	Moderate
Younger age	Male	University	Unmarried	Up to 4	>50, 000 BDT	Urban	Good	No	Yes	Yes	Yes	No	No	No	Positive	Positive	Positive	2	1	0	1	3	0	1	2	0	1	2	3	3	2	2	3	0	2	2	2	3	70	26	18	26	Severe	Severe	Severe
Younger age	Female	University	Unmarried	Up to 4	>50, 000 BDT	Urban	Good	No	Yes	Yes	Yes	No	No	No	Positive	Positive	Positive	3	0	3	0	3	3	0	3	3	3	3	3	2	1	1	3	3	2	2	2	3	92	40	16	36	Extremely severe	Severe	Extremely severe
Younger age	Female	Bellow university	Unmarried	Up to 4	>50, 000 BDT	Urban	Good	No	Yes	Yes	Yes	No	No	No	Positive	Positive	Positive	3	0	2	0	3	3	0	3	3	0	3	3	3	3	3	3	2	3	3	2	3	96	32	22	42	Extremely severe	Extremely severe	Extremely severe
Younger age	Male	Bellow university	Unmarried	Up to 4	>50, 000 BDT	Urban	Good	No	Yes	Yes	No	No	No	No	Negative	Negative	Negative	1	0	0	0	0	0	0	0	0	2	2	0	2	1	0	1	0	0	0	0	1	20	12	0	8	Mild	Normal	Normal
Younger age	Male	University	Unmarried	Up to 4	>50, 000 BDT	Urban	Good	No	Yes	Yes	No	No	No	No	Positive	Negative	Negative	0	0	3	0	0	0	0	0	0	2	1	1	3	1	0	3	0	0	0	0	0	28	22	0	6	Severe	Normal	Normal
Younger age	Female	University	Unmarried	Up to 4	>50, 000 BDT	Urban	Good	No	Yes	Yes	No	No	No	No	Positive	Negative	Negative	0	1	2	0	2	2	0	1	1	2	1	2	2	2	2	2	1	1	0	0	1	50	24	8	18	Severe	Mild	Mild
Younger age	Female	University	Unmarried	Up to 4	>50, 000 BDT	Urban	Good	No	No	Yes	No	No	No	No	Positive	Negative	Positive	1	1	2	0	3	2	0	2	0	3	2	3	2	3	1	3	0	2	0	0	2	64	30	4	30	Extremely severe	Normal	Severe
Younger age	Female	University	Unmarried	Up to 4	>50, 000 BDT	Urban	Good	No	Yes	No	Yes	Yes	No	Yes	Negative	Negative	Positive	2	0	2	0	0	0	2	2	0	1	2	0	1	2	0	2	0	2	0	2	0	40	12	8	20	Mild	Mild	Moderate
Younger age	Male	University	Unmarried	Up to 4	>50, 000 BDT	Urban	Good	No	Yes	No	Yes	Yes	No	Yes	Positive	Positive	Positive	2	0	2	2	1	2	2	3	3	3	3	3	2	0	2	2	2	0	0	1	2	74	28	20	26	Extremely severe	Extremely severe	Severe
Younger age	Male	University	Unmarried	Up to 4	>50, 000 BDT	Urban	Good	No	Yes	No	Yes	Yes	No	Yes	Positive	Positive	Positive	2	0	0	0	3	3	1	3	3	3	3	3	3	2	1	3	2	3	3	3	3	94	34	22	38	Extremely severe	Extremely severe	Extremely severe
Middle age	Male	University	Unmarried	Up to 4	>50, 000 BDT	Urban	Good	No	Yes	No	Yes	Yes	No	No	Negative	Negative	Negative	0	0	1	0	1	0	0	1	1	1	1	0	0	1	1	0	0	0	0	0	1	18	8	4	6	Normal	Normal	Normal
Younger age	Male	University	Unmarried	Up to 4	>50, 000 BDT	Urban	Good	No	Yes	No	Yes	Yes	No	No	Positive	Positive	Positive	1	1	3	1	0	3	1	3	2	2	3	2	3	2	3	2	2	2	1	1	1	78	26	20	32	Severe	Extremely severe	Severe
Younger age	Male	University	Unmarried	Up to 4	>50, 000 BDT	Urban	Good	No	No	No	Yes	No	No	Yes	Positive	Positive	Positive	2	2	1	2	1	2	1	2	0	3	3	0	3	2	3	1	2	2	2	2	0	72	22	24	26	Severe	Extremely severe	Severe
Younger age	Male	Bellow university	Unmarried	Up to 4	>50, 000 BDT	Urban	Good	No	Yes	No	Yes	No	No	Yes	Positive	Positive	Positive	3	1	3	0	3	3	0	2	3	2	2	3	3	3	3	3	3	3	3	3	3	104	40	26	38	Extremely severe	Extremely severe	Extremely severe
Younger age	Male	University	Unmarried	Up to 4	>50, 000 BDT	Urban	Good	No	Yes	No	Yes	No	No	No	Negative	Negative	Negative	2	0	1	0	0	0	0	0	0	0	0	2	2	1	1	0	0	0	0	0	1	20	8	2	10	Normal	Normal	Normal
Younger age	Male	University	Unmarried	Up to 4	>50, 000 BDT	Urban	Good	No	Yes	No	Yes	No	No	No	Negative	Negative	Negative	2	0	1	0	0	0	0	0	0	0	0	2	2	1	1	0	0	0	0	0	1	20	8	2	10	Normal	Normal	Normal
Younger age	Male	University	Unmarried	Up to 4	>50, 000 BDT	Urban	Good	No	No	No	Yes	No	No	No	Negative	Negative	Positive	1	0	1	1	1	2	0	2	1	0	2	1	1	2	0	0	0	1	1	1	0	36	6	8	22	Normal	Mild	Moderate
Younger age	Male	University	Unmarried	Up to 4	>50, 000 BDT	Urban	Good	No	Yes	No	Yes	No	No	No	Positive	Negative	Negative	1	0	2	0	2	1	0	2	1	1	0	0	1	2	1	1	2	0	0	0	1	36	20	4	12	Moderate	Normal	Normal
Younger age	Male	University	Unmarried	Up to 4	>50, 000 BDT	Urban	Good	No	Yes	No	Yes	No	No	No	Positive	Negative	Positive	1	0	2	0	2	2	0	2	1	2	2	2	3	1	1	3	2	2	0	0	2	60	32	4	24	Extremely severe	Normal	Moderate
Younger age	Male	University	Unmarried	Up to 4	>50, 000 BDT	Urban	Good	No	Yes	No	Yes	No	No	No	Positive	Positive	Positive	2	0	2	1	2	1	0	0	1	0	2	1	3	3	3	2	3	3	0	1	1	62	26	12	24	Severe	Moderate	Moderate
Younger age	Male	University	Unmarried	Up to 4	>50, 000 BDT	Urban	Good	No	Yes	No	Yes	No	No	No	Positive	Negative	Positive	1	0	3	0	3	3	0	2	0	0	3	3	3	3	0	3	2	2	0	0	3	68	34	0	34	Extremely severe	Normal	Extremely severe
Younger age	Male	University	Unmarried	Up to 4	>50, 000 BDT	Urban	Good	No	Yes	No	No	No	No	No	Negative	Negative	Negative	0	0	0	0	0	0	0	0	0	0	0	0	0	0	0	0	0	0	0	0	0	0	0	0	0	Normal	Normal	Normal
Younger age	Female	University	Unmarried	Up to 4	>50, 000 BDT	Urban	Good	No	No	No	No	No	No	No	Negative	Negative	Negative	0	0	0	0	0	0	0	0	0	0	0	0	0	0	0	0	0	0	0	0	0	0	0	0	0	Normal	Normal	Normal
Younger age	Male	University	Unmarried	Up to 4	>50, 000 BDT	Urban	Good	No	No	No	No	No	No	No	Negative	Negative	Negative	0	0	0	0	0	0	0	0	0	0	0	0	0	0	0	0	0	0	0	0	0	0	0	0	0	Normal	Normal	Normal
Younger age	Female	Bellow university	Unmarried	Up to 4	>50, 000 BDT	Urban	Good	No	No	No	No	No	No	No	Negative	Negative	Negative	0	0	0	0	0	0	0	0	0	0	0	0	0	0	0	0	0	0	0	0	0	0	0	0	0	Normal	Normal	Normal
Younger age	Male	University	Unmarried	Up to 4	>50, 000 BDT	Urban	Good	No	No	No	No	No	No	No	Negative	Negative	Negative	0	0	0	0	1	0	0	0	0	0	0	0	0	0	0	0	0	1	0	0	0	4	2	0	2	Normal	Normal	Normal
Younger age	Female	University	Unmarried	Up to 4	>50, 000 BDT	Urban	Good	No	Yes	No	No	No	No	No	Negative	Negative	Negative	1	0	0	0	0	0	0	2	0	2	1	0	0	0	1	0	0	0	0	0	0	14	4	2	8	Normal	Normal	Normal
Younger age	Female	University	Unmarried	Up to 4	>50, 000 BDT	Urban	Good	No	Yes	No	No	No	No	No	Negative	Negative	Negative	0	0	0	0	0	1	0	0	0	1	1	0	1	1	0	2	0	0	0	0	0	14	8	0	6	Normal	Normal	Normal
Younger age	Male	University	Unmarried	Up to 4	>50, 000 BDT	Urban	Good	No	Yes	No	No	No	No	No	Negative	Negative	Negative	0	0	0	0	2	1	0	0	0	0	1	2	2	0	0	0	0	0	0	0	0	16	8	0	8	Normal	Normal	Normal
Younger age	Male	University	Unmarried	Up to 4	>50, 000 BDT	Urban	Good	No	Yes	No	No	No	No	No	Negative	Negative	Negative	2	0	0	1	2	1	0	0	0	0	0	0	0	0	0	0	0	0	0	2	1	18	6	6	6	Normal	Normal	Normal
Younger age	Male	University	Unmarried	Up to 4	>50, 000 BDT	Urban	Good	No	Yes	No	No	No	No	No	Negative	Negative	Negative	1	1	1	0	0	0	0	0	0	0	0	0	2	1	1	1	0	1	0	0	0	18	8	4	6	Normal	Normal	Normal
Younger age	Male	University	Unmarried	Up to 4	>50, 000 BDT	Urban	Good	No	No	No	No	No	No	No	Negative	Negative	Negative	2	0	0	0	0	0	0	1	1	1	1	2	1	0	2	1	0	0	0	1	0	26	6	8	12	Normal	Mild	Normal
Younger age	Female	University	Unmarried	Up to 4	>50, 000 BDT	Urban	Good	No	Yes	No	No	No	No	No	Positive	Negative	Negative	1	0	2	0	0	1	0	0	2	0	0	2	3	1	0	0	0	2	0	0	2	32	14	4	14	Moderate	Normal	Normal
Younger age	Male	Bellow university	Unmarried	Up to 4	>50, 000 BDT	Urban	Good	No	No	No	No	No	No	No	Positive	Positive	Negative	0	0	0	2	0	0	0	0	1	1	0	1	1	0	0	3	1	2	1	3	1	34	14	14	6	Moderate	Moderate	Normal
Younger age	Male	University	Unmarried	Up to 4	>50, 000 BDT	Urban	Good	No	Yes	No	No	No	No	No	Positive	Negative	Negative	2	0	2	0	3	2	0	0	0	0	0	2	2	0	2	2	0	0	0	0	0	34	18	4	12	Moderate	Normal	Normal
Younger age	Male	University	Unmarried	Up to 4	>50, 000 BDT	Urban	Good	No	Yes	No	No	No	No	No	Positive	Negative	Negative	2	0	2	0	3	2	0	0	0	0	0	2	2	0	2	2	0	0	0	0	0	34	18	4	12	Moderate	Normal	Normal
Younger age	Male	University	Unmarried	Up to 4	>50, 000 BDT	Urban	Good	No	Yes	No	No	No	No	No	Positive	Negative	Positive	0	0	0	0	0	3	0	3	0	2	0	0	3	3	0	0	2	2	0	0	1	38	16	0	22	Moderate	Normal	Moderate
Younger age	Female	University	Unmarried	Up to 4	>50, 000 BDT	Urban	Good	No	Yes	No	No	No	No	No	Positive	Positive	Negative	1	0	1	0	2	2	2	0	0	0	1	2	2	1	1	1	1	2	1	1	0	42	14	10	18	Moderate	Moderate	Mild
Younger age	Female	University	Unmarried	Up to 4	>50, 000 BDT	Urban	Good	No	Yes	No	No	No	No	No	Positive	Negative	Positive	2	0	1	0	2	2	0	1	0	2	1	2	2	0	2	2	0	2	0	1	0	44	18	6	20	Moderate	Normal	Moderate
Younger age	Male	Bellow university	Unmarried	Up to 4	>50, 000 BDT	Urban	Good	No	Yes	No	No	No	No	No	Positive	Negative	Positive	2	1	0	0	2	1	0	2	2	2	1	2	1	1	1	2	1	1	0	0	1	46	18	8	20	Moderate	Mild	Moderate
Younger age	Female	Bellow university	Unmarried	Up to 4	>50, 000 BDT	Urban	Good	No	Yes	No	No	No	No	No	Positive	Positive	Positive	2	0	2	0	2	2	0	2	2	0	2	1	1	3	2	2	0	1	0	1	0	50	14	10	26	Moderate	Moderate	Severe
Younger age	Female	University	Unmarried	Up to 4	>50, 000 BDT	Urban	Good	No	Yes	No	No	No	No	No	Positive	Positive	Negative	1	2	1	0	2	2	3	0	1	2	0	1	1	0	2	3	2	0	0	1	1	50	24	18	8	Severe	Severe	Normal
Younger age	Male	University	Unmarried	Up to 4	>50, 000 BDT	Urban	Good	No	Yes	No	No	No	No	No	Positive	Negative	Positive	1	0	2	0	2	3	0	2	2	0	2	2	2	1	1	3	1	1	0	0	0	50	20	6	24	Moderate	Normal	Moderate
Younger age	Male	Bellow university	Unmarried	Up to 4	>50, 000 BDT	Urban	Good	No	Yes	No	No	No	No	No	Positive	Positive	Positive	2	1	1	2	2	2	1	2	2	0	2	1	2	0	1	1	0	1	1	1	1	52	14	18	20	Moderate	Severe	Moderate
Younger age	Male	University	Unmarried	Up to 4	>50, 000 BDT	Urban	Good	No	Yes	No	No	No	No	No	Positive	Negative	Positive	2	1	1	0	1	2	0	0	0	0	3	3	3	2	1	3	1	2	1	0	1	54	20	6	28	Moderate	Normal	Severe
Younger age	Male	University	Unmarried	Up to 4	>50, 000 BDT	Urban	Good	No	Yes	No	No	No	No	No	Positive	Positive	Positive	2	1	2	1	1	2	1	1	1	1	2	2	1	2	2	2	0	2	1	2	0	58	14	18	26	Moderate	Severe	Severe
Younger age	Female	University	Unmarried	Up to 4	>50, 000 BDT	Urban	Good	No	No	No	No	No	No	No	Positive	Positive	Positive	2	0	3	0	3	2	0	3	2	1	2	1	2	3	2	2	0	0	1	1	2	64	26	12	26	Severe	Moderate	Severe
Younger age	Female	University	Unmarried	Up to 4	>50, 000 BDT	Urban	Good	No	Yes	No	No	No	No	No	Positive	Positive	Positive	0	1	2	0	2	2	0	2	2	2	3	2	2	2	2	2	0	0	2	2	2	64	24	18	22	Severe	Severe	Moderate
Younger age	Female	University	Unmarried	Up to 4	>50, 000 BDT	Urban	Good	No	Yes	No	No	No	No	No	Positive	Positive	Positive	2	1	1	2	2	2	2	2	1	1	1	1	2	2	1	1	2	2	2	2	1	66	20	22	24	Moderate	Extremely severe	Moderate
Younger age	Female	University	Unmarried	Up to 4	>50, 000 BDT	Urban	Good	No	Yes	No	No	No	No	No	Positive	Negative	Positive	1	0	2	0	3	3	0	2	0	1	3	3	3	3	1	3	2	3	1	1	0	70	28	6	36	Extremely severe	Normal	Extremely severe
Younger age	Female	University	Unmarried	Up to 4	>50, 000 BDT	Urban	Good	No	Yes	No	No	No	No	No	Positive	Positive	Positive	0	2	2	2	2	2	1	1	1	3	3	2	2	0	1	3	3	2	2	1	1	72	32	20	20	Extremely severe	Extremely severe	Moderate
Younger age	Male	University	Unmarried	Up to 4	>50, 000 BDT	Urban	Good	No	Yes	No	No	No	No	No	Positive	Positive	Positive	1	2	0	1	3	2	0	1	2	3	1	3	3	1	2	3	3	1	0	1	3	72	36	16	20	Extremely severe	Severe	Moderate
Younger age	Female	Bellow university	Unmarried	Up to 4	>50, 000 BDT	Urban	Good	No	Yes	No	No	No	No	No	Positive	Positive	Positive	2	0	1	0	0	3	0	2	3	2	3	3	3	3	3	2	0	2	0	2	2	72	20	16	36	Moderate	Severe	Extremely severe
Younger age	Female	University	Unmarried	Up to 4	>50, 000 BDT	Urban	Good	No	No	No	No	No	No	No	Positive	Positive	Positive	2	2	2	2	2	2	2	2	2	1	2	2	2	2	1	2	2	2	1	1	1	74	24	22	28	Severe	Extremely severe	Severe
Younger age	Male	University	Unmarried	Up to 4	>50, 000 BDT	Urban	Good	No	No	No	No	No	No	No	Positive	Positive	Positive	2	2	0	1	1	2	1	2	1	1	2	2	2	2	2	3	3	3	1	2	3	76	26	20	30	Severe	Extremely severe	Severe
Younger age	Male	University	Unmarried	Up to 4	>50, 000 BDT	Urban	Good	No	No	No	No	No	No	No	Positive	Positive	Positive	1	0	2	2	3	2	0	1	2	1	2	3	3	3	2	2	2	2	2	2	2	78	30	20	28	Extremely severe	Extremely severe	Severe
Younger age	Female	Bellow university	Unmarried	Up to 4	>50, 000 BDT	Urban	Good	No	Yes	No	No	No	No	No	Positive	Positive	Positive	2	2	0	1	3	3	0	2	2	2	2	3	3	3	2	2	2	3	0	1	3	82	30	16	36	Extremely severe	Severe	Extremely severe
Younger age	Female	University	Unmarried	Up to 4	>50, 000 BDT	Urban	Good	No	Yes	No	No	No	No	No	Positive	Positive	Positive	2	2	2	2	2	2	1	2	2	2	2	2	3	2	2	2	2	2	1	2	2	82	30	24	28	Extremely severe	Extremely severe	Severe
Younger age	Female	University	Unmarried	Up to 4	>50, 000 BDT	Urban	Good	No	Yes	No	No	No	No	No	Positive	Positive	Positive	3	2	2	2	2	2	2	2	2	2	2	2	3	2	3	2	2	2	2	2	2	90	30	30	30	Extremely severe	Extremely severe	Severe
Younger age	Female	University	Unmarried	Up to 4	>50, 000 BDT	Urban	Bad	Yes	Yes	Yes	Yes	No	No	Yes	Positive	Positive	Positive	2	3	3	1	3	3	1	2	2	2	3	3	3	3	2	3	2	3	2	3	2	102	36	28	38	Extremely severe	Extremely severe	Extremely severe
Younger age	Female	University	Unmarried	Up to 4	>50, 000 BDT	Urban	Bad	No	Yes	Yes	Yes	No	No	Yes	Positive	Positive	Positive	2	2	2	1	3	3	0	3	3	2	3	3	3	3	3	3	3	3	2	2	3	104	38	26	40	Extremely severe	Extremely severe	Extremely severe
Younger age	Female	University	Unmarried	Up to 4	>50, 000 BDT	Urban	Bad	No	Yes	Yes	Yes	No	No	No	Positive	Positive	Positive	2	0	3	0	3	3	2	3	3	3	2	2	2	3	3	3	2	2	2	2	2	94	36	24	34	Extremely severe	Extremely severe	Extremely severe
Younger age	Female	University	Unmarried	Up to 4	>50, 000 BDT	Urban	Bad	No	Yes	No	Yes	Yes	No	Yes	Positive	Positive	Positive	3	1	2	1	3	3	2	3	3	2	3	3	3	3	3	2	2	1	1	2	2	96	32	26	38	Extremely severe	Extremely severe	Extremely severe
Younger age	Female	Bellow university	Unmarried	Up to 4	>50, 000 BDT	Urban	Bad	No	No	No	No	No	No	No	Negative	Negative	Negative	0	0	0	0	0	0	0	0	0	0	0	0	0	0	0	0	0	0	0	0	0	0	0	0	0	Normal	Normal	Normal
Older age	Male	Bellow university	Married	Up to 4	<20,000 BDT	Rural	Good	Yes	No	Yes	Yes	Yes	Yes	Yes	Negative	Negative	Negative	0	0	0	0	0	0	0	0	0	0	0	0	0	0	0	0	0	0	0	0	0	0	0	0	0	Normal	Normal	Normal
Middle age	Male	University	Married	Up to 4	<20,000 BDT	Rural	Good	Yes	Yes	No	Yes	Yes	No	No	Positive	Positive	Positive	1	1	2	2	2	0	2	1	2	1	2	1	2	3	2	2	1	2	1	2	2	68	24	24	20	Severe	Extremely severe	Moderate
Younger age	Male	University	Married	Up to 4	<20,000 BDT	Rural	Good	No	Yes	Yes	Yes	Yes	Yes	Yes	Negative	Negative	Negative	0	0	1	2	1	1	1	1	0	0	0	0	0	0	0	0	0	0	0	1	1	18	6	8	4	Normal	Mild	Normal
Younger age	Male	Bellow university	Married	Up to 4	<20,000 BDT	Rural	Good	No	Yes	Yes	Yes	Yes	Yes	Yes	Negative	Positive	Negative	1	0	2	2	0	0	1	1	1	1	2	2	0	2	2	1	1	0	2	2	1	48	12	20	16	Mild	Extremely severe	Mild
Middle age	Female	Bellow university	Married	Up to 4	<20,000 BDT	Rural	Good	No	Yes	Yes	Yes	Yes	Yes	Yes	Positive	Positive	Negative	1	2	1	2	2	2	1	2	1	2	1	1	2	1	2	1	2	1	2	2	2	66	24	24	18	Severe	Extremely severe	Mild
Middle age	Male	Bellow university	Married	Up to 4	<20,000 BDT	Rural	Good	No	Yes	Yes	Yes	Yes	Yes	Yes	Positive	Positive	Positive	2	1	1	2	2	2	2	2	3	3	2	2	2	1	2	1	3	2	2	3	2	84	28	30	26	Extremely severe	Extremely severe	Severe
Middle age	Male	University	Married	Up to 4	<20,000 BDT	Rural	Good	No	No	Yes	No	Yes	Yes	Yes	Positive	Negative	Positive	2	1	1	0	0	1	0	2	0	2	2	2	2	1	2	2	0	0	0	0	2	44	18	6	20	Moderate	Normal	Moderate
Middle age	Male	Bellow university	Married	Up to 4	<20,000 BDT	Rural	Good	No	No	No	No	No	No	No	Negative	Negative	Negative	0	0	0	0	1	0	0	0	1	0	1	1	1	0	1	1	0	1	0	0	0	16	6	4	6	Normal	Normal	Normal
Middle age	Male	Bellow university	Married	Up to 4	<20,000 BDT	Rural	Good	No	No	No	No	No	No	No	Negative	Negative	Negative	0	0	0	0	1	0	0	0	1	0	1	1	1	0	1	1	0	1	0	0	0	16	6	4	6	Normal	Normal	Normal
Younger age	Male	University	Married	Up to 4	<20,000 BDT	Urban	Good	No	Yes	Yes	Yes	Yes	Yes	Yes	Negative	Negative	Negative	0	1	0	0	1	0	0	0	0	1	0	0	0	0	0	0	2	0	0	0	0	10	8	2	0	Normal	Normal	Normal
Middle age	Female	Bellow university	Married	Up to 4	<20,000 BDT	Urban	Good	No	Yes	Yes	Yes	Yes	Yes	Yes	Positive	Positive	Positive	1	1	2	2	2	1	0	1	2	2	2	2	2	2	2	0	0	1	0	2	2	58	20	18	20	Moderate	Severe	Moderate
Younger age	Female	University	Married	Up to 4	<20,000 BDT	Urban	Good	No	Yes	Yes	Yes	Yes	No	Yes	Positive	Positive	Positive	2	2	1	2	3	2	0	2	2	1	3	3	3	2	1	2	1	3	2	2	2	82	26	22	34	Severe	Extremely severe	Extremely severe
Middle age	Male	University	Married	Up to 4	<20,000 BDT	Urban	Good	No	Yes	Yes	Yes	Yes	No	No	Negative	Negative	Negative	0	0	1	0	0	0	0	0	0	2	0	0	0	0	0	0	0	0	0	0	0	6	6	0	0	Normal	Normal	Normal
Middle age	Male	Bellow university	Married	Up to 4	<20,000 BDT	Urban	Good	No	Yes	Yes	Yes	No	Yes	Yes	Negative	Negative	Negative	0	0	0	0	0	0	0	0	0	2	0	0	0	0	0	0	0	0	0	0	0	4	4	0	0	Normal	Normal	Normal
Middle age	Male	Bellow university	Married	Up to 4	<20,000 BDT	Urban	Good	No	Yes	Yes	Yes	No	Yes	Yes	Negative	Negative	Negative	0	0	0	0	0	0	0	0	0	2	0	0	0	0	0	0	0	0	0	0	0	4	4	0	0	Normal	Normal	Normal
Middle age	Male	University	Married	Up to 4	<20,000 BDT	Urban	Good	No	No	Yes	Yes	No	Yes	Yes	Positive	Positive	Positive	2	2	2	1	1	1	0	1	2	2	2	2	1	1	2	1	0	2	0	2	2	58	18	18	22	Moderate	Severe	Moderate
Middle age	Male	Bellow university	Married	Up to 4	<20,000 BDT	Urban	Good	No	Yes	Yes	Yes	No	Yes	Yes	Positive	Positive	Positive	2	2	2	1	1	2	0	1	2	3	2	2	3	1	3	3	1	0	0	2	3	72	32	20	20	Extremely severe	Extremely severe	Moderate
Middle age	Male	Bellow university	Married	Up to 4	<20,000 BDT	Urban	Good	No	Yes	Yes	Yes	No	Yes	Yes	Positive	Positive	Positive	2	2	2	1	1	2	0	1	2	3	2	2	3	1	3	3	1	0	0	2	3	72	32	20	20	Extremely severe	Extremely severe	Moderate
Middle age	Male	University	Married	Up to 4	<20,000 BDT	Urban	Bad	Yes	Yes	Yes	No	No	Yes	No	Positive	Negative	Negative	0	0	3	3	0	0	0	0	0	0	0	0	3	3	0	2	0	0	0	0	0	28	16	6	6	Moderate	Normal	Normal
Middle age	Male	University	Married	Up to 4	<20,000 BDT	Urban	Bad	No	No	No	Yes	Yes	No	Yes	Positive	Positive	Negative	1	0	0	2	2	0	0	1	2	2	2	1	1	0	2	3	0	2	1	2	1	50	18	18	14	Moderate	Severe	Normal
Middle age	Male	University	Married	Up to 4	20000 to 50000 BDT	Rural	Good	Yes	Yes	Yes	Yes	No	Yes	Yes	Positive	Negative	Negative	1	0	0	0	1	0	1	2	2	2	2	0	2	0	0	2	3	3	0	0	0	42	20	6	16	Moderate	Normal	Mild
Middle age	Female	University	Married	Up to 4	20000 to 50000 BDT	Rural	Good	Yes	No	Yes	Yes	No	No	No	Positive	Positive	Negative	2	2	3	1	1	0	2	2	2	2	0	0	3	2	1	2	0	1	2	1	0	58	22	22	14	Severe	Extremely severe	Normal
Middle age	Male	University	Married	Up to 4	20000 to 50000 BDT	Rural	Good	No	Yes	Yes	Yes	Yes	No	Yes	Positive	Positive	Positive	2	0	2	0	1	2	0	0	2	2	2	2	2	2	2	2	0	2	0	2	2	58	22	12	24	Severe	Moderate	Moderate
Middle age	Male	Bellow university	Married	Up to 4	20000 to 50000 BDT	Rural	Good	No	Yes	Yes	Yes	Yes	No	Yes	Positive	Positive	Positive	2	0	2	0	2	2	0	2	2	2	2	2	2	2	2	2	2	2	0	2	2	68	28	12	28	Extremely severe	Moderate	Severe
Middle age	Female	University	Married	Up to 4	20000 to 50000 BDT	Rural	Good	No	Yes	No	Yes	Yes	No	Yes	Positive	Positive	Positive	2	1	1	1	1	2	1	2	2	2	2	2	1	1	2	1	1	1	1	2	2	62	18	20	24	Moderate	Extremely severe	Moderate
Younger age	Female	Bellow university	Married	Up to 4	20000 to 50000 BDT	Rural	Good	No	Yes	No	No	No	No	No	Positive	Positive	Negative	0	1	2	0	2	0	2	1	0	2	1	0	2	0	1	2	1	2	0	1	2	44	26	10	8	Severe	Moderate	Normal
Younger age	Female	University	Married	Up to 4	20000 to 50000 BDT	Rural	Good	No	No	No	No	No	No	No	Positive	Positive	Positive	0	2	1	2	2	2	0	1	2	1	1	3	1	2	2	2	1	1	1	2	1	60	18	22	20	Moderate	Extremely severe	Moderate
Middle age	Male	University	Married	Up to 4	20000 to 50000 BDT	Rural	Bad	Yes	Yes	No	Yes	Yes	Yes	No	Positive	Positive	Positive	2	1	0	0	1	1	2	2	3	3	3	2	2	2	2	2	3	3	3	3	0	80	22	28	30	Severe	Extremely severe	Severe
Younger age	Male	Bellow university	Married	Up to 4	20000 to 50000 BDT	Rural	Bad	No	No	Yes	Yes	Yes	No	Yes	Positive	Positive	Positive	2	0	1	0	1	0	0	0	2	1	3	3	1	2	3	3	2	1	2	2	2	62	22	18	22	Severe	Severe	Moderate
Middle age	Female	Bellow university	Married	Up to 4	20000 to 50000 BDT	Rural	Bad	No	Yes	No	No	No	No	No	Positive	Positive	Positive	1	2	2	3	2	1	1	2	2	2	2	2	2	3	2	2	1	2	2	2	2	80	26	28	26	Severe	Extremely severe	Severe
Middle age	Male	Bellow university	Married	Up to 4	20000 to 50000 BDT	Urban	Good	Yes	Yes	Yes	Yes	Yes	Yes	Yes	Positive	Positive	Negative	1	0	0	2	1	1	2	1	2	2	1	1	1	1	0	0	3	2	2	2	2	54	18	20	16	Moderate	Extremely severe	Mild
Middle age	Female	University	Married	Up to 4	20000 to 50000 BDT	Urban	Good	No	Yes	Yes	Yes	Yes	Yes	Yes	Positive	Positive	Negative	0	1	1	1	1	0	1	1	2	2	1	0	2	1	1	2	1	2	1	2	1	48	20	18	10	Moderate	Severe	Normal
Middle age	Female	University	Married	Up to 4	20000 to 50000 BDT	Urban	Good	No	Yes	Yes	Yes	Yes	No	Yes	Negative	Negative	Negative	1	0	1	0	1	0	1	0	1	1	1	0	1	0	1	0	1	0	0	0	0	20	10	6	4	Mild	Normal	Normal
Younger age	Female	University	Married	Up to 4	20000 to 50000 BDT	Urban	Good	No	Yes	Yes	Yes	Yes	No	Yes	Positive	Positive	Negative	2	1	1	0	1	2	0	1	0	2	0	2	2	2	2	1	0	0	2	2	2	50	18	14	18	Moderate	Moderate	Mild
Middle age	Male	University	Married	Up to 4	20000 to 50000 BDT	Urban	Good	No	Yes	Yes	Yes	Yes	No	Yes	Positive	Negative	Positive	2	0	2	0	2	2	0	2	2	2	1	3	2	2	2	2	0	0	0	0	0	52	20	8	24	Moderate	Mild	Moderate
Middle age	Male	Bellow university	Married	Up to 4	20000 to 50000 BDT	Urban	Good	No	No	Yes	Yes	Yes	No	Yes	Positive	Positive	Positive	2	1	2	1	1	0	0	2	2	2	2	1	2	2	1	2	2	2	1	2	1	62	24	16	22	Severe	Severe	Moderate
Middle age	Male	Bellow university	Married	Up to 4	20000 to 50000 BDT	Urban	Good	No	No	Yes	Yes	Yes	No	Yes	Positive	Positive	Negative	1	3	2	2	3	0	0	0	2	1	3	2	2	1	1	1	3	2	1	1	1	64	26	20	18	Severe	Extremely severe	Mild
Older age	Male	Bellow university	Married	Up to 4	20000 to 50000 BDT	Urban	Good	No	No	Yes	Yes	Yes	No	Yes	Positive	Positive	Positive	2	1	2	0	0	0	0	2	2	2	2	3	3	2	2	2	2	2	3	3	2	74	26	22	26	Severe	Extremely severe	Severe
Middle age	Male	University	Married	Up to 4	20000 to 50000 BDT	Urban	Good	No	Yes	Yes	Yes	Yes	No	Yes	Positive	Positive	Positive	2	2	2	2	2	2	2	2	2	2	2	2	2	2	2	2	2	2	2	2	2	84	28	28	28	Extremely severe	Extremely severe	Severe
Middle age	Female	Bellow university	Married	Up to 4	20000 to 50000 BDT	Urban	Good	No	No	Yes	Yes	Yes	No	Yes	Positive	Positive	Positive	2	2	2	1	2	2	1	2	2	3	3	3	3	3	3	2	2	3	1	2	2	92	32	24	36	Extremely severe	Extremely severe	Extremely severe
Middle age	Female	University	Married	Up to 4	20000 to 50000 BDT	Urban	Good	No	No	Yes	Yes	Yes	No	No	Positive	Positive	Positive	2	0	2	2	2	3	0	2	2	2	3	3	3	2	1	2	0	1	2	2	2	76	26	18	32	Severe	Severe	Severe
Younger age	Female	University	Married	Up to 4	20000 to 50000 BDT	Urban	Good	No	No	Yes	Yes	No	Yes	Yes	Positive	Positive	Negative	1	0	1	2	2	1	3	0	0	0	2	0	3	2	3	1	1	1	3	3	3	64	22	28	14	Severe	Extremely severe	Normal
Younger age	Male	University	Married	Up to 4	20000 to 50000 BDT	Urban	Good	No	No	Yes	Yes	No	No	Yes	Positive	Negative	Negative	0	1	0	0	2	0	0	1	0	3	1	1	1	1	0	2	0	0	0	0	2	30	20	2	8	Moderate	Normal	Normal
Middle age	Male	University	Married	Up to 4	20000 to 50000 BDT	Urban	Good	No	Yes	Yes	Yes	No	No	Yes	Negative	Positive	Positive	0	2	2	0	1	2	0	2	2	0	2	2	1	2	2	0	0	0	1	0	2	46	12	14	20	Mild	Moderate	Moderate
Middle age	Male	University	Married	Up to 4	20000 to 50000 BDT	Urban	Good	No	Yes	Yes	Yes	No	No	Yes	Positive	Positive	Positive	2	2	1	2	1	2	0	0	1	2	2	2	0	3	2	1	0	1	2	2	2	60	14	22	24	Moderate	Extremely severe	Moderate
Middle age	Male	Bellow university	Married	Up to 4	20000 to 50000 BDT	Urban	Good	No	Yes	Yes	Yes	No	No	Yes	Positive	Positive	Positive	2	1	3	0	3	3	0	3	2	0	3	2	3	2	3	3	1	1	0	3	1	78	28	18	32	Extremely severe	Severe	Severe
Middle age	Male	University	Married	Up to 4	20000 to 50000 BDT	Urban	Good	No	Yes	Yes	Yes	No	No	No	Negative	Positive	Negative	2	2	1	0	0	1	0	1	1	0	0	1	1	2	2	1	2	0	0	0	0	34	10	10	14	Mild	Moderate	Normal
Middle age	Male	University	Married	Up to 4	20000 to 50000 BDT	Urban	Good	No	Yes	Yes	Yes	No	No	No	Positive	Positive	Positive	2	2	2	1	2	2	2	2	2	2	2	0	1	1	2	2	2	2	2	1	1	70	24	24	22	Severe	Extremely severe	Moderate
Younger age	Female	University	Married	Up to 4	20000 to 50000 BDT	Urban	Good	No	Yes	Yes	Yes	No	No	No	Positive	Positive	Positive	2	2	3	2	3	2	2	2	2	3	2	2	2	1	2	2	0	2	1	2	3	84	32	26	26	Extremely severe	Extremely severe	Severe
Middle age	Male	University	Married	Up to 4	20000 to 50000 BDT	Urban	Good	No	Yes	Yes	No	No	No	No	Positive	Negative	Negative	1	0	0	0	2	1	0	2	1	2	2	2	1	1	1	2	0	0	0	0	0	36	14	4	18	Moderate	Normal	Mild
Younger age	Female	University	Married	Up to 4	20000 to 50000 BDT	Urban	Good	No	Yes	No	Yes	No	No	No	Positive	Positive	Positive	1	2	3	0	2	2	2	3	1	2	2	2	1	2	1	1	1	2	2	2	2	72	24	20	28	Severe	Extremely severe	Severe
Middle age	Male	Bellow university	Married	Up to 4	20000 to 50000 BDT	Urban	Good	No	Yes	No	No	No	No	Yes	Negative	Negative	Negative	1	0	0	0	0	0	0	0	0	0	0	1	0	0	0	0	0	0	0	0	0	4	0	0	4	Normal	Normal	Normal
Middle age	Male	Bellow university	Married	Up to 4	20000 to 50000 BDT	Urban	Good	No	Yes	No	No	No	No	No	Negative	Positive	Negative	1	1	1	1	0	1	0	1	2	0	1	0	0	0	1	0	0	0	0	0	0	20	2	10	8	Normal	Moderate	Normal
Middle age	Female	Bellow university	Married	Up to 4	20000 to 50000 BDT	Urban	Good	No	Yes	No	No	No	No	No	Negative	Positive	Negative	1	1	0	1	1	1	0	1	2	0	1	1	1	0	1	1	0	0	0	0	0	26	6	10	10	Normal	Moderate	Normal
Middle age	Female	University	Married	Up to 4	20000 to 50000 BDT	Urban	Good	No	Yes	No	No	No	No	No	Positive	Negative	Negative	1	1	2	0	2	1	0	1	1	2	1	2	2	2	1	2	1	1	0	1	2	52	26	8	18	Severe	Mild	Mild
Middle age	Female	University	Married	Up to 4	20000 to 50000 BDT	Urban	Good	No	Yes	No	No	No	No	No	Positive	Positive	Positive	2	1	2	1	2	2	1	2	1	1	2	1	1	2	2	1	2	1	2	2	1	64	20	20	24	Moderate	Extremely severe	Moderate
Middle age	Female	University	Married	Up to 4	20000 to 50000 BDT	Urban	Bad	Yes	Yes	Yes	No	No	No	No	Negative	Positive	Negative	2	2	2	2	0	3	2	2	1	0	0	1	1	0	3	1	1	1	2	1	0	54	10	26	18	Mild	Extremely severe	Mild
Older age	Female	University	Married	Up to 4	20000 to 50000 BDT	Urban	Bad	No	Yes	Yes	Yes	Yes	No	Yes	Positive	Positive	Positive	2	0	2	1	2	2	1	2	2	2	2	0	1	2	2	1	2	2	1	2	1	64	22	18	24	Severe	Severe	Moderate
Older age	Male	University	Married	Up to 4	20000 to 50000 BDT	Urban	Bad	No	Yes	Yes	Yes	Yes	No	Yes	Positive	Positive	Positive	1	2	1	0	3	2	2	2	2	2	2	2	2	2	2	2	2	2	2	2	2	78	28	24	26	Extremely severe	Extremely severe	Severe
Middle age	Female	Bellow university	Married	Up to 4	20000 to 50000 BDT	Urban	Bad	No	Yes	Yes	Yes	No	Yes	Yes	Positive	Positive	Positive	3	2	2	1	3	3	1	2	2	2	3	3	3	3	3	2	2	2	1	1	1	90	30	22	38	Extremely severe	Extremely severe	Extremely severe
Middle age	Male	University	Married	Up to 4	20000 to 50000 BDT	Urban	Bad	No	Yes	Yes	Yes	No	No	No	Positive	Positive	Positive	2	1	1	1	1	2	1	2	2	0	2	1	2	1	1	1	1	1	2	2	1	56	14	20	22	Moderate	Extremely severe	Moderate
Middle age	Female	University	Married	Up to 4	20000 to 50000 BDT	Urban	Bad	No	Yes	No	Yes	Yes	No	No	Positive	Positive	Positive	2	3	3	2	3	3	2	2	0	1	2	3	3	2	3	3	1	0	2	2	0	84	28	28	28	Extremely severe	Extremely severe	Severe
Middle age	Female	University	Married	Up to 4	>50, 000 BDT	Rural	Good	No	Yes	Yes	Yes	Yes	No	Yes	Negative	Negative	Negative	0	0	0	0	0	0	0	0	0	0	0	0	0	0	0	0	0	0	0	0	0	0	0	0	0	Normal	Normal	Normal
Middle age	Male	University	Married	Up to 4	>50, 000 BDT	Rural	Good	No	No	No	No	No	No	No	Negative	Positive	Negative	1	0	1	1	0	2	0	1	1	0	1	1	0	1	1	0	0	1	0	2	0	28	2	10	16	Normal	Moderate	Mild
Middle age	Male	University	Married	Up to 4	>50, 000 BDT	Rural	Good	No	No	No	No	No	No	No	Negative	Positive	Negative	1	1	1	1	0	1	2	0	1	1	2	2	0	2	1	0	2	0	1	2	2	46	12	18	16	Mild	Severe	Mild
Middle age	Male	University	Married	Up to 4	>50, 000 BDT	Urban	Good	Yes	Yes	Yes	Yes	Yes	Yes	Yes	Positive	Positive	Positive	1	1	2	1	2	1	2	2	2	2	2	2	2	2	1	2	2	2	2	1	2	72	28	20	24	Extremely severe	Extremely severe	Moderate
Middle age	Male	University	Married	Up to 4	>50, 000 BDT	Urban	Good	Yes	Yes	Yes	Yes	Yes	No	Yes	Negative	Negative	Negative	0	0	0	0	0	0	0	0	0	2	0	2	0	0	0	0	0	0	0	0	0	8	4	0	4	Normal	Normal	Normal
Middle age	Male	University	Married	Up to 4	>50, 000 BDT	Urban	Good	Yes	Yes	Yes	Yes	Yes	No	No	Positive	Positive	Positive	2	2	2	2	2	2	1	2	2	2	3	3	3	2	2	3	2	2	3	2	2	92	32	28	32	Extremely severe	Extremely severe	Severe
Middle age	Male	Bellow university	Married	Up to 4	>50, 000 BDT	Urban	Good	Yes	Yes	Yes	Yes	No	Yes	Yes	Positive	Positive	Positive	2	0	0	0	1	2	0	2	1	2	2	2	2	3	2	2	0	2	2	2	0	58	14	14	30	Moderate	Moderate	Severe
Middle age	Female	University	Married	Up to 4	>50, 000 BDT	Urban	Good	No	Yes	Yes	Yes	Yes	Yes	Yes	Positive	Positive	Negative	0	0	1	0	1	1	2	1	1	2	2	2	2	1	1	0	0	2	0	2	1	44	14	12	18	Moderate	Moderate	Mild
Middle age	Male	University	Married	Up to 4	>50, 000 BDT	Urban	Good	No	Yes	Yes	Yes	Yes	No	Yes	Negative	Negative	Negative	2	0	2	0	2	0	0	0	1	2	1	0	0	0	0	0	0	0	0	0	0	20	12	2	6	Mild	Normal	Normal
Middle age	Male	University	Married	Up to 4	>50, 000 BDT	Urban	Good	No	Yes	Yes	Yes	Yes	No	Yes	Positive	Positive	Negative	2	2	0	0	2	1	0	2	2	1	1	0	1	1	1	1	1	0	0	0	1	38	14	10	14	Moderate	Moderate	Normal
Middle age	Male	University	Married	Up to 4	>50, 000 BDT	Urban	Good	No	Yes	Yes	Yes	Yes	No	Yes	Positive	Positive	Negative	0	1	1	2	2	2	0	2	3	3	1	0	1	0	1	2	1	0	1	0	1	48	22	16	10	Severe	Severe	Normal
Middle age	Female	University	Married	Up to 4	>50, 000 BDT	Urban	Good	No	Yes	Yes	Yes	Yes	No	Yes	Positive	Positive	Positive	2	0	2	2	2	2	2	2	2	2	2	2	2	1	1	2	2	2	2	2	2	76	28	22	26	Extremely severe	Extremely severe	Severe
Middle age	Female	University	Married	Up to 4	>50, 000 BDT	Urban	Good	No	Yes	Yes	Yes	Yes	No	Yes	Positive	Positive	Negative	1	0	3	2	2	1	0	1	2	3	2	3	3	0	2	3	3	0	1	3	3	76	40	20	16	Extremely severe	Extremely severe	Mild
Middle age	Male	University	Married	Up to 4	>50, 000 BDT	Urban	Good	No	No	Yes	Yes	Yes	No	No	Positive	Positive	Negative	3	2	1	0	1	1	0	0	0	2	1	2	2	1	2	1	1	1	2	2	2	54	20	16	18	Moderate	Severe	Mild
Middle age	Female	University	Married	Up to 4	>50, 000 BDT	Urban	Good	No	No	Yes	Yes	Yes	No	No	Positive	Positive	Positive	2	2	2	0	1	2	0	2	2	3	2	2	1	2	2	2	0	2	2	2	3	72	24	20	28	Severe	Extremely severe	Severe
Middle age	Female	University	Married	Up to 4	>50, 000 BDT	Urban	Good	No	Yes	Yes	Yes	Yes	No	No	Positive	Positive	Positive	2	2	2	0	2	2	0	2	2	2	2	2	2	2	2	2	2	2	2	2	2	76	28	20	28	Extremely severe	Extremely severe	Severe
Middle age	Male	University	Married	Up to 4	>50, 000 BDT	Urban	Good	No	Yes	Yes	Yes	No	No	No	Negative	Negative	Negative	2	0	0	0	1	0	0	0	1	0	1	2	0	0	1	1	0	0	0	0	1	20	6	4	10	Normal	Normal	Normal
Middle age	Male	University	Married	Up to 4	>50, 000 BDT	Urban	Good	No	Yes	Yes	Yes	No	No	No	Positive	Positive	Positive	2	0	2	2	2	2	0	2	2	2	2	2	1	1	1	1	0	0	1	0	1	52	18	12	22	Moderate	Moderate	Moderate
Older age	Male	University	Married	Up to 4	>50, 000 BDT	Urban	Good	No	No	Yes	Yes	No	No	No	Positive	Negative	Positive	2	1	3	1	1	2	0	1	0	0	1	3	2	2	1	1	1	2	0	0	2	52	20	6	26	Moderate	Normal	Severe
Middle age	Female	University	Married	Up to 4	>50, 000 BDT	Urban	Good	No	Yes	Yes	Yes	No	No	No	Positive	Positive	Positive	2	2	1	2	1	3	0	2	2	0	2	1	2	2	2	2	1	2	2	2	0	66	14	24	28	Moderate	Extremely severe	Severe
Middle age	Female	University	Married	Up to 4	>50, 000 BDT	Urban	Good	No	Yes	Yes	Yes	No	No	No	Positive	Positive	Positive	2	2	2	0	1	2	2	2	3	2	2	2	2	3	2	3	0	3	2	2	3	84	26	26	32	Severe	Extremely severe	Severe
Older age	Male	University	Married	Up to 4	>50, 000 BDT	Urban	Good	No	Yes	Yes	Yes	No	No	No	Positive	Positive	Positive	2	2	2	2	2	2	2	2	2	2	2	2	2	2	2	2	2	2	2	2	2	84	28	28	28	Extremely severe	Extremely severe	Severe
Middle age	Male	University	Married	Up to 4	>50, 000 BDT	Urban	Good	No	No	Yes	Yes	No	No	No	Positive	Positive	Positive	2	2	2	2	2	2	2	2	2	2	2	2	2	2	2	2	2	2	2	2	2	84	28	28	28	Extremely severe	Extremely severe	Severe
Middle age	Male	University	Married	Up to 4	>50, 000 BDT	Urban	Good	No	Yes	Yes	No	No	No	No	Positive	Negative	Positive	2	1	1	0	2	1	0	0	0	2	2	3	1	2	2	3	0	0	0	0	0	44	18	6	20	Moderate	Normal	Moderate
Middle age	Male	University	Married	Up to 4	>50, 000 BDT	Urban	Good	No	Yes	No	Yes	Yes	No	Yes	Negative	Negative	Negative	0	0	0	0	0	0	0	0	0	0	0	0	0	0	0	0	0	0	0	0	0	0	0	0	0	Normal	Normal	Normal
Middle age	Male	University	Married	Up to 4	>50, 000 BDT	Urban	Good	No	Yes	No	Yes	Yes	No	Yes	Negative	Negative	Negative	0	0	0	0	0	0	0	1	0	0	0	1	0	0	0	0	0	0	0	0	0	4	0	0	4	Normal	Normal	Normal
Middle age	Female	University	Married	Up to 4	>50, 000 BDT	Urban	Good	No	Yes	No	Yes	Yes	No	Yes	Positive	Negative	Negative	0	0	0	0	2	1	0	0	0	2	1	0	1	2	0	0	0	1	0	1	2	26	14	2	10	Moderate	Normal	Normal
Middle age	Female	University	Married	Up to 4	>50, 000 BDT	Urban	Good	No	Yes	No	Yes	Yes	No	Yes	Positive	Positive	Positive	1	2	2	2	2	2	2	2	2	2	2	3	2	1	2	2	2	2	2	2	2	82	28	28	26	Extremely severe	Extremely severe	Severe
Middle age	Female	University	Married	Up to 4	>50, 000 BDT	Urban	Good	No	Yes	No	Yes	No	No	Yes	Positive	Positive	Positive	2	0	3	1	2	2	0	2	2	2	2	2	2	1	2	2	2	2	1	2	2	72	30	16	26	Extremely severe	Severe	Severe
Older age	Male	Bellow university	Married	Up to 4	>50, 000 BDT	Urban	Good	No	Yes	No	Yes	No	No	Yes	Positive	Positive	Positive	3	2	2	1	2	2	0	2	2	3	3	2	3	2	2	2	1	2	1	2	2	82	30	20	32	Extremely severe	Extremely severe	Severe
Middle age	Male	University	Married	Up to 4	>50, 000 BDT	Urban	Good	No	Yes	No	Yes	No	No	No	Negative	Negative	Negative	0	0	0	0	2	0	0	0	0	0	0	0	1	0	0	0	0	0	0	0	0	6	6	0	0	Normal	Normal	Normal
Older age	Male	University	Married	Up to 4	>50, 000 BDT	Urban	Good	No	No	No	Yes	No	No	No	Negative	Negative	Negative	1	0	1	0	1	1	0	2	1	1	1	1	0	1	2	1	1	1	0	1	0	34	10	8	16	Mild	Mild	Mild
Middle age	Female	University	Married	Up to 4	>50, 000 BDT	Urban	Good	No	Yes	No	Yes	No	No	No	Positive	Positive	Negative	2	1	0	2	0	0	0	0	2	3	0	2	0	0	1	2	3	0	0	2	0	40	16	16	8	Moderate	Severe	Normal
Older age	Male	University	Married	Up to 4	>50, 000 BDT	Urban	Good	No	No	No	Yes	No	No	No	Positive	Positive	Positive	2	2	2	2	2	2	1	2	2	1	1	1	2	2	2	2	2	2	2	1	2	74	26	24	24	Severe	Extremely severe	Moderate
Middle age	Male	Bellow university	Married	Up to 4	>50, 000 BDT	Urban	Good	No	Yes	No	No	No	No	Yes	Positive	Positive	Negative	0	2	0	0	3	2	0	0	3	2	2	2	3	2	2	2	0	0	0	0	0	50	20	14	16	Moderate	Moderate	Mild
Younger age	Male	University	Married	Up to 4	>50, 000 BDT	Urban	Good	No	Yes	No	No	No	No	No	Negative	Negative	Negative	0	0	0	0	0	0	0	0	0	0	0	0	0	0	0	0	0	0	0	0	0	0	0	0	0	Normal	Normal	Normal
Middle age	Female	University	Married	Up to 4	>50, 000 BDT	Urban	Good	No	Yes	No	No	No	No	No	Negative	Negative	Negative	0	0	0	0	0	0	0	0	0	0	0	0	0	0	0	0	0	0	0	0	0	0	0	0	0	Normal	Normal	Normal
Middle age	Male	University	Married	Up to 4	>50, 000 BDT	Urban	Good	No	Yes	No	No	No	No	No	Negative	Negative	Negative	0	0	0	0	0	0	0	0	0	0	0	0	0	0	0	0	0	0	0	0	0	0	0	0	0	Normal	Normal	Normal
Middle age	Male	University	Married	Up to 4	>50, 000 BDT	Urban	Good	No	Yes	No	No	No	No	No	Negative	Negative	Negative	0	0	0	0	0	0	0	0	0	0	0	0	0	0	0	0	0	0	0	0	0	0	0	0	0	Normal	Normal	Normal
Middle age	Male	University	Married	Up to 4	>50, 000 BDT	Urban	Good	No	Yes	No	No	No	No	No	Negative	Negative	Negative	0	0	0	0	0	0	0	0	0	0	0	0	0	0	0	0	0	0	0	0	0	0	0	0	0	Normal	Normal	Normal
Middle age	Male	University	Married	Up to 4	>50, 000 BDT	Urban	Good	No	Yes	No	No	No	No	No	Negative	Negative	Negative	0	0	0	0	0	0	0	0	0	0	0	0	0	0	0	0	0	0	0	0	0	0	0	0	0	Normal	Normal	Normal
Middle age	Male	University	Married	Up to 4	>50, 000 BDT	Urban	Good	No	Yes	No	No	No	No	No	Negative	Negative	Negative	0	0	0	0	0	0	0	0	0	0	0	0	0	0	0	0	0	0	0	0	0	0	0	0	0	Normal	Normal	Normal
Middle age	Male	University	Married	Up to 4	>50, 000 BDT	Urban	Good	No	Yes	No	No	No	No	No	Negative	Negative	Negative	0	0	0	0	0	0	0	0	0	0	0	0	0	0	0	0	0	0	0	0	0	0	0	0	0	Normal	Normal	Normal
Middle age	Male	University	Married	Up to 4	>50, 000 BDT	Urban	Good	No	Yes	No	No	No	No	No	Negative	Negative	Negative	0	0	0	0	0	0	0	0	0	0	0	0	0	0	0	0	0	0	0	0	0	0	0	0	0	Normal	Normal	Normal
Middle age	Female	University	Married	Up to 4	>50, 000 BDT	Urban	Good	No	Yes	No	No	No	No	No	Negative	Negative	Negative	0	0	0	0	0	0	0	0	0	0	0	0	0	0	0	0	0	0	0	0	0	0	0	0	0	Normal	Normal	Normal
Middle age	Male	University	Married	Up to 4	>50, 000 BDT	Urban	Good	No	Yes	No	No	No	No	No	Negative	Negative	Negative	0	0	0	0	0	0	0	0	0	0	0	0	0	0	0	0	0	0	0	0	0	0	0	0	0	Normal	Normal	Normal
Middle age	Female	University	Married	Up to 4	>50, 000 BDT	Urban	Good	No	No	No	No	No	No	No	Negative	Negative	Negative	1	1	0	0	0	0	0	0	0	0	0	0	0	0	0	0	0	0	0	0	0	4	0	2	2	Normal	Normal	Normal
Younger age	Male	University	Married	Up to 4	>50, 000 BDT	Urban	Good	No	No	No	No	No	No	No	Negative	Negative	Negative	0	0	0	0	1	1	0	0	0	0	0	0	0	0	0	1	0	0	0	0	0	6	4	0	2	Normal	Normal	Normal
Younger age	Male	University	Married	Up to 4	>50, 000 BDT	Urban	Good	No	No	No	No	No	No	No	Negative	Negative	Negative	0	0	0	0	1	1	0	0	0	0	0	0	0	0	0	1	0	0	0	0	0	6	4	0	2	Normal	Normal	Normal
Older age	Male	University	Married	Up to 4	>50, 000 BDT	Urban	Good	No	Yes	No	No	No	No	No	Negative	Negative	Negative	1	0	0	0	1	0	0	0	1	0	0	0	0	2	2	1	0	0	0	0	0	16	4	6	6	Normal	Normal	Normal
Middle age	Male	University	Married	Up to 4	>50, 000 BDT	Urban	Good	No	Yes	No	No	No	No	No	Negative	Negative	Negative	0	0	0	0	2	2	0	2	0	0	2	2	2	1	1	1	0	0	0	1	0	32	10	4	18	Mild	Normal	Mild
Middle age	Male	University	Married	Up to 4	>50, 000 BDT	Urban	Good	No	Yes	No	No	No	No	No	Positive	Positive	Positive	2	2	1	1	1	2	2	2	2	1	1	1	1	0	1	0	0	3	0	0	3	52	14	16	22	Moderate	Severe	Moderate
Middle age	Male	University	Married	Up to 4	>50, 000 BDT	Urban	Good	No	Yes	No	No	No	No	No	Positive	Positive	Negative	1	1	0	2	1	1	2	2	1	1	1	1	2	1	1	3	1	2	1	1	1	54	18	18	18	Moderate	Severe	Mild
Older age	Male	University	Married	Up to 4	>50, 000 BDT	Urban	Good	No	No	No	No	No	No	No	Positive	Positive	Negative	2	2	2	2	2	2	2	2	3	3	0	2	0	1	2	0	3	0	0	2	2	68	24	26	18	Severe	Extremely severe	Mild
Middle age	Male	University	Married	Up to 4	>50, 000 BDT	Urban	Bad	Yes	Yes	Yes	Yes	No	No	No	Positive	Positive	Positive	2	3	2	2	3	2	3	3	3	2	2	3	3	3	3	3	2	2	3	3	3	110	36	40	34	Extremely severe	Extremely severe	Extremely severe
Older age	Male	University	Married	Up to 4	>50, 000 BDT	Urban	Bad	Yes	Yes	No	No	No	No	No	Negative	Negative	Negative	0	0	0	0	0	0	0	0	0	0	0	0	0	0	0	0	0	0	0	0	1	2	2	0	0	Normal	Normal	Normal
Middle age	Male	University	Married	Up to 4	>50, 000 BDT	Urban	Bad	No	Yes	Yes	Yes	No	No	No	Negative	Negative	Positive	2	0	0	0	2	3	0	3	2	0	1	0	1	1	1	0	0	0	0	0	1	34	8	6	20	Normal	Normal	Moderate
Middle age	Male	Bellow university	Married	Up to 4	>50, 000 BDT	Urban	Bad	No	No	No	No	Yes	No	Yes	Positive	Positive	Positive	2	1	1	2	2	1	2	2	1	2	2	1	2	1	1	1	2	2	2	2	2	68	24	22	22	Severe	Extremely severe	Moderate
Middle age	Female	University	Married	Up to 4	>50, 000 BDT	Urban	Bad	No	No	No	No	No	No	No	Negative	Negative	Negative	0	0	1	1	2	1	2	1	1	0	0	0	0	0	0	0	0	0	0	0	2	22	10	8	4	Mild	Mild	Normal
Younger age	Male	University	Unmarried	Up to 4	<20,000 BDT	Rural	Good	Yes	No	Yes	Yes	Yes	Yes	Yes	Negative	Negative	Negative	1	0	0	0	2	1	0	2	1	1	0	0	0	0	0	1	0	0	0	0	2	22	12	2	8	Mild	Normal	Normal
Younger age	Female	University	Unmarried	Up to 4	<20,000 BDT	Rural	Good	Yes	Yes	Yes	Yes	Yes	Yes	Yes	Positive	Positive	Positive	1	1	3	1	3	1	1	0	3	3	1	2	3	3	1	0	1	2	1	0	0	62	26	16	20	Severe	Severe	Moderate
Younger age	Female	University	Unmarried	Up to 4	<20,000 BDT	Rural	Good	Yes	Yes	No	Yes	No	No	No	Positive	Positive	Negative	0	1	0	0	1	1	2	1	2	0	1	3	3	2	2	3	3	1	3	0	3	64	26	20	18	Severe	Extremely severe	Mild
Younger age	Male	University	Unmarried	Up to 4	<20,000 BDT	Rural	Good	No	Yes	Yes	Yes	Yes	Yes	Yes	Negative	Negative	Negative	0	0	0	0	0	0	0	0	0	2	0	0	0	0	0	0	0	0	0	0	0	4	4	0	0	Normal	Normal	Normal
Younger age	Male	University	Unmarried	Up to 4	<20,000 BDT	Rural	Good	No	Yes	Yes	Yes	Yes	Yes	Yes	Negative	Negative	Negative	1	0	0	0	1	1	0	0	1	2	0	1	1	1	1	0	0	0	1	1	1	26	10	8	8	Mild	Mild	Normal
Younger age	Male	University	Unmarried	Up to 4	<20,000 BDT	Rural	Good	No	No	Yes	Yes	Yes	Yes	Yes	Positive	Negative	Negative	0	0	0	0	2	0	0	0	0	2	2	2	3	2	0	2	0	0	0	0	0	30	18	0	12	Moderate	Normal	Normal
Younger age	Male	Bellow university	Unmarried	Up to 4	<20,000 BDT	Rural	Good	No	Yes	Yes	Yes	Yes	Yes	Yes	Positive	Negative	Positive	2	0	0	0	3	1	0	1	0	2	2	2	2	1	0	3	0	1	0	1	0	42	20	2	20	Moderate	Normal	Moderate
Younger age	Female	University	Unmarried	Up to 4	<20,000 BDT	Rural	Good	No	No	Yes	Yes	Yes	Yes	Yes	Positive	Negative	Negative	2	0	2	1	2	0	0	0	0	3	2	2	2	3	2	2	2	0	0	1	3	58	32	8	18	Extremely severe	Mild	Mild
Younger age	Male	University	Unmarried	Up to 4	<20,000 BDT	Rural	Good	No	No	Yes	Yes	Yes	Yes	Yes	Positive	Positive	Positive	2	0	0	0	0	0	1	2	1	2	2	2	2	2	2	2	2	2	2	2	1	58	18	16	24	Moderate	Severe	Moderate
Younger age	Female	Bellow university	Unmarried	Up to 4	<20,000 BDT	Rural	Good	No	Yes	Yes	Yes	Yes	Yes	Yes	Positive	Positive	Positive	1	2	1	2	1	2	1	2	1	2	1	2	1	2	1	2	1	2	1	2	1	62	18	20	24	Moderate	Extremely severe	Moderate
Younger age	Male	University	Unmarried	Up to 4	<20,000 BDT	Rural	Good	No	Yes	Yes	Yes	Yes	Yes	Yes	Positive	Positive	Positive	2	2	1	1	2	3	0	3	2	2	3	2	1	2	2	2	0	0	0	1	2	66	20	16	30	Moderate	Severe	Severe
Younger age	Male	University	Unmarried	Up to 4	<20,000 BDT	Rural	Good	No	Yes	Yes	Yes	Yes	Yes	Yes	Positive	Positive	Positive	2	2	0	1	3	2	0	2	2	2	3	2	2	2	3	3	0	0	1	0	1	66	22	18	26	Severe	Severe	Severe
Younger age	Male	University	Unmarried	Up to 4	<20,000 BDT	Rural	Good	No	Yes	Yes	Yes	Yes	Yes	Yes	Positive	Positive	Positive	2	2	0	1	3	2	0	2	2	2	3	2	2	2	3	3	0	0	1	0	1	66	22	18	26	Severe	Severe	Severe
Younger age	Male	Bellow university	Unmarried	Up to 4	<20,000 BDT	Rural	Good	No	No	Yes	Yes	Yes	Yes	Yes	Positive	Negative	Positive	1	0	3	0	3	2	0	3	2	3	2	3	3	1	1	1	0	2	0	0	3	66	32	6	28	Extremely severe	Normal	Severe
Younger age	Male	University	Unmarried	Up to 4	<20,000 BDT	Rural	Good	No	Yes	Yes	Yes	Yes	Yes	Yes	Positive	Positive	Positive	2	2	2	1	0	2	0	1	3	1	2	3	2	1	2	3	2	1	1	2	2	70	24	22	24	Severe	Extremely severe	Moderate
Younger age	Male	Bellow university	Unmarried	Up to 4	<20,000 BDT	Rural	Good	No	No	Yes	Yes	Yes	Yes	Yes	Positive	Positive	Positive	3	3	3	0	2	3	1	1	3	1	1	2	1	2	2	1	1	3	1	1	3	76	24	22	30	Severe	Extremely severe	Severe
Younger age	Male	University	Unmarried	Up to 4	<20,000 BDT	Rural	Good	No	Yes	Yes	Yes	Yes	Yes	Yes	Positive	Positive	Positive	2	2	2	0	2	3	2	3	3	2	2	3	3	2	3	2	0	2	2	2	2	88	26	28	34	Severe	Extremely severe	Extremely severe
Younger age	Male	Bellow university	Unmarried	Up to 4	<20,000 BDT	Rural	Good	No	No	Yes	Yes	Yes	Yes	Yes	Positive	Positive	Positive	2	3	2	2	2	3	3	3	3	3	2	3	2	2	2	3	0	2	2	2	2	96	28	34	34	Extremely severe	Extremely severe	Extremely severe
Younger age	Female	University	Unmarried	Up to 4	<20,000 BDT	Rural	Good	No	Yes	Yes	Yes	Yes	Yes	Yes	Positive	Positive	Positive	2	2	2	2	1	3	0	3	2	3	3	3	3	3	3	3	1	3	2	2	2	96	30	26	40	Extremely severe	Extremely severe	Extremely severe
Younger age	Male	University	Unmarried	Up to 4	<20,000 BDT	Rural	Good	No	Yes	Yes	Yes	Yes	No	Yes	Negative	Negative	Negative	0	0	1	0	1	1	0	1	1	0	0	0	0	1	0	0	0	1	0	0	0	14	4	2	8	Normal	Normal	Normal
Younger age	Male	University	Unmarried	Up to 4	<20,000 BDT	Rural	Good	No	Yes	Yes	Yes	Yes	No	Yes	Negative	Negative	Positive	0	1	0	0	2	0	0	2	0	2	2	2	0	3	0	0	0	1	0	0	0	30	8	2	20	Normal	Normal	Moderate
Younger age	Male	Bellow university	Unmarried	Up to 4	<20,000 BDT	Rural	Good	No	No	Yes	Yes	Yes	No	Yes	Positive	Negative	Negative	0	2	2	0	2	0	0	0	0	2	0	2	2	0	0	2	2	0	0	0	2	36	28	4	4	Extremely severe	Normal	Normal
Younger age	Male	Bellow university	Unmarried	Up to 4	<20,000 BDT	Rural	Good	No	No	Yes	Yes	Yes	No	Yes	Positive	Negative	Negative	0	2	2	0	2	0	0	0	0	2	0	2	2	0	0	2	2	0	0	0	2	36	28	4	4	Extremely severe	Normal	Normal
Younger age	Male	University	Unmarried	Up to 4	<20,000 BDT	Rural	Good	No	No	Yes	Yes	Yes	No	Yes	Negative	Positive	Negative	1	1	0	0	0	2	0	2	2	1	1	0	2	2	2	2	0	0	0	0	0	36	10	10	16	Mild	Moderate	Mild
Younger age	Female	University	Unmarried	Up to 4	<20,000 BDT	Rural	Good	No	Yes	Yes	Yes	Yes	No	Yes	Positive	Negative	Positive	1	0	1	0	2	2	0	2	2	1	2	2	2	1	1	2	1	2	0	1	1	52	20	8	24	Moderate	Mild	Moderate
Younger age	Female	University	Unmarried	Up to 4	<20,000 BDT	Rural	Good	No	Yes	Yes	Yes	Yes	No	Yes	Positive	Negative	Positive	1	0	0	0	1	2	0	1	1	3	2	2	3	1	1	2	1	3	0	1	2	54	24	6	24	Severe	Normal	Moderate
Younger age	Female	University	Unmarried	Up to 4	<20,000 BDT	Rural	Good	No	No	Yes	Yes	Yes	No	Yes	Positive	Positive	Positive	0	0	0	0	2	0	0	2	0	2	2	2	2	2	2	2	2	2	2	2	2	56	24	12	20	Severe	Moderate	Moderate
Younger age	Male	University	Unmarried	Up to 4	<20,000 BDT	Rural	Good	No	Yes	Yes	Yes	Yes	No	Yes	Positive	Positive	Positive	2	1	0	0	2	0	0	2	2	2	2	2	2	2	2	2	0	0	1	2	2	56	20	16	20	Moderate	Severe	Moderate
Younger age	Female	University	Unmarried	Up to 4	<20,000 BDT	Rural	Good	No	No	Yes	Yes	Yes	No	Yes	Positive	Positive	Positive	2	2	0	0	2	2	0	3	3	0	0	2	2	2	2	2	0	2	0	2	2	60	16	18	26	Moderate	Severe	Severe
Younger age	Male	University	Unmarried	Up to 4	<20,000 BDT	Rural	Good	No	No	Yes	Yes	Yes	No	Yes	Positive	Positive	Positive	2	0	0	0	3	2	0	2	2	2	2	2	2	2	0	2	2	2	2	2	2	66	26	12	28	Severe	Moderate	Severe
Younger age	Male	University	Unmarried	Up to 4	<20,000 BDT	Rural	Good	No	No	Yes	Yes	Yes	No	Yes	Positive	Positive	Positive	2	3	1	0	1	3	2	3	3	1	1	1	2	3	2	1	0	1	0	1	2	66	16	22	28	Moderate	Extremely severe	Severe
Younger age	Male	University	Unmarried	Up to 4	<20,000 BDT	Rural	Good	No	Yes	Yes	Yes	Yes	No	Yes	Positive	Positive	Positive	2	1	2	0	2	2	1	2	1	2	2	2	2	2	2	2	2	0	1	1	2	66	28	14	24	Extremely severe	Moderate	Moderate
Younger age	Male	University	Unmarried	Up to 4	<20,000 BDT	Rural	Good	No	No	Yes	Yes	Yes	No	Yes	Positive	Positive	Positive	1	0	0	0	3	2	1	3	3	3	1	3	3	3	3	2	1	0	0	2	2	72	28	18	26	Extremely severe	Severe	Severe
Younger age	Male	University	Unmarried	Up to 4	<20,000 BDT	Rural	Good	No	Yes	Yes	Yes	Yes	No	Yes	Positive	Positive	Positive	2	0	1	1	2	2	1	2	2	1	1	3	2	2	2	3	2	2	2	2	2	74	26	20	28	Severe	Extremely severe	Severe
Younger age	Female	University	Unmarried	Up to 4	<20,000 BDT	Rural	Good	No	No	Yes	Yes	Yes	No	Yes	Positive	Positive	Positive	2	2	1	0	3	2	0	3	3	3	2	2	2	2	2	2	1	2	1	2	1	76	26	20	30	Severe	Extremely severe	Severe
Younger age	Female	University	Unmarried	Up to 4	<20,000 BDT	Rural	Good	No	Yes	Yes	Yes	Yes	No	Yes	Positive	Positive	Positive	2	2	2	0	3	3	0	3	3	1	2	3	3	3	1	2	1	3	1	0	0	76	24	14	38	Severe	Moderate	Extremely severe
Younger age	Female	University	Unmarried	Up to 4	<20,000 BDT	Rural	Good	No	Yes	Yes	Yes	Yes	No	Yes	Positive	Positive	Positive	2	2	2	0	3	3	0	3	3	1	2	3	3	3	1	2	1	3	1	0	0	76	24	14	38	Severe	Moderate	Extremely severe
Younger age	Male	University	Unmarried	Up to 4	<20,000 BDT	Rural	Good	No	Yes	Yes	Yes	Yes	No	Yes	Positive	Positive	Positive	2	2	1	0	3	1	0	2	0	3	2	2	3	3	2	2	2	2	2	2	3	78	34	16	28	Extremely severe	Severe	Severe
Younger age	Male	Bellow university	Unmarried	Up to 4	<20,000 BDT	Rural	Good	No	Yes	Yes	Yes	Yes	No	Yes	Positive	Positive	Positive	2	2	3	0	1	2	0	1	1	3	3	3	3	3	2	3	2	3	2	1	2	84	34	16	34	Extremely severe	Severe	Extremely severe
Middle age	Female	University	Unmarried	Up to 4	<20,000 BDT	Rural	Good	No	Yes	Yes	Yes	Yes	No	Yes	Positive	Positive	Positive	2	1	2	0	2	3	1	3	3	3	3	3	2	2	3	2	3	2	0	0	3	86	34	16	36	Extremely severe	Severe	Extremely severe
Younger age	Male	University	Unmarried	Up to 4	<20,000 BDT	Rural	Good	No	Yes	Yes	Yes	Yes	No	Yes	Positive	Positive	Positive	2	0	3	0	3	3	0	2	2	3	3	3	3	3	3	3	2	2	1	2	2	90	38	16	36	Extremely severe	Severe	Extremely severe
Younger age	Male	Bellow university	Unmarried	Up to 4	<20,000 BDT	Rural	Good	No	No	Yes	Yes	Yes	No	No	Positive	Negative	Negative	1	0	0	0	0	0	0	0	0	1	0	2	2	2	0	0	2	0	1	0	2	26	14	2	10	Moderate	Normal	Normal
Younger age	Male	University	Unmarried	Up to 4	<20,000 BDT	Rural	Good	No	Yes	Yes	Yes	No	Yes	Yes	Negative	Negative	Negative	0	1	0	0	0	0	0	0	0	1	0	0	0	0	0	0	0	0	0	0	0	4	2	2	0	Normal	Normal	Normal
Younger age	Male	University	Unmarried	Up to 4	<20,000 BDT	Rural	Good	No	No	Yes	Yes	No	Yes	Yes	Positive	Negative	Negative	0	1	0	0	2	0	0	3	2	0	1	0	3	0	0	1	0	2	0	0	2	34	16	6	12	Moderate	Normal	Normal
Younger age	Female	Bellow university	Unmarried	Up to 4	<20,000 BDT	Rural	Good	No	Yes	Yes	Yes	No	Yes	Yes	Positive	Positive	Positive	1	1	1	2	0	2	0	0	2	2	3	3	3	3	3	2	3	3	1	1	2	76	26	20	30	Severe	Extremely severe	Severe
Younger age	Male	University	Unmarried	Up to 4	<20,000 BDT	Rural	Good	No	Yes	Yes	Yes	No	Yes	Yes	Positive	Positive	Positive	2	2	3	0	2	0	0	3	3	3	3	3	3	0	3	3	0	2	0	3	3	82	34	22	26	Extremely severe	Extremely severe	Severe
Younger age	Male	University	Unmarried	Up to 4	<20,000 BDT	Rural	Good	No	Yes	Yes	Yes	No	Yes	Yes	Positive	Positive	Positive	2	2	2	2	2	2	2	2	2	2	2	2	2	2	2	2	2	2	2	2	2	84	28	28	28	Extremely severe	Extremely severe	Severe
Younger age	Male	University	Unmarried	Up to 4	<20,000 BDT	Rural	Good	No	Yes	Yes	Yes	No	Yes	Yes	Positive	Positive	Positive	3	2	0	1	1	2	1	3	3	3	3	3	3	1	3	3	3	3	1	2	3	94	32	26	36	Extremely severe	Extremely severe	Extremely severe
Younger age	Male	University	Unmarried	Up to 4	<20,000 BDT	Rural	Good	No	No	Yes	Yes	No	Yes	Yes	Positive	Positive	Positive	3	2	3	0	3	3	2	3	2	2	3	3	3	2	3	3	2	3	1	2	2	100	36	24	40	Extremely severe	Extremely severe	Extremely severe
Middle age	Male	Bellow university	Unmarried	Up to 4	<20,000 BDT	Rural	Good	No	No	Yes	Yes	No	No	Yes	Negative	Negative	Negative	0	0	0	0	0	0	0	0	0	2	0	0	0	0	0	0	0	0	0	0	0	4	4	0	0	Normal	Normal	Normal
Younger age	Male	Bellow university	Unmarried	Up to 4	<20,000 BDT	Rural	Good	No	No	Yes	Yes	No	No	Yes	Negative	Negative	Negative	3	0	0	0	0	0	0	0	0	0	0	0	0	0	0	0	0	0	0	0	0	6	0	0	6	Normal	Normal	Normal
Younger age	Female	Bellow university	Unmarried	Up to 4	<20,000 BDT	Rural	Good	No	No	Yes	Yes	No	No	Yes	Negative	Negative	Negative	0	0	0	0	0	0	0	0	0	0	0	1	1	0	1	0	0	0	0	0	0	6	2	2	2	Normal	Normal	Normal
Younger age	Female	Bellow university	Unmarried	Up to 4	<20,000 BDT	Rural	Good	No	No	Yes	Yes	No	No	Yes	Negative	Negative	Negative	1	1	0	0	1	0	0	0	1	0	0	1	1	0	1	0	0	0	0	0	0	14	4	6	4	Normal	Normal	Normal
Younger age	Male	University	Unmarried	Up to 4	<20,000 BDT	Rural	Good	No	No	Yes	Yes	No	No	Yes	Negative	Negative	Negative	0	2	0	0	0	1	0	0	0	0	0	2	0	1	1	0	0	1	0	0	0	16	0	6	10	Normal	Normal	Normal
Younger age	Male	Bellow university	Unmarried	Up to 4	<20,000 BDT	Rural	Good	No	Yes	Yes	Yes	No	No	Yes	Negative	Negative	Negative	0	0	0	0	0	2	0	2	2	3	0	0	0	0	0	0	0	0	0	0	0	18	6	4	8	Normal	Normal	Normal
Younger age	Male	University	Unmarried	Up to 4	<20,000 BDT	Rural	Good	No	No	Yes	Yes	No	No	Yes	Negative	Negative	Negative	2	0	1	1	0	2	1	0	0	0	0	0	0	0	0	0	0	1	1	1	1	22	4	8	10	Normal	Mild	Normal
Younger age	Male	University	Unmarried	Up to 4	<20,000 BDT	Rural	Good	No	Yes	Yes	Yes	No	No	Yes	Positive	Negative	Negative	0	0	1	0	2	0	0	0	0	2	0	0	2	1	0	3	0	0	0	0	0	22	20	0	2	Moderate	Normal	Normal
Younger age	Male	University	Unmarried	Up to 4	<20,000 BDT	Rural	Good	No	No	Yes	Yes	No	No	Yes	Negative	Negative	Negative	0	1	2	0	0	1	0	0	2	1	0	3	0	1	0	0	0	0	1	0	0	24	6	8	10	Normal	Mild	Normal
Younger age	Female	University	Unmarried	Up to 4	<20,000 BDT	Rural	Good	No	Yes	Yes	Yes	No	No	Yes	Negative	Negative	Negative	1	0	0	2	0	0	0	0	0	3	2	0	0	3	1	1	0	0	0	0	0	26	8	6	12	Normal	Normal	Normal
Younger age	Male	University	Unmarried	Up to 4	<20,000 BDT	Rural	Good	No	No	Yes	Yes	No	No	Yes	Positive	Negative	Negative	2	0	2	0	2	0	0	0	0	2	0	2	2	0	1	2	0	0	0	0	0	30	20	2	8	Moderate	Normal	Normal
Younger age	Male	University	Unmarried	Up to 4	<20,000 BDT	Rural	Good	No	No	Yes	Yes	No	No	Yes	Positive	Negative	Negative	2	0	3	0	1	0	0	1	1	1	0	0	0	1	0	3	1	0	0	0	2	32	22	2	8	Severe	Normal	Normal
Younger age	Male	University	Unmarried	Up to 4	<20,000 BDT	Rural	Good	No	No	Yes	Yes	No	No	Yes	Positive	Positive	Negative	0	0	1	3	3	0	0	0	0	0	0	0	2	2	1	3	1	0	2	0	0	36	20	12	4	Moderate	Moderate	Normal
Younger age	Male	University	Unmarried	Up to 4	<20,000 BDT	Rural	Good	No	No	Yes	Yes	No	No	Yes	Negative	Negative	Positive	1	0	0	0	0	2	0	2	0	3	2	2	2	1	2	1	0	0	0	0	0	36	12	4	20	Mild	Normal	Moderate
Younger age	Male	University	Unmarried	Up to 4	<20,000 BDT	Rural	Good	No	No	Yes	Yes	No	No	Yes	Positive	Negative	Negative	0	0	2	0	0	0	0	0	0	1	2	3	3	2	2	1	0	0	0	1	1	36	16	6	14	Moderate	Normal	Normal
Younger age	Male	University	Unmarried	Up to 4	<20,000 BDT	Rural	Good	No	No	Yes	Yes	No	No	Yes	Positive	Positive	Positive	2	1	0	1	2	0	0	2	1	2	1	3	3	3	2	1	0	0	0	0	2	52	20	10	22	Moderate	Moderate	Moderate
Younger age	Male	University	Unmarried	Up to 4	<20,000 BDT	Rural	Good	No	No	Yes	Yes	No	No	Yes	Positive	Positive	Positive	2	0	0	0	2	1	0	2	2	3	2	2	2	2	2	1	0	1	1	1	2	56	20	12	24	Moderate	Moderate	Moderate
Younger age	Male	University	Unmarried	Up to 4	<20,000 BDT	Rural	Good	No	No	Yes	Yes	No	No	Yes	Positive	Negative	Positive	0	0	0	2	3	2	0	2	0	0	3	3	3	3	0	3	2	3	0	1	2	64	26	6	32	Severe	Normal	Severe
Younger age	Female	University	Unmarried	Up to 4	<20,000 BDT	Rural	Good	No	No	Yes	Yes	No	No	Yes	Positive	Negative	Positive	2	0	1	0	2	2	0	2	1	3	3	3	3	0	3	3	0	3	0	0	2	66	28	8	30	Extremely severe	Mild	Severe
Younger age	Female	University	Unmarried	Up to 4	<20,000 BDT	Rural	Good	No	No	Yes	Yes	No	No	Yes	Positive	Positive	Positive	0	0	0	0	2	3	0	2	2	2	2	2	2	2	3	3	3	3	0	2	2	70	28	14	28	Extremely severe	Moderate	Severe
Younger age	Female	University	Unmarried	Up to 4	<20,000 BDT	Rural	Good	No	No	Yes	Yes	No	No	Yes	Positive	Positive	Positive	2	2	0	0	0	1	0	1	2	2	3	3	3	3	2	0	2	3	2	2	2	70	18	20	32	Moderate	Extremely severe	Severe
Younger age	Female	University	Unmarried	Up to 4	<20,000 BDT	Rural	Good	No	No	Yes	Yes	No	No	Yes	Positive	Positive	Positive	2	2	0	0	0	1	0	1	2	2	3	3	3	3	2	0	2	3	2	2	2	70	18	20	32	Moderate	Extremely severe	Severe
Younger age	Female	University	Unmarried	Up to 4	<20,000 BDT	Rural	Good	No	No	Yes	Yes	No	No	Yes	Positive	Positive	Positive	2	2	0	0	0	1	0	1	2	2	3	3	3	3	2	0	2	3	2	2	2	70	18	20	32	Moderate	Extremely severe	Severe
Younger age	Female	University	Unmarried	Up to 4	<20,000 BDT	Rural	Good	No	No	Yes	Yes	No	No	No	Negative	Negative	Negative	0	0	0	0	0	0	0	0	0	0	0	0	0	0	0	0	0	2	0	0	0	4	0	0	4	Normal	Normal	Normal
Younger age	Male	University	Unmarried	Up to 4	<20,000 BDT	Rural	Good	No	Yes	Yes	Yes	No	No	No	Negative	Negative	Negative	0	0	0	0	0	0	0	2	0	0	2	1	0	2	0	0	0	0	0	0	0	14	0	0	14	Normal	Normal	Normal
Younger age	Female	University	Unmarried	Up to 4	<20,000 BDT	Rural	Good	No	Yes	Yes	Yes	No	No	No	Negative	Negative	Negative	1	0	1	0	0	1	0	2	0	0	1	1	2	2	0	0	0	1	0	0	0	24	6	0	18	Normal	Normal	Mild
Younger age	Male	University	Unmarried	Up to 4	<20,000 BDT	Rural	Good	No	No	Yes	Yes	No	No	No	Positive	Negative	Negative	2	0	2	0	0	1	0	1	1	0	0	1	1	3	0	3	1	1	2	0	0	38	14	6	18	Moderate	Normal	Mild
Younger age	Male	University	Unmarried	Up to 4	<20,000 BDT	Rural	Good	No	No	Yes	Yes	No	No	No	Positive	Negative	Positive	2	0	2	0	2	2	0	1	0	2	2	2	2	1	1	3	0	0	0	1	1	48	24	4	20	Severe	Normal	Moderate
Younger age	Male	Bellow university	Unmarried	Up to 4	<20,000 BDT	Rural	Good	No	No	Yes	Yes	No	No	No	Positive	Positive	Positive	1	0	1	0	2	2	0	3	1	1	1	0	0	2	1	2	3	1	1	2	2	52	22	10	20	Severe	Moderate	Moderate
Younger age	Male	University	Unmarried	Up to 4	<20,000 BDT	Rural	Good	No	No	Yes	Yes	No	No	No	Negative	Positive	Positive	2	3	2	3	1	3	1	2	2	0	3	0	1	0	0	0	0	2	2	0	0	54	8	22	24	Normal	Extremely severe	Moderate
Younger age	Male	University	Unmarried	Up to 4	<20,000 BDT	Rural	Good	No	No	Yes	Yes	No	No	No	Positive	Positive	Positive	2	2	0	0	2	0	0	0	0	2	2	2	2	2	2	2	2	2	1	1	1	54	22	12	20	Severe	Moderate	Moderate
Younger age	Male	University	Unmarried	Up to 4	<20,000 BDT	Rural	Good	No	Yes	Yes	Yes	No	No	No	Positive	Negative	Positive	2	0	2	0	2	1	0	2	0	2	2	2	3	2	1	2	2	2	1	0	2	60	30	4	26	Extremely severe	Normal	Severe
Younger age	Female	University	Unmarried	Up to 4	<20,000 BDT	Rural	Good	No	Yes	Yes	Yes	No	No	No	Positive	Positive	Positive	2	2	1	0	1	3	2	2	1	2	3	1	2	3	3	1	0	1	0	1	1	64	16	18	30	Moderate	Severe	Severe
Younger age	Female	University	Unmarried	Up to 4	<20,000 BDT	Rural	Good	No	No	Yes	Yes	No	No	No	Positive	Positive	Positive	0	2	1	1	2	3	0	3	3	0	2	3	1	3	3	3	0	1	0	3	0	68	14	24	30	Moderate	Extremely severe	Severe
Younger age	Male	University	Unmarried	Up to 4	<20,000 BDT	Rural	Good	No	Yes	Yes	Yes	No	No	No	Positive	Positive	Positive	2	2	3	0	3	2	0	2	2	3	2	2	3	3	3	3	2	1	1	2	3	88	40	20	28	Extremely severe	Extremely severe	Severe
Younger age	Female	University	Unmarried	Up to 4	<20,000 BDT	Rural	Good	No	Yes	Yes	Yes	No	No	No	Positive	Positive	Positive	1	2	2	1	2	3	1	3	2	3	3	3	2	2	3	3	3	2	2	3	2	96	34	28	34	Extremely severe	Extremely severe	Extremely severe
Younger age	Male	University	Unmarried	Up to 4	<20,000 BDT	Rural	Good	No	No	Yes	No	No	No	No	Negative	Negative	Negative	0	0	0	0	0	0	0	0	0	0	0	0	0	0	0	0	0	0	0	0	0	0	0	0	0	Normal	Normal	Normal
Younger age	Male	University	Unmarried	Up to 4	<20,000 BDT	Rural	Good	No	No	Yes	No	No	No	No	Negative	Negative	Negative	0	0	0	0	0	0	0	0	0	0	0	0	0	0	0	0	0	0	0	0	0	0	0	0	0	Normal	Normal	Normal
Younger age	Female	University	Unmarried	Up to 4	<20,000 BDT	Rural	Good	No	No	Yes	No	No	No	No	Negative	Negative	Negative	0	0	0	0	0	0	0	0	0	0	0	0	0	0	1	0	0	0	0	0	0	2	0	2	0	Normal	Normal	Normal
Younger age	Male	Bellow university	Unmarried	Up to 4	<20,000 BDT	Rural	Good	No	Yes	Yes	No	No	No	No	Positive	Negative	Negative	1	0	2	0	2	1	0	0	2	0	0	2	2	0	0	2	0	3	0	2	0	38	16	8	14	Moderate	Mild	Normal
Younger age	Male	Bellow university	Unmarried	Up to 4	<20,000 BDT	Rural	Good	No	Yes	Yes	No	No	No	No	Positive	Negative	Negative	1	0	2	0	2	1	0	0	2	0	0	2	2	0	0	2	0	3	0	2	0	38	16	8	14	Moderate	Mild	Normal
Middle age	Male	Bellow university	Unmarried	Up to 4	<20,000 BDT	Rural	Good	No	Yes	No	Yes	Yes	Yes	Yes	Positive	Positive	Negative	1	0	2	1	0	3	3	2	1	2	0	2	1	0	2	3	0	1	1	2	0	54	16	20	18	Moderate	Extremely severe	Mild
Younger age	Female	University	Unmarried	Up to 4	<20,000 BDT	Rural	Good	No	Yes	No	Yes	No	No	Yes	Negative	Negative	Negative	2	0	2	0	0	0	0	0	0	0	0	2	0	0	2	2	0	0	0	0	0	20	8	4	8	Normal	Normal	Normal
Younger age	Male	University	Unmarried	Up to 4	<20,000 BDT	Rural	Good	No	No	No	Yes	No	No	Yes	Positive	Negative	Positive	1	0	0	0	2	2	0	0	0	2	1	3	2	2	1	2	1	1	0	0	0	40	18	2	20	Moderate	Normal	Moderate
Younger age	Male	University	Unmarried	Up to 4	<20,000 BDT	Rural	Good	No	Yes	No	Yes	No	No	Yes	Positive	Negative	Negative	1	1	2	1	0	0	0	0	0	2	2	2	2	2	1	1	1	0	0	1	2	42	20	8	14	Moderate	Mild	Normal
Younger age	Male	University	Unmarried	Up to 4	<20,000 BDT	Rural	Good	No	Yes	No	Yes	No	No	Yes	Positive	Negative	Negative	1	1	2	1	0	0	0	0	0	2	2	2	2	2	1	1	1	0	0	1	2	42	20	8	14	Moderate	Mild	Normal
Younger age	Male	University	Unmarried	Up to 4	<20,000 BDT	Rural	Good	No	No	No	Yes	No	No	Yes	Positive	Positive	Negative	0	0	2	0	2	2	0	2	2	0	2	1	1	1	2	2	0	1	0	1	2	46	18	10	18	Moderate	Moderate	Mild
Younger age	Male	Bellow university	Unmarried	Up to 4	<20,000 BDT	Rural	Good	No	No	No	Yes	No	No	Yes	Positive	Positive	Positive	2	1	2	0	3	2	0	1	1	1	2	2	2	1	1	2	1	1	1	2	1	58	24	12	22	Severe	Moderate	Moderate
Younger age	Male	University	Unmarried	Up to 4	<20,000 BDT	Rural	Good	No	No	No	Yes	No	No	No	Negative	Negative	Negative	2	0	0	0	2	0	0	2	1	0	2	1	1	2	1	1	1	0	0	0	0	32	10	4	18	Mild	Normal	Mild
Younger age	Male	University	Unmarried	Up to 4	<20,000 BDT	Rural	Good	No	No	No	Yes	No	No	No	Negative	Positive	Negative	2	2	2	1	0	2	0	0	1	0	0	1	1	2	2	1	0	0	1	2	0	40	8	18	14	Normal	Severe	Normal
Younger age	Male	Bellow university	Unmarried	Up to 4	<20,000 BDT	Rural	Good	No	No	No	Yes	No	No	No	Positive	Negative	Positive	2	0	2	0	2	1	0	2	0	2	2	2	2	1	2	1	2	1	0	0	2	52	26	4	22	Severe	Normal	Moderate
Younger age	Male	Bellow university	Unmarried	Up to 4	<20,000 BDT	Rural	Good	No	No	No	No	No	No	Yes	Negative	Negative	Negative	0	1	0	0	2	0	0	0	0	0	0	1	1	0	2	2	1	0	0	0	0	20	12	6	2	Mild	Normal	Normal
Younger age	Male	Bellow university	Unmarried	Up to 4	<20,000 BDT	Rural	Good	No	No	No	No	No	No	No	Negative	Negative	Negative	1	0	0	0	0	0	0	0	0	0	0	0	0	0	0	0	0	0	0	0	0	2	0	0	2	Normal	Normal	Normal
Younger age	Female	University	Unmarried	Up to 4	<20,000 BDT	Rural	Good	No	Yes	No	No	No	No	No	Positive	Negative	Positive	2	0	2	0	3	1	0	2	2	1	2	2	2	1	2	3	0	1	0	0	3	58	28	8	22	Extremely severe	Mild	Moderate
Younger age	Male	University	Unmarried	Up to 4	<20,000 BDT	Rural	Bad	No	Yes	Yes	Yes	Yes	Yes	Yes	Positive	Positive	Positive	2	0	0	2	0	0	2	3	3	0	3	3	2	2	3	2	2	2	2	1	3	74	18	26	30	Moderate	Extremely severe	Severe
Younger age	Male	University	Unmarried	Up to 4	<20,000 BDT	Rural	Bad	No	No	Yes	Yes	Yes	Yes	Yes	Positive	Positive	Positive	3	3	3	2	3	3	0	2	1	2	3	3	2	2	3	3	1	2	3	3	1	96	30	30	36	Extremely severe	Extremely severe	Extremely severe
Younger age	Male	University	Unmarried	Up to 4	<20,000 BDT	Rural	Bad	No	Yes	Yes	Yes	Yes	No	Yes	Positive	Positive	Positive	3	0	2	0	3	1	0	2	3	2	2	3	2	3	3	2	0	2	2	2	3	80	28	20	32	Extremely severe	Extremely severe	Severe
Younger age	Male	University	Unmarried	Up to 4	<20,000 BDT	Rural	Bad	No	No	Yes	Yes	No	No	Yes	Negative	Negative	Negative	0	0	0	0	0	0	0	0	0	0	0	0	2	0	0	0	0	2	0	0	0	8	4	0	4	Normal	Normal	Normal
Younger age	Male	University	Unmarried	Up to 4	<20,000 BDT	Rural	Bad	No	Yes	Yes	Yes	No	No	Yes	Positive	Positive	Positive	3	3	2	2	1	3	0	3	3	3	3	2	1	3	2	1	1	3	0	2	3	88	24	24	40	Severe	Extremely severe	Extremely severe
Younger age	Male	University	Unmarried	Up to 4	<20,000 BDT	Rural	Bad	No	Yes	Yes	Yes	No	No	Yes	Positive	Positive	Positive	3	3	2	2	1	3	0	3	3	3	3	2	1	3	2	1	1	3	0	2	3	88	24	24	40	Severe	Extremely severe	Extremely severe
Younger age	Male	University	Unmarried	Up to 4	<20,000 BDT	Urban	Good	Yes	Yes	Yes	No	No	No	Yes	Positive	Positive	Positive	1	2	1	0	0	1	0	1	2	0	2	2	2	1	3	3	3	2	0	0	3	58	24	14	20	Severe	Moderate	Moderate
Younger age	Female	University	Unmarried	Up to 4	<20,000 BDT	Urban	Good	Yes	Yes	No	Yes	No	No	Yes	Negative	Positive	Negative	1	2	1	1	1	2	2	1	1	2	0	0	0	1	3	1	0	1	0	2	1	46	12	22	12	Mild	Extremely severe	Normal
Middle age	Male	University	Unmarried	Up to 4	<20,000 BDT	Urban	Good	No	Yes	Yes	Yes	Yes	Yes	Yes	Negative	Negative	Negative	0	0	2	0	0	0	0	0	1	0	0	0	0	0	0	0	0	0	0	2	0	10	4	6	0	Normal	Normal	Normal
Younger age	Male	University	Unmarried	Up to 4	<20,000 BDT	Urban	Good	No	Yes	Yes	Yes	Yes	Yes	Yes	Negative	Negative	Negative	0	0	0	0	0	0	1	0	0	2	0	3	0	0	0	0	0	0	0	0	2	16	8	2	6	Normal	Normal	Normal
Younger age	Male	University	Unmarried	Up to 4	<20,000 BDT	Urban	Good	No	Yes	Yes	Yes	Yes	Yes	Yes	Positive	Positive	Negative	2	0	0	0	3	2	0	0	2	0	2	0	2	2	2	2	0	0	2	2	2	50	18	16	16	Moderate	Severe	Mild
Younger age	Male	University	Unmarried	Up to 4	<20,000 BDT	Urban	Good	No	Yes	Yes	Yes	Yes	Yes	Yes	Positive	Positive	Positive	1	1	0	3	2	1	0	1	2	1	3	2	3	2	2	1	0	0	0	0	0	50	14	16	20	Moderate	Severe	Moderate
Younger age	Male	University	Unmarried	Up to 4	<20,000 BDT	Urban	Good	No	Yes	Yes	Yes	Yes	Yes	Yes	Positive	Positive	Negative	2	2	2	1	2	0	0	3	0	2	0	3	2	0	2	2	1	0	0	0	2	52	26	10	16	Severe	Moderate	Mild
Younger age	Female	Bellow university	Unmarried	Up to 4	<20,000 BDT	Urban	Good	No	Yes	Yes	Yes	Yes	Yes	Yes	Positive	Positive	Positive	1	2	2	0	2	2	2	2	1	1	2	2	2	2	1	2	0	1	2	2	1	64	20	20	24	Moderate	Extremely severe	Moderate
Younger age	Male	University	Unmarried	Up to 4	<20,000 BDT	Urban	Good	No	Yes	Yes	Yes	Yes	Yes	Yes	Positive	Positive	Positive	0	0	0	0	3	3	0	3	0	3	0	3	0	3	3	3	3	3	3	3	3	78	30	18	30	Extremely severe	Severe	Severe
Younger age	Male	Bellow university	Unmarried	Up to 4	<20,000 BDT	Urban	Good	No	No	Yes	Yes	Yes	Yes	Yes	Positive	Positive	Positive	2	0	2	0	2	3	0	3	2	2	2	2	3	2	2	2	2	2	2	2	2	78	30	16	32	Extremely severe	Severe	Severe
Younger age	Female	University	Unmarried	Up to 4	<20,000 BDT	Urban	Good	No	Yes	Yes	Yes	Yes	Yes	Yes	Positive	Positive	Positive	2	2	2	0	1	2	1	2	2	1	2	3	3	2	3	3	2	2	0	2	2	78	28	20	30	Extremely severe	Extremely severe	Severe
Younger age	Female	Bellow university	Unmarried	Up to 4	<20,000 BDT	Urban	Good	No	Yes	Yes	Yes	Yes	Yes	Yes	Positive	Positive	Positive	1	0	2	0	2	2	1	2	2	2	3	3	3	2	3	2	2	3	2	2	2	82	30	20	32	Extremely severe	Extremely severe	Severe
Younger age	Female	University	Unmarried	Up to 4	<20,000 BDT	Urban	Good	No	No	Yes	Yes	Yes	Yes	Yes	Positive	Positive	Positive	3	1	2	0	1	3	2	3	3	3	3	3	2	2	2	2	2	1	1	2	3	88	30	22	36	Extremely severe	Extremely severe	Extremely severe
Younger age	Male	Bellow university	Unmarried	Up to 4	<20,000 BDT	Urban	Good	No	Yes	Yes	Yes	Yes	Yes	Yes	Positive	Positive	Positive	2	2	1	0	3	3	0	3	2	0	3	3	3	3	3	3	3	3	1	3	3	94	32	22	40	Extremely severe	Extremely severe	Extremely severe
Younger age	Female	University	Unmarried	Up to 4	<20,000 BDT	Urban	Good	No	No	Yes	Yes	Yes	No	Yes	Negative	Negative	Negative	1	0	0	1	1	0	0	0	1	1	0	2	1	1	0	0	0	2	0	0	1	24	8	4	12	Normal	Normal	Normal
Younger age	Male	University	Unmarried	Up to 4	<20,000 BDT	Urban	Good	No	Yes	Yes	Yes	Yes	No	Yes	Negative	Positive	Negative	1	2	0	2	2	0	0	0	0	1	1	0	1	1	3	2	0	0	0	0	0	32	12	14	6	Mild	Moderate	Normal
Younger age	Female	University	Unmarried	Up to 4	<20,000 BDT	Urban	Good	No	Yes	Yes	Yes	Yes	No	Yes	Positive	Negative	Negative	1	0	2	0	3	1	0	1	1	0	0	2	2	1	2	1	0	1	0	0	0	36	16	6	14	Moderate	Normal	Normal
Younger age	Male	Bellow university	Unmarried	Up to 4	<20,000 BDT	Urban	Good	No	Yes	Yes	Yes	Yes	No	Yes	Positive	Negative	Negative	3	0	0	0	2	0	0	1	2	3	2	1	2	0	1	0	1	0	0	0	1	38	18	6	14	Moderate	Normal	Normal
Younger age	Male	Bellow university	Unmarried	Up to 4	<20,000 BDT	Urban	Good	No	No	Yes	Yes	Yes	No	Yes	Positive	Positive	Negative	0	0	0	0	1	1	0	2	2	2	2	2	3	1	2	1	1	1	0	1	2	48	20	10	18	Moderate	Moderate	Mild
Younger age	Male	University	Unmarried	Up to 4	<20,000 BDT	Urban	Good	No	Yes	Yes	Yes	Yes	No	Yes	Positive	Positive	Positive	2	0	1	1	2	1	0	2	0	0	2	1	1	2	2	2	0	1	0	2	3	50	18	10	22	Moderate	Moderate	Moderate
Younger age	Male	University	Unmarried	Up to 4	<20,000 BDT	Urban	Good	No	Yes	Yes	Yes	Yes	No	Yes	Positive	Positive	Positive	1	0	2	0	2	2	0	2	1	2	1	2	2	2	2	2	1	1	1	1	1	56	24	10	22	Severe	Moderate	Moderate
Younger age	Female	University	Unmarried	Up to 4	<20,000 BDT	Urban	Good	No	No	Yes	Yes	Yes	No	Yes	Positive	Positive	Negative	2	1	0	0	0	0	0	0	2	2	1	3	2	0	3	3	2	3	0	2	3	58	24	16	18	Severe	Severe	Mild
Younger age	Male	University	Unmarried	Up to 4	<20,000 BDT	Urban	Good	No	Yes	Yes	Yes	Yes	No	Yes	Positive	Negative	Positive	2	0	1	0	0	1	0	1	1	2	2	3	3	3	2	3	2	1	0	1	2	60	26	8	26	Severe	Mild	Severe
Younger age	Female	University	Unmarried	Up to 4	<20,000 BDT	Urban	Good	No	Yes	Yes	Yes	Yes	No	Yes	Positive	Positive	Positive	2	0	2	0	2	2	1	1	2	3	2	2	2	2	2	3	0	1	0	1	2	64	28	12	24	Extremely severe	Moderate	Moderate
Younger age	Male	University	Unmarried	Up to 4	<20,000 BDT	Urban	Good	No	Yes	Yes	Yes	Yes	No	Yes	Positive	Negative	Positive	2	0	2	0	3	2	0	2	1	2	3	3	3	2	1	1	1	2	0	0	2	64	28	4	32	Extremely severe	Normal	Severe
Younger age	Male	University	Unmarried	Up to 4	<20,000 BDT	Urban	Good	No	No	Yes	Yes	Yes	No	Yes	Positive	Positive	Positive	2	2	2	2	3	1	0	1	3	2	1	2	2	2	1	3	2	1	1	0	0	66	28	18	20	Extremely severe	Severe	Moderate
Younger age	Female	University	Unmarried	Up to 4	<20,000 BDT	Urban	Good	No	Yes	Yes	Yes	Yes	No	Yes	Positive	Positive	Positive	2	2	2	0	3	2	0	2	2	0	2	3	2	2	2	2	2	2	0	2	0	68	22	16	30	Severe	Severe	Severe
Younger age	Male	University	Unmarried	Up to 4	<20,000 BDT	Urban	Good	No	No	Yes	Yes	Yes	No	Yes	Positive	Positive	Positive	2	1	2	0	3	2	0	2	2	1	2	2	3	2	1	2	2	2	1	1	2	70	30	12	28	Extremely severe	Moderate	Severe
Younger age	Male	University	Unmarried	Up to 4	<20,000 BDT	Urban	Good	No	No	Yes	Yes	Yes	No	Yes	Positive	Positive	Positive	3	0	2	3	3	2	0	3	3	1	2	2	2	2	2	3	0	2	0	0	1	72	24	16	32	Severe	Severe	Severe
Younger age	Male	University	Unmarried	Up to 4	<20,000 BDT	Urban	Good	No	Yes	Yes	Yes	Yes	No	Yes	Positive	Positive	Positive	1	2	2	3	3	2	0	1	2	3	2	2	2	1	2	1	2	1	1	1	2	72	30	22	20	Extremely severe	Extremely severe	Moderate
Younger age	Male	University	Unmarried	Up to 4	<20,000 BDT	Urban	Good	No	Yes	Yes	Yes	Yes	No	Yes	Positive	Positive	Positive	2	2	2	2	2	2	1	2	1	2	3	1	1	1	2	2	2	2	2	2	2	76	26	24	26	Severe	Extremely severe	Severe
Younger age	Male	University	Unmarried	Up to 4	<20,000 BDT	Urban	Good	No	Yes	Yes	Yes	Yes	No	Yes	Positive	Positive	Positive	1	3	3	2	3	3	2	1	3	2	3	2	2	1	0	1	1	1	2	3	2	82	28	30	24	Extremely severe	Extremely severe	Moderate
Younger age	Male	University	Unmarried	Up to 4	<20,000 BDT	Urban	Good	No	Yes	Yes	Yes	Yes	No	Yes	Positive	Positive	Positive	2	2	2	0	2	3	0	2	3	0	3	3	3	3	2	2	2	2	2	2	2	84	26	22	36	Severe	Extremely severe	Extremely severe
Younger age	Female	University	Unmarried	Up to 4	<20,000 BDT	Urban	Good	No	Yes	Yes	Yes	Yes	No	Yes	Positive	Positive	Positive	2	1	2	1	2	3	1	3	3	2	3	2	3	2	2	2	2	2	2	2	2	88	30	24	34	Extremely severe	Extremely severe	Extremely severe
Younger age	Male	University	Unmarried	Up to 4	<20,000 BDT	Urban	Good	No	Yes	Yes	Yes	Yes	No	Yes	Positive	Positive	Positive	2	3	2	2	3	3	2	3	3	2	3	3	2	2	3	2	1	3	2	2	2	100	28	34	38	Extremely severe	Extremely severe	Extremely severe
Younger age	Male	University	Unmarried	Up to 4	<20,000 BDT	Urban	Good	No	Yes	Yes	Yes	Yes	No	Yes	Positive	Positive	Positive	2	3	2	2	3	3	2	3	3	2	3	3	2	2	3	2	1	3	2	2	2	100	28	34	38	Extremely severe	Extremely severe	Extremely severe
Younger age	Female	University	Unmarried	Up to 4	<20,000 BDT	Urban	Good	No	Yes	Yes	Yes	Yes	No	Yes	Positive	Positive	Positive	3	3	3	0	3	3	3	3	2	3	3	3	3	3	3	3	3	2	2	2	3	112	42	30	40	Extremely severe	Extremely severe	Extremely severe
Younger age	Male	University	Unmarried	Up to 4	<20,000 BDT	Urban	Good	No	Yes	Yes	Yes	Yes	No	No	Negative	Negative	Negative	0	0	0	0	0	0	0	0	0	0	0	0	0	0	0	0	0	0	0	0	0	0	0	0	0	Normal	Normal	Normal
Younger age	Male	University	Unmarried	Up to 4	<20,000 BDT	Urban	Good	No	Yes	Yes	Yes	Yes	No	No	Positive	Positive	Negative	1	1	0	2	2	2	0	2	2	2	1	2	2	1	2	2	0	0	1	2	2	58	20	20	18	Moderate	Extremely severe	Mild
Younger age	Male	University	Unmarried	Up to 4	<20,000 BDT	Urban	Good	No	Yes	Yes	Yes	Yes	No	No	Positive	Positive	Positive	2	2	0	0	3	3	0	3	0	2	2	2	2	1	1	3	2	2	0	2	2	68	28	10	30	Extremely severe	Moderate	Severe
Younger age	Female	Bellow university	Unmarried	Up to 4	<20,000 BDT	Urban	Good	No	No	Yes	Yes	Yes	No	No	Positive	Positive	Positive	2	1	2	0	2	3	1	0	3	2	2	3	3	3	2	2	0	1	0	1	3	72	28	16	28	Extremely severe	Severe	Severe
Younger age	Female	University	Unmarried	Up to 4	<20,000 BDT	Urban	Good	No	Yes	Yes	Yes	Yes	No	No	Positive	Positive	Positive	0	2	2	0	3	3	0	2	3	3	3	3	3	3	3	3	3	3	0	0	3	90	40	16	34	Extremely severe	Severe	Extremely severe
Younger age	Female	Bellow university	Unmarried	Up to 4	<20,000 BDT	Urban	Good	No	Yes	Yes	Yes	Yes	No	No	Positive	Positive	Positive	2	3	1	1	2	3	1	3	2	2	3	3	2	3	2	3	1	3	2	1	3	92	28	24	40	Extremely severe	Extremely severe	Extremely severe
Younger age	Female	University	Unmarried	Up to 4	<20,000 BDT	Urban	Good	No	Yes	Yes	Yes	No	Yes	Yes	Positive	Positive	Positive	2	0	0	0	0	0	0	0	3	3	2	2	2	2	2	2	1	2	0	0	2	50	20	10	20	Moderate	Moderate	Moderate
Younger age	Female	University	Unmarried	Up to 4	<20,000 BDT	Urban	Good	No	Yes	Yes	Yes	No	Yes	Yes	Positive	Positive	Positive	2	1	3	0	2	3	0	2	2	2	2	3	2	2	2	2	0	2	1	2	2	74	26	16	32	Severe	Severe	Severe
Younger age	Male	University	Unmarried	Up to 4	<20,000 BDT	Urban	Good	No	Yes	Yes	Yes	No	No	Yes	Negative	Negative	Negative	1	0	0	0	0	0	0	0	0	0	0	1	1	0	0	2	0	0	0	0	0	10	6	0	4	Normal	Normal	Normal
Younger age	Female	Bellow university	Unmarried	Up to 4	<20,000 BDT	Urban	Good	No	Yes	Yes	Yes	No	No	Yes	Negative	Negative	Negative	1	0	1	0	1	1	0	0	0	1	0	0	1	0	0	0	0	0	0	0	1	14	10	0	4	Mild	Normal	Normal
Middle age	Male	University	Unmarried	Up to 4	<20,000 BDT	Urban	Good	No	No	Yes	Yes	No	No	Yes	Negative	Negative	Negative	0	0	0	0	0	0	0	1	1	1	0	0	0	3	2	0	2	0	0	0	1	22	8	6	8	Normal	Normal	Normal
Younger age	Male	University	Unmarried	Up to 4	<20,000 BDT	Urban	Good	No	No	Yes	Yes	No	No	Yes	Positive	Negative	Negative	0	0	0	0	0	0	0	0	0	2	0	2	3	0	2	2	0	0	0	0	2	26	18	4	4	Moderate	Normal	Normal
Younger age	Male	University	Unmarried	Up to 4	<20,000 BDT	Urban	Good	No	Yes	Yes	Yes	No	No	Yes	Negative	Negative	Negative	0	0	0	0	0	0	0	0	0	0	2	2	2	0	2	2	0	2	0	1	2	30	12	6	12	Mild	Normal	Normal
Younger age	Male	University	Unmarried	Up to 4	<20,000 BDT	Urban	Good	No	No	Yes	Yes	No	No	Yes	Positive	Negative	Negative	1	0	2	0	1	1	0	2	2	1	0	1	2	1	2	1	0	0	0	0	1	36	16	8	12	Moderate	Mild	Normal
Younger age	Female	Bellow university	Unmarried	Up to 4	<20,000 BDT	Urban	Good	No	No	Yes	Yes	No	No	Yes	Negative	Positive	Negative	1	1	0	2	2	3	0	3	2	2	0	0	0	0	1	0	0	2	0	2	0	42	8	16	18	Normal	Severe	Mild
Younger age	Male	University	Unmarried	Up to 4	<20,000 BDT	Urban	Good	No	Yes	Yes	Yes	No	No	Yes	Positive	Negative	Negative	0	0	0	0	2	1	0	0	0	1	2	2	1	1	2	2	2	2	1	1	1	42	18	8	16	Moderate	Mild	Mild
Middle age	Male	University	Unmarried	Up to 4	<20,000 BDT	Urban	Good	No	Yes	Yes	Yes	No	No	Yes	Positive	Negative	Positive	2	0	0	0	2	1	0	2	1	0	3	2	1	2	2	1	3	0	0	1	0	46	14	8	24	Moderate	Mild	Moderate
Younger age	Male	University	Unmarried	Up to 4	<20,000 BDT	Urban	Good	No	Yes	Yes	Yes	No	No	Yes	Positive	Negative	Positive	1	1	0	0	1	0	0	2	1	2	1	3	3	2	0	0	1	1	0	2	2	46	18	8	20	Moderate	Mild	Moderate
Younger age	Female	University	Unmarried	Up to 4	<20,000 BDT	Urban	Good	No	No	Yes	Yes	No	No	Yes	Positive	Positive	Positive	2	2	1	0	1	1	0	2	3	2	2	3	2	0	1	2	0	0	0	0	1	50	18	12	20	Moderate	Moderate	Moderate
Younger age	Male	University	Unmarried	Up to 4	<20,000 BDT	Urban	Good	No	Yes	Yes	Yes	No	No	Yes	Positive	Positive	Positive	2	0	1	0	0	2	1	2	1	3	2	2	3	1	2	1	0	0	2	0	3	56	22	12	22	Severe	Moderate	Moderate
Younger age	Male	University	Unmarried	Up to 4	<20,000 BDT	Urban	Good	No	Yes	Yes	Yes	No	No	Yes	Positive	Positive	Positive	2	2	1	0	2	2	0	2	2	1	3	3	2	2	0	3	0	0	0	1	1	58	20	10	28	Moderate	Moderate	Severe
Younger age	Female	University	Unmarried	Up to 4	<20,000 BDT	Urban	Good	No	Yes	Yes	Yes	No	No	Yes	Positive	Negative	Positive	2	0	0	0	2	2	0	3	2	1	2	2	3	3	2	3	1	3	0	0	0	62	20	8	34	Moderate	Mild	Extremely severe
Younger age	Male	University	Unmarried	Up to 4	<20,000 BDT	Urban	Good	No	Yes	Yes	Yes	No	No	Yes	Positive	Positive	Positive	1	0	3	0	0	1	0	2	2	1	3	3	3	3	1	0	2	3	1	1	2	64	22	10	32	Severe	Moderate	Severe
Younger age	Male	University	Unmarried	Up to 4	<20,000 BDT	Urban	Good	No	Yes	Yes	Yes	No	No	Yes	Positive	Positive	Positive	2	1	1	0	2	2	2	2	2	1	2	2	2	2	2	2	2	2	0	2	2	70	24	18	28	Severe	Severe	Severe
Younger age	Male	University	Unmarried	Up to 4	<20,000 BDT	Urban	Good	No	Yes	Yes	Yes	No	No	Yes	Positive	Positive	Positive	2	2	2	0	1	2	0	2	2	3	3	3	2	2	2	2	1	2	2	2	3	80	28	20	32	Extremely severe	Extremely severe	Severe
Younger age	Male	University	Unmarried	Up to 4	<20,000 BDT	Urban	Good	No	Yes	Yes	Yes	No	No	Yes	Positive	Positive	Positive	3	0	3	0	3	3	0	2	3	3	3	3	2	1	3	3	0	2	0	0	3	80	34	12	34	Extremely severe	Moderate	Extremely severe
Younger age	Male	University	Unmarried	Up to 4	<20,000 BDT	Urban	Good	No	No	Yes	Yes	No	No	Yes	Positive	Positive	Positive	3	0	3	1	3	3	0	2	3	2	3	2	3	3	3	2	3	3	2	2	3	98	38	22	38	Extremely severe	Extremely severe	Extremely severe
Younger age	Female	University	Unmarried	Up to 4	<20,000 BDT	Urban	Good	No	No	Yes	Yes	No	No	Yes	Positive	Positive	Positive	2	1	3	2	3	2	3	3	3	2	3	3	3	3	3	3	1	2	1	2	2	100	34	30	36	Extremely severe	Extremely severe	Extremely severe
Younger age	Female	University	Unmarried	Up to 4	<20,000 BDT	Urban	Good	No	Yes	Yes	Yes	No	No	Yes	Positive	Positive	Positive	2	3	3	2	3	3	0	3	3	3	3	3	3	3	3	3	3	3	0	3	3	110	42	28	40	Extremely severe	Extremely severe	Extremely severe
Younger age	Female	University	Unmarried	Up to 4	<20,000 BDT	Urban	Good	No	Yes	Yes	Yes	No	No	No	Negative	Negative	Negative	0	0	1	0	0	3	0	0	2	2	0	0	0	0	2	0	0	2	0	0	0	24	6	8	10	Normal	Mild	Normal
Younger age	Female	University	Unmarried	Up to 4	<20,000 BDT	Urban	Good	No	No	Yes	Yes	No	No	No	Negative	Negative	Negative	2	0	0	0	0	0	0	0	0	2	2	1	2	0	2	2	0	0	0	0	0	26	12	4	10	Mild	Normal	Normal
Younger age	Female	University	Unmarried	Up to 4	<20,000 BDT	Urban	Good	No	Yes	Yes	Yes	No	No	No	Positive	Negative	Negative	2	0	2	0	2	1	0	1	0	2	1	1	1	0	2	1	1	0	0	0	0	34	18	4	12	Moderate	Normal	Normal
Younger age	Male	University	Unmarried	Up to 4	<20,000 BDT	Urban	Good	No	Yes	Yes	Yes	No	No	No	Positive	Negative	Negative	1	2	2	0	3	0	0	0	1	0	1	2	2	2	0	2	0	0	1	0	0	38	18	8	12	Moderate	Mild	Normal
Younger age	Female	University	Unmarried	Up to 4	<20,000 BDT	Urban	Good	No	Yes	Yes	Yes	No	No	No	Negative	Positive	Positive	2	2	0	0	3	2	0	2	1	1	2	1	1	0	1	0	0	3	0	1	0	44	10	10	24	Mild	Moderate	Moderate
Younger age	Female	Bellow university	Unmarried	Up to 4	<20,000 BDT	Urban	Good	No	No	Yes	Yes	No	No	No	Positive	Negative	Negative	0	0	2	0	2	2	0	2	0	2	2	2	2	0	2	2	0	0	0	1	1	44	22	6	16	Severe	Normal	Mild
Younger age	Female	University	Unmarried	Up to 4	<20,000 BDT	Urban	Good	No	Yes	Yes	Yes	No	No	No	Positive	Negative	Positive	1	0	1	0	3	2	0	2	2	1	2	1	1	2	0	3	1	2	1	1	1	54	22	8	24	Severe	Mild	Moderate
Younger age	Female	University	Unmarried	Up to 4	<20,000 BDT	Urban	Good	No	Yes	Yes	Yes	No	No	No	Positive	Positive	Positive	1	2	1	0	2	2	0	3	2	0	2	3	2	1	3	3	0	0	0	0	0	54	16	14	24	Moderate	Moderate	Moderate
Younger age	Male	University	Unmarried	Up to 4	<20,000 BDT	Urban	Good	No	Yes	Yes	Yes	No	No	No	Negative	Positive	Positive	3	2	3	1	0	3	1	1	1	0	2	2	0	1	2	1	1	1	1	1	1	56	12	18	26	Mild	Severe	Severe
Younger age	Male	Bellow university	Unmarried	Up to 4	<20,000 BDT	Urban	Good	No	No	Yes	Yes	No	No	No	Positive	Positive	Positive	2	0	0	2	2	3	0	3	2	0	2	2	2	2	1	1	3	2	2	1	1	66	18	16	32	Moderate	Severe	Severe
Younger age	Female	University	Unmarried	Up to 4	<20,000 BDT	Urban	Good	No	Yes	Yes	Yes	No	No	No	Positive	Positive	Positive	2	2	0	1	2	2	0	2	2	2	2	2	2	2	1	2	1	3	1	1	2	68	22	16	30	Severe	Severe	Severe
Younger age	Male	University	Unmarried	Up to 4	<20,000 BDT	Urban	Good	No	Yes	Yes	Yes	No	No	No	Positive	Positive	Positive	2	0	2	0	3	2	0	2	1	2	3	3	2	2	1	3	1	1	2	1	2	70	30	10	30	Extremely severe	Moderate	Severe
Younger age	Female	University	Unmarried	Up to 4	<20,000 BDT	Urban	Good	No	Yes	Yes	Yes	No	No	No	Positive	Positive	Positive	3	0	2	1	3	3	0	3	3	3	3	3	2	2	2	3	0	2	0	1	2	82	30	14	38	Extremely severe	Moderate	Extremely severe
Younger age	Male	University	Unmarried	Up to 4	<20,000 BDT	Urban	Good	No	Yes	Yes	No	No	No	Yes	Positive	Positive	Positive	2	0	0	0	2	3	0	3	2	3	2	2	3	1	2	0	0	0	0	1	1	54	18	10	26	Moderate	Moderate	Severe
Younger age	Male	University	Unmarried	Up to 4	<20,000 BDT	Urban	Good	No	Yes	Yes	No	No	No	No	Negative	Negative	Positive	0	0	0	0	0	2	0	2	1	0	0	1	2	2	0	0	0	3	0	0	0	26	4	2	20	Normal	Normal	Moderate
Younger age	Male	Bellow university	Unmarried	Up to 4	<20,000 BDT	Urban	Good	No	Yes	Yes	No	No	No	No	Positive	Negative	Negative	0	0	0	0	1	0	0	0	0	0	0	2	3	2	0	3	2	0	2	0	2	34	22	4	8	Severe	Normal	Normal
Younger age	Male	University	Unmarried	Up to 4	<20,000 BDT	Urban	Good	No	No	No	Yes	Yes	No	Yes	Negative	Negative	Negative	0	0	0	0	2	0	0	0	0	0	0	0	0	0	0	0	0	0	0	0	0	4	4	0	0	Normal	Normal	Normal
Younger age	Male	University	Unmarried	Up to 4	<20,000 BDT	Urban	Good	No	Yes	No	Yes	Yes	No	No	Positive	Positive	Positive	0	1	2	1	2	3	0	2	2	1	3	2	1	2	3	2	3	0	2	0	0	64	22	18	24	Severe	Severe	Moderate
Younger age	Male	University	Unmarried	Up to 4	<20,000 BDT	Urban	Good	No	Yes	No	Yes	No	No	Yes	Negative	Negative	Negative	1	0	0	0	0	1	0	0	0	0	0	0	0	0	1	0	0	0	0	0	0	6	0	2	4	Normal	Normal	Normal
Younger age	Female	University	Unmarried	Up to 4	<20,000 BDT	Urban	Good	No	Yes	No	Yes	No	No	Yes	Positive	Positive	Negative	1	0	2	0	1	3	0	2	2	2	2	0	0	0	2	1	0	1	0	1	1	42	14	10	18	Moderate	Moderate	Mild
Younger age	Female	University	Unmarried	Up to 4	<20,000 BDT	Urban	Good	No	Yes	No	Yes	No	No	Yes	Positive	Negative	Positive	2	0	2	0	2	2	0	1	1	1	1	3	1	2	1	3	1	2	1	0	2	56	24	6	26	Severe	Normal	Severe
Younger age	Female	University	Unmarried	Up to 4	<20,000 BDT	Urban	Good	No	Yes	No	Yes	No	No	No	Negative	Negative	Negative	2	0	2	0	2	1	0	0	0	0	0	0	0	0	0	0	0	0	0	0	0	14	8	0	6	Normal	Normal	Normal
Younger age	Female	Bellow university	Unmarried	Up to 4	<20,000 BDT	Urban	Good	No	Yes	No	Yes	No	No	No	Negative	Negative	Negative	1	1	0	0	1	2	0	1	0	1	1	0	0	0	1	0	0	0	0	0	0	18	4	4	10	Normal	Normal	Normal
Younger age	Male	University	Unmarried	Up to 4	<20,000 BDT	Urban	Good	No	Yes	No	Yes	No	No	No	Positive	Positive	Positive	2	0	2	0	2	1	1	2	2	1	2	2	2	2	1	2	0	1	0	1	2	56	22	10	24	Severe	Moderate	Moderate
Younger age	Female	University	Unmarried	Up to 4	<20,000 BDT	Urban	Good	No	Yes	No	Yes	No	No	No	Positive	Positive	Negative	2	1	0	2	1	1	1	2	1	2	1	1	2	1	2	2	1	1	1	2	2	58	20	20	18	Moderate	Extremely severe	Mild
Younger age	Female	University	Unmarried	Up to 4	<20,000 BDT	Urban	Good	No	Yes	No	Yes	No	No	No	Positive	Positive	Positive	2	1	1	0	0	2	0	3	2	1	3	2	2	2	0	1	2	3	0	2	3	64	20	10	34	Moderate	Moderate	Extremely severe
Younger age	Male	University	Unmarried	Up to 4	<20,000 BDT	Urban	Good	No	Yes	No	Yes	No	No	No	Positive	Positive	Negative	1	3	2	1	0	2	0	0	3	2	3	1	2	1	1	2	2	1	1	2	2	64	24	22	18	Severe	Extremely severe	Mild
Younger age	Male	University	Unmarried	Up to 4	<20,000 BDT	Urban	Good	No	Yes	No	No	No	No	Yes	Negative	Negative	Negative	0	0	1	0	2	2	0	0	0	0	0	2	2	0	2	0	0	0	0	0	0	22	10	4	8	Mild	Normal	Normal
Younger age	Female	University	Unmarried	Up to 4	<20,000 BDT	Urban	Good	No	Yes	No	No	No	No	Yes	Positive	Positive	Positive	2	2	1	0	3	3	1	2	3	0	2	2	2	2	2	3	1	3	0	2	3	78	26	20	32	Severe	Extremely severe	Severe
Younger age	Female	University	Unmarried	Up to 4	<20,000 BDT	Urban	Good	No	No	No	No	No	No	No	Negative	Negative	Negative	0	0	0	0	0	0	0	0	0	0	0	0	1	0	0	0	0	1	0	0	1	6	4	0	2	Normal	Normal	Normal
Younger age	Female	University	Unmarried	Up to 4	<20,000 BDT	Urban	Good	No	No	No	No	No	No	No	Negative	Negative	Negative	0	0	0	1	0	2	0	2	0	0	0	0	0	0	0	0	0	2	0	1	0	16	0	4	12	Normal	Normal	Normal
Younger age	Female	University	Unmarried	Up to 4	<20,000 BDT	Urban	Good	No	No	No	No	No	No	No	Negative	Positive	Negative	1	2	2	1	0	2	0	1	0	0	0	1	0	0	0	2	0	3	1	3	0	38	8	14	16	Normal	Moderate	Mild
Younger age	Female	University	Unmarried	Up to 4	<20,000 BDT	Urban	Good	No	No	No	No	No	No	No	Negative	Positive	Negative	0	0	1	0	1	2	0	1	2	0	2	2	1	0	2	1	0	0	0	2	2	38	12	12	14	Mild	Moderate	Normal
Younger age	Female	Bellow university	Unmarried	Up to 4	<20,000 BDT	Urban	Good	No	Yes	No	No	No	No	No	Positive	Positive	Negative	1	0	0	1	0	0	0	1	1	2	2	1	2	1	2	2	0	0	2	2	2	44	16	16	12	Moderate	Severe	Normal
Younger age	Female	University	Unmarried	Up to 4	<20,000 BDT	Urban	Good	No	No	No	No	No	No	No	Positive	Negative	Negative	1	0	3	0	3	0	0	0	2	3	1	2	0	3	0	3	1	2	0	0	3	54	32	4	18	Extremely severe	Normal	Mild
Younger age	Male	Bellow university	Unmarried	Up to 4	<20,000 BDT	Urban	Bad	No	Yes	Yes	Yes	Yes	Yes	Yes	Positive	Positive	Positive	2	2	3	1	3	2	0	2	2	3	2	3	3	2	2	3	2	0	0	1	2	80	38	16	26	Extremely severe	Severe	Severe
Younger age	Male	University	Unmarried	Up to 4	<20,000 BDT	Urban	Bad	No	Yes	Yes	Yes	Yes	Yes	Yes	Positive	Positive	Positive	2	3	1	3	0	2	2	2	2	2	2	2	2	2	2	2	2	2	2	2	2	82	22	32	28	Severe	Extremely severe	Severe
Younger age	Male	University	Unmarried	Up to 4	<20,000 BDT	Urban	Bad	No	Yes	Yes	Yes	Yes	No	Yes	Negative	Negative	Negative	2	0	0	0	1	0	0	1	0	0	0	1	0	2	0	2	0	1	0	0	0	20	6	0	14	Normal	Normal	Normal
Younger age	Male	University	Unmarried	Up to 4	<20,000 BDT	Urban	Bad	No	Yes	Yes	Yes	Yes	No	Yes	Positive	Positive	Negative	2	1	2	1	3	2	1	1	2	0	1	0	0	1	1	1	1	1	2	1	0	48	14	18	16	Moderate	Severe	Mild
Younger age	Male	University	Unmarried	Up to 4	<20,000 BDT	Urban	Bad	No	Yes	Yes	Yes	No	No	Yes	Positive	Negative	Positive	0	0	0	0	2	0	0	1	2	3	1	3	1	3	2	3	1	2	0	0	3	54	26	8	20	Severe	Mild	Moderate
Middle age	Female	University	Unmarried	Up to 4	<20,000 BDT	Urban	Bad	No	Yes	Yes	No	Yes	No	No	Positive	Positive	Positive	0	1	1	1	2	2	2	2	2	1	2	2	3	3	2	1	2	2	1	0	0	64	20	18	26	Moderate	Severe	Severe
Middle age	Male	Bellow university	Unmarried	Up to 4	20000 to 50000 BDT	Rural	Good	Yes	Yes	Yes	Yes	No	Yes	Yes	Positive	Positive	Positive	2	1	0	0	3	2	2	0	0	3	2	2	0	3	0	0	3	2	3	3	0	62	18	18	26	Moderate	Severe	Severe
Younger age	Male	University	Unmarried	Up to 4	20000 to 50000 BDT	Rural	Good	Yes	No	No	No	No	No	No	Negative	Negative	Negative	1	0	0	0	1	0	0	0	1	0	0	1	1	0	1	0	0	0	0	0	0	12	4	4	4	Normal	Normal	Normal
Younger age	Male	University	Unmarried	Up to 4	20000 to 50000 BDT	Rural	Good	No	Yes	Yes	Yes	Yes	Yes	Yes	Negative	Positive	Negative	2	2	2	1	1	0	0	1	0	1	2	1	0	1	2	0	0	0	0	0	0	32	8	10	14	Normal	Moderate	Normal
Younger age	Male	University	Unmarried	Up to 4	20000 to 50000 BDT	Rural	Good	No	Yes	Yes	Yes	Yes	Yes	Yes	Negative	Positive	Negative	2	2	2	2	1	1	0	0	0	0	1	2	2	1	2	1	0	1	1	1	0	44	12	16	16	Mild	Severe	Mild
Younger age	Female	Bellow university	Unmarried	Up to 4	20000 to 50000 BDT	Rural	Good	No	Yes	Yes	Yes	Yes	Yes	Yes	Positive	Positive	Positive	1	2	1	2	1	2	1	1	1	2	1	2	1	2	1	2	1	2	1	2	1	60	18	20	22	Moderate	Extremely severe	Moderate
Younger age	Male	University	Unmarried	Up to 4	20000 to 50000 BDT	Rural	Good	No	Yes	Yes	Yes	Yes	Yes	Yes	Positive	Positive	Positive	2	2	1	1	3	0	2	1	0	2	3	0	2	3	3	1	1	1	0	0	2	60	24	16	20	Severe	Severe	Moderate
Younger age	Male	University	Unmarried	Up to 4	20000 to 50000 BDT	Rural	Good	No	No	Yes	Yes	Yes	Yes	Yes	Positive	Positive	Positive	0	1	2	0	1	2	0	0	2	2	2	3	2	2	2	3	1	2	1	1	2	62	26	14	22	Severe	Moderate	Moderate
Younger age	Male	Bellow university	Unmarried	Up to 4	20000 to 50000 BDT	Rural	Good	No	Yes	Yes	Yes	Yes	Yes	Yes	Positive	Positive	Positive	1	2	1	2	1	2	1	2	1	1	2	1	2	1	2	1	2	1	2	1	2	62	20	22	20	Moderate	Extremely severe	Moderate
Younger age	Male	Bellow university	Unmarried	Up to 4	20000 to 50000 BDT	Rural	Good	No	Yes	Yes	Yes	Yes	Yes	Yes	Positive	Positive	Positive	1	2	1	2	1	1	2	1	2	1	2	2	1	2	2	2	1	1	2	1	2	64	18	26	20	Moderate	Extremely severe	Moderate
Younger age	Male	Bellow university	Unmarried	Up to 4	20000 to 50000 BDT	Rural	Good	No	Yes	Yes	Yes	Yes	Yes	Yes	Positive	Positive	Positive	1	1	1	2	1	2	1	2	2	1	2	1	2	2	1	2	2	1	2	1	2	64	22	20	22	Severe	Extremely severe	Moderate
Younger age	Female	Bellow university	Unmarried	Up to 4	20000 to 50000 BDT	Rural	Good	No	Yes	Yes	Yes	Yes	Yes	Yes	Positive	Positive	Negative	1	2	1	2	2	1	2	1	2	2	1	1	2	1	2	1	1	2	2	2	1	64	20	28	16	Moderate	Extremely severe	Mild
Younger age	Male	Bellow university	Unmarried	Up to 4	20000 to 50000 BDT	Rural	Good	No	Yes	Yes	Yes	Yes	Yes	Yes	Positive	Positive	Positive	1	2	1	2	1	2	1	2	1	2	2	2	1	2	1	2	1	2	2	1	2	66	20	20	26	Moderate	Extremely severe	Severe
Younger age	Female	Bellow university	Unmarried	Up to 4	20000 to 50000 BDT	Rural	Good	No	Yes	Yes	Yes	Yes	Yes	Yes	Positive	Positive	Positive	2	1	2	2	1	2	1	2	1	2	2	2	1	2	1	1	2	1	2	1	2	66	22	18	26	Severe	Severe	Severe
Younger age	Male	Bellow university	Unmarried	Up to 4	20000 to 50000 BDT	Rural	Good	No	Yes	Yes	Yes	Yes	Yes	Yes	Positive	Positive	Positive	1	2	2	1	2	2	1	1	2	2	2	1	2	1	1	1	2	2	2	2	1	66	24	22	20	Severe	Extremely severe	Moderate
Younger age	Male	Bellow university	Unmarried	Up to 4	20000 to 50000 BDT	Rural	Good	No	Yes	Yes	Yes	Yes	Yes	Yes	Positive	Positive	Positive	1	1	1	2	2	2	1	2	2	1	2	2	2	1	2	2	1	2	1	2	1	66	20	22	24	Moderate	Extremely severe	Moderate
Younger age	Male	Bellow university	Unmarried	Up to 4	20000 to 50000 BDT	Rural	Good	No	Yes	Yes	Yes	Yes	Yes	Yes	Positive	Positive	Positive	1	2	1	2	1	2	1	2	1	2	2	1	2	1	2	2	1	2	2	1	2	66	22	22	22	Severe	Extremely severe	Moderate
Younger age	Female	Bellow university	Unmarried	Up to 4	20000 to 50000 BDT	Rural	Good	No	Yes	Yes	Yes	Yes	Yes	Yes	Positive	Positive	Positive	0	1	2	1	2	1	1	2	2	2	2	2	1	2	2	2	2	1	2	2	2	68	26	22	20	Severe	Extremely severe	Moderate
Younger age	Female	Bellow university	Unmarried	Up to 4	20000 to 50000 BDT	Rural	Good	No	Yes	Yes	Yes	Yes	Yes	Yes	Positive	Positive	Positive	1	1	2	2	1	2	1	2	1	1	1	2	2	2	2	2	2	1	2	2	2	68	24	22	22	Severe	Extremely severe	Moderate
Younger age	Male	Bellow university	Unmarried	Up to 4	20000 to 50000 BDT	Rural	Good	No	Yes	Yes	Yes	Yes	Yes	Yes	Positive	Positive	Positive	2	1	1	1	2	2	2	2	2	1	2	1	2	2	2	2	1	2	1	2	1	68	20	22	26	Moderate	Extremely severe	Severe
Younger age	Male	Bellow university	Unmarried	Up to 4	20000 to 50000 BDT	Rural	Good	No	Yes	Yes	Yes	Yes	Yes	Yes	Positive	Positive	Positive	2	1	1	2	1	2	1	2	1	2	1	2	2	2	1	2	2	2	2	2	2	70	24	20	26	Severe	Extremely severe	Severe
Younger age	Female	Bellow university	Unmarried	Up to 4	20000 to 50000 BDT	Rural	Good	No	Yes	Yes	Yes	Yes	Yes	Yes	Positive	Positive	Positive	2	1	2	1	2	2	1	2	2	2	2	1	2	2	1	2	1	2	2	1	2	70	26	18	26	Severe	Severe	Severe
Younger age	Male	University	Unmarried	Up to 4	20000 to 50000 BDT	Rural	Good	No	Yes	Yes	Yes	Yes	Yes	Yes	Positive	Positive	Positive	2	2	1	2	2	2	2	1	2	2	1	2	2	2	1	2	1	2	1	2	2	72	24	24	24	Severe	Extremely severe	Moderate
Younger age	Female	Bellow university	Unmarried	Up to 4	20000 to 50000 BDT	Rural	Good	No	Yes	Yes	Yes	Yes	Yes	Yes	Positive	Positive	Positive	1	2	1	1	2	1	2	1	1	2	2	2	2	2	2	2	2	2	2	2	2	72	26	24	22	Severe	Extremely severe	Moderate
Younger age	Male	Bellow university	Unmarried	Up to 4	20000 to 50000 BDT	Rural	Good	No	Yes	Yes	Yes	Yes	Yes	Yes	Positive	Positive	Positive	1	2	1	2	2	2	2	1	2	2	2	2	2	2	2	2	2	1	2	2	2	76	26	28	22	Severe	Extremely severe	Moderate
Younger age	Male	University	Unmarried	Up to 4	20000 to 50000 BDT	Rural	Good	No	Yes	Yes	Yes	Yes	No	Yes	Negative	Positive	Negative	0	0	0	0	0	0	1	0	1	0	1	0	1	0	1	0	1	0	1	1	0	16	4	10	2	Normal	Moderate	Normal
Younger age	Male	University	Unmarried	Up to 4	20000 to 50000 BDT	Rural	Good	No	Yes	Yes	Yes	Yes	No	Yes	Negative	Negative	Negative	2	1	0	1	1	1	1	2	1	1	1	0	1	1	0	1	0	0	0	0	2	34	12	8	14	Mild	Mild	Normal
Younger age	Male	University	Unmarried	Up to 4	20000 to 50000 BDT	Rural	Good	No	No	Yes	Yes	Yes	No	Yes	Positive	Negative	Negative	0	0	0	0	2	1	1	0	0	2	2	2	1	2	1	1	1	0	0	0	2	36	18	4	14	Moderate	Normal	Normal
Younger age	Male	University	Unmarried	Up to 4	20000 to 50000 BDT	Rural	Good	No	No	Yes	Yes	Yes	No	Yes	Negative	Negative	Negative	2	0	0	0	2	2	1	1	1	0	1	2	2	1	2	1	0	0	0	0	0	36	10	8	18	Mild	Mild	Mild
Younger age	Male	University	Unmarried	Up to 4	20000 to 50000 BDT	Rural	Good	No	Yes	Yes	Yes	Yes	No	Yes	Negative	Positive	Positive	2	2	2	1	1	2	0	2	0	0	2	2	0	0	2	1	2	0	0	2	0	46	12	14	20	Mild	Moderate	Moderate
Younger age	Female	University	Unmarried	Up to 4	20000 to 50000 BDT	Rural	Good	No	Yes	Yes	Yes	Yes	No	Yes	Positive	Positive	Negative	1	1	1	2	1	1	1	1	2	2	1	1	1	2	1	1	1	1	2	1	1	52	16	20	16	Moderate	Extremely severe	Mild
Younger age	Female	University	Unmarried	Up to 4	20000 to 50000 BDT	Rural	Good	No	Yes	Yes	Yes	Yes	No	Yes	Positive	Negative	Positive	1	0	1	0	2	1	0	2	2	2	2	2	3	1	2	1	2	2	0	0	2	56	26	8	22	Severe	Mild	Moderate
Younger age	Female	University	Unmarried	Up to 4	20000 to 50000 BDT	Rural	Good	No	No	Yes	Yes	Yes	No	Yes	Positive	Negative	Positive	1	0	1	0	2	2	0	2	1	2	2	2	2	3	1	2	0	3	0	1	2	58	22	6	30	Severe	Normal	Severe
Younger age	Male	University	Unmarried	Up to 4	20000 to 50000 BDT	Rural	Good	No	Yes	Yes	Yes	Yes	No	Yes	Positive	Positive	Positive	2	2	2	2	1	0	0	2	2	2	2	2	2	2	2	2	2	2	2	2	2	74	26	24	24	Severe	Extremely severe	Moderate
Middle age	Female	University	Unmarried	Up to 4	20000 to 50000 BDT	Rural	Good	No	Yes	Yes	Yes	Yes	No	Yes	Positive	Positive	Positive	1	2	1	1	1	2	0	2	2	3	3	3	3	2	2	3	1	2	0	1	2	74	28	16	30	Extremely severe	Severe	Severe
Younger age	Female	University	Unmarried	Up to 4	20000 to 50000 BDT	Rural	Good	No	Yes	Yes	Yes	Yes	No	No	Negative	Negative	Negative	0	0	2	0	0	0	0	0	0	0	0	0	0	0	2	0	0	0	0	0	2	12	8	4	0	Normal	Normal	Normal
Younger age	Female	University	Unmarried	Up to 4	20000 to 50000 BDT	Rural	Good	No	Yes	Yes	Yes	Yes	No	No	Negative	Negative	Negative	0	0	2	0	0	0	0	0	0	0	0	0	0	0	2	0	0	0	0	0	2	12	8	4	0	Normal	Normal	Normal
Younger age	Male	Bellow university	Unmarried	Up to 4	20000 to 50000 BDT	Rural	Good	No	No	Yes	Yes	Yes	No	No	Negative	Negative	Negative	0	0	0	1	1	1	0	2	0	0	1	1	1	1	2	1	2	1	0	1	1	34	12	8	14	Mild	Mild	Normal
Younger age	Female	University	Unmarried	Up to 4	20000 to 50000 BDT	Rural	Good	No	No	Yes	Yes	Yes	No	No	Negative	Negative	Positive	1	0	0	1	2	1	0	1	0	0	2	2	1	2	1	1	0	2	0	0	1	36	10	4	22	Mild	Normal	Moderate
Younger age	Male	Bellow university	Unmarried	Up to 4	20000 to 50000 BDT	Rural	Good	No	No	Yes	Yes	Yes	No	No	Positive	Positive	Negative	2	2	2	0	2	1	1	1	0	1	2	1	1	0	1	1	0	1	1	1	1	44	16	12	16	Moderate	Moderate	Mild
Younger age	Female	University	Unmarried	Up to 4	20000 to 50000 BDT	Rural	Good	No	No	Yes	Yes	Yes	No	No	Positive	Negative	Positive	1	0	1	0	2	2	0	2	1	2	2	2	2	3	1	2	0	3	0	0	1	54	20	4	30	Moderate	Normal	Severe
Middle age	Male	University	Unmarried	Up to 4	20000 to 50000 BDT	Rural	Good	No	No	Yes	Yes	Yes	No	No	Positive	Positive	Positive	2	1	0	1	0	3	0	1	3	2	1	3	2	1	3	3	0	1	1	0	1	58	16	18	24	Moderate	Severe	Moderate
Younger age	Female	University	Unmarried	Up to 4	20000 to 50000 BDT	Rural	Good	No	No	Yes	Yes	Yes	No	No	Positive	Positive	Positive	3	2	2	1	1	2	1	3	3	2	2	2	2	3	2	3	2	3	2	2	2	90	28	26	36	Extremely severe	Extremely severe	Extremely severe
Younger age	Male	Bellow university	Unmarried	Up to 4	20000 to 50000 BDT	Rural	Good	No	No	Yes	Yes	No	Yes	Yes	Negative	Negative	Negative	3	0	0	0	3	2	0	0	0	0	0	0	0	0	0	0	0	0	0	0	0	16	6	0	10	Normal	Normal	Normal
Younger age	Male	University	Unmarried	Up to 4	20000 to 50000 BDT	Rural	Good	No	No	Yes	Yes	No	Yes	Yes	Positive	Positive	Negative	0	1	1	0	1	2	0	1	1	1	1	2	2	1	1	1	1	1	2	2	1	46	16	14	16	Moderate	Moderate	Mild
Younger age	Female	Bellow university	Unmarried	Up to 4	20000 to 50000 BDT	Rural	Good	No	Yes	Yes	Yes	No	No	Yes	Negative	Negative	Negative	0	2	3	0	0	0	0	0	0	0	0	0	0	0	0	0	0	0	0	0	0	10	6	4	0	Normal	Normal	Normal
Younger age	Male	Bellow university	Unmarried	Up to 4	20000 to 50000 BDT	Rural	Good	No	No	Yes	Yes	No	No	Yes	Negative	Negative	Negative	1	1	1	2	1	1	0	0	1	1	0	0	0	1	0	0	0	0	0	0	1	22	8	8	6	Normal	Mild	Normal
Younger age	Male	University	Unmarried	Up to 4	20000 to 50000 BDT	Rural	Good	No	No	Yes	Yes	No	No	Yes	Positive	Positive	Positive	0	1	1	0	2	3	0	2	2	0	2	3	2	1	2	2	1	2	1	2	0	58	16	16	26	Moderate	Severe	Severe
Younger age	Female	University	Unmarried	Up to 4	20000 to 50000 BDT	Rural	Good	No	Yes	Yes	Yes	No	No	Yes	Positive	Negative	Positive	2	0	2	0	2	3	0	2	1	3	2	2	3	2	1	1	2	3	0	1	2	68	30	6	32	Extremely severe	Normal	Severe
Middle age	Male	University	Unmarried	Up to 4	20000 to 50000 BDT	Rural	Good	No	No	Yes	Yes	No	No	Yes	Positive	Positive	Positive	2	2	2	1	2	1	1	2	2	2	1	2	2	2	3	2	1	2	2	1	1	72	24	24	24	Severe	Extremely severe	Moderate
Younger age	Female	University	Unmarried	Up to 4	20000 to 50000 BDT	Rural	Good	No	Yes	Yes	Yes	No	No	Yes	Positive	Positive	Positive	2	2	2	0	2	3	1	2	3	1	2	3	3	3	3	3	3	3	2	2	2	94	32	26	36	Extremely severe	Extremely severe	Extremely severe
Younger age	Female	University	Unmarried	Up to 4	20000 to 50000 BDT	Rural	Good	No	Yes	Yes	Yes	No	No	Yes	Positive	Positive	Positive	2	2	2	2	3	3	2	3	3	3	3	3	3	3	3	3	3	3	2	3	3	114	40	34	40	Extremely severe	Extremely severe	Extremely severe
Younger age	Female	University	Unmarried	Up to 4	20000 to 50000 BDT	Rural	Good	No	Yes	Yes	Yes	No	No	No	Negative	Negative	Negative	0	0	0	0	0	0	0	0	0	0	0	0	0	0	0	0	0	0	0	0	0	0	0	0	0	Normal	Normal	Normal
Younger age	Female	University	Unmarried	Up to 4	20000 to 50000 BDT	Rural	Good	No	Yes	Yes	Yes	No	No	No	Negative	Negative	Negative	0	0	0	0	0	0	0	0	0	0	0	0	0	0	0	0	0	0	0	0	0	0	0	0	0	Normal	Normal	Normal
Younger age	Female	Bellow university	Unmarried	Up to 4	20000 to 50000 BDT	Rural	Good	No	Yes	Yes	Yes	No	No	No	Negative	Negative	Negative	0	0	0	0	0	0	0	0	0	0	0	0	0	0	0	0	0	0	0	0	0	0	0	0	0	Normal	Normal	Normal
Younger age	Male	University	Unmarried	Up to 4	20000 to 50000 BDT	Rural	Good	No	Yes	Yes	Yes	No	No	No	Negative	Negative	Negative	1	0	0	0	0	0	0	0	0	2	0	1	1	1	0	0	0	0	0	0	1	14	8	0	6	Normal	Normal	Normal
Younger age	Male	University	Unmarried	Up to 4	20000 to 50000 BDT	Rural	Good	No	Yes	Yes	Yes	No	No	No	Negative	Negative	Negative	2	1	1	0	1	0	0	0	0	0	0	0	1	2	0	0	0	0	0	1	0	18	6	4	8	Normal	Normal	Normal
Younger age	Male	Bellow university	Unmarried	Up to 4	20000 to 50000 BDT	Rural	Good	No	No	Yes	Yes	No	No	No	Negative	Negative	Negative	2	2	0	0	2	0	0	0	0	0	1	1	0	3	0	0	0	0	0	0	0	22	4	4	14	Normal	Normal	Normal
Younger age	Male	University	Unmarried	Up to 4	20000 to 50000 BDT	Rural	Good	No	No	Yes	Yes	No	No	No	Negative	Negative	Negative	0	0	1	0	2	1	0	1	0	1	2	1	0	2	0	0	0	1	0	0	0	24	8	0	16	Normal	Normal	Mild
Younger age	Male	Bellow university	Unmarried	Up to 4	20000 to 50000 BDT	Rural	Good	No	Yes	Yes	Yes	No	No	No	Positive	Positive	Negative	0	2	2	0	2	1	0	0	1	1	1	0	1	1	1	1	1	0	0	1	1	34	18	10	6	Moderate	Moderate	Normal
Younger age	Male	University	Unmarried	Up to 4	20000 to 50000 BDT	Rural	Good	No	No	Yes	Yes	No	No	No	Positive	Negative	Positive	1	0	0	0	3	2	0	2	1	2	1	2	1	1	2	2	0	1	0	0	0	42	16	6	20	Moderate	Normal	Moderate
Younger age	Female	University	Unmarried	Up to 4	20000 to 50000 BDT	Rural	Good	No	Yes	Yes	Yes	No	No	No	Positive	Positive	Negative	2	1	1	2	1	1	0	0	0	0	0	1	3	2	0	0	0	2	2	1	2	42	14	12	16	Moderate	Moderate	Mild
Younger age	Male	University	Unmarried	Up to 4	20000 to 50000 BDT	Rural	Good	No	No	Yes	Yes	No	No	No	Positive	Negative	Positive	1	1	2	0	2	1	0	1	1	1	2	3	2	2	0	2	0	0	0	1	1	46	20	6	20	Moderate	Normal	Moderate
Younger age	Male	University	Unmarried	Up to 4	20000 to 50000 BDT	Rural	Good	No	No	Yes	Yes	No	No	No	Positive	Negative	Positive	1	0	1	0	2	3	0	2	2	1	2	3	2	2	1	1	0	0	0	1	0	48	14	8	26	Moderate	Mild	Severe
Younger age	Male	University	Unmarried	Up to 4	20000 to 50000 BDT	Rural	Good	No	No	Yes	Yes	No	No	No	Negative	Positive	Negative	2	2	0	1	2	0	1	3	3	1	1	1	2	0	1	1	0	1	2	0	0	48	12	20	16	Mild	Extremely severe	Mild
Younger age	Male	University	Unmarried	Up to 4	20000 to 50000 BDT	Rural	Good	No	Yes	Yes	Yes	No	No	No	Positive	Positive	Positive	2	1	2	0	0	1	0	2	1	2	3	2	2	0	2	0	0	3	0	1	1	50	14	10	26	Moderate	Moderate	Severe
Younger age	Female	University	Unmarried	Up to 4	20000 to 50000 BDT	Rural	Good	No	No	Yes	Yes	No	No	No	Positive	Negative	Positive	2	0	1	0	2	1	0	0	0	2	2	2	3	2	1	3	0	2	0	1	3	54	28	4	22	Extremely severe	Normal	Moderate
Younger age	Female	University	Unmarried	Up to 4	20000 to 50000 BDT	Rural	Good	No	Yes	Yes	Yes	No	No	No	Positive	Negative	Positive	0	0	2	0	1	1	0	1	1	3	3	2	2	2	0	1	2	3	1	1	3	58	28	6	24	Extremely severe	Normal	Moderate
Younger age	Male	University	Unmarried	Up to 4	20000 to 50000 BDT	Rural	Good	No	Yes	Yes	Yes	No	No	No	Negative	Positive	Positive	0	2	0	2	1	2	0	2	3	0	2	3	1	2	2	1	1	2	2	1	2	62	12	24	26	Mild	Extremely severe	Severe
Younger age	Male	University	Unmarried	Up to 4	20000 to 50000 BDT	Rural	Good	No	No	Yes	Yes	No	No	No	Positive	Positive	Positive	2	0	1	0	2	2	0	2	2	2	3	2	2	2	2	3	0	3	1	2	1	68	22	14	32	Severe	Moderate	Severe
Younger age	Female	University	Unmarried	Up to 4	20000 to 50000 BDT	Rural	Good	No	No	Yes	Yes	No	No	No	Positive	Positive	Positive	2	2	0	0	3	3	1	3	3	0	3	3	2	2	3	3	0	3	1	2	2	82	20	24	38	Moderate	Extremely severe	Extremely severe
Younger age	Female	University	Unmarried	Up to 4	20000 to 50000 BDT	Rural	Good	No	No	Yes	Yes	No	No	No	Positive	Positive	Positive	2	2	0	0	3	3	1	3	3	0	3	3	2	2	3	3	0	3	1	2	2	82	20	24	38	Moderate	Extremely severe	Extremely severe
Younger age	Female	University	Unmarried	Up to 4	20000 to 50000 BDT	Rural	Good	No	No	Yes	Yes	No	No	No	Positive	Positive	Positive	2	2	0	0	3	3	1	3	3	0	3	3	2	2	3	3	0	3	1	2	2	82	20	24	38	Moderate	Extremely severe	Extremely severe
Younger age	Female	University	Unmarried	Up to 4	20000 to 50000 BDT	Rural	Good	No	No	Yes	Yes	No	No	No	Positive	Positive	Positive	2	2	0	0	3	3	1	3	3	0	3	3	2	2	3	3	0	3	1	2	2	82	20	24	38	Moderate	Extremely severe	Extremely severe
Younger age	Female	University	Unmarried	Up to 4	20000 to 50000 BDT	Rural	Good	No	Yes	Yes	Yes	No	No	No	Positive	Positive	Positive	2	1	2	0	2	2	2	2	2	0	3	3	3	2	3	3	3	3	2	2	2	88	30	24	34	Extremely severe	Extremely severe	Extremely severe
Younger age	Female	University	Unmarried	Up to 4	20000 to 50000 BDT	Rural	Good	No	Yes	Yes	Yes	No	No	No	Positive	Positive	Positive	2	0	3	0	3	3	0	3	3	3	3	2	2	3	2	3	2	3	1	2	3	92	38	16	38	Extremely severe	Severe	Extremely severe
Younger age	Female	University	Unmarried	Up to 4	20000 to 50000 BDT	Rural	Good	No	No	Yes	No	No	No	No	Negative	Negative	Negative	2	0	0	0	0	2	0	0	0	0	0	0	0	0	0	0	0	0	0	0	0	8	0	0	8	Normal	Normal	Normal
Younger age	Male	University	Unmarried	Up to 4	20000 to 50000 BDT	Rural	Good	No	Yes	Yes	No	No	No	No	Positive	Positive	Negative	1	2	2	1	1	0	0	1	1	1	1	1	2	0	1	2	1	2	1	2	1	48	20	16	12	Moderate	Severe	Normal
Younger age	Male	Bellow university	Unmarried	Up to 4	20000 to 50000 BDT	Rural	Good	No	Yes	No	Yes	Yes	No	Yes	Positive	Negative	Negative	2	2	0	0	2	0	0	0	0	2	0	2	3	1	0	0	0	0	0	0	0	28	14	4	10	Moderate	Normal	Normal
Younger age	Male	University	Unmarried	Up to 4	20000 to 50000 BDT	Rural	Good	No	Yes	No	Yes	Yes	No	No	Negative	Positive	Negative	2	2	0	0	1	1	0	0	2	0	0	2	1	1	1	1	0	0	0	0	0	28	6	10	12	Normal	Moderate	Normal
Younger age	Male	University	Unmarried	Up to 4	20000 to 50000 BDT	Rural	Good	No	Yes	No	Yes	No	No	Yes	Positive	Negative	Positive	2	0	1	0	2	2	1	1	0	2	1	0	2	2	1	2	1	2	1	0	2	50	24	6	20	Severe	Normal	Moderate
Younger age	Female	University	Unmarried	Up to 4	20000 to 50000 BDT	Rural	Good	No	No	No	Yes	No	No	No	Positive	Positive	Positive	2	2	0	0	3	2	2	2	2	0	2	2	2	2	2	3	0	3	0	1	2	68	20	18	30	Moderate	Severe	Severe
Younger age	Male	University	Unmarried	Up to 4	20000 to 50000 BDT	Rural	Good	No	No	No	No	No	No	Yes	Positive	Negative	Negative	1	0	1	0	2	1	0	0	2	1	0	1	2	0	2	2	0	1	0	0	1	34	18	8	8	Moderate	Mild	Normal
Younger age	Female	University	Unmarried	Up to 4	20000 to 50000 BDT	Rural	Good	No	No	No	No	No	No	No	Negative	Negative	Negative	0	0	0	0	0	0	0	0	0	0	0	0	0	0	0	0	0	0	0	0	0	0	0	0	0	Normal	Normal	Normal
Younger age	Male	University	Unmarried	Up to 4	20000 to 50000 BDT	Rural	Good	No	No	No	No	No	No	No	Negative	Negative	Negative	0	0	0	0	0	0	0	0	0	0	0	0	0	0	1	1	0	0	0	0	1	6	4	2	0	Normal	Normal	Normal
Younger age	Male	Bellow university	Unmarried	Up to 4	20000 to 50000 BDT	Rural	Good	No	Yes	No	No	No	No	No	Negative	Negative	Negative	0	0	0	0	0	0	0	0	0	0	0	2	2	0	1	0	0	0	0	0	0	10	4	2	4	Normal	Normal	Normal
Younger age	Female	University	Unmarried	Up to 4	20000 to 50000 BDT	Rural	Good	No	Yes	No	No	No	No	No	Negative	Negative	Negative	0	0	0	2	1	0	1	0	0	0	0	0	0	2	0	0	1	0	0	0	0	14	4	6	4	Normal	Normal	Normal
Younger age	Male	University	Unmarried	Up to 4	20000 to 50000 BDT	Rural	Good	No	Yes	No	No	No	No	No	Negative	Negative	Negative	0	0	1	0	1	1	0	0	0	0	0	0	2	0	0	0	1	1	0	0	0	14	10	0	4	Mild	Normal	Normal
Younger age	Male	Bellow university	Unmarried	Up to 4	20000 to 50000 BDT	Rural	Good	No	Yes	No	No	No	No	No	Negative	Negative	Negative	1	0	1	0	0	0	0	1	0	0	0	0	2	1	1	1	0	1	0	0	0	18	8	2	8	Normal	Normal	Normal
Younger age	Male	University	Unmarried	Up to 4	20000 to 50000 BDT	Rural	Good	No	Yes	No	No	No	No	No	Negative	Negative	Negative	1	0	0	0	1	2	0	0	0	0	0	2	1	2	0	1	0	0	0	0	0	20	6	0	14	Normal	Normal	Normal
Younger age	Female	University	Unmarried	Up to 4	20000 to 50000 BDT	Rural	Good	No	Yes	No	No	No	No	No	Negative	Negative	Negative	0	0	0	0	0	2	0	1	1	0	2	0	2	2	0	0	0	2	0	0	0	24	4	2	18	Normal	Normal	Mild
Younger age	Male	University	Unmarried	Up to 4	20000 to 50000 BDT	Rural	Good	No	No	No	No	No	No	No	Negative	Negative	Negative	0	0	1	0	1	2	0	1	1	2	1	1	0	1	1	1	0	0	0	0	0	26	10	4	12	Mild	Normal	Normal
Younger age	Male	University	Unmarried	Up to 4	20000 to 50000 BDT	Rural	Good	No	No	No	No	No	No	No	Negative	Negative	Negative	2	1	0	1	2	1	0	1	1	1	0	2	1	0	0	0	0	0	0	0	0	26	8	6	12	Normal	Normal	Normal
Younger age	Male	Bellow university	Unmarried	Up to 4	20000 to 50000 BDT	Rural	Good	No	No	No	No	No	No	No	Positive	Negative	Negative	2	0	2	0	1	0	0	2	1	1	1	0	1	1	1	1	2	1	0	1	1	38	18	6	14	Moderate	Normal	Normal
Younger age	Male	University	Unmarried	Up to 4	20000 to 50000 BDT	Rural	Good	No	No	No	No	No	No	No	Positive	Negative	Negative	2	1	0	0	0	1	0	2	0	2	0	2	0	2	2	2	2	0	0	0	2	40	16	6	18	Moderate	Normal	Mild
Younger age	Female	University	Unmarried	Up to 4	20000 to 50000 BDT	Rural	Good	No	No	No	No	No	No	No	Positive	Positive	Negative	1	1	0	1	1	0	0	0	0	1	2	0	2	2	2	2	1	1	2	2	2	46	18	16	12	Moderate	Severe	Normal
Younger age	Male	University	Unmarried	Up to 4	20000 to 50000 BDT	Rural	Good	No	Yes	No	No	No	No	No	Positive	Positive	Negative	0	2	0	0	2	1	2	2	2	2	2	1	2	2	2	2	0	0	0	0	0	48	16	16	16	Moderate	Severe	Mild
Younger age	Male	University	Unmarried	Up to 4	20000 to 50000 BDT	Rural	Good	No	Yes	No	No	No	No	No	Positive	Positive	Negative	0	2	0	0	2	1	2	2	2	2	2	1	2	2	2	2	0	0	0	0	0	48	16	16	16	Moderate	Severe	Mild
Younger age	Male	University	Unmarried	Up to 4	20000 to 50000 BDT	Rural	Good	No	No	No	No	No	No	No	Positive	Positive	Positive	1	1	2	0	2	1	0	1	2	2	2	3	2	1	1	1	1	2	1	0	2	56	24	10	22	Severe	Moderate	Moderate
Younger age	Female	University	Unmarried	Up to 4	20000 to 50000 BDT	Rural	Good	No	Yes	No	No	No	No	No	Positive	Positive	Positive	2	0	2	0	2	2	0	1	0	2	2	3	2	2	2	1	0	1	1	2	1	56	20	10	26	Moderate	Moderate	Severe
Younger age	Male	University	Unmarried	Up to 4	20000 to 50000 BDT	Rural	Good	No	No	No	No	No	No	No	Positive	Positive	Positive	2	0	1	0	3	3	0	3	2	0	3	3	3	3	3	0	1	3	0	2	3	76	22	14	40	Severe	Moderate	Extremely severe
Younger age	Male	University	Unmarried	Up to 4	20000 to 50000 BDT	Rural	Good	No	No	No	No	No	No	No	Positive	Positive	Positive	2	2	3	2	3	2	1	0	2	0	3	2	2	2	2	2	2	2	1	1	3	78	30	22	26	Extremely severe	Extremely severe	Severe
Younger age	Female	University	Unmarried	Up to 4	20000 to 50000 BDT	Rural	Good	No	No	No	No	No	No	No	Positive	Positive	Positive	2	2	2	2	3	2	2	2	2	2	2	3	2	2	2	2	0	2	2	2	2	84	26	28	30	Severe	Extremely severe	Severe
Younger age	Female	University	Unmarried	Up to 4	20000 to 50000 BDT	Rural	Good	No	Yes	No	No	No	No	No	Positive	Positive	Positive	2	2	1	0	2	1	0	2	3	3	2	3	3	3	3	1	2	3	1	2	3	84	30	22	32	Extremely severe	Extremely severe	Severe
Younger age	Female	University	Unmarried	Up to 4	20000 to 50000 BDT	Rural	Bad	No	No	Yes	Yes	Yes	No	Yes	Positive	Positive	Positive	2	3	1	1	0	3	2	2	3	2	3	2	3	3	3	3	0	0	2	2	2	84	22	32	30	Severe	Extremely severe	Severe
Middle age	Male	University	Unmarried	Up to 4	20000 to 50000 BDT	Rural	Bad	No	No	Yes	Yes	Yes	No	Yes	Positive	Positive	Positive	3	3	3	2	2	3	3	3	3	2	3	3	3	3	3	3	3	3	3	3	3	120	38	40	42	Extremely severe	Extremely severe	Extremely severe
Younger age	Male	University	Unmarried	Up to 4	20000 to 50000 BDT	Rural	Bad	No	No	Yes	Yes	No	No	Yes	Positive	Negative	Negative	2	2	2	0	2	0	0	0	0	0	0	0	2	2	2	2	2	2	0	0	0	40	20	8	12	Moderate	Mild	Normal
Younger age	Female	University	Unmarried	Up to 4	20000 to 50000 BDT	Urban	Good	Yes	Yes	Yes	Yes	Yes	Yes	Yes	Negative	Negative	Negative	2	1	1	1	1	2	0	0	0	0	0	1	1	2	0	2	1	1	0	1	0	34	12	6	16	Mild	Normal	Mild
Younger age	Male	University	Unmarried	Up to 4	20000 to 50000 BDT	Urban	Good	Yes	Yes	Yes	Yes	Yes	Yes	Yes	Positive	Positive	Negative	1	1	2	2	1	0	2	1	0	2	3	1	1	0	0	1	0	1	0	2	2	46	18	14	14	Moderate	Moderate	Normal
Younger age	Male	Bellow university	Unmarried	Up to 4	20000 to 50000 BDT	Urban	Good	Yes	No	Yes	Yes	Yes	Yes	Yes	Positive	Positive	Positive	1	1	2	2	1	2	2	1	2	1	2	2	2	1	2	2	1	2	2	2	2	70	22	26	22	Severe	Extremely severe	Moderate
Younger age	Male	Bellow university	Unmarried	Up to 4	20000 to 50000 BDT	Urban	Good	Yes	Yes	Yes	Yes	Yes	Yes	Yes	Positive	Positive	Positive	1	1	0	1	0	2	1	3	2	2	2	1	3	2	1	1	3	2	3	3	3	74	24	24	26	Severe	Extremely severe	Severe
Younger age	Female	University	Unmarried	Up to 4	20000 to 50000 BDT	Urban	Good	Yes	Yes	Yes	Yes	Yes	No	Yes	Positive	Positive	Positive	2	2	1	0	1	2	1	2	2	2	3	2	3	1	2	2	0	2	0	1	2	66	22	16	28	Severe	Severe	Severe
Younger age	Male	University	Unmarried	Up to 4	20000 to 50000 BDT	Urban	Good	Yes	Yes	Yes	Yes	Yes	No	Yes	Positive	Positive	Positive	2	2	2	2	2	2	1	2	1	2	1	1	1	2	2	2	2	2	2	2	2	74	26	24	24	Severe	Extremely severe	Moderate
Younger age	Male	University	Unmarried	Up to 4	20000 to 50000 BDT	Urban	Good	Yes	Yes	Yes	Yes	Yes	No	Yes	Positive	Positive	Positive	2	2	2	2	2	2	2	2	2	2	2	2	2	2	2	2	2	2	2	2	2	84	28	28	28	Extremely severe	Extremely severe	Severe
Younger age	Male	Bellow university	Unmarried	Up to 4	20000 to 50000 BDT	Urban	Good	Yes	Yes	Yes	Yes	Yes	No	No	Positive	Positive	Positive	2	2	2	0	2	1	0	0	2	1	1	3	2	2	0	3	1	1	2	2	1	60	24	16	20	Severe	Severe	Moderate
Younger age	Female	University	Unmarried	Up to 4	20000 to 50000 BDT	Urban	Good	Yes	Yes	Yes	Yes	No	Yes	Yes	Positive	Positive	Negative	0	1	1	0	0	0	0	1	1	2	1	2	3	1	1	1	1	0	0	3	3	44	22	12	10	Severe	Moderate	Normal
Younger age	Male	University	Unmarried	Up to 4	20000 to 50000 BDT	Urban	Good	Yes	Yes	Yes	Yes	No	Yes	No	Positive	Positive	Negative	2	1	0	0	3	2	1	1	0	0	0	0	1	1	0	0	1	0	2	2	3	40	16	12	12	Moderate	Moderate	Normal
Younger age	Male	University	Unmarried	Up to 4	20000 to 50000 BDT	Urban	Good	Yes	Yes	Yes	Yes	No	No	No	Positive	Positive	Negative	1	1	1	0	1	1	0	1	1	1	1	1	1	1	1	1	1	1	1	1	1	38	14	10	14	Moderate	Moderate	Normal
Younger age	Female	University	Unmarried	Up to 4	20000 to 50000 BDT	Urban	Good	Yes	Yes	Yes	Yes	No	No	No	Positive	Negative	Positive	2	2	1	0	2	2	0	1	1	0	3	3	3	3	1	2	1	1	0	0	0	56	18	8	30	Moderate	Mild	Severe
Younger age	Male	University	Unmarried	Up to 4	20000 to 50000 BDT	Urban	Good	Yes	Yes	Yes	Yes	No	No	No	Positive	Positive	Positive	1	0	2	0	1	2	0	2	3	2	2	3	3	3	2	2	1	2	1	0	1	66	24	12	30	Severe	Moderate	Severe
Younger age	Male	University	Unmarried	Up to 4	20000 to 50000 BDT	Urban	Good	Yes	No	Yes	No	No	No	No	Negative	Positive	Negative	0	1	1	2	3	2	3	3	2	0	1	1	1	2	1	0	0	0	0	0	0	46	10	18	18	Mild	Severe	Mild
Younger age	Female	University	Unmarried	Up to 4	20000 to 50000 BDT	Urban	Good	Yes	Yes	No	Yes	No	No	No	Positive	Positive	Positive	2	1	3	0	3	3	2	3	3	2	3	3	2	2	3	3	1	2	2	2	2	94	32	26	36	Extremely severe	Extremely severe	Extremely severe
Younger age	Male	Bellow university	Unmarried	Up to 4	20000 to 50000 BDT	Urban	Good	Yes	Yes	No	No	No	No	No	Negative	Negative	Negative	0	0	0	0	0	0	0	0	0	0	0	0	0	0	0	0	0	1	2	1	1	10	2	6	2	Normal	Normal	Normal
Younger age	Male	Bellow university	Unmarried	Up to 4	20000 to 50000 BDT	Urban	Good	Yes	No	No	No	No	No	No	Negative	Negative	Negative	0	0	2	0	2	1	0	2	0	0	0	0	0	3	0	1	1	1	0	0	0	26	12	0	14	Mild	Normal	Normal
Younger age	Male	Bellow university	Unmarried	Up to 4	20000 to 50000 BDT	Urban	Good	No	Yes	Yes	Yes	Yes	Yes	Yes	Negative	Negative	Negative	0	0	0	0	0	0	0	0	0	0	0	2	0	2	0	0	0	0	0	0	2	12	4	0	8	Normal	Normal	Normal
Younger age	Female	University	Unmarried	Up to 4	20000 to 50000 BDT	Urban	Good	No	Yes	Yes	Yes	Yes	Yes	Yes	Negative	Negative	Negative	2	1	0	0	0	0	0	1	0	0	0	2	1	1	2	0	0	0	0	0	0	20	2	6	12	Normal	Normal	Normal
Younger age	Female	University	Unmarried	Up to 4	20000 to 50000 BDT	Urban	Good	No	Yes	Yes	Yes	Yes	Yes	Yes	Positive	Positive	Positive	2	0	1	0	0	0	0	2	2	2	2	2	2	2	0	1	1	2	1	2	2	52	18	10	24	Moderate	Moderate	Moderate
Younger age	Male	Bellow university	Unmarried	Up to 4	20000 to 50000 BDT	Urban	Good	No	Yes	Yes	Yes	Yes	Yes	Yes	Positive	Positive	Negative	1	1	1	2	1	1	1	1	1	1	1	1	2	1	1	2	1	1	2	1	2	52	20	18	14	Moderate	Severe	Normal
Younger age	Female	Bellow university	Unmarried	Up to 4	20000 to 50000 BDT	Urban	Good	No	Yes	Yes	Yes	Yes	Yes	Yes	Positive	Positive	Positive	1	0	1	1	2	1	2	1	2	1	2	2	1	1	2	2	1	2	1	2	1	58	18	20	20	Moderate	Extremely severe	Moderate
Younger age	Male	Bellow university	Unmarried	Up to 4	20000 to 50000 BDT	Urban	Good	No	Yes	Yes	Yes	Yes	Yes	Yes	Positive	Positive	Negative	2	2	2	2	2	1	0	1	2	1	1	1	1	2	1	1	2	1	2	2	1	60	20	22	18	Moderate	Extremely severe	Mild
Younger age	Female	University	Unmarried	Up to 4	20000 to 50000 BDT	Urban	Good	No	Yes	Yes	Yes	Yes	Yes	Yes	Positive	Positive	Positive	3	2	0	2	2	2	0	2	2	2	2	1	1	2	2	1	0	1	0	1	2	60	16	18	26	Moderate	Severe	Severe
Younger age	Male	Bellow university	Unmarried	Up to 4	20000 to 50000 BDT	Urban	Good	No	Yes	Yes	Yes	Yes	Yes	Yes	Positive	Positive	Positive	1	2	2	1	1	2	1	2	1	1	2	1	2	1	1	2	1	1	2	1	2	60	22	18	20	Severe	Severe	Moderate
Younger age	Female	Bellow university	Unmarried	Up to 4	20000 to 50000 BDT	Urban	Good	No	Yes	Yes	Yes	Yes	Yes	Yes	Positive	Positive	Positive	2	1	1	1	2	1	1	1	2	1	2	1	2	1	1	2	2	2	1	2	1	60	22	18	20	Severe	Severe	Moderate
Middle age	Female	Bellow university	Unmarried	Up to 4	20000 to 50000 BDT	Urban	Good	No	No	Yes	Yes	Yes	Yes	Yes	Positive	Positive	Positive	1	0	1	1	2	2	2	2	2	2	1	1	2	1	1	2	2	2	1	1	1	60	24	16	20	Severe	Severe	Moderate
Younger age	Female	University	Unmarried	Up to 4	20000 to 50000 BDT	Urban	Good	No	Yes	Yes	Yes	Yes	Yes	Yes	Positive	Positive	Negative	1	1	2	1	2	1	2	1	2	1	2	1	2	1	2	1	2	1	2	1	1	60	22	22	16	Severe	Extremely severe	Mild
Younger age	Male	Bellow university	Unmarried	Up to 4	20000 to 50000 BDT	Urban	Good	No	Yes	Yes	Yes	Yes	Yes	Yes	Positive	Positive	Positive	1	2	1	2	1	1	1	2	1	2	1	2	1	2	1	2	1	2	1	2	2	62	20	20	22	Moderate	Extremely severe	Moderate
Younger age	Male	Bellow university	Unmarried	Up to 4	20000 to 50000 BDT	Urban	Good	No	Yes	Yes	Yes	Yes	Yes	Yes	Positive	Positive	Positive	1	2	1	2	1	2	1	2	2	1	1	2	1	1	2	2	1	2	1	2	1	62	16	24	22	Moderate	Extremely severe	Moderate
Younger age	Female	Bellow university	Unmarried	Up to 4	20000 to 50000 BDT	Urban	Good	No	Yes	Yes	Yes	Yes	Yes	Yes	Positive	Positive	Positive	1	2	1	2	1	2	1	2	1	2	2	1	2	1	1	2	1	2	1	2	1	62	20	20	22	Moderate	Extremely severe	Moderate
Younger age	Male	Bellow university	Unmarried	Up to 4	20000 to 50000 BDT	Urban	Good	No	Yes	Yes	Yes	Yes	Yes	Yes	Positive	Positive	Negative	1	2	1	2	1	1	2	1	2	1	2	1	2	1	2	1	2	1	2	1	2	62	20	26	16	Moderate	Extremely severe	Mild
Younger age	Male	Bellow university	Unmarried	Up to 4	20000 to 50000 BDT	Urban	Good	No	Yes	Yes	Yes	Yes	Yes	Yes	Positive	Positive	Positive	2	1	1	2	1	2	1	2	1	2	1	1	2	1	2	1	2	2	1	2	1	62	20	20	22	Moderate	Extremely severe	Moderate
Younger age	Female	Bellow university	Unmarried	Up to 4	20000 to 50000 BDT	Urban	Good	No	Yes	Yes	Yes	Yes	Yes	Yes	Positive	Positive	Negative	0	1	2	2	1	2	1	1	1	2	1	1	2	1	2	2	1	2	2	2	2	62	24	22	16	Severe	Extremely severe	Mild
Younger age	Male	Bellow university	Unmarried	Up to 4	20000 to 50000 BDT	Urban	Good	No	Yes	Yes	Yes	Yes	Yes	Yes	Positive	Positive	Positive	1	2	1	2	1	2	1	2	1	2	1	2	1	2	1	2	1	1	2	2	2	64	20	22	22	Moderate	Extremely severe	Moderate
Younger age	Male	Bellow university	Unmarried	Up to 4	20000 to 50000 BDT	Urban	Good	No	Yes	Yes	Yes	Yes	Yes	Yes	Positive	Positive	Positive	2	1	2	2	1	2	1	2	1	2	1	2	1	2	2	1	1	2	1	2	1	64	18	20	26	Moderate	Extremely severe	Severe
Younger age	Male	Bellow university	Unmarried	Up to 4	20000 to 50000 BDT	Urban	Good	No	Yes	Yes	Yes	Yes	Yes	Yes	Positive	Positive	Positive	1	2	1	2	1	2	2	1	2	1	2	2	1	1	2	1	1	2	1	2	2	64	16	26	22	Moderate	Extremely severe	Moderate
Younger age	Male	University	Unmarried	Up to 4	20000 to 50000 BDT	Urban	Good	No	Yes	Yes	Yes	Yes	Yes	Yes	Positive	Positive	Positive	2	1	2	1	2	1	2	1	2	1	2	1	2	2	1	2	1	2	1	2	1	64	22	20	22	Severe	Extremely severe	Moderate
Younger age	Male	Bellow university	Unmarried	Up to 4	20000 to 50000 BDT	Urban	Good	No	Yes	Yes	Yes	Yes	Yes	Yes	Positive	Positive	Positive	2	1	1	2	2	1	2	1	1	2	1	1	2	2	1	2	2	2	1	2	1	64	24	20	20	Severe	Extremely severe	Moderate
Younger age	Male	Bellow university	Unmarried	Up to 4	20000 to 50000 BDT	Urban	Good	No	Yes	Yes	Yes	Yes	Yes	Yes	Positive	Positive	Negative	2	1	2	1	2	1	2	1	2	1	2	1	2	1	2	1	2	1	2	1	2	64	24	22	18	Severe	Extremely severe	Mild
Younger age	Male	Bellow university	Unmarried	Up to 4	20000 to 50000 BDT	Urban	Good	No	Yes	Yes	Yes	Yes	Yes	Yes	Positive	Positive	Negative	2	1	2	1	2	1	2	1	2	1	2	1	2	1	2	1	2	1	2	1	2	64	24	22	18	Severe	Extremely severe	Mild
Younger age	Female	Bellow university	Unmarried	Up to 4	20000 to 50000 BDT	Urban	Good	No	Yes	Yes	Yes	Yes	Yes	Yes	Positive	Positive	Positive	1	3	1	1	2	1	2	2	1	1	2	2	1	1	1	2	2	1	2	2	2	66	22	24	20	Severe	Extremely severe	Moderate
Younger age	Female	Bellow university	Unmarried	Up to 4	20000 to 50000 BDT	Urban	Good	No	Yes	Yes	Yes	Yes	Yes	Yes	Positive	Positive	Positive	1	2	1	2	2	2	2	2	2	1	2	1	1	2	2	1	2	2	1	1	1	66	18	24	24	Moderate	Extremely severe	Moderate
Younger age	Male	Bellow university	Unmarried	Up to 4	20000 to 50000 BDT	Urban	Good	No	Yes	Yes	Yes	Yes	Yes	Yes	Positive	Positive	Positive	2	1	2	1	2	2	2	1	2	2	1	2	1	1	2	1	1	2	1	2	2	66	22	22	22	Severe	Extremely severe	Moderate
Younger age	Male	Bellow university	Unmarried	Up to 4	20000 to 50000 BDT	Urban	Good	No	Yes	Yes	Yes	Yes	Yes	Yes	Positive	Positive	Positive	1	2	1	2	1	1	1	2	2	2	1	2	2	2	2	2	2	1	1	2	1	66	22	24	20	Severe	Extremely severe	Moderate
Younger age	Female	Bellow university	Unmarried	Up to 4	20000 to 50000 BDT	Urban	Good	No	Yes	Yes	Yes	Yes	Yes	Yes	Positive	Positive	Positive	2	1	2	2	1	1	2	1	2	1	2	1	2	1	2	2	1	2	1	2	2	66	22	24	20	Severe	Extremely severe	Moderate
Younger age	Female	Bellow university	Unmarried	Up to 4	20000 to 50000 BDT	Urban	Good	No	Yes	Yes	Yes	Yes	Yes	Yes	Positive	Positive	Positive	1	2	1	2	1	2	1	2	1	2	2	1	2	1	2	2	2	1	1	2	2	66	24	22	20	Severe	Extremely severe	Moderate
Younger age	Male	Bellow university	Unmarried	Up to 4	20000 to 50000 BDT	Urban	Good	No	Yes	Yes	Yes	Yes	Yes	Yes	Positive	Positive	Positive	1	2	1	2	2	2	1	2	2	1	2	2	1	2	1	2	2	1	2	1	2	68	22	22	24	Severe	Extremely severe	Moderate
Younger age	Male	Bellow university	Unmarried	Up to 4	20000 to 50000 BDT	Urban	Good	No	Yes	Yes	Yes	Yes	Yes	Yes	Positive	Positive	Positive	1	2	1	2	2	2	1	2	2	1	2	2	1	2	1	2	2	1	2	1	2	68	22	22	24	Severe	Extremely severe	Moderate
Younger age	Female	Bellow university	Unmarried	Up to 4	20000 to 50000 BDT	Urban	Good	No	Yes	Yes	Yes	Yes	Yes	Yes	Positive	Positive	Positive	1	2	1	2	2	2	1	1	2	2	2	1	2	2	1	2	2	2	1	1	2	68	26	20	22	Severe	Extremely severe	Moderate
Younger age	Female	Bellow university	Unmarried	Up to 4	20000 to 50000 BDT	Urban	Good	No	Yes	Yes	Yes	Yes	Yes	Yes	Positive	Positive	Positive	2	1	1	2	2	1	2	2	1	1	2	2	2	1	1	2	2	2	1	2	2	68	24	20	24	Severe	Extremely severe	Moderate
Younger age	Male	Bellow university	Unmarried	Up to 4	20000 to 50000 BDT	Urban	Good	No	Yes	Yes	Yes	Yes	Yes	Yes	Positive	Positive	Negative	1	2	1	1	2	1	2	1	2	2	1	1	2	2	2	2	2	2	2	1	2	68	26	24	18	Severe	Extremely severe	Mild
Younger age	Female	Bellow university	Unmarried	Up to 4	20000 to 50000 BDT	Urban	Good	No	Yes	Yes	Yes	Yes	Yes	Yes	Positive	Positive	Positive	2	1	2	1	2	2	1	1	2	1	2	1	2	1	2	2	2	2	2	1	2	68	26	20	22	Severe	Extremely severe	Moderate
Younger age	Female	Bellow university	Unmarried	Up to 4	20000 to 50000 BDT	Urban	Good	No	Yes	Yes	Yes	Yes	Yes	Yes	Positive	Positive	Negative	1	1	2	1	2	1	2	1	2	1	2	1	2	1	2	2	2	2	2	2	2	68	26	24	18	Severe	Extremely severe	Mild
Younger age	Female	Bellow university	Unmarried	Up to 4	20000 to 50000 BDT	Urban	Good	No	Yes	Yes	Yes	Yes	Yes	Yes	Positive	Positive	Positive	1	2	2	1	2	2	1	2	1	1	2	2	2	2	1	2	2	2	2	2	1	70	24	20	26	Severe	Extremely severe	Severe
Younger age	Female	Bellow university	Unmarried	Up to 4	20000 to 50000 BDT	Urban	Good	No	Yes	Yes	Yes	Yes	Yes	Yes	Positive	Positive	Positive	1	1	2	2	2	2	2	2	2	1	2	2	2	1	2	2	1	2	1	2	1	70	22	24	24	Severe	Extremely severe	Moderate
Younger age	Female	Bellow university	Unmarried	Up to 4	20000 to 50000 BDT	Urban	Good	No	Yes	Yes	Yes	Yes	Yes	Yes	Positive	Positive	Positive	1	1	2	2	2	2	2	2	2	1	2	2	2	1	2	2	1	2	1	2	1	70	22	24	24	Severe	Extremely severe	Moderate
Younger age	Male	University	Unmarried	Up to 4	20000 to 50000 BDT	Urban	Good	No	Yes	Yes	Yes	Yes	Yes	Yes	Positive	Positive	Positive	2	1	1	2	0	2	3	2	1	0	1	0	1	3	2	2	3	2	2	3	3	72	20	28	24	Moderate	Extremely severe	Moderate
Younger age	Male	Bellow university	Unmarried	Up to 4	20000 to 50000 BDT	Urban	Good	No	Yes	Yes	Yes	Yes	Yes	Yes	Positive	Positive	Positive	1	1	2	1	2	2	2	1	1	1	2	2	2	2	2	2	2	2	2	2	2	72	26	22	24	Severe	Extremely severe	Moderate
Younger age	Female	Bellow university	Unmarried	Up to 4	20000 to 50000 BDT	Urban	Good	No	Yes	Yes	Yes	Yes	Yes	Yes	Positive	Positive	Positive	2	1	2	2	2	2	1	1	1	2	2	2	2	1	2	2	2	2	2	1	2	72	28	20	24	Extremely severe	Extremely severe	Moderate
Younger age	Female	University	Unmarried	Up to 4	20000 to 50000 BDT	Urban	Good	No	Yes	Yes	Yes	Yes	Yes	Yes	Positive	Positive	Positive	2	2	2	1	2	1	2	1	2	2	3	2	1	1	2	2	1	2	2	2	2	74	24	26	24	Severe	Extremely severe	Moderate
Younger age	Female	Bellow university	Unmarried	Up to 4	20000 to 50000 BDT	Urban	Good	No	Yes	Yes	Yes	Yes	Yes	Yes	Positive	Positive	Positive	2	1	1	2	2	1	2	2	2	1	2	2	2	2	2	2	1	2	2	2	2	74	22	26	26	Severe	Extremely severe	Severe
Younger age	Female	University	Unmarried	Up to 4	20000 to 50000 BDT	Urban	Good	No	Yes	Yes	Yes	Yes	Yes	Yes	Positive	Positive	Positive	1	2	2	2	2	2	1	1	2	2	2	2	2	2	2	1	2	2	2	2	2	76	26	26	24	Severe	Extremely severe	Moderate
Younger age	Male	Bellow university	Unmarried	Up to 4	20000 to 50000 BDT	Urban	Good	No	Yes	Yes	Yes	Yes	Yes	Yes	Positive	Positive	Positive	1	1	1	2	2	2	2	2	2	2	2	2	2	2	2	2	2	2	1	2	2	76	26	24	26	Severe	Extremely severe	Severe
Younger age	Female	Bellow university	Unmarried	Up to 4	20000 to 50000 BDT	Urban	Good	No	Yes	Yes	Yes	Yes	Yes	Yes	Positive	Positive	Positive	2	1	2	1	3	2	1	0	0	2	2	1	3	1	1	3	2	2	3	3	3	76	36	20	20	Extremely severe	Extremely severe	Moderate
Younger age	Male	Bellow university	Unmarried	Up to 4	20000 to 50000 BDT	Urban	Good	No	Yes	Yes	Yes	Yes	Yes	Yes	Positive	Positive	Positive	2	2	1	1	2	2	2	2	2	2	2	2	2	2	2	2	2	1	2	2	2	78	26	26	26	Severe	Extremely severe	Severe
Younger age	Male	University	Unmarried	Up to 4	20000 to 50000 BDT	Urban	Good	No	Yes	Yes	Yes	Yes	Yes	Yes	Positive	Positive	Positive	1	2	2	2	2	2	2	2	2	2	2	1	2	2	2	2	2	1	2	2	2	78	28	28	22	Extremely severe	Extremely severe	Moderate
Younger age	Male	University	Unmarried	Up to 4	20000 to 50000 BDT	Urban	Good	No	Yes	Yes	Yes	Yes	Yes	Yes	Positive	Positive	Positive	2	1	2	2	2	2	2	2	2	2	2	2	2	2	2	2	2	2	2	2	2	82	28	26	28	Extremely severe	Extremely severe	Severe
Younger age	Male	Bellow university	Unmarried	Up to 4	20000 to 50000 BDT	Urban	Good	No	Yes	Yes	Yes	Yes	Yes	Yes	Positive	Positive	Positive	2	2	2	2	2	2	2	2	2	2	2	2	2	2	2	2	2	2	2	2	2	84	28	28	28	Extremely severe	Extremely severe	Severe
Younger age	Male	University	Unmarried	Up to 4	20000 to 50000 BDT	Urban	Good	No	Yes	Yes	Yes	Yes	No	Yes	Negative	Negative	Negative	0	0	0	0	0	0	0	0	0	0	0	0	0	0	0	0	0	0	0	1	0	2	0	2	0	Normal	Normal	Normal
Younger age	Female	University	Unmarried	Up to 4	20000 to 50000 BDT	Urban	Good	No	Yes	Yes	Yes	Yes	No	Yes	Negative	Negative	Negative	2	1	1	0	0	0	0	0	1	0	0	0	1	0	0	0	0	0	0	0	0	12	4	4	4	Normal	Normal	Normal
Younger age	Male	University	Unmarried	Up to 4	20000 to 50000 BDT	Urban	Good	No	Yes	Yes	Yes	Yes	No	Yes	Negative	Negative	Negative	2	0	0	1	0	0	0	0	0	1	0	0	0	1	1	0	2	0	1	0	0	18	6	6	6	Normal	Normal	Normal
Younger age	Male	University	Unmarried	Up to 4	20000 to 50000 BDT	Urban	Good	No	Yes	Yes	Yes	Yes	No	Yes	Negative	Negative	Negative	2	0	0	1	1	0	0	0	0	2	0	2	0	0	1	0	0	0	0	0	0	18	6	4	8	Normal	Normal	Normal
Younger age	Female	Bellow university	Unmarried	Up to 4	20000 to 50000 BDT	Urban	Good	No	Yes	Yes	Yes	Yes	No	Yes	Negative	Negative	Negative	0	0	1	1	2	0	0	0	0	0	0	0	1	1	0	0	1	1	1	0	0	18	10	4	4	Mild	Normal	Normal
Younger age	Male	University	Unmarried	Up to 4	20000 to 50000 BDT	Urban	Good	No	Yes	Yes	Yes	Yes	No	Yes	Negative	Negative	Negative	0	0	0	0	0	0	0	1	1	2	1	0	0	2	1	1	0	0	0	0	2	22	10	4	8	Mild	Normal	Normal
Younger age	Male	University	Unmarried	Up to 4	20000 to 50000 BDT	Urban	Good	No	Yes	Yes	Yes	Yes	No	Yes	Positive	Negative	Negative	1	0	0	0	2	1	0	0	0	0	0	2	1	1	0	2	1	1	0	0	1	26	14	0	12	Moderate	Normal	Normal
Younger age	Female	University	Unmarried	Up to 4	20000 to 50000 BDT	Urban	Good	No	Yes	Yes	Yes	Yes	No	Yes	Negative	Negative	Negative	1	2	2	0	0	0	0	0	0	0	0	0	0	3	2	2	2	2	0	0	0	32	12	8	12	Mild	Mild	Normal
Younger age	Male	Bellow university	Unmarried	Up to 4	20000 to 50000 BDT	Urban	Good	No	Yes	Yes	Yes	Yes	No	Yes	Positive	Negative	Negative	1	0	0	0	2	2	0	1	0	2	0	3	2	1	0	1	1	0	0	0	0	32	16	0	16	Moderate	Normal	Mild
Younger age	Male	University	Unmarried	Up to 4	20000 to 50000 BDT	Urban	Good	No	Yes	Yes	Yes	Yes	No	Yes	Positive	Negative	Negative	2	0	1	0	1	0	0	2	1	3	1	0	1	2	1	1	0	0	0	0	2	36	18	4	14	Moderate	Normal	Normal
Younger age	Male	University	Unmarried	Up to 4	20000 to 50000 BDT	Urban	Good	No	Yes	Yes	Yes	Yes	No	Yes	Positive	Positive	Negative	1	1	1	0	2	1	0	1	1	2	2	0	1	1	2	0	0	1	0	1	1	38	14	10	14	Moderate	Moderate	Normal
Younger age	Male	University	Unmarried	Up to 4	20000 to 50000 BDT	Urban	Good	No	Yes	Yes	Yes	Yes	No	Yes	Positive	Negative	Negative	2	0	2	0	2	1	0	1	0	0	2	3	3	0	2	0	0	0	0	1	0	38	14	6	18	Moderate	Normal	Mild
Younger age	Male	University	Unmarried	Up to 4	20000 to 50000 BDT	Urban	Good	No	Yes	Yes	Yes	Yes	No	Yes	Positive	Negative	Negative	2	0	2	0	2	1	0	1	0	0	2	3	3	0	2	0	0	0	0	1	0	38	14	6	18	Moderate	Normal	Mild
Younger age	Female	University	Unmarried	Up to 4	20000 to 50000 BDT	Urban	Good	No	Yes	Yes	Yes	Yes	No	Yes	Positive	Negative	Negative	3	0	0	2	3	2	0	0	0	2	0	0	0	2	0	0	2	2	0	0	2	40	18	4	18	Moderate	Normal	Mild
Younger age	Female	Bellow university	Unmarried	Up to 4	20000 to 50000 BDT	Urban	Good	No	Yes	Yes	Yes	Yes	No	Yes	Negative	Positive	Negative	1	1	1	1	1	1	1	1	1	1	1	1	1	1	1	0	1	1	1	1	1	40	12	14	14	Mild	Moderate	Normal
Younger age	Male	University	Unmarried	Up to 4	20000 to 50000 BDT	Urban	Good	No	Yes	Yes	Yes	Yes	No	Yes	Positive	Negative	Negative	0	0	2	0	2	0	0	0	0	2	2	3	2	1	0	2	2	0	0	0	2	40	28	0	12	Extremely severe	Normal	Normal
Younger age	Male	University	Unmarried	Up to 4	20000 to 50000 BDT	Urban	Good	No	No	Yes	Yes	Yes	No	Yes	Positive	Negative	Negative	0	0	1	1	2	1	0	1	1	2	1	2	2	2	2	1	0	0	0	0	1	40	18	8	14	Moderate	Mild	Normal
Younger age	Female	University	Unmarried	Up to 4	20000 to 50000 BDT	Urban	Good	No	Yes	Yes	Yes	Yes	No	Yes	Positive	Positive	Negative	1	1	1	1	1	1	1	1	1	1	1	1	1	1	1	1	1	1	1	1	1	42	14	14	14	Moderate	Moderate	Normal
Younger age	Male	University	Unmarried	Up to 4	20000 to 50000 BDT	Urban	Good	No	Yes	Yes	Yes	Yes	No	Yes	Positive	Negative	Positive	2	0	0	0	1	2	0	1	1	2	2	1	3	2	0	1	2	0	0	0	3	46	24	2	20	Severe	Normal	Moderate
Younger age	Male	University	Unmarried	Up to 4	20000 to 50000 BDT	Urban	Good	No	Yes	Yes	Yes	Yes	No	Yes	Positive	Positive	Positive	2	1	0	0	2	3	0	1	2	2	1	1	1	1	1	1	1	2	1	1	0	48	14	12	22	Moderate	Moderate	Moderate
Younger age	Male	University	Unmarried	Up to 4	20000 to 50000 BDT	Urban	Good	No	Yes	Yes	Yes	Yes	No	Yes	Positive	Negative	Positive	2	2	2	0	2	3	0	0	0	1	1	2	2	2	1	2	0	0	0	0	2	48	22	6	20	Severe	Normal	Moderate
Younger age	Male	University	Unmarried	Up to 4	20000 to 50000 BDT	Urban	Good	No	Yes	Yes	Yes	Yes	No	Yes	Positive	Positive	Positive	0	0	0	0	0	2	1	1	1	1	2	1	2	2	2	2	2	2	0	2	2	50	18	12	20	Moderate	Moderate	Moderate
Younger age	Male	University	Unmarried	Up to 4	20000 to 50000 BDT	Urban	Good	No	Yes	Yes	Yes	Yes	No	Yes	Positive	Negative	Negative	2	1	2	0	2	2	0	0	0	2	2	1	2	2	2	2	1	0	0	1	1	50	24	8	18	Severe	Mild	Mild
Younger age	Male	University	Unmarried	Up to 4	20000 to 50000 BDT	Urban	Good	No	Yes	Yes	Yes	Yes	No	Yes	Negative	Positive	Negative	1	2	0	2	1	1	3	3	0	0	1	1	2	0	3	1	2	2	0	0	0	50	12	20	18	Mild	Extremely severe	Mild
Younger age	Female	Bellow university	Unmarried	Up to 4	20000 to 50000 BDT	Urban	Good	No	Yes	Yes	Yes	Yes	No	Yes	Positive	Negative	Positive	2	1	3	0	3	3	0	3	1	0	2	1	0	0	0	3	0	1	0	2	1	52	20	8	24	Moderate	Mild	Moderate
Younger age	Male	University	Unmarried	Up to 4	20000 to 50000 BDT	Urban	Good	No	No	Yes	Yes	Yes	No	Yes	Positive	Negative	Positive	1	0	1	0	1	0	0	1	1	2	2	2	2	3	1	2	1	2	1	1	2	52	22	8	22	Severe	Mild	Moderate
Younger age	Male	University	Unmarried	Up to 4	20000 to 50000 BDT	Urban	Good	No	Yes	Yes	Yes	Yes	No	Yes	Positive	Positive	Positive	2	2	2	1	2	2	0	0	1	1	2	2	2	1	1	2	1	1	1	0	0	52	20	12	20	Moderate	Moderate	Moderate
Younger age	Male	University	Unmarried	Up to 4	20000 to 50000 BDT	Urban	Good	No	Yes	Yes	Yes	Yes	No	Yes	Positive	Positive	Positive	2	3	1	0	2	0	0	2	0	0	2	2	2	3	2	0	2	2	0	1	1	54	16	12	26	Moderate	Moderate	Severe
Younger age	Male	Bellow university	Unmarried	Up to 4	20000 to 50000 BDT	Urban	Good	No	Yes	Yes	Yes	Yes	No	Yes	Positive	Positive	Positive	2	1	1	0	1	0	0	2	2	2	2	3	1	2	2	1	1	2	0	2	1	56	16	14	26	Moderate	Moderate	Severe
Younger age	Female	University	Unmarried	Up to 4	20000 to 50000 BDT	Urban	Good	No	Yes	Yes	Yes	Yes	No	Yes	Positive	Negative	Positive	2	0	1	0	3	2	0	2	0	1	2	2	2	2	2	3	1	0	0	1	2	56	26	6	24	Severe	Normal	Moderate
Younger age	Female	University	Unmarried	Up to 4	20000 to 50000 BDT	Urban	Good	No	Yes	Yes	Yes	Yes	No	Yes	Positive	Negative	Positive	3	2	2	0	2	1	0	0	0	3	3	2	3	1	2	1	0	0	0	0	3	56	28	8	20	Extremely severe	Mild	Moderate
Younger age	Male	University	Unmarried	Up to 4	20000 to 50000 BDT	Urban	Good	No	Yes	Yes	Yes	Yes	No	Yes	Positive	Positive	Positive	2	0	2	1	2	2	0	2	1	2	2	3	2	2	1	2	1	1	2	0	2	64	26	10	28	Severe	Moderate	Severe
Younger age	Male	University	Unmarried	Up to 4	20000 to 50000 BDT	Urban	Good	No	Yes	Yes	Yes	Yes	No	Yes	Positive	Positive	Positive	2	1	0	0	2	2	2	1	1	2	2	2	2	2	1	1	1	2	2	2	2	64	20	18	26	Moderate	Severe	Severe
Younger age	Female	Bellow university	Unmarried	Up to 4	20000 to 50000 BDT	Urban	Good	No	No	Yes	Yes	Yes	No	Yes	Positive	Positive	Positive	2	1	2	1	2	1	2	1	2	1	2	1	2	1	2	1	1	2	1	2	2	64	22	22	20	Severe	Extremely severe	Moderate
Younger age	Male	Bellow university	Unmarried	Up to 4	20000 to 50000 BDT	Urban	Good	No	Yes	Yes	Yes	Yes	No	Yes	Positive	Positive	Negative	1	1	2	2	2	0	0	1	2	2	1	1	3	2	1	0	1	3	3	2	2	64	24	22	18	Severe	Extremely severe	Mild
Younger age	Female	University	Unmarried	Up to 4	20000 to 50000 BDT	Urban	Good	No	Yes	Yes	Yes	Yes	No	Yes	Positive	Positive	Positive	2	2	2	0	1	2	0	2	2	2	1	3	2	2	1	3	1	2	2	0	1	66	24	14	28	Severe	Moderate	Severe
Younger age	Male	University	Unmarried	Up to 4	20000 to 50000 BDT	Urban	Good	No	No	Yes	Yes	Yes	No	Yes	Positive	Positive	Positive	3	0	2	0	1	1	0	0	0	3	2	3	3	3	2	3	1	1	2	1	2	66	30	10	26	Extremely severe	Moderate	Severe
Younger age	Female	University	Unmarried	Up to 4	20000 to 50000 BDT	Urban	Good	No	Yes	Yes	Yes	Yes	No	Yes	Positive	Positive	Positive	2	0	0	0	3	2	0	2	0	2	2	3	2	2	1	3	0	3	2	2	3	68	26	10	32	Severe	Moderate	Severe
Younger age	Male	Bellow university	Unmarried	Up to 4	20000 to 50000 BDT	Urban	Good	No	Yes	Yes	Yes	Yes	No	Yes	Positive	Positive	Positive	2	2	2	0	1	2	1	2	2	2	2	2	2	2	1	1	1	1	2	2	2	68	22	20	26	Severe	Extremely severe	Severe
Younger age	Female	University	Unmarried	Up to 4	20000 to 50000 BDT	Urban	Good	No	Yes	Yes	Yes	Yes	No	Yes	Positive	Positive	Positive	2	1	3	0	2	2	0	0	0	3	2	3	2	3	2	2	0	2	0	2	3	68	30	10	28	Extremely severe	Moderate	Severe
Younger age	Female	University	Unmarried	Up to 4	20000 to 50000 BDT	Urban	Good	No	Yes	Yes	Yes	Yes	No	Yes	Positive	Positive	Positive	2	1	2	1	2	2	1	2	2	3	2	2	1	1	2	2	1	1	1	2	2	70	26	20	24	Severe	Extremely severe	Moderate
Younger age	Female	University	Unmarried	Up to 4	20000 to 50000 BDT	Urban	Good	No	Yes	Yes	Yes	Yes	No	Yes	Positive	Positive	Positive	2	3	2	0	3	2	0	2	2	3	2	3	2	1	1	2	0	2	0	1	2	70	28	14	28	Extremely severe	Moderate	Severe
Younger age	Male	University	Unmarried	Up to 4	20000 to 50000 BDT	Urban	Good	No	Yes	Yes	Yes	Yes	No	Yes	Positive	Positive	Positive	2	1	2	1	2	2	0	2	2	2	2	2	2	2	2	2	2	2	2	2	2	76	28	20	28	Extremely severe	Extremely severe	Severe
Younger age	Female	Bellow university	Unmarried	Up to 4	20000 to 50000 BDT	Urban	Good	No	Yes	Yes	Yes	Yes	No	Yes	Positive	Positive	Positive	2	1	1	1	3	2	1	2	2	2	2	2	2	2	2	2	2	2	2	2	2	78	28	22	28	Extremely severe	Extremely severe	Severe
Younger age	Male	University	Unmarried	Up to 4	20000 to 50000 BDT	Urban	Good	No	Yes	Yes	Yes	Yes	No	Yes	Positive	Positive	Positive	2	1	2	2	1	1	1	2	2	2	2	2	3	3	2	2	2	2	2	1	2	78	28	22	28	Extremely severe	Extremely severe	Severe
Younger age	Female	University	Unmarried	Up to 4	20000 to 50000 BDT	Urban	Good	No	Yes	Yes	Yes	Yes	No	Yes	Positive	Positive	Positive	2	2	2	0	1	1	0	2	2	3	1	3	3	3	2	3	2	3	1	1	2	78	32	16	30	Extremely severe	Severe	Severe
Younger age	Female	University	Unmarried	Up to 4	20000 to 50000 BDT	Urban	Good	No	Yes	Yes	Yes	Yes	No	Yes	Positive	Positive	Positive	2	3	2	2	3	1	0	1	3	3	2	3	3	1	1	2	1	2	1	2	2	80	32	24	24	Extremely severe	Extremely severe	Moderate
Younger age	Female	University	Unmarried	Up to 4	20000 to 50000 BDT	Urban	Good	No	Yes	Yes	Yes	Yes	No	Yes	Positive	Positive	Positive	2	1	3	0	3	2	0	2	1	2	3	2	3	3	2	1	3	3	0	2	3	82	36	12	34	Extremely severe	Moderate	Extremely severe
Younger age	Male	University	Unmarried	Up to 4	20000 to 50000 BDT	Urban	Good	No	Yes	Yes	Yes	Yes	No	Yes	Positive	Positive	Positive	2	0	3	0	3	2	0	0	2	3	2	3	3	2	3	2	3	3	2	1	3	84	40	16	28	Extremely severe	Severe	Severe
Younger age	Female	University	Unmarried	Up to 4	20000 to 50000 BDT	Urban	Good	No	Yes	Yes	Yes	Yes	No	Yes	Positive	Positive	Positive	2	3	2	0	1	3	0	3	3	2	3	3	2	2	2	2	2	2	1	2	3	86	28	22	36	Extremely severe	Extremely severe	Extremely severe
Younger age	Female	University	Unmarried	Up to 4	20000 to 50000 BDT	Urban	Good	No	No	Yes	Yes	Yes	No	Yes	Positive	Positive	Positive	3	0	1	0	3	3	3	2	2	2	2	2	2	3	3	2	2	2	2	2	2	86	28	24	34	Extremely severe	Extremely severe	Extremely severe
Younger age	Female	University	Unmarried	Up to 4	20000 to 50000 BDT	Urban	Good	No	Yes	Yes	Yes	Yes	No	Yes	Positive	Positive	Positive	2	2	2	0	2	2	0	3	2	2	3	3	3	2	2	3	2	3	1	2	2	86	32	18	36	Extremely severe	Severe	Extremely severe
Younger age	Female	University	Unmarried	Up to 4	20000 to 50000 BDT	Urban	Good	No	Yes	Yes	Yes	Yes	No	Yes	Positive	Positive	Positive	3	3	2	0	2	3	0	3	3	2	3	3	2	3	3	2	0	1	2	2	2	88	24	26	38	Severe	Extremely severe	Extremely severe
Younger age	Female	University	Unmarried	Up to 4	20000 to 50000 BDT	Urban	Good	No	Yes	Yes	Yes	Yes	No	Yes	Positive	Positive	Positive	2	3	2	0	3	2	1	2	3	1	3	3	3	2	1	2	2	3	1	3	2	88	30	24	34	Extremely severe	Extremely severe	Extremely severe
Younger age	Female	University	Unmarried	Up to 4	20000 to 50000 BDT	Urban	Good	No	Yes	Yes	Yes	Yes	No	Yes	Positive	Positive	Positive	2	3	2	0	3	2	1	2	3	1	3	3	3	2	1	2	2	3	1	3	2	88	30	24	34	Extremely severe	Extremely severe	Extremely severe
Younger age	Male	University	Unmarried	Up to 4	20000 to 50000 BDT	Urban	Good	No	Yes	Yes	Yes	Yes	No	Yes	Positive	Positive	Positive	2	3	2	3	2	2	2	2	1	3	2	3	2	2	2	2	1	2	2	3	2	90	28	32	30	Extremely severe	Extremely severe	Severe
Younger age	Male	University	Unmarried	Up to 4	20000 to 50000 BDT	Urban	Good	No	Yes	Yes	Yes	Yes	No	Yes	Positive	Positive	Positive	2	0	3	0	2	3	2	3	3	3	3	3	3	3	1	2	0	3	1	2	3	90	32	18	40	Extremely severe	Severe	Extremely severe
Younger age	Male	University	Unmarried	Up to 4	20000 to 50000 BDT	Urban	Good	No	Yes	Yes	Yes	Yes	No	Yes	Positive	Positive	Positive	2	1	3	0	2	3	1	3	2	2	3	3	3	2	3	2	2	3	2	1	2	90	32	20	38	Extremely severe	Extremely severe	Extremely severe
Younger age	Female	University	Unmarried	Up to 4	20000 to 50000 BDT	Urban	Good	No	Yes	Yes	Yes	Yes	No	Yes	Positive	Positive	Positive	2	1	2	2	3	3	0	3	3	2	3	3	3	2	2	2	2	3	1	1	3	92	34	20	38	Extremely severe	Extremely severe	Extremely severe
Younger age	Female	University	Unmarried	Up to 4	20000 to 50000 BDT	Urban	Good	No	Yes	Yes	Yes	Yes	No	Yes	Positive	Positive	Positive	1	3	3	3	2	2	1	0	2	1	3	3	3	3	3	3	3	3	2	2	0	92	30	32	30	Extremely severe	Extremely severe	Severe
Younger age	Male	University	Unmarried	Up to 4	20000 to 50000 BDT	Urban	Good	No	Yes	Yes	Yes	Yes	No	Yes	Positive	Positive	Positive	1	0	3	0	3	3	0	3	3	3	3	3	3	3	3	3	3	3	0	0	3	92	42	12	38	Extremely severe	Moderate	Extremely severe
Younger age	Female	University	Unmarried	Up to 4	20000 to 50000 BDT	Urban	Good	No	Yes	Yes	Yes	Yes	No	Yes	Positive	Positive	Positive	2	2	3	0	3	3	1	3	3	0	3	3	3	2	3	3	2	2	1	3	1	92	30	26	36	Extremely severe	Extremely severe	Extremely severe
Younger age	Female	University	Unmarried	Up to 4	20000 to 50000 BDT	Urban	Good	No	Yes	Yes	Yes	Yes	No	Yes	Positive	Positive	Positive	3	3	2	1	3	3	1	2	3	3	3	2	2	2	2	2	2	2	2	2	2	94	32	28	34	Extremely severe	Extremely severe	Extremely severe
Younger age	Female	University	Unmarried	Up to 4	20000 to 50000 BDT	Urban	Good	No	Yes	Yes	Yes	Yes	No	Yes	Positive	Positive	Positive	2	2	3	3	2	2	2	2	3	3	3	2	2	2	2	3	1	1	1	3	3	94	34	32	28	Extremely severe	Extremely severe	Severe
Younger age	Male	University	Unmarried	Up to 4	20000 to 50000 BDT	Urban	Good	No	No	Yes	Yes	Yes	No	Yes	Positive	Positive	Positive	1	2	2	2	3	2	1	2	3	2	2	3	3	3	3	3	2	3	3	3	3	102	36	34	32	Extremely severe	Extremely severe	Severe
Younger age	Male	University	Unmarried	Up to 4	20000 to 50000 BDT	Urban	Good	No	No	Yes	Yes	Yes	No	Yes	Positive	Positive	Positive	2	2	2	2	3	3	1	3	2	2	3	3	3	3	3	3	2	3	2	2	3	104	36	28	40	Extremely severe	Extremely severe	Extremely severe
Younger age	Female	University	Unmarried	Up to 4	20000 to 50000 BDT	Urban	Good	No	Yes	Yes	Yes	Yes	No	Yes	Positive	Positive	Positive	3	2	2	3	3	3	1	3	3	3	3	3	2	2	3	3	2	2	3	2	3	108	36	34	38	Extremely severe	Extremely severe	Extremely severe
Younger age	Female	University	Unmarried	Up to 4	20000 to 50000 BDT	Urban	Good	No	Yes	Yes	Yes	Yes	No	Yes	Positive	Positive	Positive	3	2	1	3	3	2	3	3	3	3	3	3	3	1	3	3	2	3	3	3	3	112	36	40	36	Extremely severe	Extremely severe	Extremely severe
Younger age	Female	University	Unmarried	Up to 4	20000 to 50000 BDT	Urban	Good	No	Yes	Yes	Yes	Yes	No	Yes	Positive	Positive	Positive	3	2	3	2	3	3	2	3	3	3	3	3	3	3	3	3	3	3	2	3	3	118	42	34	42	Extremely severe	Extremely severe	Extremely severe
Younger age	Female	University	Unmarried	Up to 4	20000 to 50000 BDT	Urban	Good	No	Yes	Yes	Yes	Yes	No	Yes	Positive	Positive	Positive	2	3	3	2	3	3	3	3	3	3	3	3	3	3	3	3	3	3	2	3	3	120	42	38	40	Extremely severe	Extremely severe	Extremely severe
Younger age	Female	University	Unmarried	Up to 4	20000 to 50000 BDT	Urban	Good	No	Yes	Yes	Yes	Yes	No	No	Negative	Negative	Negative	2	0	0	0	0	0	0	0	0	0	0	0	0	0	0	0	0	0	0	0	0	4	0	0	4	Normal	Normal	Normal
Younger age	Male	University	Unmarried	Up to 4	20000 to 50000 BDT	Urban	Good	No	Yes	Yes	Yes	Yes	No	No	Negative	Negative	Negative	0	0	0	0	2	0	0	0	0	0	0	0	0	0	0	0	0	0	0	0	0	4	4	0	0	Normal	Normal	Normal
Younger age	Female	University	Unmarried	Up to 4	20000 to 50000 BDT	Urban	Good	No	Yes	Yes	Yes	Yes	No	No	Negative	Negative	Negative	0	0	0	0	1	1	0	1	2	0	0	0	0	0	0	0	1	1	0	0	0	14	4	4	6	Normal	Normal	Normal
Younger age	Female	Bellow university	Unmarried	Up to 4	20000 to 50000 BDT	Urban	Good	No	No	Yes	Yes	Yes	No	No	Negative	Negative	Negative	2	0	1	0	0	0	0	0	0	0	0	0	1	1	1	0	0	2	0	0	0	16	4	2	10	Normal	Normal	Normal
Younger age	Male	University	Unmarried	Up to 4	20000 to 50000 BDT	Urban	Good	No	Yes	Yes	Yes	Yes	No	No	Positive	Negative	Negative	1	0	0	0	1	0	0	0	0	1	0	0	2	1	0	1	0	0	0	0	2	18	14	0	4	Moderate	Normal	Normal
Younger age	Female	University	Unmarried	Up to 4	20000 to 50000 BDT	Urban	Good	No	Yes	Yes	Yes	Yes	No	No	Positive	Negative	Negative	0	0	1	0	1	2	0	0	0	1	0	1	1	1	0	0	1	0	0	0	2	22	14	0	8	Moderate	Normal	Normal
Younger age	Male	University	Unmarried	Up to 4	20000 to 50000 BDT	Urban	Good	No	No	Yes	Yes	Yes	No	No	Negative	Positive	Negative	0	2	0	1	0	2	0	0	0	0	0	2	1	0	2	0	0	0	1	0	0	22	2	12	8	Normal	Moderate	Normal
Younger age	Male	University	Unmarried	Up to 4	20000 to 50000 BDT	Urban	Good	No	No	Yes	Yes	Yes	No	No	Negative	Negative	Negative	1	0	0	0	2	0	0	0	0	0	2	2	2	2	0	0	0	0	0	0	0	22	8	0	14	Normal	Normal	Normal
Younger age	Female	University	Unmarried	Up to 4	20000 to 50000 BDT	Urban	Good	No	Yes	Yes	Yes	Yes	No	No	Negative	Negative	Negative	2	2	2	1	1	1	0	1	0	0	1	0	0	0	1	1	0	0	0	0	0	26	8	8	10	Normal	Mild	Normal
Younger age	Female	University	Unmarried	Up to 4	20000 to 50000 BDT	Urban	Good	No	Yes	Yes	Yes	Yes	No	No	Negative	Negative	Negative	1	0	0	0	0	1	0	2	2	0	1	0	1	2	2	0	1	1	0	0	2	32	8	8	16	Normal	Mild	Mild
Younger age	Male	Bellow university	Unmarried	Up to 4	20000 to 50000 BDT	Urban	Good	No	Yes	Yes	Yes	Yes	No	No	Negative	Negative	Negative	2	0	1	2	0	0	0	2	0	0	2	3	2	0	0	2	0	0	0	0	0	32	10	4	18	Mild	Normal	Mild
Younger age	Female	University	Unmarried	Up to 4	20000 to 50000 BDT	Urban	Good	No	Yes	Yes	Yes	Yes	No	No	Negative	Positive	Negative	0	1	1	1	1	0	1	1	0	1	1	1	1	1	1	1	1	2	1	1	0	36	12	12	12	Mild	Moderate	Normal
Younger age	Female	University	Unmarried	Up to 4	20000 to 50000 BDT	Urban	Good	No	Yes	Yes	Yes	Yes	No	No	Positive	Negative	Negative	2	2	1	0	2	0	0	0	1	1	1	1	2	1	0	1	1	2	0	0	0	36	16	6	14	Moderate	Normal	Normal
Younger age	Male	Bellow university	Unmarried	Up to 4	20000 to 50000 BDT	Urban	Good	No	Yes	Yes	Yes	Yes	No	No	Positive	Negative	Negative	1	0	1	0	2	1	0	1	1	2	0	2	2	1	1	1	0	0	0	1	2	38	20	6	12	Moderate	Normal	Normal
Younger age	Female	University	Unmarried	Up to 4	20000 to 50000 BDT	Urban	Good	No	Yes	Yes	Yes	Yes	No	No	Positive	Negative	Positive	2	0	0	0	1	2	0	0	0	2	2	3	1	3	1	3	0	1	0	0	2	46	18	2	26	Moderate	Normal	Severe
Middle age	Female	University	Unmarried	Up to 4	20000 to 50000 BDT	Urban	Good	No	Yes	Yes	Yes	Yes	No	No	Positive	Negative	Positive	1	0	1	0	0	2	0	2	1	2	1	2	2	1	2	2	1	2	0	0	2	48	20	6	22	Moderate	Normal	Moderate
Younger age	Male	University	Unmarried	Up to 4	20000 to 50000 BDT	Urban	Good	No	No	Yes	Yes	Yes	No	No	Negative	Positive	Positive	2	0	0	0	0	1	0	2	2	0	2	2	3	2	1	2	1	2	0	2	0	48	12	10	26	Mild	Moderate	Severe
Middle age	Female	University	Unmarried	Up to 4	20000 to 50000 BDT	Urban	Good	No	Yes	Yes	Yes	Yes	No	No	Positive	Negative	Positive	0	1	2	0	2	3	0	2	2	2	3	1	3	1	1	0	0	2	0	0	0	50	18	8	24	Moderate	Mild	Moderate
Younger age	Female	University	Unmarried	Up to 4	20000 to 50000 BDT	Urban	Good	No	No	Yes	Yes	Yes	No	No	Positive	Positive	Positive	0	1	0	0	0	0	0	2	1	2	2	2	1	3	2	3	0	2	1	1	3	52	18	12	22	Moderate	Moderate	Moderate
Younger age	Male	University	Unmarried	Up to 4	20000 to 50000 BDT	Urban	Good	No	Yes	Yes	Yes	Yes	No	No	Positive	Negative	Positive	2	0	2	0	3	2	0	2	1	2	1	2	1	1	2	2	0	1	0	0	2	52	24	6	22	Severe	Normal	Moderate
Younger age	Female	University	Unmarried	Up to 4	20000 to 50000 BDT	Urban	Good	No	Yes	Yes	Yes	Yes	No	No	Positive	Negative	Positive	1	0	1	0	3	2	0	1	1	2	2	2	2	2	1	1	1	2	0	1	1	52	22	6	24	Severe	Normal	Moderate
Younger age	Female	Bellow university	Unmarried	Up to 4	20000 to 50000 BDT	Urban	Good	No	Yes	Yes	Yes	Yes	No	No	Positive	Positive	Positive	2	2	0	1	1	2	0	2	2	1	2	1	2	1	1	0	2	3	0	1	1	54	14	14	26	Moderate	Moderate	Severe
Younger age	Female	University	Unmarried	Up to 4	20000 to 50000 BDT	Urban	Good	No	Yes	Yes	Yes	Yes	No	No	Positive	Positive	Positive	2	0	2	0	3	3	0	3	2	3	3	2	0	0	2	2	0	0	0	1	2	60	24	10	26	Severe	Moderate	Severe
Younger age	Female	University	Unmarried	Up to 4	20000 to 50000 BDT	Urban	Good	No	Yes	Yes	Yes	Yes	No	No	Positive	Negative	Positive	1	0	2	0	2	2	0	2	1	2	2	2	2	2	2	2	2	2	0	0	2	60	28	6	26	Extremely severe	Normal	Severe
Younger age	Female	University	Unmarried	Up to 4	20000 to 50000 BDT	Urban	Good	No	Yes	Yes	Yes	Yes	No	No	Positive	Positive	Positive	2	2	3	0	1	0	0	2	2	2	2	2	2	2	2	3	0	0	1	0	2	60	26	14	20	Severe	Moderate	Moderate
Younger age	Female	Bellow university	Unmarried	Up to 4	20000 to 50000 BDT	Urban	Good	No	Yes	Yes	Yes	Yes	No	No	Positive	Positive	Positive	1	0	2	0	2	1	2	3	0	0	2	3	3	2	3	2	3	0	0	2	0	62	24	14	24	Severe	Moderate	Moderate
Younger age	Female	University	Unmarried	Up to 4	20000 to 50000 BDT	Urban	Good	No	Yes	Yes	Yes	Yes	No	No	Positive	Negative	Positive	2	0	2	0	2	3	0	1	1	2	2	2	2	2	2	2	2	2	0	1	2	64	28	8	28	Extremely severe	Mild	Severe
Younger age	Female	University	Unmarried	Up to 4	20000 to 50000 BDT	Urban	Good	No	Yes	Yes	Yes	Yes	No	No	Positive	Positive	Positive	2	2	2	0	2	2	2	2	2	3	2	2	2	2	2	2	1	2	1	2	2	78	28	22	28	Extremely severe	Extremely severe	Severe
Younger age	Female	Bellow university	Unmarried	Up to 4	20000 to 50000 BDT	Urban	Good	No	Yes	Yes	Yes	Yes	No	No	Positive	Positive	Positive	3	2	1	2	3	1	0	1	2	1	3	0	3	3	3	1	3	3	0	1	3	78	30	20	28	Extremely severe	Extremely severe	Severe
Middle age	Female	University	Unmarried	Up to 4	20000 to 50000 BDT	Urban	Good	No	No	Yes	Yes	Yes	No	No	Positive	Positive	Positive	2	1	3	0	3	3	0	3	3	3	3	3	2	2	2	2	2	1	0	2	3	86	36	16	34	Extremely severe	Severe	Extremely severe
Younger age	Female	University	Unmarried	Up to 4	20000 to 50000 BDT	Urban	Good	No	No	Yes	Yes	Yes	No	No	Positive	Positive	Positive	2	1	2	2	2	2	2	2	2	2	3	3	3	3	3	2	2	2	2	2	2	92	30	28	34	Extremely severe	Extremely severe	Extremely severe
Middle age	Male	University	Unmarried	Up to 4	20000 to 50000 BDT	Urban	Good	No	Yes	Yes	Yes	Yes	No	No	Positive	Positive	Positive	2	2	2	1	0	2	2	2	2	3	3	3	3	3	2	3	3	3	2	2	3	96	34	26	36	Extremely severe	Extremely severe	Extremely severe
Younger age	Male	University	Unmarried	Up to 4	20000 to 50000 BDT	Urban	Good	No	Yes	Yes	Yes	Yes	No	No	Positive	Positive	Positive	3	2	3	0	1	3	3	3	3	2	3	3	3	3	3	3	2	3	1	3	2	104	32	30	42	Extremely severe	Extremely severe	Extremely severe
Middle age	Male	University	Unmarried	Up to 4	20000 to 50000 BDT	Urban	Good	No	Yes	Yes	Yes	No	Yes	Yes	Positive	Negative	Positive	1	2	2	0	2	2	0	2	0	0	0	2	2	2	1	1	1	1	0	0	0	42	16	6	20	Moderate	Normal	Moderate
Younger age	Male	University	Unmarried	Up to 4	20000 to 50000 BDT	Urban	Good	No	No	Yes	Yes	No	Yes	Yes	Positive	Positive	Positive	2	1	1	1	2	2	1	1	1	0	0	2	2	1	1	1	0	2	1	3	3	56	18	18	20	Moderate	Severe	Moderate
Younger age	Male	Bellow university	Unmarried	Up to 4	20000 to 50000 BDT	Urban	Good	No	Yes	Yes	Yes	No	Yes	Yes	Positive	Positive	Positive	2	1	2	1	2	2	1	2	1	2	1	2	1	1	2	2	1	2	2	1	2	66	24	18	24	Severe	Severe	Moderate
Younger age	Male	University	Unmarried	Up to 4	20000 to 50000 BDT	Urban	Good	No	Yes	Yes	Yes	No	Yes	Yes	Positive	Positive	Positive	2	2	3	3	2	3	0	2	2	3	3	1	3	2	2	3	3	1	2	3	3	96	40	28	28	Extremely severe	Extremely severe	Severe
Younger age	Female	Bellow university	Unmarried	Up to 4	20000 to 50000 BDT	Urban	Good	No	Yes	Yes	Yes	No	No	Yes	Negative	Negative	Negative	0	0	0	0	0	0	0	0	0	0	0	0	0	0	0	0	0	0	0	0	0	0	0	0	0	Normal	Normal	Normal
Middle age	Male	University	Unmarried	Up to 4	20000 to 50000 BDT	Urban	Good	No	Yes	Yes	Yes	No	No	Yes	Negative	Negative	Negative	0	0	1	0	0	0	0	0	0	0	0	0	0	0	0	0	0	0	0	0	0	2	2	0	0	Normal	Normal	Normal
Younger age	Male	University	Unmarried	Up to 4	20000 to 50000 BDT	Urban	Good	No	Yes	Yes	Yes	No	No	Yes	Negative	Negative	Negative	1	0	2	0	0	0	0	0	0	0	0	0	0	0	0	0	0	0	0	0	0	6	4	0	2	Normal	Normal	Normal
Younger age	Female	University	Unmarried	Up to 4	20000 to 50000 BDT	Urban	Good	No	Yes	Yes	Yes	No	No	Yes	Negative	Negative	Negative	0	0	1	0	0	0	0	0	2	1	0	0	0	0	0	0	0	0	0	0	0	8	4	4	0	Normal	Normal	Normal
Younger age	Male	University	Unmarried	Up to 4	20000 to 50000 BDT	Urban	Good	No	Yes	Yes	Yes	No	No	Yes	Negative	Negative	Negative	0	0	0	0	0	0	0	0	0	1	1	2	2	1	0	1	0	0	0	0	0	16	8	0	8	Normal	Normal	Normal
Younger age	Female	Bellow university	Unmarried	Up to 4	20000 to 50000 BDT	Urban	Good	No	Yes	Yes	Yes	No	No	Yes	Negative	Negative	Negative	0	0	0	0	0	0	0	0	0	0	0	2	2	0	2	0	0	0	0	0	2	16	8	4	4	Normal	Normal	Normal
Younger age	Female	University	Unmarried	Up to 4	20000 to 50000 BDT	Urban	Good	No	Yes	Yes	Yes	No	No	Yes	Positive	Negative	Negative	2	1	2	0	1	0	0	0	0	2	0	0	3	0	0	0	0	0	0	0	0	22	16	2	4	Moderate	Normal	Normal
Younger age	Female	University	Unmarried	Up to 4	20000 to 50000 BDT	Urban	Good	No	Yes	Yes	Yes	No	No	Yes	Negative	Negative	Negative	2	0	2	0	0	1	0	0	0	0	1	2	2	2	1	0	0	1	0	0	0	28	8	2	18	Normal	Normal	Mild
Younger age	Female	University	Unmarried	Up to 4	20000 to 50000 BDT	Urban	Good	No	No	Yes	Yes	No	No	Yes	Negative	Positive	Negative	2	3	0	1	2	0	0	1	1	1	0	0	1	0	0	0	1	0	1	0	1	30	12	12	6	Mild	Moderate	Normal
Younger age	Male	University	Unmarried	Up to 4	20000 to 50000 BDT	Urban	Good	No	Yes	Yes	Yes	No	No	Yes	Positive	Negative	Negative	1	0	2	0	2	2	0	0	0	2	0	2	1	3	0	1	0	0	0	0	0	32	16	0	16	Moderate	Normal	Mild
Younger age	Female	University	Unmarried	Up to 4	20000 to 50000 BDT	Urban	Good	No	Yes	Yes	Yes	No	No	Yes	Negative	Negative	Negative	0	1	0	0	2	1	0	1	0	0	1	2	2	1	2	1	0	1	0	1	0	32	10	8	14	Mild	Mild	Normal
Younger age	Male	University	Unmarried	Up to 4	20000 to 50000 BDT	Urban	Good	No	Yes	Yes	Yes	No	No	Yes	Positive	Negative	Negative	0	0	1	0	3	2	0	1	2	2	1	0	0	2	1	1	0	0	0	0	1	34	16	6	12	Moderate	Normal	Normal
Younger age	Female	University	Unmarried	Up to 4	20000 to 50000 BDT	Urban	Good	No	Yes	Yes	Yes	No	No	Yes	Positive	Negative	Negative	0	0	0	0	0	0	0	0	0	3	0	3	3	3	0	1	0	0	2	0	2	34	18	4	12	Moderate	Normal	Normal
Younger age	Female	University	Unmarried	Up to 4	20000 to 50000 BDT	Urban	Good	No	Yes	Yes	Yes	No	No	Yes	Positive	Negative	Negative	2	0	2	0	2	1	0	0	2	2	0	0	0	2	2	0	0	0	0	0	3	36	18	8	10	Moderate	Mild	Normal
Younger age	Male	Bellow university	Unmarried	Up to 4	20000 to 50000 BDT	Urban	Good	No	Yes	Yes	Yes	No	No	Yes	Positive	Negative	Negative	0	0	1	0	3	1	0	0	1	0	2	2	0	2	1	2	2	1	0	0	1	38	18	4	16	Moderate	Normal	Mild
Younger age	Male	Bellow university	Unmarried	Up to 4	20000 to 50000 BDT	Urban	Good	No	Yes	Yes	Yes	No	No	Yes	Positive	Negative	Negative	2	2	1	0	2	1	0	1	0	1	2	3	2	0	1	2	0	0	0	0	0	40	16	6	18	Moderate	Normal	Mild
Younger age	Female	University	Unmarried	Up to 4	20000 to 50000 BDT	Urban	Good	No	Yes	Yes	Yes	No	No	Yes	Negative	Positive	Negative	0	1	0	3	1	1	0	0	2	0	1	1	2	3	0	0	0	3	3	0	1	44	8	18	18	Normal	Severe	Mild
Younger age	Male	University	Unmarried	Up to 4	20000 to 50000 BDT	Urban	Good	No	Yes	Yes	Yes	No	No	Yes	Positive	Negative	Negative	2	1	2	1	3	2	1	1	1	0	0	0	2	2	0	0	1	2	0	0	2	46	20	8	18	Moderate	Mild	Mild
Younger age	Male	University	Unmarried	Up to 4	20000 to 50000 BDT	Urban	Good	No	Yes	Yes	Yes	No	No	Yes	Positive	Negative	Positive	2	0	2	0	2	2	0	2	1	1	0	2	2	1	0	3	0	2	1	1	0	48	20	6	22	Moderate	Normal	Moderate
Younger age	Female	University	Unmarried	Up to 4	20000 to 50000 BDT	Urban	Good	No	Yes	Yes	Yes	No	No	Yes	Positive	Negative	Positive	2	0	2	0	1	1	0	2	1	2	2	2	2	1	1	1	1	1	0	1	1	48	20	6	22	Moderate	Normal	Moderate
Younger age	Female	University	Unmarried	Up to 4	20000 to 50000 BDT	Urban	Good	No	Yes	Yes	Yes	No	No	Yes	Positive	Positive	Negative	2	2	1	0	2	0	0	2	1	2	1	2	2	0	2	2	1	2	0	0	0	48	20	10	18	Moderate	Moderate	Mild
Younger age	Female	University	Unmarried	Up to 4	20000 to 50000 BDT	Urban	Good	No	Yes	Yes	Yes	No	No	Yes	Positive	Negative	Positive	3	0	0	1	3	2	0	1	1	1	2	1	1	2	2	1	0	2	0	0	2	50	16	8	26	Moderate	Mild	Severe
Younger age	Female	University	Unmarried	Up to 4	20000 to 50000 BDT	Urban	Good	No	Yes	Yes	Yes	No	No	Yes	Positive	Negative	Positive	3	0	0	1	3	2	0	1	1	1	2	1	1	2	2	1	0	2	0	0	2	50	16	8	26	Moderate	Mild	Severe
Younger age	Female	University	Unmarried	Up to 4	20000 to 50000 BDT	Urban	Good	No	Yes	Yes	Yes	No	No	Yes	Positive	Negative	Positive	2	0	0	0	0	0	0	2	2	3	2	2	2	2	0	2	2	2	0	0	2	50	22	4	24	Severe	Normal	Moderate
Younger age	Male	University	Unmarried	Up to 4	20000 to 50000 BDT	Urban	Good	No	Yes	Yes	Yes	No	No	Yes	Positive	Negative	Negative	2	0	2	0	2	1	0	1	2	3	1	2	2	1	2	2	0	0	0	0	2	50	26	8	16	Severe	Mild	Mild
Younger age	Female	University	Unmarried	Up to 4	20000 to 50000 BDT	Urban	Good	No	Yes	Yes	Yes	No	No	Yes	Positive	Positive	Negative	2	0	2	0	2	2	0	2	2	0	0	0	0	0	2	2	2	2	2	2	2	52	20	16	16	Moderate	Severe	Mild
Younger age	Male	University	Unmarried	Up to 4	20000 to 50000 BDT	Urban	Good	No	Yes	Yes	Yes	No	No	Yes	Positive	Negative	Negative	2	0	1	1	3	1	0	2	1	2	0	3	2	0	1	2	2	1	0	0	2	52	28	6	18	Extremely severe	Normal	Mild
Younger age	Male	University	Unmarried	Up to 4	20000 to 50000 BDT	Urban	Good	No	Yes	Yes	Yes	No	No	Yes	Positive	Positive	Positive	2	1	1	0	1	3	0	1	2	2	1	2	2	2	2	1	0	1	0	1	2	54	18	12	24	Moderate	Moderate	Moderate
Younger age	Male	University	Unmarried	Up to 4	20000 to 50000 BDT	Urban	Good	No	Yes	Yes	Yes	No	No	Yes	Positive	Positive	Positive	2	2	1	2	1	2	0	1	2	1	2	1	1	2	2	1	1	0	2	1	1	56	14	22	20	Moderate	Extremely severe	Moderate
Younger age	Male	University	Unmarried	Up to 4	20000 to 50000 BDT	Urban	Good	No	Yes	Yes	Yes	No	No	Yes	Positive	Positive	Positive	2	0	1	0	2	1	1	2	1	1	1	2	2	2	1	1	1	2	2	1	2	56	20	12	24	Moderate	Moderate	Moderate
Younger age	Male	University	Unmarried	Up to 4	20000 to 50000 BDT	Urban	Good	No	Yes	Yes	Yes	No	No	Yes	Positive	Negative	Positive	2	0	1	0	2	2	0	2	0	1	2	3	3	0	0	2	2	1	0	2	3	56	28	4	24	Extremely severe	Normal	Moderate
Younger age	Male	University	Unmarried	Up to 4	20000 to 50000 BDT	Urban	Good	No	Yes	Yes	Yes	No	No	Yes	Positive	Positive	Positive	2	1	1	1	2	1	1	2	1	2	1	2	2	2	1	2	1	1	1	1	1	58	22	14	22	Severe	Moderate	Moderate
Younger age	Female	University	Unmarried	Up to 4	20000 to 50000 BDT	Urban	Good	No	Yes	Yes	Yes	No	No	Yes	Positive	Positive	Positive	1	0	0	0	0	2	0	2	2	0	3	0	2	2	3	3	2	2	2	3	0	58	14	20	24	Moderate	Extremely severe	Moderate
Younger age	Female	University	Unmarried	Up to 4	20000 to 50000 BDT	Urban	Good	No	Yes	Yes	Yes	No	No	Yes	Positive	Positive	Positive	3	2	1	2	0	3	0	0	0	2	2	2	2	2	2	2	1	1	2	1	1	62	18	18	26	Moderate	Severe	Severe
Younger age	Male	University	Unmarried	Up to 4	20000 to 50000 BDT	Urban	Good	No	No	Yes	Yes	No	No	Yes	Positive	Negative	Positive	0	0	0	0	3	3	0	3	0	0	3	3	3	3	3	3	2	3	0	0	0	64	22	6	36	Severe	Normal	Extremely severe
Younger age	Female	Bellow university	Unmarried	Up to 4	20000 to 50000 BDT	Urban	Good	No	Yes	Yes	Yes	No	No	Yes	Positive	Positive	Positive	2	1	1	1	2	2	1	2	3	3	2	1	1	1	1	1	2	1	2	2	1	66	22	22	22	Severe	Extremely severe	Moderate
Younger age	Male	University	Unmarried	Up to 4	20000 to 50000 BDT	Urban	Good	No	No	Yes	Yes	No	No	Yes	Positive	Positive	Positive	2	0	0	1	2	2	1	2	2	1	2	2	2	2	2	2	2	1	1	2	2	66	22	18	26	Severe	Severe	Severe
Younger age	Male	University	Unmarried	Up to 4	20000 to 50000 BDT	Urban	Good	No	Yes	Yes	Yes	No	No	Yes	Positive	Positive	Positive	2	2	0	0	3	3	0	3	3	3	2	1	2	2	2	1	1	0	0	0	3	66	26	14	26	Severe	Moderate	Severe
Younger age	Female	University	Unmarried	Up to 4	20000 to 50000 BDT	Urban	Good	No	Yes	Yes	Yes	No	No	Yes	Positive	Positive	Positive	1	0	2	0	2	3	0	3	3	2	2	1	3	3	1	1	1	3	0	1	2	68	26	10	32	Severe	Moderate	Severe
Younger age	Male	University	Unmarried	Up to 4	20000 to 50000 BDT	Urban	Good	No	Yes	Yes	Yes	No	No	Yes	Positive	Positive	Positive	2	2	1	0	3	2	0	2	2	0	1	3	3	0	3	3	2	1	1	3	0	68	24	22	22	Severe	Extremely severe	Moderate
Younger age	Female	Bellow university	Unmarried	Up to 4	20000 to 50000 BDT	Urban	Good	No	Yes	Yes	Yes	No	No	Yes	Positive	Positive	Positive	2	2	2	0	2	1	0	1	1	2	2	3	2	1	3	3	2	2	0	2	2	70	30	16	24	Extremely severe	Severe	Moderate
Younger age	Female	University	Unmarried	Up to 4	20000 to 50000 BDT	Urban	Good	No	Yes	Yes	Yes	No	No	Yes	Positive	Positive	Positive	2	2	0	1	2	3	0	3	2	3	2	2	2	1	2	2	1	2	1	1	2	72	24	18	30	Severe	Severe	Severe
Younger age	Male	University	Unmarried	Up to 4	20000 to 50000 BDT	Urban	Good	No	Yes	Yes	Yes	No	No	Yes	Positive	Positive	Positive	2	0	3	0	2	2	0	2	3	1	0	2	3	2	2	3	2	3	0	3	2	74	32	16	26	Extremely severe	Severe	Severe
Younger age	Female	University	Unmarried	Up to 4	20000 to 50000 BDT	Urban	Good	No	Yes	Yes	Yes	No	No	Yes	Positive	Positive	Positive	1	1	3	0	2	2	0	3	3	2	2	2	2	3	3	3	0	2	1	2	2	78	28	20	30	Extremely severe	Extremely severe	Severe
Younger age	Male	University	Unmarried	Up to 4	20000 to 50000 BDT	Urban	Good	No	Yes	Yes	Yes	No	No	Yes	Positive	Positive	Positive	2	2	2	2	2	2	2	2	2	0	2	2	2	2	2	2	2	2	2	2	2	80	24	28	28	Severe	Extremely severe	Severe
Younger age	Male	University	Unmarried	Up to 4	20000 to 50000 BDT	Urban	Good	No	Yes	Yes	Yes	No	No	Yes	Positive	Positive	Positive	3	2	2	1	2	3	0	2	3	2	2	2	1	2	2	2	3	2	1	2	2	82	28	22	32	Extremely severe	Extremely severe	Severe
Younger age	Male	University	Unmarried	Up to 4	20000 to 50000 BDT	Urban	Good	No	Yes	Yes	Yes	No	No	Yes	Positive	Positive	Positive	2	1	2	0	3	2	2	3	3	1	3	3	3	3	2	3	0	2	1	1	1	82	26	20	36	Severe	Extremely severe	Extremely severe
Younger age	Male	Bellow university	Unmarried	Up to 4	20000 to 50000 BDT	Urban	Good	No	No	Yes	Yes	No	No	Yes	Positive	Positive	Positive	2	2	2	2	2	2	2	2	2	2	2	2	2	2	2	2	2	2	2	2	2	84	28	28	28	Extremely severe	Extremely severe	Severe
Younger age	Female	University	Unmarried	Up to 4	20000 to 50000 BDT	Urban	Good	No	Yes	Yes	Yes	No	No	Yes	Positive	Positive	Positive	2	1	0	2	3	2	1	3	3	2	2	3	2	2	3	2	1	3	2	2	2	86	24	28	34	Severe	Extremely severe	Extremely severe
Younger age	Female	University	Unmarried	Up to 4	20000 to 50000 BDT	Urban	Good	No	Yes	Yes	Yes	No	No	Yes	Positive	Positive	Positive	2	2	2	0	2	2	0	3	2	2	3	3	3	2	2	2	3	3	2	2	2	88	32	20	36	Extremely severe	Extremely severe	Extremely severe
Younger age	Female	University	Unmarried	Up to 4	20000 to 50000 BDT	Urban	Good	No	Yes	Yes	Yes	No	No	Yes	Positive	Positive	Positive	2	2	2	0	2	3	1	2	2	2	2	3	3	3	2	2	2	3	2	2	3	90	32	22	36	Extremely severe	Extremely severe	Extremely severe
Younger age	Male	University	Unmarried	Up to 4	20000 to 50000 BDT	Urban	Good	No	Yes	Yes	Yes	No	No	Yes	Positive	Positive	Positive	3	0	3	0	2	3	0	3	3	1	3	3	3	3	2	3	3	3	0	2	3	92	36	14	42	Extremely severe	Moderate	Extremely severe
Younger age	Female	University	Unmarried	Up to 4	20000 to 50000 BDT	Urban	Good	No	Yes	Yes	Yes	No	No	Yes	Positive	Positive	Positive	2	1	2	0	3	2	0	2	2	2	3	3	3	3	3	3	3	3	2	2	2	92	36	20	36	Extremely severe	Extremely severe	Extremely severe
Younger age	Female	University	Unmarried	Up to 4	20000 to 50000 BDT	Urban	Good	No	Yes	Yes	Yes	No	No	Yes	Positive	Positive	Positive	2	1	2	0	3	2	0	2	2	2	3	3	3	3	3	3	3	3	2	2	2	92	36	20	36	Extremely severe	Extremely severe	Extremely severe
Younger age	Male	University	Unmarried	Up to 4	20000 to 50000 BDT	Urban	Good	No	No	Yes	Yes	No	No	Yes	Positive	Positive	Positive	3	1	2	0	3	3	0	3	3	3	3	2	2	2	3	3	2	2	1	3	3	94	36	22	36	Extremely severe	Extremely severe	Extremely severe
Younger age	Female	University	Unmarried	Up to 4	20000 to 50000 BDT	Urban	Good	No	Yes	Yes	Yes	No	No	Yes	Positive	Positive	Positive	2	2	2	2	2	3	1	2	3	2	3	3	2	1	3	2	2	3	2	3	2	94	28	32	34	Extremely severe	Extremely severe	Extremely severe
Younger age	Male	University	Unmarried	Up to 4	20000 to 50000 BDT	Urban	Good	No	Yes	Yes	Yes	No	No	Yes	Positive	Positive	Positive	2	2	2	0	3	3	1	3	1	2	3	3	3	3	3	3	3	3	0	2	2	94	36	18	40	Extremely severe	Severe	Extremely severe
Younger age	Female	University	Unmarried	Up to 4	20000 to 50000 BDT	Urban	Good	No	Yes	Yes	Yes	No	No	Yes	Positive	Positive	Positive	3	1	3	0	3	3	0	3	3	2	3	3	3	3	3	3	2	2	1	3	2	98	36	22	40	Extremely severe	Extremely severe	Extremely severe
Younger age	Female	University	Unmarried	Up to 4	20000 to 50000 BDT	Urban	Good	No	Yes	Yes	Yes	No	No	Yes	Positive	Positive	Positive	3	1	2	1	2	3	2	3	3	3	3	3	2	3	3	3	3	3	2	3	3	108	36	30	42	Extremely severe	Extremely severe	Extremely severe
Younger age	Female	University	Unmarried	Up to 4	20000 to 50000 BDT	Urban	Good	No	No	Yes	Yes	No	No	No	Negative	Negative	Negative	0	0	0	0	0	0	0	0	0	0	0	0	0	1	0	0	0	0	0	0	0	2	0	0	2	Normal	Normal	Normal
Younger age	Female	University	Unmarried	Up to 4	20000 to 50000 BDT	Urban	Good	No	No	Yes	Yes	No	No	No	Negative	Negative	Negative	0	0	1	0	0	0	0	0	1	2	0	0	0	0	0	0	0	0	0	0	0	8	6	2	0	Normal	Normal	Normal
Younger age	Male	University	Unmarried	Up to 4	20000 to 50000 BDT	Urban	Good	No	No	Yes	Yes	No	No	No	Negative	Negative	Negative	0	0	0	0	0	0	0	0	2	2	0	0	0	0	0	0	0	0	0	0	0	8	4	4	0	Normal	Normal	Normal
Younger age	Male	University	Unmarried	Up to 4	20000 to 50000 BDT	Urban	Good	No	No	Yes	Yes	No	No	No	Negative	Negative	Negative	0	0	1	0	0	0	0	0	0	0	0	1	2	0	0	0	0	0	0	0	0	8	6	0	2	Normal	Normal	Normal
Younger age	Male	University	Unmarried	Up to 4	20000 to 50000 BDT	Urban	Good	No	Yes	Yes	Yes	No	No	No	Negative	Negative	Negative	0	0	0	0	0	0	0	0	0	3	1	1	0	0	0	0	0	0	0	0	0	10	6	0	4	Normal	Normal	Normal
Younger age	Male	University	Unmarried	Up to 4	20000 to 50000 BDT	Urban	Good	No	Yes	Yes	Yes	No	No	No	Negative	Negative	Negative	0	0	0	0	1	0	0	0	1	0	0	1	1	1	0	0	0	0	0	0	1	12	6	2	4	Normal	Normal	Normal
Younger age	Male	University	Unmarried	Up to 4	20000 to 50000 BDT	Urban	Good	No	Yes	Yes	Yes	No	No	No	Negative	Negative	Negative	1	0	1	0	2	1	0	0	1	0	2	0	0	1	0	0	0	0	0	0	0	18	6	2	10	Normal	Normal	Normal
Younger age	Male	University	Unmarried	Up to 4	20000 to 50000 BDT	Urban	Good	No	Yes	Yes	Yes	No	No	No	Negative	Positive	Negative	1	0	0	1	0	0	0	0	0	0	0	0	0	0	2	2	1	0	1	1	0	18	6	10	2	Normal	Moderate	Normal
Younger age	Female	University	Unmarried	Up to 4	20000 to 50000 BDT	Urban	Good	No	Yes	Yes	Yes	No	No	No	Negative	Negative	Negative	1	0	0	0	0	3	0	2	2	0	0	0	0	0	0	0	0	0	0	2	0	20	0	8	12	Normal	Mild	Normal
Younger age	Male	Bellow university	Unmarried	Up to 4	20000 to 50000 BDT	Urban	Good	No	Yes	Yes	Yes	No	No	No	Negative	Negative	Negative	2	0	2	0	1	0	0	1	0	1	0	3	0	0	0	1	0	0	0	0	0	22	10	0	12	Mild	Normal	Normal
Younger age	Male	Bellow university	Unmarried	Up to 4	20000 to 50000 BDT	Urban	Good	No	Yes	Yes	Yes	No	No	No	Positive	Negative	Negative	1	0	1	0	2	0	0	0	0	2	1	2	0	0	0	0	0	0	0	0	2	22	14	0	8	Moderate	Normal	Normal
Younger age	Female	University	Unmarried	Up to 4	20000 to 50000 BDT	Urban	Good	No	Yes	Yes	Yes	No	No	No	Negative	Negative	Negative	2	0	0	0	1	1	0	0	1	0	0	2	0	1	1	0	0	2	0	0	0	22	2	4	16	Normal	Normal	Mild
Younger age	Male	University	Unmarried	Up to 4	20000 to 50000 BDT	Urban	Good	No	Yes	Yes	Yes	No	No	No	Negative	Negative	Negative	0	0	0	0	1	0	0	0	2	2	2	1	1	0	1	1	0	0	0	1	0	24	10	8	6	Mild	Mild	Normal
Younger age	Male	University	Unmarried	Up to 4	20000 to 50000 BDT	Urban	Good	No	No	Yes	Yes	No	No	No	Negative	Negative	Negative	1	0	1	0	2	0	0	0	0	0	1	2	1	0	2	1	0	0	1	0	0	24	10	6	8	Mild	Normal	Normal
Younger age	Female	Bellow university	Unmarried	Up to 4	20000 to 50000 BDT	Urban	Good	No	Yes	Yes	Yes	No	No	No	Negative	Positive	Negative	1	2	1	0	1	0	0	0	1	0	0	1	1	0	2	1	0	1	0	1	0	26	8	12	6	Normal	Moderate	Normal
Middle age	Male	Bellow university	Unmarried	Up to 4	20000 to 50000 BDT	Urban	Good	No	Yes	Yes	Yes	No	No	No	Positive	Negative	Negative	1	0	0	0	1	0	0	0	0	2	1	1	2	2	0	1	0	0	0	0	2	26	16	0	10	Moderate	Normal	Normal
Younger age	Female	University	Unmarried	Up to 4	20000 to 50000 BDT	Urban	Good	No	Yes	Yes	Yes	No	No	No	Negative	Negative	Negative	0	2	0	0	0	2	0	1	0	0	0	2	3	0	2	0	1	0	0	0	0	26	8	8	10	Normal	Mild	Normal
Younger age	Female	University	Unmarried	Up to 4	20000 to 50000 BDT	Urban	Good	No	Yes	Yes	Yes	No	No	No	Negative	Negative	Negative	1	1	1	0	0	1	0	1	1	1	1	0	1	1	1	1	0	1	0	0	1	28	10	6	12	Mild	Normal	Normal
Younger age	Male	University	Unmarried	Up to 4	20000 to 50000 BDT	Urban	Good	No	Yes	Yes	Yes	No	No	No	Negative	Negative	Negative	3	0	2	0	1	1	0	0	0	1	2	2	2	0	0	0	0	0	0	0	0	28	12	0	16	Mild	Normal	Mild
Younger age	Male	University	Unmarried	Up to 4	20000 to 50000 BDT	Urban	Good	No	Yes	Yes	Yes	No	No	No	Negative	Negative	Negative	2	0	0	0	0	0	0	0	2	2	2	2	2	0	0	0	0	0	0	0	2	28	12	4	12	Mild	Normal	Normal
Younger age	Male	University	Unmarried	Up to 4	20000 to 50000 BDT	Urban	Good	No	No	Yes	Yes	No	No	No	Positive	Negative	Negative	1	0	2	0	0	0	0	0	0	2	2	1	3	1	0	0	0	1	0	0	1	28	16	0	12	Moderate	Normal	Normal
Younger age	Male	University	Unmarried	Up to 4	20000 to 50000 BDT	Urban	Good	No	Yes	Yes	Yes	No	No	No	Negative	Negative	Negative	0	2	0	0	2	1	0	2	0	0	2	2	0	1	0	1	2	0	0	0	0	30	10	4	16	Mild	Normal	Mild
Younger age	Male	University	Unmarried	Up to 4	20000 to 50000 BDT	Urban	Good	No	Yes	Yes	Yes	No	No	No	Negative	Negative	Negative	1	0	0	0	1	1	0	0	0	0	0	2	2	2	1	2	1	1	1	0	0	30	12	4	14	Mild	Normal	Normal
Younger age	Female	Bellow university	Unmarried	Up to 4	20000 to 50000 BDT	Urban	Good	No	Yes	Yes	Yes	No	No	No	Negative	Negative	Positive	2	0	0	0	1	1	0	2	2	0	2	3	0	0	2	1	0	0	0	0	0	32	4	8	20	Normal	Mild	Moderate
Younger age	Female	University	Unmarried	Up to 4	20000 to 50000 BDT	Urban	Good	No	Yes	Yes	Yes	No	No	No	Negative	Positive	Negative	1	1	0	1	1	0	0	1	1	1	1	1	2	1	1	1	0	1	0	1	1	34	12	10	12	Mild	Moderate	Normal
Younger age	Male	Bellow university	Unmarried	Up to 4	20000 to 50000 BDT	Urban	Good	No	Yes	Yes	Yes	No	No	No	Positive	Negative	Negative	1	0	3	0	3	0	0	0	0	2	0	0	0	3	0	3	2	0	0	0	1	36	28	0	8	Extremely severe	Normal	Normal
Younger age	Female	University	Unmarried	Up to 4	20000 to 50000 BDT	Urban	Good	No	Yes	Yes	Yes	No	No	No	Positive	Negative	Negative	2	0	1	0	0	2	0	1	1	3	2	0	1	1	0	0	0	1	1	0	2	36	14	4	18	Moderate	Normal	Mild
Younger age	Female	University	Unmarried	Up to 4	20000 to 50000 BDT	Urban	Good	No	Yes	Yes	Yes	No	No	No	Positive	Negative	Negative	0	0	1	0	2	2	0	2	2	2	0	1	2	1	0	1	1	0	0	0	1	36	20	4	12	Moderate	Normal	Normal
Younger age	Male	University	Unmarried	Up to 4	20000 to 50000 BDT	Urban	Good	No	Yes	Yes	Yes	No	No	No	Positive	Negative	Negative	2	0	1	0	2	1	0	1	1	0	2	2	2	1	1	1	0	0	0	1	1	38	14	6	18	Moderate	Normal	Mild
Younger age	Female	University	Unmarried	Up to 4	20000 to 50000 BDT	Urban	Good	No	No	Yes	Yes	No	No	No	Negative	Positive	Negative	2	0	1	0	1	1	0	1	1	1	2	2	2	1	2	1	0	0	0	2	0	40	12	10	18	Mild	Moderate	Mild
Younger age	Male	University	Unmarried	Up to 4	20000 to 50000 BDT	Urban	Good	No	Yes	Yes	Yes	No	No	No	Positive	Negative	Negative	0	0	2	0	3	3	2	2	0	0	1	0	2	1	0	1	1	2	0	0	1	42	20	4	18	Moderate	Normal	Mild
Younger age	Female	University	Unmarried	Up to 4	20000 to 50000 BDT	Urban	Good	No	No	Yes	Yes	No	No	No	Negative	Positive	Positive	1	0	0	0	0	2	0	2	2	0	0	3	3	2	2	0	0	2	0	2	0	42	6	12	24	Normal	Moderate	Moderate
Younger age	Male	University	Unmarried	Up to 4	20000 to 50000 BDT	Urban	Good	No	Yes	Yes	Yes	No	No	No	Positive	Positive	Negative	2	1	0	2	3	2	0	2	1	2	0	0	0	0	1	2	1	2	1	0	0	44	16	12	16	Moderate	Moderate	Mild
Younger age	Male	University	Unmarried	Up to 4	20000 to 50000 BDT	Urban	Good	No	No	Yes	Yes	No	No	No	Positive	Positive	Negative	2	1	0	0	3	1	1	1	2	1	1	1	2	1	1	1	1	1	0	0	1	44	18	10	16	Moderate	Moderate	Mild
Younger age	Male	University	Unmarried	Up to 4	20000 to 50000 BDT	Urban	Good	No	No	Yes	Yes	No	No	No	Positive	Positive	Negative	2	1	0	0	3	1	1	1	2	1	1	1	2	1	1	1	1	1	0	0	1	44	18	10	16	Moderate	Moderate	Mild
Middle age	Male	Bellow university	Unmarried	Up to 4	20000 to 50000 BDT	Urban	Good	No	Yes	Yes	Yes	No	No	No	Positive	Negative	Negative	2	0	2	0	2	1	0	1	0	2	1	2	2	2	2	2	0	0	0	0	1	44	22	4	18	Severe	Normal	Mild
Younger age	Male	University	Unmarried	Up to 4	20000 to 50000 BDT	Urban	Good	No	No	Yes	Yes	No	No	No	Positive	Positive	Negative	1	1	1	0	1	1	0	1	1	1	1	3	3	1	2	1	0	0	1	1	1	44	16	12	16	Moderate	Moderate	Mild
Younger age	Female	University	Unmarried	Up to 4	20000 to 50000 BDT	Urban	Good	No	Yes	Yes	Yes	No	No	No	Positive	Negative	Positive	2	0	0	0	0	2	0	2	2	3	2	2	2	2	0	0	0	2	0	0	2	46	14	4	28	Moderate	Normal	Severe
Younger age	Male	University	Unmarried	Up to 4	20000 to 50000 BDT	Urban	Good	No	Yes	Yes	Yes	No	No	No	Positive	Negative	Positive	2	2	1	0	3	2	0	2	1	2	2	1	0	3	1	1	0	0	0	0	1	48	16	8	24	Moderate	Mild	Moderate
Younger age	Male	University	Unmarried	Up to 4	20000 to 50000 BDT	Urban	Good	No	Yes	Yes	Yes	No	No	No	Positive	Positive	Negative	1	1	0	2	1	2	1	1	2	2	0	0	0	1	2	1	2	2	1	1	1	48	14	20	14	Moderate	Extremely severe	Normal
Younger age	Male	University	Unmarried	Up to 4	20000 to 50000 BDT	Urban	Good	No	No	Yes	Yes	No	No	No	Positive	Negative	Negative	1	0	3	0	3	2	0	2	0	3	2	2	0	0	2	1	1	0	0	0	2	48	26	4	18	Severe	Normal	Mild
Younger age	Male	Bellow university	Unmarried	Up to 4	20000 to 50000 BDT	Urban	Good	No	Yes	Yes	Yes	No	No	No	Positive	Negative	Positive	1	0	2	0	2	3	0	3	1	0	1	1	2	3	2	2	0	1	0	0	0	48	16	6	26	Moderate	Normal	Severe
Younger age	Male	University	Unmarried	Up to 4	20000 to 50000 BDT	Urban	Good	No	Yes	Yes	Yes	No	No	No	Positive	Positive	Positive	2	1	2	0	1	1	0	0	2	2	2	2	2	2	2	2	0	1	0	0	0	48	18	10	20	Moderate	Moderate	Moderate
Younger age	Male	University	Unmarried	Up to 4	20000 to 50000 BDT	Urban	Good	No	Yes	Yes	Yes	No	No	No	Positive	Positive	Negative	0	1	1	0	2	1	2	1	1	1	2	2	1	1	1	1	2	2	1	1	1	50	18	14	18	Moderate	Moderate	Mild
Younger age	Female	University	Unmarried	Up to 4	20000 to 50000 BDT	Urban	Good	No	Yes	Yes	Yes	No	No	No	Positive	Positive	Negative	1	1	1	0	1	1	0	1	0	2	2	1	1	1	2	1	1	2	2	2	2	50	18	14	18	Moderate	Moderate	Mild
Younger age	Female	University	Unmarried	Up to 4	20000 to 50000 BDT	Urban	Good	No	Yes	Yes	Yes	No	No	No	Negative	Positive	Positive	2	2	0	0	0	2	0	0	3	2	1	2	2	2	2	2	0	1	1	1	0	50	12	18	20	Mild	Severe	Moderate
Younger age	Female	University	Unmarried	Up to 4	20000 to 50000 BDT	Urban	Good	No	Yes	Yes	Yes	No	No	No	Positive	Positive	Positive	2	1	2	0	3	2	0	2	0	1	3	2	0	0	2	2	0	0	0	2	2	52	20	10	22	Moderate	Moderate	Moderate
Younger age	Female	University	Unmarried	Up to 4	20000 to 50000 BDT	Urban	Good	No	No	Yes	Yes	No	No	No	Positive	Negative	Positive	2	0	2	0	1	1	0	1	2	2	2	2	2	2	1	1	1	1	0	1	2	52	22	8	22	Severe	Mild	Moderate
Younger age	Female	University	Unmarried	Up to 4	20000 to 50000 BDT	Urban	Good	No	Yes	Yes	Yes	No	No	No	Positive	Positive	Positive	2	0	0	0	2	1	0	1	2	2	3	2	2	2	2	2	0	1	0	1	1	52	18	10	24	Moderate	Moderate	Moderate
Younger age	Male	University	Unmarried	Up to 4	20000 to 50000 BDT	Urban	Good	No	Yes	Yes	Yes	No	No	No	Positive	Positive	Positive	2	0	2	0	1	2	0	2	1	1	1	2	2	1	2	1	0	1	1	2	2	52	18	12	22	Moderate	Moderate	Moderate
Younger age	Female	University	Unmarried	Up to 4	20000 to 50000 BDT	Urban	Good	No	Yes	Yes	Yes	No	No	No	Positive	Negative	Positive	2	0	2	2	3	3	0	2	0	2	2	2	1	2	1	2	0	0	1	0	0	54	20	8	26	Moderate	Mild	Severe
Younger age	Male	University	Unmarried	Up to 4	20000 to 50000 BDT	Urban	Good	No	Yes	Yes	Yes	No	No	No	Positive	Positive	Positive	1	2	1	1	2	2	0	1	0	0	2	2	2	1	2	2	1	2	1	1	1	54	18	14	22	Moderate	Moderate	Moderate
Middle age	Male	University	Unmarried	Up to 4	20000 to 50000 BDT	Urban	Good	No	Yes	Yes	Yes	No	No	No	Positive	Negative	Positive	1	0	1	0	1	0	0	2	1	3	3	2	3	3	1	2	0	0	1	0	3	54	26	6	22	Severe	Normal	Moderate
Younger age	Male	University	Unmarried	Up to 4	20000 to 50000 BDT	Urban	Good	No	Yes	Yes	Yes	No	No	No	Positive	Positive	Positive	0	0	0	1	2	0	0	0	3	2	3	3	3	3	2	3	1	2	0	0	0	56	22	12	22	Severe	Moderate	Moderate
Younger age	Female	University	Unmarried	Up to 4	20000 to 50000 BDT	Urban	Good	No	Yes	Yes	Yes	No	No	No	Positive	Positive	Positive	2	2	2	0	1	2	0	2	2	0	2	2	3	2	2	1	0	1	0	0	2	56	18	12	26	Moderate	Moderate	Severe
Younger age	Male	University	Unmarried	Up to 4	20000 to 50000 BDT	Urban	Good	No	Yes	Yes	Yes	No	No	No	Negative	Positive	Negative	2	2	0	2	1	2	2	1	2	1	2	1	0	0	2	2	1	1	2	2	1	58	12	28	18	Mild	Extremely severe	Mild
Younger age	Male	Bellow university	Unmarried	Up to 4	20000 to 50000 BDT	Urban	Good	No	No	Yes	Yes	No	No	No	Positive	Positive	Positive	2	1	1	1	1	2	1	0	2	2	1	2	1	2	1	2	1	2	0	2	2	58	20	16	22	Moderate	Severe	Moderate
Middle age	Male	University	Unmarried	Up to 4	20000 to 50000 BDT	Urban	Good	No	Yes	Yes	Yes	No	No	No	Positive	Negative	Positive	3	0	1	0	3	3	0	0	0	0	2	3	3	3	2	3	0	0	0	0	3	58	26	4	28	Severe	Normal	Severe
Younger age	Male	University	Unmarried	Up to 4	20000 to 50000 BDT	Urban	Good	No	Yes	Yes	Yes	No	No	No	Positive	Positive	Positive	1	2	0	0	1	3	0	3	2	2	2	2	3	1	2	1	0	0	1	1	2	58	18	16	24	Moderate	Severe	Moderate
Younger age	Female	University	Unmarried	Up to 4	20000 to 50000 BDT	Urban	Good	No	Yes	Yes	Yes	No	No	No	Positive	Positive	Positive	2	2	2	0	0	2	0	1	1	3	2	3	2	2	0	1	1	1	2	1	2	60	22	12	26	Severe	Moderate	Severe
Younger age	Male	University	Unmarried	Up to 4	20000 to 50000 BDT	Urban	Good	No	Yes	Yes	Yes	No	No	No	Positive	Negative	Positive	2	0	1	0	2	1	0	3	2	0	3	2	3	3	2	2	0	2	0	0	2	60	20	8	32	Moderate	Mild	Severe
Younger age	Male	Bellow university	Unmarried	Up to 4	20000 to 50000 BDT	Urban	Good	No	Yes	Yes	Yes	No	No	No	Positive	Positive	Positive	2	0	0	0	3	2	0	2	3	3	2	1	0	2	3	3	3	0	0	0	2	62	28	12	22	Extremely severe	Moderate	Moderate
Younger age	Male	University	Unmarried	Up to 4	20000 to 50000 BDT	Urban	Good	No	Yes	Yes	Yes	No	No	No	Positive	Positive	Positive	2	2	1	2	1	2	0	2	2	1	2	2	1	1	2	2	1	1	2	1	1	62	16	22	24	Moderate	Extremely severe	Moderate
Younger age	Female	University	Unmarried	Up to 4	20000 to 50000 BDT	Urban	Good	No	No	Yes	Yes	No	No	No	Positive	Positive	Positive	0	1	0	0	1	1	0	3	2	2	3	2	2	2	1	2	2	3	1	1	2	62	22	12	28	Severe	Moderate	Severe
Middle age	Male	University	Unmarried	Up to 4	20000 to 50000 BDT	Urban	Good	No	No	Yes	Yes	No	No	No	Positive	Positive	Positive	2	2	1	0	0	0	0	2	2	3	3	2	2	3	2	0	0	2	2	0	3	62	18	16	28	Moderate	Severe	Severe
Younger age	Male	University	Unmarried	Up to 4	20000 to 50000 BDT	Urban	Good	No	Yes	Yes	Yes	No	No	No	Positive	Negative	Positive	3	0	2	0	3	2	0	2	2	0	2	2	2	2	2	3	0	2	0	0	2	62	24	8	30	Severe	Mild	Severe
Younger age	Male	University	Unmarried	Up to 4	20000 to 50000 BDT	Urban	Good	No	Yes	Yes	Yes	No	No	No	Positive	Positive	Positive	2	2	0	1	2	3	0	3	1	2	1	3	3	2	2	1	0	0	0	1	2	62	20	14	28	Moderate	Moderate	Severe
Younger age	Female	Bellow university	Unmarried	Up to 4	20000 to 50000 BDT	Urban	Good	No	Yes	Yes	Yes	No	No	No	Positive	Positive	Positive	3	0	2	0	2	2	0	1	1	0	2	2	2	2	2	2	2	3	0	2	2	64	24	10	30	Severe	Moderate	Severe
Younger age	Female	University	Unmarried	Up to 4	20000 to 50000 BDT	Urban	Good	No	Yes	Yes	Yes	No	No	No	Positive	Positive	Positive	3	3	2	0	3	2	0	0	0	2	1	2	1	2	3	3	0	3	0	1	2	66	26	14	26	Severe	Moderate	Severe
Younger age	Male	University	Unmarried	Up to 4	20000 to 50000 BDT	Urban	Good	No	Yes	Yes	Yes	No	No	No	Positive	Positive	Positive	2	2	2	3	3	2	0	2	2	2	2	2	2	3	1	1	0	1	0	0	1	66	22	16	28	Severe	Severe	Severe
Younger age	Male	University	Unmarried	Up to 4	20000 to 50000 BDT	Urban	Good	No	Yes	Yes	Yes	No	No	No	Positive	Positive	Positive	2	1	1	2	2	2	0	2	1	3	2	2	2	2	1	1	1	2	1	1	2	66	24	14	28	Severe	Moderate	Severe
Younger age	Female	University	Unmarried	Up to 4	20000 to 50000 BDT	Urban	Good	No	Yes	Yes	Yes	No	No	No	Positive	Positive	Positive	2	1	1	0	2	1	2	2	2	2	3	2	2	2	3	2	0	1	0	1	2	66	22	18	26	Severe	Severe	Severe
Younger age	Female	University	Unmarried	Up to 4	20000 to 50000 BDT	Urban	Good	No	No	Yes	Yes	No	No	No	Positive	Positive	Positive	2	0	2	0	0	2	0	3	2	0	3	3	3	2	3	2	2	2	0	0	2	66	22	10	34	Severe	Moderate	Extremely severe
Younger age	Female	Bellow university	Unmarried	Up to 4	20000 to 50000 BDT	Urban	Good	No	Yes	Yes	Yes	No	No	No	Positive	Positive	Positive	2	1	2	0	2	2	0	2	1	3	2	2	1	2	2	1	2	1	2	2	2	68	26	16	26	Severe	Severe	Severe
Younger age	Male	Bellow university	Unmarried	Up to 4	20000 to 50000 BDT	Urban	Good	No	No	Yes	Yes	No	No	No	Positive	Positive	Positive	2	1	2	1	2	2	0	1	0	2	2	2	2	3	2	2	1	2	2	2	2	70	26	16	28	Severe	Severe	Severe
Younger age	Female	University	Unmarried	Up to 4	20000 to 50000 BDT	Urban	Good	No	No	Yes	Yes	No	No	No	Positive	Positive	Positive	2	1	1	0	2	2	1	2	2	2	2	2	2	2	2	2	1	3	1	1	2	70	24	16	30	Severe	Severe	Severe
Younger age	Female	University	Unmarried	Up to 4	20000 to 50000 BDT	Urban	Good	No	Yes	Yes	Yes	No	No	No	Positive	Positive	Positive	2	0	1	0	3	2	0	2	2	3	2	2	2	2	2	2	2	2	0	2	2	70	30	12	28	Extremely severe	Moderate	Severe
Younger age	Female	University	Unmarried	Up to 4	20000 to 50000 BDT	Urban	Good	No	Yes	Yes	Yes	No	No	No	Positive	Positive	Positive	2	3	2	0	2	2	0	1	2	2	3	3	2	1	3	2	0	1	0	2	2	70	24	20	26	Severe	Extremely severe	Severe
Middle age	Female	University	Unmarried	Up to 4	20000 to 50000 BDT	Urban	Good	No	No	Yes	Yes	No	No	No	Positive	Positive	Positive	2	2	3	0	2	0	0	2	2	3	2	3	3	2	2	2	2	2	0	0	3	74	36	12	26	Extremely severe	Moderate	Severe
Younger age	Male	University	Unmarried	Up to 4	20000 to 50000 BDT	Urban	Good	No	Yes	Yes	Yes	No	No	No	Positive	Positive	Positive	2	2	3	0	1	2	0	2	2	2	3	2	2	3	2	3	1	1	1	2	2	76	28	18	30	Extremely severe	Severe	Severe
Younger age	Female	University	Unmarried	Up to 4	20000 to 50000 BDT	Urban	Good	No	Yes	Yes	Yes	No	No	No	Positive	Positive	Positive	0	1	0	0	3	3	0	3	3	3	3	2	2	3	2	2	1	3	0	1	3	76	28	14	34	Extremely severe	Moderate	Extremely severe
Younger age	Male	University	Unmarried	Up to 4	20000 to 50000 BDT	Urban	Good	No	No	Yes	Yes	No	No	No	Positive	Positive	Positive	1	1	2	0	2	3	0	2	2	3	2	2	2	2	3	3	1	2	0	2	3	76	32	16	28	Extremely severe	Severe	Severe
Younger age	Male	University	Unmarried	Up to 4	20000 to 50000 BDT	Urban	Good	No	Yes	Yes	Yes	No	No	No	Positive	Positive	Positive	2	1	3	2	3	2	1	3	2	2	2	0	2	3	2	3	1	1	2	0	2	78	32	20	26	Extremely severe	Extremely severe	Severe
Younger age	Female	University	Unmarried	Up to 4	20000 to 50000 BDT	Urban	Good	No	No	Yes	Yes	No	No	No	Positive	Positive	Positive	2	2	1	0	2	2	1	2	2	3	3	3	2	2	2	1	2	2	2	2	2	80	26	22	32	Severe	Extremely severe	Severe
Younger age	Male	University	Unmarried	Up to 4	20000 to 50000 BDT	Urban	Good	No	No	Yes	Yes	No	No	No	Positive	Positive	Positive	2	2	3	2	3	3	0	1	1	2	3	2	2	1	2	3	2	2	0	2	2	80	34	18	28	Extremely severe	Severe	Severe
Younger age	Female	University	Unmarried	Up to 4	20000 to 50000 BDT	Urban	Good	No	Yes	Yes	Yes	No	No	No	Positive	Positive	Positive	1	2	3	2	3	2	0	1	1	2	2	3	3	1	3	2	1	3	1	2	2	80	32	22	26	Extremely severe	Extremely severe	Severe
Younger age	Female	University	Unmarried	Up to 4	20000 to 50000 BDT	Urban	Good	No	Yes	Yes	Yes	No	No	No	Positive	Positive	Positive	2	2	2	3	3	3	0	3	3	2	2	2	0	2	3	2	1	1	2	2	1	82	22	30	30	Severe	Extremely severe	Severe
Younger age	Male	University	Unmarried	Up to 4	20000 to 50000 BDT	Urban	Good	No	Yes	Yes	Yes	No	No	No	Positive	Positive	Positive	1	2	2	2	2	2	2	2	2	2	2	2	2	2	2	2	2	2	2	2	2	82	28	28	26	Extremely severe	Extremely severe	Severe
Younger age	Female	Bellow university	Unmarried	Up to 4	20000 to 50000 BDT	Urban	Good	No	Yes	Yes	Yes	No	No	No	Positive	Positive	Positive	2	3	2	2	2	2	2	2	2	2	2	2	2	2	2	2	2	2	2	2	2	86	28	30	28	Extremely severe	Extremely severe	Severe
Younger age	Male	University	Unmarried	Up to 4	20000 to 50000 BDT	Urban	Good	No	Yes	Yes	Yes	No	No	No	Positive	Positive	Positive	2	1	3	0	2	0	0	3	2	2	2	3	3	3	3	3	3	2	1	2	3	86	38	18	30	Extremely severe	Severe	Severe
Younger age	Female	University	Unmarried	Up to 4	20000 to 50000 BDT	Urban	Good	No	Yes	Yes	Yes	No	No	No	Positive	Positive	Positive	2	1	2	0	2	3	0	3	2	2	2	3	3	3	2	3	1	3	1	3	3	88	32	18	38	Extremely severe	Severe	Extremely severe
Younger age	Female	Bellow university	Unmarried	Up to 4	20000 to 50000 BDT	Urban	Good	No	No	Yes	Yes	No	No	No	Positive	Positive	Positive	2	0	3	0	2	2	1	3	2	3	2	3	1	2	3	3	3	3	2	2	3	90	36	20	34	Extremely severe	Extremely severe	Extremely severe
Younger age	Female	University	Unmarried	Up to 4	20000 to 50000 BDT	Urban	Good	No	Yes	Yes	Yes	No	No	No	Positive	Positive	Positive	2	1	2	0	0	3	0	3	3	3	3	3	2	3	1	2	3	3	2	3	3	90	30	20	40	Extremely severe	Extremely severe	Extremely severe
Younger age	Male	University	Unmarried	Up to 4	20000 to 50000 BDT	Urban	Good	No	Yes	Yes	Yes	No	No	No	Positive	Positive	Positive	3	2	3	0	3	3	0	3	3	2	2	3	3	3	2	3	1	2	1	1	2	90	34	18	38	Extremely severe	Severe	Extremely severe
Younger age	Male	University	Unmarried	Up to 4	20000 to 50000 BDT	Urban	Good	No	No	Yes	Yes	No	No	No	Positive	Positive	Positive	2	2	2	2	3	3	2	2	3	1	2	3	2	2	2	2	2	2	2	2	3	92	30	30	32	Extremely severe	Extremely severe	Severe
Younger age	Female	University	Unmarried	Up to 4	20000 to 50000 BDT	Urban	Good	No	Yes	Yes	Yes	No	No	No	Positive	Positive	Positive	2	2	3	2	3	3	2	3	2	3	3	3	3	1	2	3	1	2	2	2	3	100	38	28	34	Extremely severe	Extremely severe	Extremely severe
Younger age	Female	Bellow university	Unmarried	Up to 4	20000 to 50000 BDT	Urban	Good	No	Yes	Yes	Yes	No	No	No	Positive	Positive	Positive	3	2	3	1	2	3	0	2	2	3	3	3	3	3	3	3	2	3	2	3	1	100	34	26	40	Extremely severe	Extremely severe	Extremely severe
Younger age	Female	Bellow university	Unmarried	Up to 4	20000 to 50000 BDT	Urban	Good	No	Yes	Yes	Yes	No	No	No	Positive	Positive	Positive	2	3	3	3	2	3	1	2	3	3	2	2	3	3	3	2	3	2	2	2	3	104	38	34	32	Extremely severe	Extremely severe	Severe
Younger age	Female	University	Unmarried	Up to 4	20000 to 50000 BDT	Urban	Good	No	Yes	Yes	No	No	No	Yes	Positive	Negative	Negative	2	1	1	0	2	2	0	0	0	0	0	2	2	2	2	2	0	1	0	1	2	44	18	8	18	Moderate	Mild	Mild
Younger age	Female	University	Unmarried	Up to 4	20000 to 50000 BDT	Urban	Good	No	No	Yes	No	No	No	Yes	Positive	Positive	Positive	2	3	3	3	3	3	2	2	3	2	2	3	2	2	3	3	2	3	2	2	3	106	36	36	34	Extremely severe	Extremely severe	Extremely severe
Younger age	Female	Bellow university	Unmarried	Up to 4	20000 to 50000 BDT	Urban	Good	No	Yes	Yes	No	No	No	No	Negative	Negative	Negative	0	0	0	0	0	0	0	0	0	0	0	0	0	0	0	0	0	0	0	0	0	0	0	0	0	Normal	Normal	Normal
Younger age	Female	University	Unmarried	Up to 4	20000 to 50000 BDT	Urban	Good	No	No	Yes	No	No	No	No	Negative	Negative	Negative	0	0	0	0	0	0	0	0	0	0	0	0	0	0	0	0	0	0	0	0	0	0	0	0	0	Normal	Normal	Normal
Younger age	Male	University	Unmarried	Up to 4	20000 to 50000 BDT	Urban	Good	No	Yes	Yes	No	No	No	No	Negative	Negative	Negative	0	0	0	0	0	0	0	0	0	0	0	0	0	0	0	2	0	0	0	0	0	4	4	0	0	Normal	Normal	Normal
Younger age	Male	University	Unmarried	Up to 4	20000 to 50000 BDT	Urban	Good	No	Yes	Yes	No	No	No	No	Negative	Negative	Negative	2	1	1	0	2	0	0	0	0	0	0	0	0	0	1	0	0	0	0	0	0	14	6	4	4	Normal	Normal	Normal
Younger age	Male	Bellow university	Unmarried	Up to 4	20000 to 50000 BDT	Urban	Good	No	Yes	Yes	No	No	No	No	Negative	Negative	Negative	0	0	0	0	1	1	0	1	1	0	0	0	0	1	1	1	1	0	0	0	1	18	8	4	6	Normal	Normal	Normal
Younger age	Female	University	Unmarried	Up to 4	20000 to 50000 BDT	Urban	Good	No	No	Yes	No	No	No	No	Negative	Negative	Negative	1	0	0	0	1	0	0	0	0	1	1	1	1	0	0	1	0	1	0	0	1	18	10	0	8	Mild	Normal	Normal
Younger age	Male	University	Unmarried	Up to 4	20000 to 50000 BDT	Urban	Good	No	No	Yes	No	No	No	No	Negative	Negative	Negative	2	0	0	0	1	0	0	0	0	0	2	2	2	0	0	0	0	0	0	0	0	18	6	0	12	Normal	Normal	Normal
Younger age	Male	University	Unmarried	Up to 4	20000 to 50000 BDT	Urban	Good	No	No	Yes	No	No	No	No	Negative	Negative	Negative	0	0	2	0	2	3	0	0	0	0	0	0	0	3	0	0	0	0	0	0	0	20	8	0	12	Normal	Normal	Normal
Younger age	Male	Bellow university	Unmarried	Up to 4	20000 to 50000 BDT	Urban	Good	No	Yes	Yes	No	No	No	No	Negative	Negative	Negative	1	0	0	0	0	1	0	1	0	1	0	1	1	1	1	1	0	1	0	0	0	20	6	2	12	Normal	Normal	Normal
Younger age	Male	University	Unmarried	Up to 4	20000 to 50000 BDT	Urban	Good	No	Yes	Yes	No	No	No	No	Positive	Negative	Negative	1	0	2	0	3	0	0	0	0	2	0	2	1	0	0	1	0	0	0	0	0	24	18	0	6	Moderate	Normal	Normal
Younger age	Female	University	Unmarried	Up to 4	20000 to 50000 BDT	Urban	Good	No	Yes	Yes	No	No	No	No	Negative	Negative	Negative	2	0	0	0	0	0	0	0	2	1	2	1	1	1	1	1	1	1	0	0	0	28	8	6	14	Normal	Normal	Normal
Younger age	Female	University	Unmarried	Up to 4	20000 to 50000 BDT	Urban	Good	No	Yes	Yes	No	No	No	No	Negative	Negative	Negative	0	0	0	0	2	3	0	2	0	0	0	0	2	0	2	2	0	2	0	0	0	30	12	4	14	Mild	Normal	Normal
Younger age	Female	University	Unmarried	Up to 4	20000 to 50000 BDT	Urban	Good	No	Yes	Yes	No	No	No	No	Negative	Negative	Negative	1	1	0	0	2	2	0	2	1	0	1	1	2	0	1	1	0	1	0	0	0	32	10	6	16	Mild	Normal	Mild
Younger age	Male	University	Unmarried	Up to 4	20000 to 50000 BDT	Urban	Good	No	No	Yes	No	No	No	No	Negative	Negative	Negative	2	1	0	0	1	2	1	0	1	1	1	0	2	2	1	0	2	2	0	0	0	38	12	8	18	Mild	Mild	Mild
Younger age	Male	University	Unmarried	Up to 4	20000 to 50000 BDT	Urban	Good	No	No	Yes	No	No	No	No	Positive	Negative	Positive	0	0	0	0	0	2	0	2	2	3	2	2	2	2	0	0	0	0	0	2	2	42	14	8	20	Moderate	Mild	Moderate
Younger age	Male	University	Unmarried	Up to 4	20000 to 50000 BDT	Urban	Good	No	No	Yes	No	No	No	No	Positive	Negative	Negative	2	0	2	0	2	1	1	1	0	2	1	3	1	1	1	2	2	0	0	0	0	44	22	4	18	Severe	Normal	Mild
Younger age	Female	University	Unmarried	Up to 4	20000 to 50000 BDT	Urban	Good	No	No	Yes	No	No	No	No	Positive	Positive	Positive	2	1	2	0	2	2	0	2	1	1	1	2	2	1	1	2	0	2	0	2	2	56	22	10	24	Severe	Moderate	Moderate
Younger age	Male	University	Unmarried	Up to 4	20000 to 50000 BDT	Urban	Good	No	Yes	Yes	No	No	No	No	Positive	Positive	Positive	2	0	0	0	2	0	0	2	2	0	2	2	3	2	2	2	2	2	0	2	2	58	22	12	24	Severe	Moderate	Moderate
Younger age	Female	University	Unmarried	Up to 4	20000 to 50000 BDT	Urban	Good	No	Yes	Yes	No	No	No	No	Positive	Positive	Positive	1	0	0	0	3	0	0	2	1	3	2	3	2	2	2	3	1	2	0	2	2	62	28	10	24	Extremely severe	Moderate	Moderate
Younger age	Male	University	Unmarried	Up to 4	20000 to 50000 BDT	Urban	Good	No	Yes	Yes	No	No	No	No	Positive	Positive	Positive	1	0	2	0	3	2	0	2	1	0	2	3	2	2	3	2	1	2	2	1	1	64	22	14	28	Severe	Moderate	Severe
Younger age	Male	University	Unmarried	Up to 4	20000 to 50000 BDT	Urban	Good	No	No	Yes	No	No	No	No	Positive	Positive	Positive	2	2	1	0	3	0	0	2	2	2	2	2	2	2	3	2	2	2	0	0	2	66	28	14	24	Extremely severe	Moderate	Moderate
Younger age	Male	University	Unmarried	Up to 4	20000 to 50000 BDT	Urban	Good	No	Yes	Yes	No	No	No	No	Positive	Positive	Positive	2	1	2	0	2	2	2	2	3	2	1	2	2	2	1	2	0	2	0	2	2	68	24	18	26	Severe	Severe	Severe
Younger age	Female	Bellow university	Unmarried	Up to 4	20000 to 50000 BDT	Urban	Good	No	Yes	Yes	No	No	No	No	Positive	Positive	Positive	2	1	2	0	2	1	1	2	1	2	2	2	2	2	2	2	3	2	1	1	3	72	32	14	26	Extremely severe	Moderate	Severe
Younger age	Male	University	Unmarried	Up to 4	20000 to 50000 BDT	Urban	Good	No	No	Yes	No	No	No	No	Positive	Positive	Positive	2	0	2	0	2	3	0	2	2	2	2	3	3	2	2	3	2	1	2	0	1	72	30	12	30	Extremely severe	Moderate	Severe
Younger age	Female	University	Unmarried	Up to 4	20000 to 50000 BDT	Urban	Good	No	Yes	Yes	No	No	No	No	Positive	Positive	Positive	2	1	2	1	2	2	1	2	2	2	2	2	2	2	2	2	1	2	1	2	3	76	28	20	28	Extremely severe	Extremely severe	Severe
Younger age	Male	Bellow university	Unmarried	Up to 4	20000 to 50000 BDT	Urban	Good	No	Yes	Yes	No	No	No	No	Positive	Positive	Positive	2	2	0	1	2	3	2	2	3	2	2	2	2	2	2	2	1	2	2	2	2	80	22	28	30	Severe	Extremely severe	Severe
Younger age	Female	University	Unmarried	Up to 4	20000 to 50000 BDT	Urban	Good	No	Yes	Yes	No	No	No	No	Positive	Positive	Positive	2	2	2	1	3	3	0	2	3	2	2	2	2	2	2	2	2	2	1	2	2	82	30	22	30	Extremely severe	Extremely severe	Severe
Younger age	Male	Bellow university	Unmarried	Up to 4	20000 to 50000 BDT	Urban	Good	No	Yes	Yes	No	No	No	No	Positive	Positive	Positive	2	2	2	2	2	2	2	2	2	2	2	2	2	2	2	2	2	2	2	2	2	84	28	28	28	Extremely severe	Extremely severe	Severe
Younger age	Female	University	Unmarried	Up to 4	20000 to 50000 BDT	Urban	Good	No	Yes	No	Yes	Yes	No	Yes	Negative	Negative	Negative	0	0	0	0	0	0	0	0	0	0	0	0	0	0	2	0	0	0	0	0	0	4	0	4	0	Normal	Normal	Normal
Younger age	Male	University	Unmarried	Up to 4	20000 to 50000 BDT	Urban	Good	No	Yes	No	Yes	Yes	No	Yes	Negative	Negative	Negative	0	1	1	0	1	0	0	1	0	0	1	1	1	0	1	1	0	0	0	0	0	18	8	4	6	Normal	Normal	Normal
Younger age	Male	Bellow university	Unmarried	Up to 4	20000 to 50000 BDT	Urban	Good	No	Yes	No	Yes	Yes	No	Yes	Negative	Negative	Negative	1	0	0	0	1	1	0	1	1	1	1	1	1	1	2	1	0	0	0	0	1	28	10	6	12	Mild	Normal	Normal
Younger age	Male	University	Unmarried	Up to 4	20000 to 50000 BDT	Urban	Good	No	Yes	No	Yes	Yes	No	Yes	Negative	Negative	Negative	2	0	1	0	0	0	0	1	0	0	1	2	2	2	0	0	2	1	0	0	0	28	10	0	18	Mild	Normal	Mild
Younger age	Female	University	Unmarried	Up to 4	20000 to 50000 BDT	Urban	Good	No	Yes	No	Yes	Yes	No	Yes	Negative	Negative	Negative	0	0	0	0	1	1	0	1	1	1	1	1	1	1	2	1	0	1	0	1	1	30	10	8	12	Mild	Mild	Normal
Younger age	Male	University	Unmarried	Up to 4	20000 to 50000 BDT	Urban	Good	No	Yes	No	Yes	Yes	No	Yes	Positive	Negative	Negative	2	0	0	0	3	0	0	0	2	2	0	2	1	1	0	2	0	0	0	0	1	32	18	4	10	Moderate	Normal	Normal
Younger age	Male	University	Unmarried	Up to 4	20000 to 50000 BDT	Urban	Good	No	Yes	No	Yes	Yes	No	Yes	Negative	Positive	Positive	2	1	1	0	0	1	0	1	0	0	1	2	2	1	1	0	0	2	2	1	0	36	6	10	20	Normal	Moderate	Moderate
Younger age	Female	University	Unmarried	Up to 4	20000 to 50000 BDT	Urban	Good	No	Yes	No	Yes	Yes	No	Yes	Positive	Positive	Negative	1	0	1	1	1	2	0	2	1	1	1	0	1	1	2	1	1	1	1	1	1	42	14	12	16	Moderate	Moderate	Mild
Younger age	Female	University	Unmarried	Up to 4	20000 to 50000 BDT	Urban	Good	No	Yes	No	Yes	Yes	No	Yes	Positive	Positive	Negative	0	0	0	0	1	1	3	2	2	1	1	1	0	1	1	3	3	3	3	0	0	52	16	18	18	Moderate	Severe	Mild
Younger age	Male	Bellow university	Unmarried	Up to 4	20000 to 50000 BDT	Urban	Good	No	Yes	No	Yes	Yes	No	Yes	Positive	Positive	Positive	1	1	2	2	2	2	2	2	2	2	2	2	2	2	2	2	2	2	2	2	2	80	28	26	26	Extremely severe	Extremely severe	Severe
Younger age	Female	Bellow university	Unmarried	Up to 4	20000 to 50000 BDT	Urban	Good	No	Yes	No	Yes	Yes	No	No	Negative	Negative	Negative	2	0	0	0	0	0	0	0	0	0	0	0	0	0	0	0	0	0	0	0	0	4	0	0	4	Normal	Normal	Normal
Younger age	Female	University	Unmarried	Up to 4	20000 to 50000 BDT	Urban	Good	No	Yes	No	Yes	Yes	No	No	Negative	Negative	Negative	0	0	0	0	0	1	0	0	0	0	0	2	0	0	0	2	3	0	0	0	0	16	10	0	6	Mild	Normal	Normal
Younger age	Male	Bellow university	Unmarried	Up to 4	20000 to 50000 BDT	Urban	Good	No	Yes	No	Yes	Yes	No	No	Negative	Negative	Negative	0	0	0	0	1	2	2	2	1	0	2	2	1	0	0	0	0	0	0	0	0	26	4	6	16	Normal	Normal	Mild
Younger age	Male	University	Unmarried	Up to 4	20000 to 50000 BDT	Urban	Good	No	Yes	No	Yes	Yes	No	No	Negative	Positive	Negative	1	0	0	0	0	1	1	1	0	1	0	0	1	1	2	1	0	0	1	1	1	26	8	10	8	Normal	Moderate	Normal
Younger age	Male	University	Unmarried	Up to 4	20000 to 50000 BDT	Urban	Good	No	Yes	No	Yes	Yes	No	No	Negative	Positive	Negative	1	0	0	2	0	2	0	0	2	0	0	0	2	0	1	0	0	2	2	1	0	30	4	16	10	Normal	Severe	Normal
Younger age	Male	University	Unmarried	Up to 4	20000 to 50000 BDT	Urban	Good	No	Yes	No	Yes	Yes	No	No	Positive	Positive	Negative	0	0	1	1	2	1	1	1	1	2	1	2	1	1	1	1	1	1	1	1	2	46	20	12	14	Moderate	Moderate	Normal
Younger age	Female	University	Unmarried	Up to 4	20000 to 50000 BDT	Urban	Good	No	Yes	No	Yes	Yes	No	No	Positive	Positive	Positive	2	1	0	2	1	0	0	0	2	2	2	1	1	3	1	1	0	2	1	2	2	52	14	18	20	Moderate	Severe	Moderate
Younger age	Male	University	Unmarried	Up to 4	20000 to 50000 BDT	Urban	Good	No	Yes	No	Yes	Yes	No	No	Positive	Positive	Positive	2	2	2	0	0	3	2	3	3	3	3	3	2	3	3	3	3	3	0	3	3	98	32	26	40	Extremely severe	Extremely severe	Extremely severe
Younger age	Male	University	Unmarried	Up to 4	20000 to 50000 BDT	Urban	Good	No	No	No	Yes	No	Yes	Yes	Negative	Negative	Negative	0	0	0	0	2	2	0	2	0	1	1	2	1	0	0	1	0	0	0	0	0	24	10	0	14	Mild	Normal	Normal
Younger age	Male	University	Unmarried	Up to 4	20000 to 50000 BDT	Urban	Good	No	Yes	No	Yes	No	Yes	Yes	Negative	Negative	Negative	0	0	0	0	1	1	0	0	0	0	0	1	1	1	1	2	1	1	1	1	1	26	12	6	8	Mild	Normal	Normal
Younger age	Male	University	Unmarried	Up to 4	20000 to 50000 BDT	Urban	Good	No	No	No	Yes	No	No	Yes	Negative	Negative	Negative	0	0	0	0	0	0	0	1	0	1	0	0	0	0	0	0	0	0	0	0	0	4	2	0	2	Normal	Normal	Normal
Younger age	Male	University	Unmarried	Up to 4	20000 to 50000 BDT	Urban	Good	No	Yes	No	Yes	No	No	Yes	Negative	Negative	Negative	1	0	0	0	2	0	0	0	1	2	0	0	0	0	1	1	0	0	0	0	1	18	12	4	2	Mild	Normal	Normal
Younger age	Male	University	Unmarried	Up to 4	20000 to 50000 BDT	Urban	Good	No	Yes	No	Yes	No	No	Yes	Negative	Negative	Negative	0	1	2	0	0	1	0	1	2	0	1	0	1	0	1	0	0	1	0	0	1	24	8	8	8	Normal	Mild	Normal
Younger age	Male	University	Unmarried	Up to 4	20000 to 50000 BDT	Urban	Good	No	Yes	No	Yes	No	No	Yes	Positive	Negative	Positive	2	2	1	0	2	2	0	1	0	2	1	2	0	1	1	2	0	1	0	0	1	42	16	6	20	Moderate	Normal	Moderate
Middle age	Female	University	Unmarried	Up to 4	20000 to 50000 BDT	Urban	Good	No	No	No	Yes	No	No	Yes	Positive	Negative	Positive	2	0	2	0	2	2	0	2	2	1	1	1	1	2	1	1	0	2	0	0	0	44	14	6	24	Moderate	Normal	Moderate
Younger age	Male	Bellow university	Unmarried	Up to 4	20000 to 50000 BDT	Urban	Good	No	Yes	No	Yes	No	No	Yes	Positive	Negative	Positive	2	1	0	0	2	0	1	2	1	2	1	2	2	2	0	1	0	1	0	0	2	44	18	6	20	Moderate	Normal	Moderate
Younger age	Female	University	Unmarried	Up to 4	20000 to 50000 BDT	Urban	Good	No	Yes	No	Yes	No	No	Yes	Positive	Negative	Positive	2	0	1	1	2	1	0	0	0	0	2	2	2	2	1	2	1	2	0	1	0	44	16	6	22	Moderate	Normal	Moderate
Younger age	Female	University	Unmarried	Up to 4	20000 to 50000 BDT	Urban	Good	No	No	No	Yes	No	No	Yes	Positive	Positive	Negative	2	0	0	0	2	2	0	0	2	2	1	2	2	0	2	2	0	2	0	2	2	50	20	12	18	Moderate	Moderate	Mild
Younger age	Female	University	Unmarried	Up to 4	20000 to 50000 BDT	Urban	Good	No	Yes	No	Yes	No	No	Yes	Positive	Positive	Positive	2	0	2	0	2	2	0	1	1	2	2	2	2	1	2	2	0	2	0	2	2	58	24	10	24	Severe	Moderate	Moderate
Younger age	Male	University	Unmarried	Up to 4	20000 to 50000 BDT	Urban	Good	No	No	No	Yes	No	No	Yes	Positive	Positive	Negative	0	0	2	2	3	1	1	0	0	0	1	0	3	3	2	3	3	2	0	1	3	60	34	12	14	Extremely severe	Moderate	Normal
Younger age	Female	University	Unmarried	Up to 4	20000 to 50000 BDT	Urban	Good	No	Yes	No	Yes	No	No	Yes	Positive	Positive	Positive	2	2	2	0	2	3	0	3	2	0	2	2	2	0	2	1	1	2	1	2	2	66	20	18	28	Moderate	Severe	Severe
Younger age	Male	University	Unmarried	Up to 4	20000 to 50000 BDT	Urban	Good	No	Yes	No	Yes	No	No	Yes	Positive	Positive	Positive	2	0	2	1	3	1	1	2	2	3	2	2	2	2	3	1	2	1	2	2	2	76	30	22	24	Extremely severe	Extremely severe	Moderate
Younger age	Male	University	Unmarried	Up to 4	20000 to 50000 BDT	Urban	Good	No	Yes	No	Yes	No	No	Yes	Positive	Positive	Positive	2	2	2	2	2	2	2	2	2	2	2	2	2	2	2	2	2	2	2	2	2	84	28	28	28	Extremely severe	Extremely severe	Severe
Younger age	Male	Bellow university	Unmarried	Up to 4	20000 to 50000 BDT	Urban	Good	No	No	No	Yes	No	No	Yes	Positive	Positive	Positive	3	2	2	2	1	1	0	3	2	3	3	3	3	1	2	2	1	2	1	2	3	84	30	22	32	Extremely severe	Extremely severe	Severe
Younger age	Female	University	Unmarried	Up to 4	20000 to 50000 BDT	Urban	Good	No	Yes	No	Yes	No	No	Yes	Positive	Positive	Positive	2	3	2	2	3	3	2	3	3	2	3	3	3	3	3	3	0	3	2	3	2	106	30	36	40	Extremely severe	Extremely severe	Extremely severe
Younger age	Female	University	Unmarried	Up to 4	20000 to 50000 BDT	Urban	Good	No	Yes	No	Yes	No	No	Yes	Positive	Positive	Positive	2	3	3	1	1	3	0	3	3	3	3	3	3	3	3	3	3	3	2	2	3	106	38	28	40	Extremely severe	Extremely severe	Extremely severe
Younger age	Male	Bellow university	Unmarried	Up to 4	20000 to 50000 BDT	Urban	Good	No	Yes	No	Yes	No	No	No	Negative	Negative	Negative	0	0	1	0	0	0	0	0	1	2	1	1	1	0	0	0	0	0	0	0	0	14	8	2	4	Normal	Normal	Normal
Younger age	Female	University	Unmarried	Up to 4	20000 to 50000 BDT	Urban	Good	No	Yes	No	Yes	No	No	No	Negative	Negative	Negative	1	0	0	0	1	0	0	0	0	2	1	0	0	1	1	1	0	0	0	0	0	16	8	2	6	Normal	Normal	Normal
Younger age	Male	University	Unmarried	Up to 4	20000 to 50000 BDT	Urban	Good	No	Yes	No	Yes	No	No	No	Negative	Negative	Negative	0	0	1	0	1	1	0	1	1	0	1	1	2	1	0	1	0	1	0	0	0	24	10	2	12	Mild	Normal	Normal
Younger age	Female	University	Unmarried	Up to 4	20000 to 50000 BDT	Urban	Good	No	No	No	Yes	No	No	No	Negative	Negative	Negative	0	0	1	0	1	0	0	0	1	0	1	0	2	2	1	1	1	1	0	0	0	24	12	4	8	Mild	Normal	Normal
Younger age	Female	University	Unmarried	Up to 4	20000 to 50000 BDT	Urban	Good	No	Yes	No	Yes	No	No	No	Negative	Negative	Negative	0	0	1	1	2	2	0	1	0	0	0	2	1	0	0	2	0	1	1	1	0	30	12	6	12	Mild	Normal	Normal
Younger age	Male	University	Unmarried	Up to 4	20000 to 50000 BDT	Urban	Good	No	Yes	No	Yes	No	No	No	Negative	Positive	Negative	2	2	0	1	0	1	1	1	0	0	2	0	0	2	1	1	0	0	1	1	0	32	2	14	16	Normal	Moderate	Mild
Younger age	Male	University	Unmarried	Up to 4	20000 to 50000 BDT	Urban	Good	No	No	No	Yes	No	No	No	Positive	Negative	Negative	2	0	2	0	0	1	0	1	1	3	0	0	1	1	1	0	2	0	0	0	1	32	18	4	10	Moderate	Normal	Normal
Younger age	Female	University	Unmarried	Up to 4	20000 to 50000 BDT	Urban	Good	No	Yes	No	Yes	No	No	No	Negative	Negative	Positive	2	1	2	0	2	2	0	1	0	0	1	2	0	2	1	0	0	1	0	0	1	36	10	4	22	Mild	Normal	Moderate
Younger age	Female	University	Unmarried	Up to 4	20000 to 50000 BDT	Urban	Good	No	Yes	No	Yes	No	No	No	Negative	Negative	Positive	1	0	0	1	1	3	1	1	0	0	2	2	2	1	0	1	0	3	1	0	0	40	8	6	26	Normal	Normal	Severe
Younger age	Male	University	Unmarried	Up to 4	20000 to 50000 BDT	Urban	Good	No	No	No	Yes	No	No	No	Positive	Positive	Negative	1	1	1	1	1	1	1	1	1	1	1	1	1	1	1	1	1	1	1	1	1	42	14	14	14	Moderate	Moderate	Normal
Younger age	Male	University	Unmarried	Up to 4	20000 to 50000 BDT	Urban	Good	No	Yes	No	Yes	No	No	No	Positive	Negative	Negative	1	1	2	0	2	2	0	1	1	0	1	1	3	1	0	2	0	1	0	0	2	42	22	4	16	Severe	Normal	Mild
Younger age	Male	University	Unmarried	Up to 4	20000 to 50000 BDT	Urban	Good	No	No	No	Yes	No	No	No	Positive	Negative	Positive	2	0	0	0	2	2	0	1	1	0	0	2	2	3	2	2	2	1	0	1	0	46	16	8	22	Moderate	Mild	Moderate
Younger age	Male	University	Unmarried	Up to 4	20000 to 50000 BDT	Urban	Good	No	Yes	No	Yes	No	No	No	Positive	Positive	Negative	2	2	0	1	0	1	0	1	1	0	0	2	2	2	1	2	3	1	0	1	2	48	18	12	18	Moderate	Moderate	Mild
Younger age	Male	University	Unmarried	Up to 4	20000 to 50000 BDT	Urban	Good	No	Yes	No	Yes	No	No	No	Positive	Negative	Positive	2	0	1	0	2	2	0	2	1	0	2	2	2	1	1	1	1	2	0	1	2	50	18	6	26	Moderate	Normal	Severe
Younger age	Male	University	Unmarried	Up to 4	20000 to 50000 BDT	Urban	Good	No	Yes	No	Yes	No	No	No	Positive	Positive	Negative	1	0	2	0	2	2	0	2	2	1	1	0	2	3	2	2	1	0	1	2	1	54	22	14	18	Severe	Moderate	Mild
Younger age	Female	University	Unmarried	Up to 4	20000 to 50000 BDT	Urban	Good	No	Yes	No	Yes	No	No	No	Positive	Positive	Negative	2	2	0	0	3	0	0	0	3	3	0	0	3	3	0	0	3	3	0	0	2	54	28	10	16	Extremely severe	Moderate	Mild
Younger age	Female	University	Unmarried	Up to 4	20000 to 50000 BDT	Urban	Good	No	Yes	No	Yes	No	No	No	Positive	Positive	Positive	2	0	2	0	2	2	0	2	2	1	2	2	2	2	1	2	1	1	0	2	2	60	24	10	26	Severe	Moderate	Severe
Younger age	Male	University	Unmarried	Up to 4	20000 to 50000 BDT	Urban	Good	No	Yes	No	Yes	No	No	No	Positive	Positive	Negative	0	0	3	1	3	1	0	2	1	1	2	1	3	1	1	1	2	2	2	1	2	60	30	12	18	Extremely severe	Moderate	Mild
Younger age	Male	University	Unmarried	Up to 4	20000 to 50000 BDT	Urban	Good	No	Yes	No	Yes	No	No	No	Positive	Positive	Positive	3	1	3	0	3	2	1	1	0	2	1	2	3	0	1	2	0	2	2	0	2	62	30	10	22	Extremely severe	Moderate	Moderate
Younger age	Female	University	Unmarried	Up to 4	20000 to 50000 BDT	Urban	Good	No	Yes	No	Yes	No	No	No	Positive	Positive	Positive	2	0	2	0	1	0	0	2	1	3	2	3	2	3	1	2	0	2	2	1	3	64	26	10	28	Severe	Moderate	Severe
Younger age	Female	University	Unmarried	Up to 4	20000 to 50000 BDT	Urban	Good	No	Yes	No	Yes	No	No	No	Positive	Positive	Positive	2	2	2	2	2	3	0	3	2	2	2	2	2	2	2	2	0	2	0	2	0	72	20	20	32	Moderate	Extremely severe	Severe
Younger age	Female	Bellow university	Unmarried	Up to 4	20000 to 50000 BDT	Urban	Good	No	Yes	No	Yes	No	No	No	Positive	Positive	Positive	1	0	2	0	3	2	1	2	2	2	3	1	2	1	1	2	3	3	2	2	2	74	32	16	26	Extremely severe	Severe	Severe
Younger age	Male	University	Unmarried	Up to 4	20000 to 50000 BDT	Urban	Good	No	Yes	No	Yes	No	No	No	Positive	Positive	Positive	2	0	1	0	3	2	0	2	2	2	2	3	3	2	3	2	2	2	0	2	2	74	30	14	30	Extremely severe	Moderate	Severe
Younger age	Female	University	Unmarried	Up to 4	20000 to 50000 BDT	Urban	Good	No	Yes	No	Yes	No	No	No	Positive	Positive	Positive	2	0	2	0	2	3	0	3	2	3	2	3	3	2	2	3	2	2	1	1	3	82	36	12	34	Extremely severe	Moderate	Extremely severe
Younger age	Female	University	Unmarried	Up to 4	20000 to 50000 BDT	Urban	Good	No	Yes	No	Yes	No	No	No	Positive	Positive	Positive	3	2	3	2	3	3	0	3	3	3	3	3	3	3	3	3	3	3	3	3	3	116	42	32	42	Extremely severe	Extremely severe	Extremely severe
Younger age	Male	University	Unmarried	Up to 4	20000 to 50000 BDT	Urban	Good	No	No	No	No	No	Yes	Yes	Negative	Negative	Negative	0	0	0	0	0	0	0	0	0	0	0	0	0	0	0	0	0	0	0	0	0	0	0	0	0	Normal	Normal	Normal
Younger age	Male	Bellow university	Unmarried	Up to 4	20000 to 50000 BDT	Urban	Good	No	No	No	No	No	No	Yes	Negative	Negative	Negative	0	0	0	0	0	0	0	0	0	0	1	0	0	0	0	0	0	0	0	0	0	2	0	0	2	Normal	Normal	Normal
Younger age	Male	University	Unmarried	Up to 4	20000 to 50000 BDT	Urban	Good	No	Yes	No	No	No	No	Yes	Negative	Negative	Negative	1	0	0	0	2	0	0	0	0	0	0	0	0	1	0	1	0	0	0	0	0	10	6	0	4	Normal	Normal	Normal
Younger age	Male	Bellow university	Unmarried	Up to 4	20000 to 50000 BDT	Urban	Good	No	Yes	No	No	No	No	Yes	Positive	Positive	Positive	1	0	1	2	0	2	0	1	2	3	0	3	1	3	1	0	0	0	1	2	2	50	14	16	20	Moderate	Severe	Moderate
Younger age	Male	Bellow university	Unmarried	Up to 4	20000 to 50000 BDT	Urban	Good	No	Yes	No	No	No	No	Yes	Positive	Negative	Negative	2	0	0	0	3	1	0	0	0	0	0	0	3	2	2	3	2	3	0	2	2	50	26	8	16	Severe	Mild	Mild
Younger age	Female	University	Unmarried	Up to 4	20000 to 50000 BDT	Urban	Good	No	Yes	No	No	No	No	Yes	Positive	Positive	Positive	2	2	1	0	2	2	0	2	3	2	2	2	2	2	1	0	0	2	1	1	1	60	16	16	28	Moderate	Severe	Severe
Younger age	Female	University	Unmarried	Up to 4	20000 to 50000 BDT	Urban	Good	No	Yes	No	No	No	No	Yes	Positive	Positive	Positive	2	2	1	0	2	2	0	2	3	2	2	2	2	2	1	0	0	2	1	1	1	60	16	16	28	Moderate	Severe	Severe
Younger age	Female	University	Unmarried	Up to 4	20000 to 50000 BDT	Urban	Good	No	Yes	No	No	No	No	Yes	Positive	Positive	Positive	2	1	2	0	3	2	0	2	2	1	2	2	2	2	2	2	2	2	0	1	1	66	26	12	28	Severe	Moderate	Severe
Younger age	Female	University	Unmarried	Up to 4	20000 to 50000 BDT	Urban	Good	No	Yes	No	No	No	No	Yes	Positive	Positive	Positive	3	2	1	1	3	3	0	0	1	2	1	2	2	3	2	3	0	2	1	2	3	74	28	18	28	Extremely severe	Severe	Severe
Younger age	Female	University	Unmarried	Up to 4	20000 to 50000 BDT	Urban	Good	No	Yes	No	No	No	No	Yes	Positive	Positive	Positive	3	2	1	1	3	3	0	0	1	2	1	2	2	3	2	3	0	2	1	2	3	74	28	18	28	Extremely severe	Severe	Severe
Younger age	Male	University	Unmarried	Up to 4	20000 to 50000 BDT	Urban	Good	No	Yes	No	No	No	No	Yes	Positive	Positive	Positive	0	2	3	3	0	3	1	3	3	1	2	2	2	2	3	3	2	1	2	2	0	80	22	32	26	Severe	Extremely severe	Severe
Younger age	Male	University	Unmarried	Up to 4	20000 to 50000 BDT	Urban	Good	No	Yes	No	No	No	No	Yes	Positive	Positive	Positive	2	2	2	1	3	2	1	2	3	3	3	2	3	3	2	3	2	2	2	2	2	94	36	26	32	Extremely severe	Extremely severe	Severe
Younger age	Male	University	Unmarried	Up to 4	20000 to 50000 BDT	Urban	Good	No	Yes	No	No	No	No	Yes	Positive	Positive	Positive	2	2	2	2	3	3	2	3	3	3	3	3	3	3	3	3	2	3	2	3	2	110	36	34	40	Extremely severe	Extremely severe	Extremely severe
Younger age	Female	University	Unmarried	Up to 4	20000 to 50000 BDT	Urban	Good	No	Yes	No	No	No	No	No	Negative	Negative	Negative	0	0	0	0	0	0	0	0	0	0	0	0	0	0	0	0	0	0	0	0	0	0	0	0	0	Normal	Normal	Normal
Younger age	Female	University	Unmarried	Up to 4	20000 to 50000 BDT	Urban	Good	No	Yes	No	No	No	No	No	Negative	Negative	Negative	0	0	0	0	0	0	0	0	0	0	0	0	0	0	0	0	0	0	0	0	0	0	0	0	0	Normal	Normal	Normal
Younger age	Female	University	Unmarried	Up to 4	20000 to 50000 BDT	Urban	Good	No	Yes	No	No	No	No	No	Negative	Negative	Negative	0	0	0	0	0	0	0	0	0	0	0	0	0	0	0	0	0	0	0	0	0	0	0	0	0	Normal	Normal	Normal
Younger age	Male	University	Unmarried	Up to 4	20000 to 50000 BDT	Urban	Good	No	No	No	No	No	No	No	Negative	Negative	Negative	0	0	0	0	0	0	0	0	0	0	0	0	0	0	0	0	0	0	0	0	0	0	0	0	0	Normal	Normal	Normal
Younger age	Male	University	Unmarried	Up to 4	20000 to 50000 BDT	Urban	Good	No	No	No	No	No	No	No	Negative	Negative	Negative	0	0	0	0	0	0	0	0	0	0	0	0	0	0	0	0	0	0	0	0	0	0	0	0	0	Normal	Normal	Normal
Younger age	Female	University	Unmarried	Up to 4	20000 to 50000 BDT	Urban	Good	No	No	No	No	No	No	No	Negative	Negative	Negative	0	0	0	0	3	0	0	0	0	0	0	0	0	0	0	0	0	0	0	0	0	6	6	0	0	Normal	Normal	Normal
Younger age	Male	University	Unmarried	Up to 4	20000 to 50000 BDT	Urban	Good	No	Yes	No	No	No	No	No	Negative	Negative	Negative	2	0	0	0	0	0	0	0	0	1	0	0	0	0	0	1	0	0	0	0	0	8	4	0	4	Normal	Normal	Normal
Younger age	Female	University	Unmarried	Up to 4	20000 to 50000 BDT	Urban	Good	No	Yes	No	No	No	No	No	Negative	Negative	Negative	0	0	1	0	0	0	0	0	0	1	0	0	0	1	1	0	0	0	0	0	0	8	4	2	2	Normal	Normal	Normal
Middle age	Male	University	Unmarried	Up to 4	20000 to 50000 BDT	Urban	Good	No	Yes	No	No	No	No	No	Negative	Negative	Negative	2	1	0	0	0	0	0	0	0	0	0	0	1	0	0	0	0	0	0	0	0	8	2	2	4	Normal	Normal	Normal
Younger age	Female	Bellow university	Unmarried	Up to 4	20000 to 50000 BDT	Urban	Good	No	Yes	No	No	No	No	No	Negative	Negative	Negative	0	0	0	0	0	0	0	0	0	2	0	0	0	2	0	0	0	0	0	0	1	10	6	0	4	Normal	Normal	Normal
Younger age	Male	University	Unmarried	Up to 4	20000 to 50000 BDT	Urban	Good	No	No	No	No	No	No	No	Negative	Negative	Negative	1	0	1	0	2	0	0	0	0	0	0	0	0	1	0	0	0	0	0	0	0	10	6	0	4	Normal	Normal	Normal
Younger age	Female	University	Unmarried	Up to 4	20000 to 50000 BDT	Urban	Good	No	Yes	No	No	No	No	No	Negative	Negative	Negative	0	0	1	0	2	1	0	0	0	0	1	0	0	0	0	0	0	0	0	0	0	10	6	0	4	Normal	Normal	Normal
Younger age	Female	University	Unmarried	Up to 4	20000 to 50000 BDT	Urban	Good	No	Yes	No	No	No	No	No	Negative	Negative	Negative	0	0	2	0	1	0	0	0	1	1	0	0	0	0	0	0	0	0	0	0	0	10	8	2	0	Normal	Normal	Normal
Younger age	Male	University	Unmarried	Up to 4	20000 to 50000 BDT	Urban	Good	No	Yes	No	No	No	No	No	Negative	Negative	Negative	0	0	0	0	1	0	0	1	1	1	0	0	0	1	1	0	0	1	0	0	0	14	4	4	6	Normal	Normal	Normal
Younger age	Male	University	Unmarried	Up to 4	20000 to 50000 BDT	Urban	Good	No	Yes	No	No	No	No	No	Negative	Negative	Negative	2	0	0	0	3	0	0	0	0	0	0	0	3	0	0	0	0	0	0	0	0	16	12	0	4	Mild	Normal	Normal
Younger age	Male	University	Unmarried	Up to 4	20000 to 50000 BDT	Urban	Good	No	No	No	No	No	No	No	Negative	Positive	Negative	1	2	1	1	0	0	0	1	1	0	0	0	0	1	0	0	0	0	1	0	0	18	2	10	6	Normal	Moderate	Normal
Younger age	Female	University	Unmarried	Up to 4	20000 to 50000 BDT	Urban	Good	No	Yes	No	No	No	No	No	Negative	Negative	Negative	0	2	2	0	2	0	0	0	2	0	0	0	1	0	0	0	0	0	0	0	0	18	10	8	0	Mild	Mild	Normal
Younger age	Female	University	Unmarried	Up to 4	20000 to 50000 BDT	Urban	Good	No	Yes	No	No	No	No	No	Negative	Negative	Negative	1	0	0	0	1	1	0	0	1	0	0	1	1	0	2	0	0	1	0	0	0	18	4	6	8	Normal	Normal	Normal
Younger age	Male	Bellow university	Unmarried	Up to 4	20000 to 50000 BDT	Urban	Good	No	Yes	No	No	No	No	No	Negative	Negative	Negative	2	0	1	0	1	0	0	0	0	0	0	1	2	1	1	0	0	0	0	0	0	18	8	2	8	Normal	Normal	Normal
Younger age	Male	University	Unmarried	Up to 4	20000 to 50000 BDT	Urban	Good	No	No	No	No	No	No	No	Negative	Negative	Negative	1	0	0	0	0	1	0	1	1	1	0	0	1	1	1	0	1	0	0	0	1	20	8	4	8	Normal	Normal	Normal
Younger age	Female	University	Unmarried	Up to 4	20000 to 50000 BDT	Urban	Good	No	No	No	No	No	No	No	Negative	Negative	Negative	2	0	1	0	2	0	0	0	1	0	1	2	0	0	0	1	0	1	0	0	0	22	8	2	12	Normal	Normal	Normal
Younger age	Female	University	Unmarried	Up to 4	20000 to 50000 BDT	Urban	Good	No	No	No	No	No	No	No	Negative	Negative	Negative	1	0	1	0	2	0	0	0	2	0	0	0	0	2	0	2	0	2	0	0	0	24	10	4	10	Mild	Normal	Normal
Younger age	Female	University	Unmarried	Up to 4	20000 to 50000 BDT	Urban	Good	No	No	No	No	No	No	No	Positive	Negative	Negative	0	2	0	0	2	0	0	0	0	2	0	2	0	0	0	2	0	0	0	0	2	24	16	4	4	Moderate	Normal	Normal
Younger age	Male	Bellow university	Unmarried	Up to 4	20000 to 50000 BDT	Urban	Good	No	No	No	No	No	No	No	Negative	Negative	Negative	1	0	2	0	2	1	0	0	1	0	0	1	0	2	1	0	0	0	1	0	0	24	8	6	10	Normal	Normal	Normal
Younger age	Male	Bellow university	Unmarried	Up to 4	20000 to 50000 BDT	Urban	Good	No	No	No	No	No	No	No	Negative	Negative	Negative	1	0	2	0	2	1	0	0	1	0	0	1	0	2	1	0	0	0	1	0	0	24	8	6	10	Normal	Normal	Normal
Younger age	Male	University	Unmarried	Up to 4	20000 to 50000 BDT	Urban	Good	No	No	No	No	No	No	No	Negative	Negative	Negative	2	0	1	0	3	0	0	0	2	0	0	2	0	0	1	0	0	0	0	1	0	24	8	8	8	Normal	Mild	Normal
Younger age	Male	University	Unmarried	Up to 4	20000 to 50000 BDT	Urban	Good	No	No	No	No	No	No	No	Negative	Negative	Negative	2	0	1	0	0	0	0	2	0	2	1	1	2	0	0	0	0	0	0	0	1	24	12	0	12	Mild	Normal	Normal
Younger age	Male	University	Unmarried	Up to 4	20000 to 50000 BDT	Urban	Good	No	Yes	No	No	No	No	No	Positive	Negative	Negative	2	0	0	0	1	0	0	0	0	2	2	1	2	0	0	2	0	0	0	0	0	24	14	0	10	Moderate	Normal	Normal
Younger age	Male	University	Unmarried	Up to 4	20000 to 50000 BDT	Urban	Good	No	Yes	No	No	No	No	No	Negative	Negative	Negative	2	0	0	2	2	1	0	0	0	0	0	0	3	2	0	0	0	0	0	0	0	24	10	4	10	Mild	Normal	Normal
Younger age	Male	University	Unmarried	Up to 4	20000 to 50000 BDT	Urban	Good	No	No	No	No	No	No	No	Negative	Negative	Negative	1	0	1	0	1	1	0	2	1	0	1	0	0	1	1	1	1	0	0	1	0	26	8	6	12	Normal	Normal	Normal
Younger age	Male	University	Unmarried	Up to 4	20000 to 50000 BDT	Urban	Good	No	Yes	No	No	No	No	No	Negative	Negative	Negative	1	0	1	0	1	2	0	2	1	0	1	0	0	1	1	1	0	1	0	1	0	28	6	6	16	Normal	Normal	Mild
Younger age	Female	University	Unmarried	Up to 4	20000 to 50000 BDT	Urban	Good	No	No	No	No	No	No	No	Negative	Negative	Negative	2	0	1	0	1	0	0	0	1	0	1	2	0	0	1	1	2	1	0	1	0	28	10	6	12	Mild	Normal	Normal
Younger age	Female	University	Unmarried	Up to 4	20000 to 50000 BDT	Urban	Good	No	Yes	No	No	No	No	No	Negative	Negative	Negative	1	0	0	0	1	1	0	0	1	0	1	2	1	2	1	1	0	1	0	0	1	28	8	4	16	Normal	Normal	Mild
Younger age	Female	University	Unmarried	Up to 4	20000 to 50000 BDT	Urban	Good	No	Yes	No	No	No	No	No	Negative	Negative	Negative	1	0	0	0	2	1	0	1	0	1	2	1	1	1	1	1	0	0	0	1	0	28	10	4	14	Mild	Normal	Normal
Younger age	Male	University	Unmarried	Up to 4	20000 to 50000 BDT	Urban	Good	No	Yes	No	No	No	No	No	Negative	Negative	Negative	0	0	0	0	2	2	0	0	0	0	2	1	2	3	1	1	0	0	0	0	0	28	10	2	16	Mild	Normal	Mild
Younger age	Male	University	Unmarried	Up to 4	20000 to 50000 BDT	Urban	Good	No	Yes	No	No	No	No	No	Negative	Negative	Negative	1	0	1	0	1	2	0	1	1	0	1	1	0	1	1	1	1	0	1	1	0	30	8	8	14	Normal	Mild	Normal
Younger age	Male	University	Unmarried	Up to 4	20000 to 50000 BDT	Urban	Good	No	No	No	No	No	No	No	Negative	Positive	Negative	1	1	0	0	1	1	0	1	0	1	0	0	0	0	2	2	0	1	2	1	1	30	10	12	8	Mild	Moderate	Normal
Younger age	Female	University	Unmarried	Up to 4	20000 to 50000 BDT	Urban	Good	No	Yes	No	No	No	No	No	Negative	Positive	Negative	2	0	1	2	2	1	2	1	0	0	0	0	1	1	0	1	0	0	0	1	0	30	10	10	10	Mild	Moderate	Normal
Younger age	Female	University	Unmarried	Up to 4	20000 to 50000 BDT	Urban	Good	No	Yes	No	No	No	No	No	Positive	Negative	Negative	0	0	1	0	2	0	0	0	0	2	2	2	1	0	0	0	0	3	0	0	2	30	16	0	14	Moderate	Normal	Normal
Younger age	Male	University	Unmarried	Up to 4	20000 to 50000 BDT	Urban	Good	No	No	No	No	No	No	No	Positive	Negative	Negative	1	0	1	0	2	0	0	1	1	0	1	2	1	0	1	2	0	0	0	1	1	30	14	6	10	Moderate	Normal	Normal
Younger age	Male	University	Unmarried	Up to 4	20000 to 50000 BDT	Urban	Good	No	Yes	No	No	No	No	No	Negative	Negative	Negative	2	0	0	0	2	0	0	0	0	0	2	2	1	2	2	1	0	1	0	1	0	32	8	6	18	Normal	Normal	Mild
Younger age	Female	University	Unmarried	Up to 4	20000 to 50000 BDT	Urban	Good	No	Yes	No	No	No	No	No	Positive	Negative	Negative	0	0	0	0	2	2	0	0	0	2	0	3	2	1	0	2	0	0	0	0	2	32	20	0	12	Moderate	Normal	Normal
Younger age	Female	University	Unmarried	Up to 4	20000 to 50000 BDT	Urban	Good	No	Yes	No	No	No	No	No	Negative	Negative	Positive	1	0	3	0	0	2	0	0	1	0	2	2	2	1	0	0	0	2	0	0	1	34	12	2	20	Mild	Normal	Moderate
Younger age	Male	University	Unmarried	Up to 4	20000 to 50000 BDT	Urban	Good	No	No	No	No	No	No	No	Negative	Negative	Negative	1	0	1	0	2	2	0	1	1	0	1	1	0	2	1	2	1	1	0	1	0	36	12	6	18	Mild	Normal	Mild
Younger age	Male	University	Unmarried	Up to 4	20000 to 50000 BDT	Urban	Good	No	No	No	No	No	No	No	Negative	Negative	Positive	1	0	1	0	1	2	1	2	1	1	2	1	0	2	1	1	0	0	0	1	0	36	8	8	20	Normal	Mild	Moderate
Younger age	Female	University	Unmarried	Up to 4	20000 to 50000 BDT	Urban	Good	No	Yes	No	No	No	No	No	Positive	Negative	Negative	0	1	3	0	1	0	0	2	2	0	0	2	2	2	0	0	0	2	0	0	2	38	16	6	16	Moderate	Normal	Mild
Younger age	Female	University	Unmarried	Up to 4	20000 to 50000 BDT	Urban	Good	No	Yes	No	No	No	No	No	Positive	Negative	Negative	2	1	1	0	2	0	0	1	0	2	1	1	2	2	1	0	1	2	0	0	0	38	16	4	18	Moderate	Normal	Mild
Younger age	Female	University	Unmarried	Up to 4	20000 to 50000 BDT	Urban	Good	No	No	No	No	No	No	No	Positive	Negative	Negative	1	0	0	0	2	2	0	0	1	2	1	0	2	2	1	1	0	1	0	1	2	38	18	6	14	Moderate	Normal	Normal
Younger age	Male	University	Unmarried	Up to 4	20000 to 50000 BDT	Urban	Good	No	No	No	No	No	No	No	Negative	Positive	Negative	2	2	2	1	1	1	1	1	1	1	2	1	0	1	0	0	2	0	0	1	0	40	12	12	16	Mild	Moderate	Mild
Younger age	Female	Bellow university	Unmarried	Up to 4	20000 to 50000 BDT	Urban	Good	No	Yes	No	No	No	No	No	Negative	Positive	Positive	1	2	0	1	0	2	2	2	1	0	2	2	0	2	1	0	0	0	2	0	0	40	0	18	22	Normal	Severe	Moderate
Younger age	Female	Bellow university	Unmarried	Up to 4	20000 to 50000 BDT	Urban	Good	No	Yes	No	No	No	No	No	Negative	Positive	Positive	1	2	0	1	0	2	2	2	1	0	2	2	0	2	1	0	0	0	2	0	0	40	0	18	22	Normal	Severe	Moderate
Younger age	Female	University	Unmarried	Up to 4	20000 to 50000 BDT	Urban	Good	No	No	No	No	No	No	No	Positive	Negative	Negative	2	0	2	0	2	1	0	1	1	1	1	2	1	1	1	1	1	1	1	0	0	40	16	6	18	Moderate	Normal	Mild
Younger age	Male	University	Unmarried	Up to 4	20000 to 50000 BDT	Urban	Good	No	Yes	No	No	No	No	No	Positive	Positive	Negative	2	2	2	2	1	0	0	1	0	2	2	1	1	0	1	1	1	1	0	0	0	40	16	10	14	Moderate	Moderate	Normal
Younger age	Female	University	Unmarried	Up to 4	20000 to 50000 BDT	Urban	Good	No	Yes	No	No	No	No	No	Positive	Negative	Positive	0	0	2	1	2	0	0	2	0	0	2	1	2	2	0	1	0	3	0	0	2	40	18	2	20	Moderate	Normal	Moderate
Younger age	Female	University	Unmarried	Up to 4	20000 to 50000 BDT	Urban	Good	No	No	No	No	No	No	No	Positive	Positive	Negative	1	1	1	1	1	1	1	1	1	1	1	1	1	1	1	1	1	1	1	1	1	42	14	14	14	Moderate	Moderate	Normal
Younger age	Female	University	Unmarried	Up to 4	20000 to 50000 BDT	Urban	Good	No	No	No	No	No	No	No	Positive	Positive	Negative	1	1	1	1	1	1	1	1	1	1	1	1	1	1	1	1	1	1	1	1	1	42	14	14	14	Moderate	Moderate	Normal
Younger age	Female	University	Unmarried	Up to 4	20000 to 50000 BDT	Urban	Good	No	No	No	No	No	No	No	Negative	Positive	Negative	1	2	0	0	1	2	0	1	2	2	2	0	1	1	1	0	0	1	0	2	2	42	12	14	16	Mild	Moderate	Mild
Younger age	Female	University	Unmarried	Up to 4	20000 to 50000 BDT	Urban	Good	No	No	No	No	No	No	No	Positive	Negative	Positive	2	2	1	0	0	1	0	1	0	1	2	3	2	2	0	2	0	1	0	0	1	42	14	4	24	Moderate	Normal	Moderate
Younger age	Male	University	Unmarried	Up to 4	20000 to 50000 BDT	Urban	Good	No	Yes	No	No	No	No	No	Positive	Positive	Negative	0	1	0	2	0	1	1	2	0	1	1	2	2	1	0	2	0	1	2	1	2	44	14	14	16	Moderate	Moderate	Mild
Younger age	Female	University	Unmarried	Up to 4	20000 to 50000 BDT	Urban	Good	No	Yes	No	No	No	No	No	Positive	Positive	Negative	0	0	0	0	1	0	0	0	0	2	2	2	2	2	2	2	0	2	1	2	2	44	18	10	16	Moderate	Moderate	Mild
Younger age	Male	Bellow university	Unmarried	Up to 4	20000 to 50000 BDT	Urban	Good	No	Yes	No	No	No	No	No	Positive	Negative	Negative	2	1	3	0	2	1	0	0	1	2	1	2	2	1	2	1	0	0	0	0	1	44	22	8	14	Severe	Mild	Normal
Younger age	Female	University	Unmarried	Up to 4	20000 to 50000 BDT	Urban	Good	No	No	No	No	No	No	No	Positive	Positive	Negative	0	0	1	0	1	2	0	2	1	2	2	1	2	0	2	2	0	1	0	2	1	44	18	10	16	Moderate	Moderate	Mild
Younger age	Female	University	Unmarried	Up to 4	20000 to 50000 BDT	Urban	Good	No	No	No	No	No	No	No	Positive	Positive	Positive	2	1	1	1	1	2	0	2	1	1	2	1	1	2	1	1	2	1	0	1	0	48	14	10	24	Moderate	Moderate	Moderate
Younger age	Female	University	Unmarried	Up to 4	20000 to 50000 BDT	Urban	Good	No	Yes	No	No	No	No	No	Positive	Negative	Positive	2	1	2	0	1	2	0	2	2	0	2	2	2	2	0	1	2	1	0	0	0	48	16	6	26	Moderate	Normal	Severe
Younger age	Female	University	Unmarried	Up to 4	20000 to 50000 BDT	Urban	Good	No	Yes	No	No	No	No	No	Positive	Negative	Negative	0	0	2	0	3	2	0	1	0	3	2	2	2	1	0	3	2	0	0	0	2	50	34	0	16	Extremely severe	Normal	Mild
Younger age	Female	University	Unmarried	Up to 4	20000 to 50000 BDT	Urban	Good	No	Yes	No	No	No	No	No	Negative	Positive	Positive	2	2	0	0	0	2	0	2	2	0	2	2	2	2	2	2	0	2	0	2	0	52	8	16	28	Normal	Severe	Severe
Younger age	Female	University	Unmarried	Up to 4	20000 to 50000 BDT	Urban	Good	No	Yes	No	No	No	No	No	Positive	Positive	Positive	2	0	2	0	0	1	0	1	2	2	2	2	2	2	2	2	0	0	1	2	2	54	20	14	20	Moderate	Moderate	Moderate
Younger age	Male	Bellow university	Unmarried	Up to 4	20000 to 50000 BDT	Urban	Good	No	Yes	No	No	No	No	No	Positive	Positive	Positive	2	1	1	0	1	2	0	0	2	0	2	3	3	2	1	2	0	2	1	1	1	54	16	12	26	Moderate	Moderate	Severe
Younger age	Male	University	Unmarried	Up to 4	20000 to 50000 BDT	Urban	Good	No	Yes	No	No	No	No	No	Positive	Positive	Positive	2	2	1	0	2	3	1	2	1	0	2	3	2	0	1	1	2	1	0	1	1	56	18	12	26	Moderate	Moderate	Severe
Younger age	Female	University	Unmarried	Up to 4	20000 to 50000 BDT	Urban	Good	No	Yes	No	No	No	No	No	Positive	Positive	Positive	2	1	1	0	2	2	0	2	1	2	2	1	2	1	2	1	1	1	1	1	2	56	22	12	22	Severe	Moderate	Moderate
Younger age	Female	University	Unmarried	Up to 4	20000 to 50000 BDT	Urban	Good	No	Yes	No	No	No	No	No	Positive	Positive	Positive	2	1	1	0	2	2	0	2	1	2	2	1	2	1	2	1	1	1	1	1	2	56	22	12	22	Severe	Moderate	Moderate
Younger age	Male	Bellow university	Unmarried	Up to 4	20000 to 50000 BDT	Urban	Good	No	Yes	No	No	No	No	No	Positive	Positive	Positive	1	1	1	0	1	3	0	0	1	1	3	3	3	2	1	1	0	3	2	0	1	56	16	10	30	Moderate	Moderate	Severe
Younger age	Female	University	Unmarried	Up to 4	20000 to 50000 BDT	Urban	Good	No	No	No	No	No	No	No	Positive	Positive	Positive	1	2	1	1	2	2	1	2	1	1	2	1	1	1	2	2	1	2	0	1	2	58	20	16	22	Moderate	Severe	Moderate
Younger age	Male	University	Unmarried	Up to 4	20000 to 50000 BDT	Urban	Good	No	No	No	No	No	No	No	Positive	Negative	Positive	1	0	2	0	2	2	0	2	1	2	1	3	3	2	1	2	2	2	0	0	1	58	28	4	26	Extremely severe	Normal	Severe
Younger age	Male	University	Unmarried	Up to 4	20000 to 50000 BDT	Urban	Good	No	Yes	No	No	No	No	No	Positive	Positive	Positive	2	1	2	0	2	2	0	1	2	2	2	2	3	2	1	1	0	1	0	1	2	58	24	10	24	Severe	Moderate	Moderate
Younger age	Male	University	Unmarried	Up to 4	20000 to 50000 BDT	Urban	Good	No	No	No	No	No	No	No	Positive	Positive	Negative	0	2	2	2	2	2	0	1	2	1	2	2	0	1	2	2	2	1	2	1	1	60	20	22	18	Moderate	Extremely severe	Mild
Younger age	Female	University	Unmarried	Up to 4	20000 to 50000 BDT	Urban	Good	No	Yes	No	No	No	No	No	Positive	Positive	Positive	2	0	2	0	1	1	0	2	2	2	2	2	2	2	1	2	0	2	1	2	2	60	22	12	26	Severe	Moderate	Severe
Younger age	Female	University	Unmarried	Up to 4	20000 to 50000 BDT	Urban	Good	No	Yes	No	No	No	No	No	Positive	Positive	Positive	1	2	1	0	3	2	2	2	0	0	2	1	2	2	2	2	0	2	1	1	2	60	20	16	24	Moderate	Severe	Moderate
Younger age	Male	University	Unmarried	Up to 4	20000 to 50000 BDT	Urban	Good	No	Yes	No	No	No	No	No	Positive	Negative	Positive	2	0	1	0	3	2	0	3	0	1	3	3	3	0	2	2	1	3	0	1	0	60	22	6	32	Severe	Normal	Severe
Younger age	Female	University	Unmarried	Up to 4	20000 to 50000 BDT	Urban	Good	No	No	No	No	No	No	No	Positive	Positive	Positive	2	2	0	0	3	2	2	1	2	3	3	1	0	1	2	1	1	2	1	1	1	62	18	20	24	Moderate	Extremely severe	Moderate
Younger age	Female	University	Unmarried	Up to 4	20000 to 50000 BDT	Urban	Good	No	Yes	No	No	No	No	No	Positive	Positive	Positive	1	1	2	0	2	3	0	2	2	2	2	1	1	2	2	2	1	2	0	1	2	62	24	12	26	Severe	Moderate	Severe
Younger age	Female	University	Unmarried	Up to 4	20000 to 50000 BDT	Urban	Good	No	Yes	No	No	No	No	No	Positive	Positive	Positive	2	1	1	2	2	1	0	2	1	1	2	2	1	1	2	2	1	1	2	2	2	62	20	20	22	Moderate	Extremely severe	Moderate
Younger age	Female	University	Unmarried	Up to 4	20000 to 50000 BDT	Urban	Good	No	Yes	No	No	No	No	No	Positive	Positive	Positive	2	1	2	1	2	3	1	1	2	0	2	2	2	1	2	1	0	1	2	2	1	62	16	22	24	Moderate	Extremely severe	Moderate
Younger age	Female	University	Unmarried	Up to 4	20000 to 50000 BDT	Urban	Good	No	Yes	No	No	No	No	No	Positive	Positive	Positive	2	0	2	0	3	3	0	2	3	0	0	0	3	3	2	1	2	3	0	2	0	62	22	14	26	Severe	Moderate	Severe
Younger age	Female	University	Unmarried	Up to 4	20000 to 50000 BDT	Urban	Good	No	Yes	No	No	No	No	No	Positive	Positive	Positive	2	1	0	1	2	3	0	3	1	0	3	2	3	3	2	2	2	0	0	2	0	64	18	14	32	Moderate	Moderate	Severe
Younger age	Female	University	Unmarried	Up to 4	20000 to 50000 BDT	Urban	Good	No	Yes	No	No	No	No	No	Positive	Positive	Positive	1	0	0	0	0	1	0	1	1	2	3	3	3	3	3	3	2	3	1	0	3	66	26	10	30	Severe	Moderate	Severe
Younger age	Male	University	Unmarried	Up to 4	20000 to 50000 BDT	Urban	Good	No	No	No	No	No	No	No	Positive	Positive	Positive	2	0	1	0	1	2	0	2	2	2	2	3	2	2	2	2	2	3	1	1	2	68	24	12	32	Severe	Moderate	Severe
Younger age	Female	University	Unmarried	Up to 4	20000 to 50000 BDT	Urban	Good	No	Yes	No	No	No	No	No	Positive	Positive	Positive	2	0	2	0	1	2	0	2	2	2	3	2	2	2	3	1	1	2	0	3	2	68	22	16	30	Severe	Severe	Severe
Younger age	Female	University	Unmarried	Up to 4	20000 to 50000 BDT	Urban	Good	No	Yes	No	No	No	No	No	Positive	Positive	Positive	2	2	2	2	0	0	0	0	1	0	1	3	3	3	3	3	2	2	1	1	3	68	26	20	22	Severe	Extremely severe	Moderate
Younger age	Female	University	Unmarried	Up to 4	20000 to 50000 BDT	Urban	Good	No	Yes	No	No	No	No	No	Positive	Positive	Positive	2	2	2	1	1	2	0	2	2	0	2	2	2	2	2	2	2	2	2	2	2	72	22	22	28	Severe	Extremely severe	Severe
Younger age	Female	Bellow university	Unmarried	Up to 4	20000 to 50000 BDT	Urban	Good	No	Yes	No	No	No	No	No	Positive	Positive	Positive	2	0	0	0	2	3	1	3	3	2	2	3	2	2	2	2	2	3	0	2	1	74	22	16	36	Severe	Severe	Extremely severe
Younger age	Female	University	Unmarried	Up to 4	20000 to 50000 BDT	Urban	Good	No	Yes	No	No	No	No	No	Positive	Positive	Positive	0	2	1	2	3	3	0	3	3	0	2	2	2	2	3	2	2	2	2	2	0	76	20	28	28	Moderate	Extremely severe	Severe
Younger age	Male	University	Unmarried	Up to 4	20000 to 50000 BDT	Urban	Good	No	No	No	No	No	No	No	Positive	Positive	Positive	2	2	2	0	2	1	2	2	2	2	2	2	2	2	2	2	2	2	2	2	2	78	28	24	26	Extremely severe	Extremely severe	Severe
Younger age	Female	University	Unmarried	Up to 4	20000 to 50000 BDT	Urban	Good	No	Yes	No	No	No	No	No	Positive	Positive	Positive	2	2	3	2	0	2	0	2	2	3	2	1	2	2	2	2	2	2	2	2	3	80	30	24	26	Extremely severe	Extremely severe	Severe
Younger age	Female	University	Unmarried	Up to 4	20000 to 50000 BDT	Urban	Good	No	Yes	No	No	No	No	No	Positive	Positive	Positive	2	0	3	0	0	1	1	1	3	2	2	3	3	3	3	3	3	2	1	1	3	80	34	18	28	Extremely severe	Severe	Severe
Younger age	Female	University	Unmarried	Up to 4	20000 to 50000 BDT	Urban	Good	No	No	No	No	No	No	No	Positive	Positive	Positive	2	2	2	1	3	2	0	2	2	3	2	3	1	3	2	3	2	2	1	1	3	84	34	18	32	Extremely severe	Severe	Severe
Younger age	Female	University	Unmarried	Up to 4	20000 to 50000 BDT	Urban	Good	No	Yes	No	No	No	No	No	Positive	Positive	Positive	2	2	2	0	2	3	0	3	3	2	3	3	3	3	3	1	1	0	0	3	3	84	28	22	34	Extremely severe	Extremely severe	Extremely severe
Younger age	Male	Bellow university	Unmarried	Up to 4	20000 to 50000 BDT	Urban	Good	No	No	No	No	No	No	No	Positive	Positive	Positive	2	1	3	2	2	3	0	3	3	3	3	1	1	2	2	3	2	2	2	1	2	86	32	22	32	Extremely severe	Extremely severe	Severe
Younger age	Female	University	Unmarried	Up to 4	20000 to 50000 BDT	Urban	Good	No	Yes	No	No	No	No	No	Positive	Positive	Positive	0	1	3	1	3	2	1	2	1	2	2	3	3	3	3	3	3	3	1	1	3	88	40	18	30	Extremely severe	Severe	Severe
Younger age	Female	University	Unmarried	Up to 4	20000 to 50000 BDT	Urban	Good	No	No	No	No	No	No	No	Positive	Positive	Positive	3	2	2	0	0	2	0	3	3	2	3	3	3	3	3	3	0	3	1	2	3	88	26	22	40	Severe	Extremely severe	Extremely severe
Younger age	Male	University	Unmarried	Up to 4	20000 to 50000 BDT	Urban	Good	No	No	No	No	No	No	No	Positive	Positive	Positive	3	1	1	0	1	3	1	3	3	3	3	2	3	2	3	3	3	2	0	1	3	88	34	18	36	Extremely severe	Severe	Extremely severe
Younger age	Female	Bellow university	Unmarried	Up to 4	20000 to 50000 BDT	Urban	Good	No	Yes	No	No	No	No	No	Positive	Positive	Positive	2	2	3	0	3	3	0	3	1	1	3	3	3	3	2	3	2	3	3	1	3	94	36	18	40	Extremely severe	Severe	Extremely severe
Younger age	Male	University	Unmarried	Up to 4	20000 to 50000 BDT	Urban	Good	No	No	No	No	No	No	No	Positive	Positive	Positive	2	2	3	2	2	3	1	2	3	2	2	3	3	3	3	3	2	2	2	2	2	98	34	30	34	Extremely severe	Extremely severe	Extremely severe
Younger age	Female	University	Unmarried	Up to 4	20000 to 50000 BDT	Urban	Good	No	Yes	No	No	No	No	No	Positive	Positive	Positive	3	0	3	0	3	3	3	3	3	3	3	3	3	3	0	3	3	3	3	3	3	108	42	24	42	Extremely severe	Extremely severe	Extremely severe
Younger age	Female	University	Unmarried	Up to 4	20000 to 50000 BDT	Urban	Good	No	Yes	No	No	No	No	No	Positive	Positive	Positive	3	3	3	1	3	3	3	3	3	3	3	3	3	3	3	3	3	3	3	3	2	120	40	38	42	Extremely severe	Extremely severe	Extremely severe
Younger age	Female	University	Unmarried	Up to 4	20000 to 50000 BDT	Urban	Good	No	No	No	No	No	No	No	Positive	Positive	Positive	3	3	3	3	3	3	3	3	3	3	3	3	3	3	3	3	3	3	3	3	3	126	42	42	42	Extremely severe	Extremely severe	Extremely severe
Younger age	Male	Bellow university	Unmarried	Up to 4	20000 to 50000 BDT	Urban	Bad	Yes	Yes	Yes	Yes	Yes	Yes	Yes	Positive	Positive	Positive	3	2	2	2	2	1	2	2	2	1	2	2	2	1	1	2	1	2	0	2	2	72	24	22	26	Severe	Extremely severe	Severe
Younger age	Male	Bellow university	Unmarried	Up to 4	20000 to 50000 BDT	Urban	Bad	Yes	Yes	Yes	Yes	Yes	Yes	Yes	Positive	Positive	Positive	2	2	3	3	2	2	3	2	3	2	3	3	3	2	2	2	2	2	2	2	3	100	34	34	32	Extremely severe	Extremely severe	Severe
Younger age	Female	University	Unmarried	Up to 4	20000 to 50000 BDT	Urban	Bad	Yes	Yes	Yes	Yes	No	No	Yes	Positive	Positive	Positive	2	2	3	2	3	3	0	1	2	3	3	3	3	3	2	2	1	2	2	2	2	92	34	24	34	Extremely severe	Extremely severe	Extremely severe
Younger age	Female	University	Unmarried	Up to 4	20000 to 50000 BDT	Urban	Bad	Yes	Yes	Yes	Yes	No	No	No	Positive	Positive	Positive	2	2	2	0	2	2	1	2	2	2	2	2	2	2	1	2	2	1	1	1	2	70	28	16	26	Extremely severe	Severe	Severe
Younger age	Female	University	Unmarried	Up to 4	20000 to 50000 BDT	Urban	Bad	Yes	Yes	Yes	Yes	No	No	No	Positive	Positive	Positive	2	2	1	2	2	2	2	2	2	3	2	1	2	2	2	2	2	2	2	2	3	84	30	28	26	Extremely severe	Extremely severe	Severe
Younger age	Male	University	Unmarried	Up to 4	20000 to 50000 BDT	Urban	Bad	Yes	Yes	Yes	No	No	No	No	Positive	Positive	Positive	2	0	2	0	2	3	0	3	2	2	3	3	2	2	3	3	3	2	0	2	3	84	34	14	36	Extremely severe	Moderate	Extremely severe
Younger age	Male	University	Unmarried	Up to 4	20000 to 50000 BDT	Urban	Bad	No	Yes	Yes	Yes	Yes	Yes	Yes	Positive	Positive	Positive	2	1	3	0	3	3	1	3	3	3	3	3	3	3	3	3	2	3	2	2	3	104	40	24	40	Extremely severe	Extremely severe	Extremely severe
Younger age	Male	University	Unmarried	Up to 4	20000 to 50000 BDT	Urban	Bad	No	Yes	Yes	Yes	Yes	Yes	Yes	Positive	Positive	Positive	3	3	3	2	2	3	3	3	3	2	3	3	3	3	3	3	0	2	3	3	3	112	32	40	40	Extremely severe	Extremely severe	Extremely severe
Younger age	Male	Bellow university	Unmarried	Up to 4	20000 to 50000 BDT	Urban	Bad	No	Yes	Yes	Yes	Yes	No	Yes	Negative	Positive	Negative	1	1	1	1	1	1	1	1	1	0	1	1	1	1	1	1	1	1	1	1	1	40	12	14	14	Mild	Moderate	Normal
Younger age	Female	Bellow university	Unmarried	Up to 4	20000 to 50000 BDT	Urban	Bad	No	Yes	Yes	Yes	Yes	No	Yes	Positive	Positive	Positive	1	1	1	0	1	2	0	2	1	2	2	1	2	1	2	2	1	1	0	2	1	52	20	12	20	Moderate	Moderate	Moderate
Younger age	Male	University	Unmarried	Up to 4	20000 to 50000 BDT	Urban	Bad	No	Yes	Yes	Yes	Yes	No	Yes	Positive	Positive	Positive	2	2	2	1	1	3	0	2	3	3	2	2	2	1	2	2	3	3	1	1	2	80	30	20	30	Extremely severe	Extremely severe	Severe
Younger age	Female	University	Unmarried	Up to 4	20000 to 50000 BDT	Urban	Bad	No	Yes	Yes	Yes	Yes	No	Yes	Positive	Positive	Positive	1	3	1	2	3	2	0	3	3	3	2	2	2	3	2	3	1	3	2	3	2	92	30	30	32	Extremely severe	Extremely severe	Severe
Younger age	Male	Bellow university	Unmarried	Up to 4	20000 to 50000 BDT	Urban	Bad	No	Yes	Yes	Yes	Yes	No	No	Negative	Negative	Negative	0	1	0	1	0	0	0	0	0	0	0	0	0	2	1	0	3	2	1	0	0	22	6	8	8	Normal	Mild	Normal
Younger age	Male	University	Unmarried	Up to 4	20000 to 50000 BDT	Urban	Bad	No	Yes	Yes	Yes	Yes	No	No	Positive	Positive	Positive	3	1	2	1	3	3	0	2	3	2	3	2	3	1	3	3	2	2	1	3	3	92	36	24	32	Extremely severe	Extremely severe	Severe
Younger age	Female	Bellow university	Unmarried	Up to 4	20000 to 50000 BDT	Urban	Bad	No	Yes	Yes	Yes	Yes	No	No	Positive	Positive	Positive	2	0	0	0	2	3	2	3	3	3	3	3	2	3	3	3	3	3	2	2	3	96	32	24	40	Extremely severe	Extremely severe	Extremely severe
Younger age	Female	Bellow university	Unmarried	Up to 4	20000 to 50000 BDT	Urban	Bad	No	Yes	Yes	Yes	Yes	No	No	Positive	Positive	Positive	3	1	2	0	3	3	2	3	3	3	3	3	2	3	2	3	3	3	2	3	3	106	38	26	42	Extremely severe	Extremely severe	Extremely severe
Younger age	Female	University	Unmarried	Up to 4	20000 to 50000 BDT	Urban	Bad	No	Yes	Yes	Yes	No	Yes	Yes	Positive	Positive	Positive	2	1	3	0	3	3	0	3	3	3	3	3	3	3	3	3	3	3	1	2	3	102	42	20	40	Extremely severe	Extremely severe	Extremely severe
Younger age	Male	University	Unmarried	Up to 4	20000 to 50000 BDT	Urban	Bad	No	No	Yes	Yes	No	No	Yes	Positive	Positive	Positive	2	0	0	0	3	2	0	2	2	0	2	2	2	0	1	0	3	1	1	2	3	56	22	12	22	Severe	Moderate	Moderate
Younger age	Male	University	Unmarried	Up to 4	20000 to 50000 BDT	Urban	Bad	No	Yes	Yes	Yes	No	No	Yes	Positive	Positive	Positive	0	0	3	0	2	2	0	2	3	2	2	3	2	2	3	3	2	2	0	3	2	76	32	18	26	Extremely severe	Severe	Severe
Younger age	Male	University	Unmarried	Up to 4	20000 to 50000 BDT	Urban	Bad	No	Yes	Yes	Yes	No	No	Yes	Positive	Positive	Positive	3	2	2	0	1	2	0	2	2	2	3	1	2	1	3	3	3	2	1	2	1	76	28	20	28	Extremely severe	Extremely severe	Severe
Middle age	Male	University	Unmarried	Up to 4	20000 to 50000 BDT	Urban	Bad	No	Yes	Yes	Yes	No	No	Yes	Positive	Positive	Positive	2	2	0	2	0	3	0	1	2	3	3	1	3	3	2	3	2	1	3	3	3	84	28	28	28	Extremely severe	Extremely severe	Severe
Younger age	Male	University	Unmarried	Up to 4	20000 to 50000 BDT	Urban	Bad	No	Yes	Yes	Yes	No	No	No	Negative	Positive	Positive	0	0	0	0	2	3	0	2	2	0	2	2	2	1	1	1	1	1	1	1	0	44	12	10	22	Mild	Moderate	Moderate
Younger age	Female	University	Unmarried	Up to 4	20000 to 50000 BDT	Urban	Bad	No	Yes	Yes	Yes	No	No	No	Positive	Negative	Positive	2	0	0	0	0	0	0	2	1	2	0	2	2	2	3	1	0	3	0	0	3	46	16	8	22	Moderate	Mild	Moderate
Younger age	Female	University	Unmarried	Up to 4	20000 to 50000 BDT	Urban	Bad	No	Yes	Yes	Yes	No	No	No	Positive	Positive	Positive	3	0	0	2	2	3	2	1	3	0	2	3	2	1	1	1	1	1	2	1	1	64	14	22	28	Moderate	Extremely severe	Severe
Younger age	Male	University	Unmarried	Up to 4	20000 to 50000 BDT	Urban	Bad	No	Yes	Yes	Yes	No	No	No	Positive	Positive	Positive	2	3	2	2	3	3	2	3	3	0	2	2	2	2	1	3	0	2	2	1	2	84	24	28	32	Severe	Extremely severe	Severe
Younger age	Female	University	Unmarried	Up to 4	20000 to 50000 BDT	Urban	Bad	No	Yes	Yes	Yes	No	No	No	Positive	Positive	Positive	3	3	2	1	2	3	2	2	3	0	3	2	2	2	3	2	2	0	2	3	0	84	20	34	30	Moderate	Extremely severe	Severe
Younger age	Female	University	Unmarried	Up to 4	20000 to 50000 BDT	Urban	Bad	No	Yes	Yes	Yes	No	No	No	Positive	Positive	Positive	3	2	2	0	2	3	0	3	1	3	3	2	3	3	2	2	2	3	1	2	3	90	34	16	40	Extremely severe	Severe	Extremely severe
Younger age	Female	University	Unmarried	Up to 4	20000 to 50000 BDT	Urban	Bad	No	No	Yes	Yes	No	No	No	Positive	Positive	Positive	3	2	2	0	3	3	2	3	3	2	3	2	3	2	3	3	0	3	2	2	3	98	32	28	38	Extremely severe	Extremely severe	Extremely severe
Younger age	Male	University	Unmarried	Up to 4	20000 to 50000 BDT	Urban	Bad	No	No	No	No	No	No	Yes	Positive	Positive	Positive	2	1	1	0	2	3	0	2	3	0	2	3	2	1	1	2	0	1	0	2	2	60	18	14	28	Moderate	Moderate	Severe
Younger age	Male	University	Unmarried	Up to 4	20000 to 50000 BDT	Urban	Bad	No	No	No	No	No	No	Yes	Positive	Positive	Positive	2	1	1	0	2	3	0	2	3	0	2	3	2	1	1	2	0	1	0	2	2	60	18	14	28	Moderate	Moderate	Severe
Younger age	Female	University	Unmarried	Up to 4	20000 to 50000 BDT	Urban	Bad	No	Yes	No	No	No	No	No	Positive	Negative	Positive	2	0	2	0	1	1	0	2	2	0	2	2	2	1	2	2	0	1	0	0	0	44	14	8	22	Moderate	Mild	Moderate
Younger age	Male	University	Unmarried	Up to 4	20000 to 50000 BDT	Urban	Bad	No	Yes	No	No	No	No	No	Positive	Positive	Positive	1	0	2	2	3	0	0	2	0	0	1	3	3	3	3	2	0	0	2	0	2	58	24	14	20	Severe	Moderate	Moderate
Younger age	Male	University	Unmarried	Up to 4	20000 to 50000 BDT	Urban	Bad	No	No	No	No	No	No	No	Positive	Positive	Positive	1	2	1	2	1	1	2	2	2	1	2	2	3	1	2	2	0	1	2	2	2	68	20	28	20	Moderate	Extremely severe	Moderate
Younger age	Female	University	Unmarried	Up to 4	20000 to 50000 BDT	Urban	Bad	No	No	No	No	No	No	No	Positive	Positive	Positive	3	2	2	0	1	2	0	3	3	3	2	2	3	2	2	2	2	0	0	1	3	76	32	16	28	Extremely severe	Severe	Severe
Younger age	Male	University	Unmarried	Up to 4	20000 to 50000 BDT	Urban	Bad	No	No	No	No	No	No	No	Positive	Positive	Positive	1	2	3	1	3	3	0	3	3	0	2	3	2	0	3	3	0	2	2	2	2	80	26	26	28	Severe	Extremely severe	Severe
Younger age	Male	University	Unmarried	Up to 4	20000 to 50000 BDT	Urban	Bad	No	Yes	No	No	No	No	No	Positive	Positive	Positive	2	1	3	2	3	3	0	3	3	2	3	2	3	3	3	3	2	1	2	3	3	100	38	28	34	Extremely severe	Extremely severe	Extremely severe
Younger age	Female	University	Unmarried	Up to 4	20000 to 50000 BDT	Urban	Bad	No	Yes	No	No	No	No	No	Positive	Positive	Positive	3	2	3	2	3	3	2	3	3	2	3	3	2	3	2	3	2	3	2	2	2	106	34	30	42	Extremely severe	Extremely severe	Extremely severe
Younger age	Male	Bellow university	Unmarried	Up to 4	>50, 000 BDT	Rural	Good	Yes	Yes	Yes	Yes	Yes	Yes	Yes	Positive	Positive	Positive	2	2	2	2	2	2	2	2	2	1	2	2	2	2	1	2	2	2	2	2	2	80	26	26	28	Severe	Extremely severe	Severe
Younger age	Female	University	Unmarried	Up to 4	>50, 000 BDT	Rural	Good	Yes	No	No	Yes	Yes	Yes	No	Positive	Positive	Negative	2	1	2	2	3	1	1	2	0	2	2	1	1	1	2	2	2	0	1	2	1	62	26	18	18	Severe	Severe	Mild
Younger age	Male	Bellow university	Unmarried	Up to 4	>50, 000 BDT	Rural	Good	No	Yes	Yes	Yes	Yes	Yes	Yes	Positive	Positive	Positive	1	2	1	2	2	1	2	2	1	2	1	2	1	1	1	2	1	2	1	2	2	64	22	22	20	Severe	Extremely severe	Moderate
Younger age	Female	Bellow university	Unmarried	Up to 4	>50, 000 BDT	Rural	Good	No	Yes	Yes	Yes	Yes	Yes	Yes	Positive	Positive	Positive	2	1	1	2	1	2	2	2	1	2	1	2	1	1	2	1	2	1	1	2	2	64	20	22	22	Moderate	Extremely severe	Moderate
Younger age	Female	Bellow university	Unmarried	Up to 4	>50, 000 BDT	Rural	Good	No	Yes	Yes	Yes	Yes	Yes	Yes	Positive	Positive	Positive	2	1	2	1	2	1	1	2	1	2	1	2	2	2	2	1	2	2	1	2	2	68	26	18	24	Severe	Severe	Moderate
Younger age	Female	Bellow university	Unmarried	Up to 4	>50, 000 BDT	Rural	Good	No	Yes	Yes	Yes	Yes	Yes	Yes	Positive	Positive	Positive	1	2	1	2	1	2	2	1	2	2	1	2	1	2	2	2	1	2	2	2	2	70	20	28	22	Moderate	Extremely severe	Moderate
Younger age	Female	University	Unmarried	Up to 4	>50, 000 BDT	Rural	Good	No	Yes	Yes	Yes	Yes	No	Yes	Positive	Positive	Positive	3	2	2	1	2	3	0	2	1	2	3	3	3	2	1	1	0	1	0	1	2	70	24	12	34	Severe	Moderate	Extremely severe
Younger age	Female	University	Unmarried	Up to 4	>50, 000 BDT	Rural	Good	No	Yes	Yes	Yes	No	No	No	Positive	Positive	Negative	2	2	1	0	1	1	0	1	2	2	1	1	2	1	1	1	1	1	0	1	0	44	16	12	16	Moderate	Moderate	Mild
Younger age	Female	University	Unmarried	Up to 4	>50, 000 BDT	Rural	Good	No	No	Yes	Yes	No	No	No	Positive	Positive	Negative	1	1	2	0	0	2	0	0	2	0	1	2	2	0	2	2	0	2	0	2	2	46	16	14	16	Moderate	Moderate	Mild
Younger age	Female	University	Unmarried	Up to 4	>50, 000 BDT	Rural	Good	No	No	Yes	Yes	No	No	No	Positive	Positive	Positive	2	0	1	0	1	1	0	2	0	2	1	2	2	2	2	1	2	2	2	2	2	58	22	12	24	Severe	Moderate	Moderate
Younger age	Male	University	Unmarried	Up to 4	>50, 000 BDT	Rural	Good	No	No	Yes	Yes	No	No	No	Positive	Positive	Positive	2	2	2	2	2	2	1	1	2	2	2	2	2	2	2	2	2	2	2	2	2	80	28	26	26	Extremely severe	Extremely severe	Severe
Younger age	Female	University	Unmarried	Up to 4	>50, 000 BDT	Rural	Good	No	No	No	Yes	No	No	No	Positive	Positive	Negative	2	2	1	1	2	1	0	2	1	1	1	0	1	1	1	0	1	0	0	1	1	40	14	12	14	Moderate	Moderate	Normal
Younger age	Male	University	Unmarried	Up to 4	>50, 000 BDT	Rural	Good	No	Yes	No	Yes	No	No	No	Positive	Positive	Positive	0	0	0	0	3	2	0	3	2	2	3	3	3	2	2	2	3	3	1	2	3	78	32	14	32	Extremely severe	Moderate	Severe
Younger age	Male	University	Unmarried	Up to 4	>50, 000 BDT	Rural	Good	No	Yes	No	No	No	No	Yes	Negative	Negative	Negative	1	0	0	0	0	0	0	0	0	1	1	1	0	0	1	1	1	1	1	1	1	22	8	6	8	Normal	Normal	Normal
Younger age	Male	University	Unmarried	Up to 4	>50, 000 BDT	Rural	Good	No	Yes	No	No	No	No	No	Negative	Positive	Negative	1	2	0	0	0	0	0	0	0	1	0	0	2	1	2	2	0	1	0	1	0	26	10	10	6	Mild	Moderate	Normal
Younger age	Male	University	Unmarried	Up to 4	>50, 000 BDT	Rural	Good	No	No	No	No	No	No	No	Negative	Negative	Positive	1	0	1	0	1	2	0	2	2	0	1	1	1	2	1	1	0	1	0	1	0	36	8	8	20	Normal	Mild	Moderate
Younger age	Female	University	Unmarried	Up to 4	>50, 000 BDT	Rural	Good	No	Yes	No	No	No	No	No	Positive	Positive	Positive	2	0	1	0	1	2	0	2	2	0	2	2	2	2	1	2	1	3	1	1	2	58	18	10	30	Moderate	Moderate	Severe
Younger age	Female	University	Unmarried	Up to 4	>50, 000 BDT	Rural	Good	No	No	No	No	No	No	No	Positive	Positive	Positive	2	2	2	0	2	2	0	3	2	2	3	2	2	2	1	2	1	2	1	1	1	70	24	14	32	Severe	Moderate	Severe
Younger age	Male	University	Unmarried	Up to 4	>50, 000 BDT	Rural	Good	No	Yes	No	No	No	No	No	Positive	Positive	Positive	2	1	2	2	3	2	0	2	2	1	2	1	2	2	2	2	1	1	2	2	1	70	24	22	24	Severe	Extremely severe	Moderate
Younger age	Female	University	Unmarried	Up to 4	>50, 000 BDT	Rural	Good	No	Yes	No	No	No	No	No	Positive	Positive	Positive	2	2	2	2	2	2	2	2	2	1	2	2	2	2	1	2	2	2	2	2	2	80	26	26	28	Severe	Extremely severe	Severe
Younger age	Male	University	Unmarried	Up to 4	>50, 000 BDT	Rural	Good	No	Yes	No	No	No	No	No	Positive	Positive	Positive	3	2	3	0	3	3	0	3	2	2	3	3	3	3	3	3	2	0	0	3	0	88	32	20	36	Extremely severe	Extremely severe	Extremely severe
Younger age	Male	Bellow university	Unmarried	Up to 4	>50, 000 BDT	Urban	Good	Yes	Yes	Yes	Yes	Yes	Yes	Yes	Positive	Positive	Positive	2	2	2	2	2	2	2	2	2	2	2	1	2	2	2	2	2	2	2	2	2	82	28	28	26	Extremely severe	Extremely severe	Severe
Younger age	Female	Bellow university	Unmarried	Up to 4	>50, 000 BDT	Urban	Good	Yes	Yes	Yes	Yes	Yes	Yes	Yes	Positive	Positive	Positive	2	2	2	2	2	2	2	2	2	2	2	2	2	2	2	1	2	2	2	2	2	82	26	28	28	Severe	Extremely severe	Severe
Younger age	Male	University	Unmarried	Up to 4	>50, 000 BDT	Urban	Good	Yes	Yes	Yes	Yes	Yes	Yes	Yes	Positive	Positive	Positive	2	2	2	2	2	2	2	1	2	2	2	2	2	2	2	2	2	2	2	2	2	82	28	28	26	Extremely severe	Extremely severe	Severe
Younger age	Male	Bellow university	Unmarried	Up to 4	>50, 000 BDT	Urban	Good	Yes	Yes	Yes	Yes	Yes	Yes	Yes	Positive	Positive	Positive	2	2	2	2	2	2	2	2	2	2	2	2	2	2	2	2	2	2	2	2	2	84	28	28	28	Extremely severe	Extremely severe	Severe
Younger age	Male	Bellow university	Unmarried	Up to 4	>50, 000 BDT	Urban	Good	Yes	Yes	Yes	Yes	Yes	Yes	Yes	Positive	Positive	Positive	2	2	2	2	2	2	2	2	2	2	2	2	2	2	2	2	2	2	2	2	2	84	28	28	28	Extremely severe	Extremely severe	Severe
Younger age	Male	Bellow university	Unmarried	Up to 4	>50, 000 BDT	Urban	Good	Yes	Yes	Yes	Yes	Yes	Yes	Yes	Positive	Positive	Positive	2	2	2	2	2	2	2	2	2	2	2	2	2	2	2	2	2	2	2	2	2	84	28	28	28	Extremely severe	Extremely severe	Severe
Younger age	Female	Bellow university	Unmarried	Up to 4	>50, 000 BDT	Urban	Good	Yes	Yes	Yes	Yes	Yes	Yes	Yes	Positive	Positive	Positive	3	3	3	3	3	3	3	3	3	3	3	3	3	3	3	3	3	3	3	3	3	126	42	42	42	Extremely severe	Extremely severe	Extremely severe
Younger age	Female	University	Unmarried	Up to 4	>50, 000 BDT	Urban	Good	Yes	Yes	Yes	Yes	Yes	No	Yes	Positive	Negative	Positive	2	2	1	0	2	1	0	1	1	2	1	2	2	2	1	2	2	2	0	0	2	56	26	8	22	Severe	Mild	Moderate
Younger age	Female	University	Unmarried	Up to 4	>50, 000 BDT	Urban	Good	Yes	Yes	Yes	Yes	Yes	No	Yes	Positive	Positive	Positive	2	0	2	0	2	2	0	3	3	2	2	3	3	2	3	3	0	2	0	0	2	72	28	12	32	Extremely severe	Moderate	Severe
Middle age	Female	University	Unmarried	Up to 4	>50, 000 BDT	Urban	Good	Yes	Yes	Yes	Yes	Yes	No	Yes	Positive	Positive	Positive	2	1	2	0	3	3	1	3	3	2	3	2	2	2	2	3	1	2	2	3	2	88	30	24	34	Extremely severe	Extremely severe	Extremely severe
Younger age	Female	University	Unmarried	Up to 4	>50, 000 BDT	Urban	Good	Yes	Yes	Yes	Yes	Yes	No	No	Positive	Negative	Negative	3	0	2	0	2	2	0	1	1	0	0	1	2	1	0	1	0	0	0	1	0	34	14	4	16	Moderate	Normal	Mild
Younger age	Male	Bellow university	Unmarried	Up to 4	>50, 000 BDT	Urban	Good	Yes	Yes	Yes	Yes	No	No	Yes	Positive	Positive	Negative	2	3	2	2	0	0	0	0	1	1	2	2	3	2	1	1	1	1	0	1	2	54	20	16	18	Moderate	Severe	Mild
Younger age	Male	University	Unmarried	Up to 4	>50, 000 BDT	Urban	Good	Yes	Yes	Yes	Yes	No	No	No	Negative	Negative	Negative	0	0	0	0	2	0	0	1	0	2	1	0	0	0	0	0	0	0	0	0	0	12	8	0	4	Normal	Normal	Normal
Younger age	Male	University	Unmarried	Up to 4	>50, 000 BDT	Urban	Good	Yes	Yes	Yes	Yes	No	No	No	Positive	Positive	Positive	2	1	1	0	1	1	2	1	1	0	1	1	3	2	2	2	2	2	2	2	2	62	22	20	20	Severe	Extremely severe	Moderate
Younger age	Male	University	Unmarried	Up to 4	>50, 000 BDT	Urban	Good	Yes	Yes	Yes	Yes	No	No	No	Positive	Positive	Positive	2	3	1	0	3	2	0	1	0	2	3	3	3	2	2	2	1	1	2	2	2	74	28	18	28	Extremely severe	Severe	Severe
Younger age	Female	University	Unmarried	Up to 4	>50, 000 BDT	Urban	Good	Yes	Yes	Yes	Yes	No	No	No	Positive	Positive	Positive	2	1	2	0	2	3	1	3	2	0	2	3	2	2	2	2	2	2	2	2	2	78	24	20	34	Severe	Extremely severe	Extremely severe
Younger age	Female	University	Unmarried	Up to 4	>50, 000 BDT	Urban	Good	Yes	Yes	Yes	No	No	No	Yes	Positive	Positive	Positive	2	1	2	1	1	2	0	2	3	2	3	2	2	1	2	2	3	2	1	2	3	78	30	20	28	Extremely severe	Extremely severe	Severe
Younger age	Female	University	Unmarried	Up to 4	>50, 000 BDT	Urban	Good	Yes	Yes	Yes	No	No	No	No	Positive	Positive	Positive	1	0	2	0	1	2	0	2	2	0	2	2	2	1	1	2	0	3	2	0	2	54	18	10	26	Moderate	Moderate	Severe
Younger age	Female	University	Unmarried	Up to 4	>50, 000 BDT	Urban	Good	Yes	Yes	No	Yes	Yes	No	No	Positive	Negative	Positive	2	0	0	0	2	1	0	2	2	1	0	3	2	2	1	1	1	2	0	1	0	46	14	8	24	Moderate	Mild	Moderate
Younger age	Female	University	Unmarried	Up to 4	>50, 000 BDT	Urban	Good	Yes	Yes	No	Yes	No	No	No	Positive	Negative	Negative	1	0	0	0	2	1	1	1	2	2	2	0	2	1	0	0	0	2	0	0	2	38	16	6	16	Moderate	Normal	Mild
Younger age	Female	University	Unmarried	Up to 4	>50, 000 BDT	Urban	Good	Yes	Yes	No	No	No	No	Yes	Positive	Negative	Positive	3	0	2	0	0	0	0	0	0	3	3	3	3	3	0	3	3	3	0	0	3	64	34	0	30	Extremely severe	Normal	Severe
Younger age	Female	Bellow university	Unmarried	Up to 4	>50, 000 BDT	Urban	Good	Yes	Yes	No	No	No	No	No	Negative	Negative	Negative	0	0	0	0	0	0	0	0	0	0	0	0	0	0	0	0	0	0	0	0	0	0	0	0	0	Normal	Normal	Normal
Younger age	Male	Bellow university	Unmarried	Up to 4	>50, 000 BDT	Urban	Good	Yes	Yes	No	No	No	No	No	Negative	Negative	Negative	0	0	0	0	0	0	0	0	0	0	0	0	0	0	0	0	0	0	0	0	0	0	0	0	0	Normal	Normal	Normal
Younger age	Female	University	Unmarried	Up to 4	>50, 000 BDT	Urban	Good	Yes	Yes	No	No	No	No	No	Negative	Negative	Positive	2	0	0	1	0	2	0	0	0	2	2	3	3	2	0	0	0	0	0	0	0	34	10	2	22	Mild	Normal	Moderate
Younger age	Male	University	Unmarried	Up to 4	>50, 000 BDT	Urban	Good	Yes	No	No	No	No	No	No	Positive	Positive	Positive	1	1	2	0	1	1	0	2	1	0	2	1	2	1	2	1	1	2	0	2	0	46	14	12	20	Moderate	Moderate	Moderate
Younger age	Male	University	Unmarried	Up to 4	>50, 000 BDT	Urban	Good	Yes	Yes	No	No	No	No	No	Positive	Negative	Positive	0	0	2	1	3	2	0	3	1	0	2	1	1	2	0	3	1	2	2	0	3	58	26	8	24	Severe	Mild	Moderate
Younger age	Female	University	Unmarried	Up to 4	>50, 000 BDT	Urban	Good	Yes	No	No	No	No	No	No	Positive	Positive	Positive	2	1	1	1	1	2	2	2	1	1	1	2	1	2	1	1	2	1	1	2	2	60	18	18	24	Moderate	Severe	Moderate
Younger age	Male	Bellow university	Unmarried	Up to 4	>50, 000 BDT	Urban	Good	Yes	Yes	No	No	No	No	No	Positive	Positive	Positive	1	0	1	1	1	2	0	2	3	2	2	0	2	3	1	2	0	2	3	1	2	62	20	18	24	Moderate	Severe	Moderate
Younger age	Female	University	Unmarried	Up to 4	>50, 000 BDT	Urban	Good	Yes	Yes	No	No	No	No	No	Positive	Positive	Positive	2	0	2	2	3	2	0	2	3	2	2	2	2	2	1	1	0	2	1	1	1	66	22	16	28	Severe	Severe	Severe
Younger age	Male	University	Unmarried	Up to 4	>50, 000 BDT	Urban	Good	Yes	Yes	No	No	No	No	No	Positive	Positive	Positive	3	2	3	0	2	3	0	2	2	3	2	3	3	3	3	3	2	0	0	0	2	82	36	14	32	Extremely severe	Moderate	Severe
Younger age	Male	University	Unmarried	Up to 4	>50, 000 BDT	Urban	Good	No	No	Yes	Yes	Yes	Yes	Yes	Negative	Negative	Negative	0	0	0	0	0	0	0	0	0	0	0	1	0	0	0	0	0	0	0	0	0	2	0	0	2	Normal	Normal	Normal
Younger age	Male	University	Unmarried	Up to 4	>50, 000 BDT	Urban	Good	No	Yes	Yes	Yes	Yes	Yes	Yes	Negative	Negative	Negative	0	0	1	0	0	0	0	0	0	2	1	0	2	0	0	0	0	0	0	0	1	14	12	0	2	Mild	Normal	Normal
Younger age	Female	University	Unmarried	Up to 4	>50, 000 BDT	Urban	Good	No	Yes	Yes	Yes	Yes	Yes	Yes	Positive	Positive	Negative	1	0	1	3	1	2	2	0	2	0	0	1	1	1	1	2	2	2	2	2	0	52	14	24	14	Moderate	Extremely severe	Normal
Younger age	Female	Bellow university	Unmarried	Up to 4	>50, 000 BDT	Urban	Good	No	Yes	Yes	Yes	Yes	Yes	Yes	Positive	Positive	Negative	1	1	1	2	2	1	2	2	2	1	2	1	2	1	1	1	1	1	1	1	1	56	18	20	18	Moderate	Extremely severe	Mild
Younger age	Female	University	Unmarried	Up to 4	>50, 000 BDT	Urban	Good	No	Yes	Yes	Yes	Yes	Yes	Yes	Positive	Positive	Negative	1	1	1	2	1	1	2	1	1	1	2	1	2	1	2	1	1	2	1	2	1	56	16	22	18	Moderate	Extremely severe	Mild
Younger age	Male	Bellow university	Unmarried	Up to 4	>50, 000 BDT	Urban	Good	No	Yes	Yes	Yes	Yes	Yes	Yes	Positive	Positive	Negative	2	1	1	2	1	1	2	1	1	2	1	2	1	1	1	2	2	1	2	2	1	60	20	22	18	Moderate	Extremely severe	Mild
Younger age	Female	Bellow university	Unmarried	Up to 4	>50, 000 BDT	Urban	Good	No	Yes	Yes	Yes	Yes	Yes	Yes	Positive	Positive	Positive	2	1	2	1	2	1	2	1	1	2	1	2	1	2	1	2	1	2	1	2	1	62	22	18	22	Severe	Severe	Moderate
Younger age	Female	Bellow university	Unmarried	Up to 4	>50, 000 BDT	Urban	Good	No	Yes	Yes	Yes	Yes	Yes	Yes	Positive	Positive	Negative	1	2	1	2	2	1	2	1	2	2	1	2	1	1	2	1	1	2	1	2	1	62	18	26	18	Moderate	Extremely severe	Mild
Younger age	Female	Bellow university	Unmarried	Up to 4	>50, 000 BDT	Urban	Good	No	Yes	Yes	Yes	Yes	Yes	Yes	Positive	Positive	Positive	1	1	2	1	1	2	2	1	2	1	2	2	2	2	1	1	1	1	2	1	2	62	20	20	22	Moderate	Extremely severe	Moderate
Younger age	Female	Bellow university	Unmarried	Up to 4	>50, 000 BDT	Urban	Good	No	Yes	Yes	Yes	Yes	Yes	Yes	Positive	Positive	Positive	2	1	1	2	1	2	1	2	2	1	2	1	2	1	2	1	2	2	1	1	1	62	18	20	24	Moderate	Extremely severe	Moderate
Younger age	Male	Bellow university	Unmarried	Up to 4	>50, 000 BDT	Urban	Good	No	Yes	Yes	Yes	Yes	Yes	Yes	Positive	Positive	Positive	2	1	1	1	2	2	1	2	1	2	1	2	1	2	1	2	1	2	1	2	2	64	22	16	26	Severe	Severe	Severe
Younger age	Male	Bellow university	Unmarried	Up to 4	>50, 000 BDT	Urban	Good	No	Yes	Yes	Yes	Yes	Yes	Yes	Positive	Positive	Positive	2	1	1	2	1	1	2	1	2	2	1	2	1	1	2	2	1	2	1	2	2	64	20	24	20	Moderate	Extremely severe	Moderate
Younger age	Female	Bellow university	Unmarried	Up to 4	>50, 000 BDT	Urban	Good	No	Yes	Yes	Yes	Yes	Yes	Yes	Positive	Positive	Positive	1	2	1	1	1	2	2	2	1	2	2	1	2	2	1	1	2	1	2	1	2	64	22	20	22	Severe	Extremely severe	Moderate
Younger age	Male	Bellow university	Unmarried	Up to 4	>50, 000 BDT	Urban	Good	No	Yes	Yes	Yes	Yes	Yes	Yes	Positive	Positive	Negative	1	2	1	1	2	1	2	1	2	1	2	1	2	1	2	2	1	2	1	2	2	64	22	24	18	Severe	Extremely severe	Mild
Younger age	Female	Bellow university	Unmarried	Up to 4	>50, 000 BDT	Urban	Good	No	Yes	Yes	Yes	Yes	Yes	Yes	Positive	Positive	Positive	2	0	1	1	2	2	2	1	2	1	2	2	2	1	2	1	2	2	1	1	2	64	22	18	24	Severe	Severe	Moderate
Younger age	Female	Bellow university	Unmarried	Up to 4	>50, 000 BDT	Urban	Good	No	Yes	Yes	Yes	Yes	Yes	Yes	Positive	Positive	Positive	1	1	2	1	2	2	2	1	2	1	2	2	1	2	1	2	1	1	2	2	2	66	22	22	22	Severe	Extremely severe	Moderate
Younger age	Female	Bellow university	Unmarried	Up to 4	>50, 000 BDT	Urban	Good	No	Yes	Yes	Yes	Yes	Yes	Yes	Positive	Positive	Positive	2	1	1	2	1	2	1	2	1	2	1	2	1	2	1	2	2	1	2	2	2	66	22	20	24	Severe	Extremely severe	Moderate
Younger age	Female	Bellow university	Unmarried	Up to 4	>50, 000 BDT	Urban	Good	No	Yes	Yes	Yes	Yes	Yes	Yes	Positive	Positive	Positive	2	1	2	1	2	1	2	2	1	2	2	2	1	2	1	2	1	2	1	2	1	66	22	18	26	Severe	Severe	Severe
Younger age	Female	Bellow university	Unmarried	Up to 4	>50, 000 BDT	Urban	Good	No	Yes	Yes	Yes	Yes	Yes	Yes	Positive	Positive	Positive	2	1	2	1	2	1	2	2	1	2	2	2	1	2	1	2	1	2	1	2	1	66	22	18	26	Severe	Severe	Severe
Younger age	Male	Bellow university	Unmarried	Up to 4	>50, 000 BDT	Urban	Good	No	Yes	Yes	Yes	Yes	Yes	Yes	Positive	Positive	Negative	2	1	2	1	2	1	2	1	2	1	2	1	2	1	2	2	2	1	2	2	2	68	26	24	18	Severe	Extremely severe	Mild
Younger age	Male	Bellow university	Unmarried	Up to 4	>50, 000 BDT	Urban	Good	No	Yes	Yes	Yes	Yes	Yes	Yes	Positive	Positive	Negative	2	1	2	1	2	1	2	1	2	1	2	1	2	1	2	2	2	1	2	2	2	68	26	24	18	Severe	Extremely severe	Mild
Younger age	Female	Bellow university	Unmarried	Up to 4	>50, 000 BDT	Urban	Good	No	Yes	Yes	Yes	Yes	Yes	Yes	Positive	Positive	Positive	2	2	2	2	2	2	2	2	2	2	2	2	1	1	1	2	1	2	1	1	1	70	22	22	26	Severe	Extremely severe	Severe
Younger age	Male	Bellow university	Unmarried	Up to 4	>50, 000 BDT	Urban	Good	No	Yes	Yes	Yes	Yes	Yes	Yes	Positive	Positive	Positive	2	1	2	2	2	2	1	2	2	1	2	2	1	2	2	1	2	2	1	2	2	72	22	22	28	Severe	Extremely severe	Severe
Younger age	Female	Bellow university	Unmarried	Up to 4	>50, 000 BDT	Urban	Good	No	Yes	Yes	Yes	Yes	Yes	Yes	Positive	Positive	Positive	1	2	1	2	2	2	1	2	1	1	2	2	2	2	2	2	2	2	2	2	1	72	22	24	26	Severe	Extremely severe	Severe
Younger age	Male	Bellow university	Unmarried	Up to 4	>50, 000 BDT	Urban	Good	No	Yes	Yes	Yes	Yes	Yes	Yes	Positive	Positive	Positive	2	2	1	2	2	1	2	1	2	2	2	2	2	2	2	2	2	1	1	2	1	72	24	26	22	Severe	Extremely severe	Moderate
Younger age	Female	University	Unmarried	Up to 4	>50, 000 BDT	Urban	Good	No	Yes	Yes	Yes	Yes	Yes	Yes	Positive	Positive	Positive	2	2	2	2	1	2	2	1	2	2	2	2	2	2	2	2	2	2	2	2	2	80	26	28	26	Severe	Extremely severe	Severe
Younger age	Male	Bellow university	Unmarried	Up to 4	>50, 000 BDT	Urban	Good	No	Yes	Yes	Yes	Yes	Yes	Yes	Positive	Positive	Positive	2	2	2	2	2	2	2	2	2	2	2	2	2	2	2	2	2	2	2	2	2	84	28	28	28	Extremely severe	Extremely severe	Severe
Younger age	Male	Bellow university	Unmarried	Up to 4	>50, 000 BDT	Urban	Good	No	Yes	Yes	Yes	Yes	Yes	Yes	Positive	Positive	Positive	2	2	2	2	2	2	2	2	2	2	2	2	2	2	2	2	2	2	2	2	2	84	28	28	28	Extremely severe	Extremely severe	Severe
Younger age	Female	University	Unmarried	Up to 4	>50, 000 BDT	Urban	Good	No	Yes	Yes	Yes	Yes	Yes	Yes	Positive	Positive	Positive	2	2	3	0	3	2	0	3	3	2	3	2	3	2	3	2	3	3	2	3	2	96	36	26	34	Extremely severe	Extremely severe	Extremely severe
Younger age	Female	University	Unmarried	Up to 4	>50, 000 BDT	Urban	Good	No	Yes	Yes	Yes	Yes	No	Yes	Positive	Negative	Positive	0	0	0	0	3	1	0	1	0	2	2	2	1	1	0	1	3	3	0	0	3	46	26	0	20	Severe	Normal	Moderate
Younger age	Female	University	Unmarried	Up to 4	>50, 000 BDT	Urban	Good	No	Yes	Yes	Yes	Yes	No	Yes	Positive	Negative	Negative	2	0	0	0	0	0	0	0	1	3	2	3	2	1	2	3	2	1	1	0	3	52	26	8	18	Severe	Mild	Mild
Younger age	Female	University	Unmarried	Up to 4	>50, 000 BDT	Urban	Good	No	Yes	Yes	Yes	Yes	No	Yes	Positive	Positive	Positive	2	1	2	2	1	0	0	0	0	3	2	3	1	3	1	3	0	0	0	2	3	58	26	12	20	Severe	Moderate	Moderate
Younger age	Female	University	Unmarried	Up to 4	>50, 000 BDT	Urban	Good	No	Yes	Yes	Yes	Yes	No	Yes	Positive	Positive	Negative	1	0	2	0	2	0	0	1	2	3	2	2	2	1	2	2	1	0	2	1	3	58	30	14	14	Extremely severe	Moderate	Normal
Younger age	Male	University	Unmarried	Up to 4	>50, 000 BDT	Urban	Good	No	Yes	Yes	Yes	Yes	No	Yes	Positive	Positive	Positive	2	0	2	2	0	2	0	2	2	2	2	2	2	2	2	0	1	2	1	2	2	64	18	18	28	Moderate	Severe	Severe
Younger age	Male	Bellow university	Unmarried	Up to 4	>50, 000 BDT	Urban	Good	No	No	Yes	Yes	Yes	No	Yes	Positive	Positive	Positive	0	0	3	3	2	2	3	3	3	2	3	3	0	2	0	3	3	1	2	0	2	80	30	22	28	Extremely severe	Extremely severe	Severe
Younger age	Female	University	Unmarried	Up to 4	>50, 000 BDT	Urban	Good	No	Yes	Yes	Yes	Yes	No	Yes	Positive	Positive	Positive	2	0	2	0	3	3	0	3	3	2	3	3	2	3	2	3	0	3	0	1	2	80	28	12	40	Extremely severe	Moderate	Extremely severe
Younger age	Female	University	Unmarried	Up to 4	>50, 000 BDT	Urban	Good	No	Yes	Yes	Yes	Yes	No	Yes	Positive	Positive	Positive	2	2	1	2	0	1	2	2	3	0	3	3	3	3	2	3	3	3	1	1	3	86	26	26	34	Severe	Extremely severe	Extremely severe
Younger age	Female	University	Unmarried	Up to 4	>50, 000 BDT	Urban	Good	No	Yes	Yes	Yes	Yes	No	No	Negative	Negative	Negative	0	0	0	0	0	1	0	2	0	1	0	0	0	0	1	0	0	0	0	0	0	10	2	2	6	Normal	Normal	Normal
Younger age	Female	University	Unmarried	Up to 4	>50, 000 BDT	Urban	Good	No	Yes	Yes	Yes	Yes	No	No	Negative	Negative	Negative	0	0	0	0	0	0	0	0	0	2	0	2	0	0	1	0	0	0	0	0	2	14	8	2	4	Normal	Normal	Normal
Younger age	Female	University	Unmarried	Up to 4	>50, 000 BDT	Urban	Good	No	Yes	Yes	Yes	Yes	No	No	Negative	Negative	Negative	1	0	0	0	2	1	0	0	0	2	0	0	0	0	0	2	0	0	0	0	0	16	12	0	4	Mild	Normal	Normal
Younger age	Male	University	Unmarried	Up to 4	>50, 000 BDT	Urban	Good	No	Yes	Yes	Yes	Yes	No	No	Negative	Negative	Negative	0	0	0	0	0	0	0	0	0	1	0	2	2	3	0	1	0	2	0	0	0	22	8	0	14	Normal	Normal	Normal
Younger age	Male	University	Unmarried	Up to 4	>50, 000 BDT	Urban	Good	No	Yes	Yes	Yes	Yes	No	No	Positive	Negative	Negative	0	1	2	0	2	1	0	2	0	1	1	1	1	0	0	1	0	0	0	0	0	26	14	2	10	Moderate	Normal	Normal
Younger age	Female	University	Unmarried	Up to 4	>50, 000 BDT	Urban	Good	No	Yes	Yes	Yes	Yes	No	No	Positive	Negative	Negative	1	1	2	0	2	0	0	0	0	0	0	2	0	3	1	1	2	0	0	0	0	30	14	4	12	Moderate	Normal	Normal
Younger age	Female	University	Unmarried	Up to 4	>50, 000 BDT	Urban	Good	No	No	Yes	Yes	Yes	No	No	Negative	Positive	Positive	2	1	1	0	0	3	0	3	3	0	1	3	0	0	0	1	0	0	0	1	0	38	4	10	24	Normal	Moderate	Moderate
Younger age	Male	University	Unmarried	Up to 4	>50, 000 BDT	Urban	Good	No	Yes	Yes	Yes	Yes	No	No	Positive	Positive	Negative	1	2	2	0	1	0	0	0	2	2	2	1	1	1	1	1	1	1	0	0	0	38	16	10	12	Moderate	Moderate	Normal
Younger age	Male	University	Unmarried	Up to 4	>50, 000 BDT	Urban	Good	No	Yes	Yes	Yes	Yes	No	No	Positive	Negative	Positive	1	0	1	0	1	2	0	2	1	2	1	2	2	2	1	1	1	1	0	1	1	46	18	6	22	Moderate	Normal	Moderate
Younger age	Male	University	Unmarried	Up to 4	>50, 000 BDT	Urban	Good	No	Yes	Yes	Yes	Yes	No	No	Positive	Negative	Positive	0	0	0	0	3	3	0	0	0	3	3	3	3	0	0	3	0	3	0	0	3	54	30	0	24	Extremely severe	Normal	Moderate
Younger age	Female	University	Unmarried	Up to 4	>50, 000 BDT	Urban	Good	No	Yes	Yes	Yes	Yes	No	No	Positive	Positive	Positive	3	2	2	0	2	1	1	0	1	3	2	3	0	2	2	2	0	2	0	0	1	58	20	12	26	Moderate	Moderate	Severe
Younger age	Female	University	Unmarried	Up to 4	>50, 000 BDT	Urban	Good	No	Yes	Yes	Yes	Yes	No	No	Positive	Negative	Positive	2	0	3	0	2	2	0	2	2	2	3	0	3	2	0	2	0	2	0	0	2	58	28	4	26	Extremely severe	Normal	Severe
Younger age	Female	University	Unmarried	Up to 4	>50, 000 BDT	Urban	Good	No	Yes	Yes	Yes	Yes	No	No	Positive	Positive	Positive	3	2	2	0	2	2	0	2	3	1	2	1	1	2	2	2	0	1	0	2	0	60	16	18	26	Moderate	Severe	Severe
Younger age	Female	University	Unmarried	Up to 4	>50, 000 BDT	Urban	Good	No	Yes	Yes	Yes	Yes	No	No	Positive	Negative	Positive	2	0	2	0	3	3	0	3	0	0	3	2	3	1	0	3	0	2	0	2	2	62	26	4	32	Severe	Normal	Severe
Younger age	Male	University	Unmarried	Up to 4	>50, 000 BDT	Urban	Good	No	Yes	Yes	Yes	Yes	No	No	Positive	Positive	Positive	1	0	3	1	3	2	0	2	2	0	2	1	1	1	1	3	2	2	2	1	2	64	28	14	22	Extremely severe	Moderate	Moderate
Younger age	Female	University	Unmarried	Up to 4	>50, 000 BDT	Urban	Good	No	Yes	Yes	Yes	Yes	No	No	Positive	Positive	Positive	2	0	2	1	3	2	0	2	2	2	2	1	2	2	2	1	1	1	2	2	2	68	26	18	24	Severe	Severe	Moderate
Younger age	Female	University	Unmarried	Up to 4	>50, 000 BDT	Urban	Good	No	No	Yes	Yes	Yes	No	No	Positive	Positive	Positive	2	3	0	1	2	3	0	1	2	2	2	2	0	2	2	2	2	2	2	2	2	72	20	24	28	Moderate	Extremely severe	Severe
Younger age	Female	University	Unmarried	Up to 4	>50, 000 BDT	Urban	Good	No	Yes	Yes	Yes	Yes	No	No	Positive	Positive	Positive	2	2	2	0	2	2	0	2	2	2	2	2	2	2	2	2	2	2	0	2	2	72	28	16	28	Extremely severe	Severe	Severe
Younger age	Male	Bellow university	Unmarried	Up to 4	>50, 000 BDT	Urban	Good	No	Yes	Yes	Yes	Yes	No	No	Positive	Positive	Positive	2	0	2	0	2	1	1	1	2	3	2	2	0	3	3	3	3	3	0	1	3	74	32	14	28	Extremely severe	Moderate	Severe
Younger age	Female	University	Unmarried	Up to 4	>50, 000 BDT	Urban	Good	No	Yes	Yes	Yes	Yes	No	No	Positive	Positive	Positive	3	0	2	0	2	3	0	3	2	0	2	3	3	3	2	3	0	2	0	2	2	74	24	12	38	Severe	Moderate	Extremely severe
Younger age	Female	University	Unmarried	Up to 4	>50, 000 BDT	Urban	Good	No	Yes	Yes	Yes	Yes	No	No	Positive	Positive	Positive	2	2	2	0	2	3	0	3	2	3	3	2	3	3	1	2	0	2	0	2	3	80	30	14	36	Extremely severe	Moderate	Extremely severe
Younger age	Female	University	Unmarried	Up to 4	>50, 000 BDT	Urban	Good	No	Yes	Yes	Yes	Yes	No	No	Positive	Positive	Positive	2	1	2	1	2	2	1	3	2	2	3	3	2	2	2	2	2	1	2	2	3	84	30	22	32	Extremely severe	Extremely severe	Severe
Younger age	Female	University	Unmarried	Up to 4	>50, 000 BDT	Urban	Good	No	Yes	Yes	Yes	Yes	No	No	Positive	Positive	Positive	3	2	2	2	2	3	2	2	1	1	2	3	2	3	3	2	2	2	2	2	1	88	24	28	36	Severe	Extremely severe	Extremely severe
Middle age	Female	University	Unmarried	Up to 4	>50, 000 BDT	Urban	Good	No	Yes	Yes	Yes	Yes	No	No	Positive	Positive	Positive	3	3	2	2	3	3	0	3	3	3	3	3	3	3	3	3	3	3	2	3	3	114	40	32	42	Extremely severe	Extremely severe	Extremely severe
Younger age	Female	University	Unmarried	Up to 4	>50, 000 BDT	Urban	Good	No	Yes	Yes	Yes	No	Yes	Yes	Positive	Positive	Negative	2	1	1	1	1	1	1	1	1	1	1	1	1	1	1	1	1	1	1	1	1	44	14	14	16	Moderate	Moderate	Mild
Younger age	Female	University	Unmarried	Up to 4	>50, 000 BDT	Urban	Good	No	Yes	Yes	Yes	No	Yes	Yes	Positive	Positive	Positive	2	3	2	0	1	3	0	2	2	2	1	2	0	0	2	1	1	3	3	2	1	66	16	24	26	Moderate	Extremely severe	Severe
Younger age	Male	University	Unmarried	Up to 4	>50, 000 BDT	Urban	Good	No	Yes	Yes	Yes	No	No	Yes	Negative	Negative	Negative	0	0	0	0	0	0	0	0	0	0	0	0	0	0	0	0	0	0	0	0	0	0	0	0	0	Normal	Normal	Normal
Younger age	Female	University	Unmarried	Up to 4	>50, 000 BDT	Urban	Good	No	Yes	Yes	Yes	No	No	Yes	Negative	Negative	Negative	1	0	0	0	1	0	0	0	0	0	0	0	1	1	0	1	0	1	0	0	0	12	6	0	6	Normal	Normal	Normal
Younger age	Female	University	Unmarried	Up to 4	>50, 000 BDT	Urban	Good	No	Yes	Yes	Yes	No	No	Yes	Negative	Negative	Negative	2	0	1	0	1	0	0	0	0	2	1	0	0	1	0	0	0	2	0	0	1	22	10	0	12	Mild	Normal	Normal
Younger age	Male	University	Unmarried	Up to 4	>50, 000 BDT	Urban	Good	No	Yes	Yes	Yes	No	No	Yes	Negative	Negative	Negative	0	0	0	0	3	0	0	0	0	0	0	2	2	3	0	0	0	2	0	0	0	24	10	0	14	Mild	Normal	Normal
Younger age	Male	University	Unmarried	Up to 4	>50, 000 BDT	Urban	Good	No	Yes	Yes	Yes	No	No	Yes	Negative	Negative	Negative	1	0	2	0	0	1	0	1	0	0	0	2	1	2	1	0	0	1	1	1	1	30	8	6	16	Normal	Normal	Mild
Younger age	Female	University	Unmarried	Up to 4	>50, 000 BDT	Urban	Good	No	Yes	Yes	Yes	No	No	Yes	Negative	Negative	Positive	2	1	0	0	0	1	0	2	2	0	2	0	2	2	0	0	0	2	0	0	0	32	4	6	22	Normal	Normal	Moderate
Younger age	Female	University	Unmarried	Up to 4	>50, 000 BDT	Urban	Good	No	Yes	Yes	Yes	No	No	Yes	Negative	Negative	Positive	0	0	0	0	0	2	0	1	0	0	2	1	2	2	1	0	2	3	0	0	0	32	8	2	22	Normal	Normal	Moderate
Younger age	Female	University	Unmarried	Up to 4	>50, 000 BDT	Urban	Good	No	Yes	Yes	Yes	No	No	Yes	Negative	Positive	Positive	2	0	0	0	1	2	0	2	2	0	2	0	0	2	1	2	0	1	0	2	0	38	6	10	22	Normal	Moderate	Moderate
Younger age	Female	University	Unmarried	Up to 4	>50, 000 BDT	Urban	Good	No	Yes	Yes	Yes	No	No	Yes	Negative	Positive	Negative	2	1	0	0	2	2	0	2	2	0	2	0	0	0	2	2	2	0	0	0	0	38	12	10	16	Mild	Moderate	Mild
Younger age	Male	University	Unmarried	Up to 4	>50, 000 BDT	Urban	Good	No	Yes	Yes	Yes	No	No	Yes	Positive	Negative	Negative	0	2	1	0	2	1	0	0	0	2	2	2	2	2	1	2	0	2	0	0	0	42	18	6	18	Moderate	Normal	Mild
Younger age	Male	University	Unmarried	Up to 4	>50, 000 BDT	Urban	Good	No	Yes	Yes	Yes	No	No	Yes	Positive	Negative	Positive	0	0	2	0	0	2	0	2	2	0	2	1	3	2	0	0	2	3	0	0	0	42	14	4	24	Moderate	Normal	Moderate
Younger age	Female	University	Unmarried	Up to 4	>50, 000 BDT	Urban	Good	No	Yes	Yes	Yes	No	No	Yes	Positive	Negative	Positive	1	0	1	0	2	1	0	0	1	3	2	2	3	2	1	1	0	2	0	0	2	48	24	4	20	Severe	Normal	Moderate
Younger age	Male	Bellow university	Unmarried	Up to 4	>50, 000 BDT	Urban	Good	No	Yes	Yes	Yes	No	No	Yes	Positive	Positive	Positive	2	1	1	0	2	1	1	2	1	2	2	2	2	1	1	1	0	1	1	0	1	50	18	10	22	Moderate	Moderate	Moderate
Younger age	Female	University	Unmarried	Up to 4	>50, 000 BDT	Urban	Good	No	Yes	Yes	Yes	No	No	Yes	Positive	Positive	Negative	2	2	2	2	2	1	0	1	1	1	2	1	1	1	2	1	1	0	2	0	1	52	18	18	16	Moderate	Severe	Mild
Younger age	Male	University	Unmarried	Up to 4	>50, 000 BDT	Urban	Good	No	Yes	Yes	Yes	No	No	Yes	Positive	Negative	Positive	2	0	2	0	3	3	0	1	2	2	2	1	2	2	2	1	0	1	0	0	2	56	24	8	24	Severe	Mild	Moderate
Middle age	Male	University	Unmarried	Up to 4	>50, 000 BDT	Urban	Good	No	Yes	Yes	Yes	No	No	Yes	Positive	Negative	Positive	2	1	2	0	2	3	0	3	2	1	2	1	3	2	1	2	0	1	0	0	1	58	22	8	28	Severe	Mild	Severe
Younger age	Female	University	Unmarried	Up to 4	>50, 000 BDT	Urban	Good	No	Yes	Yes	Yes	No	No	Yes	Positive	Positive	Positive	3	0	1	0	0	2	0	2	0	3	2	3	3	1	3	2	0	2	1	2	2	64	22	12	30	Severe	Moderate	Severe
Younger age	Male	University	Unmarried	Up to 4	>50, 000 BDT	Urban	Good	No	Yes	Yes	Yes	No	No	Yes	Positive	Positive	Positive	2	2	3	0	3	3	0	2	1	3	3	3	1	2	2	2	2	0	0	1	0	70	28	12	30	Extremely severe	Moderate	Severe
Younger age	Male	University	Unmarried	Up to 4	>50, 000 BDT	Urban	Good	No	Yes	Yes	Yes	No	No	Yes	Positive	Positive	Positive	2	2	3	2	3	2	0	2	2	2	2	1	2	2	2	2	2	0	0	0	2	70	32	16	22	Extremely severe	Severe	Moderate
Younger age	Female	University	Unmarried	Up to 4	>50, 000 BDT	Urban	Good	No	Yes	Yes	Yes	No	No	Yes	Positive	Positive	Positive	2	0	2	0	2	2	0	2	3	2	2	2	3	2	2	2	0	2	2	2	2	72	26	18	28	Severe	Severe	Severe
Younger age	Female	University	Unmarried	Up to 4	>50, 000 BDT	Urban	Good	No	No	Yes	Yes	No	No	Yes	Positive	Positive	Positive	3	0	2	0	2	1	0	2	2	0	3	3	3	2	3	3	2	3	1	1	0	72	24	14	34	Severe	Moderate	Extremely severe
Younger age	Female	University	Unmarried	Up to 4	>50, 000 BDT	Urban	Good	No	Yes	Yes	Yes	No	No	Yes	Positive	Positive	Positive	2	2	2	0	2	2	0	2	2	2	2	2	2	2	2	2	2	2	2	2	2	76	28	20	28	Extremely severe	Extremely severe	Severe
Younger age	Male	University	Unmarried	Up to 4	>50, 000 BDT	Urban	Good	No	Yes	Yes	Yes	No	No	Yes	Positive	Positive	Positive	2	3	3	0	3	2	0	2	2	0	3	2	3	2	2	2	1	2	0	2	2	76	28	18	30	Extremely severe	Severe	Severe
Younger age	Female	University	Unmarried	Up to 4	>50, 000 BDT	Urban	Good	No	Yes	Yes	Yes	No	No	Yes	Positive	Positive	Positive	2	2	2	2	2	2	2	2	2	2	2	2	2	2	2	1	2	2	2	2	2	82	26	28	28	Severe	Extremely severe	Severe
Younger age	Male	University	Unmarried	Up to 4	>50, 000 BDT	Urban	Good	No	Yes	Yes	Yes	No	No	Yes	Positive	Positive	Positive	2	2	1	0	2	2	0	2	2	0	3	3	3	2	2	3	1	2	3	3	3	82	26	24	32	Severe	Extremely severe	Severe
Younger age	Female	University	Unmarried	Up to 4	>50, 000 BDT	Urban	Good	No	Yes	Yes	Yes	No	No	Yes	Positive	Positive	Positive	2	1	3	2	3	3	2	3	3	2	2	3	1	2	2	2	1	1	2	3	2	90	28	30	32	Extremely severe	Extremely severe	Severe
Younger age	Male	University	Unmarried	Up to 4	>50, 000 BDT	Urban	Good	No	Yes	Yes	Yes	No	No	No	Negative	Negative	Negative	0	0	0	0	0	0	0	0	0	0	0	0	0	0	0	0	0	0	0	0	0	0	0	0	0	Normal	Normal	Normal
Younger age	Male	University	Unmarried	Up to 4	>50, 000 BDT	Urban	Good	No	Yes	Yes	Yes	No	No	No	Negative	Negative	Negative	0	0	0	0	0	0	0	0	0	0	0	0	0	0	0	0	0	0	0	0	0	0	0	0	0	Normal	Normal	Normal
Younger age	Male	University	Unmarried	Up to 4	>50, 000 BDT	Urban	Good	No	No	Yes	Yes	No	No	No	Negative	Negative	Negative	0	0	0	0	0	0	0	0	0	0	0	0	0	0	0	0	0	0	0	0	0	0	0	0	0	Normal	Normal	Normal
Younger age	Female	University	Unmarried	Up to 4	>50, 000 BDT	Urban	Good	No	No	Yes	Yes	No	No	No	Negative	Negative	Negative	0	0	0	0	0	0	0	0	0	1	0	0	0	0	0	0	0	0	0	0	1	4	4	0	0	Normal	Normal	Normal
Younger age	Female	University	Unmarried	Up to 4	>50, 000 BDT	Urban	Good	No	Yes	Yes	Yes	No	No	No	Negative	Negative	Negative	1	0	1	0	0	1	0	0	0	0	0	0	0	0	0	0	0	0	0	0	0	6	2	0	4	Normal	Normal	Normal
Younger age	Male	University	Unmarried	Up to 4	>50, 000 BDT	Urban	Good	No	No	Yes	Yes	No	No	No	Negative	Negative	Negative	1	0	1	0	2	0	0	0	0	0	0	0	0	0	0	0	0	0	0	0	0	8	6	0	2	Normal	Normal	Normal
Younger age	Male	University	Unmarried	Up to 4	>50, 000 BDT	Urban	Good	No	Yes	Yes	Yes	No	No	No	Negative	Negative	Negative	2	0	0	0	2	0	0	0	0	0	0	0	0	0	0	1	0	0	0	0	0	10	6	0	4	Normal	Normal	Normal
Younger age	Female	University	Unmarried	Up to 4	>50, 000 BDT	Urban	Good	No	No	Yes	Yes	No	No	No	Negative	Negative	Negative	1	0	1	0	1	0	0	0	0	1	0	0	0	0	0	0	0	0	0	0	1	10	8	0	2	Normal	Normal	Normal
Younger age	Female	University	Unmarried	Up to 4	>50, 000 BDT	Urban	Good	No	Yes	Yes	Yes	No	No	No	Negative	Negative	Negative	1	0	2	0	0	0	1	0	0	0	0	1	1	0	0	0	0	0	0	0	0	12	6	2	4	Normal	Normal	Normal
Younger age	Male	Bellow university	Unmarried	Up to 4	>50, 000 BDT	Urban	Good	No	Yes	Yes	Yes	No	No	No	Negative	Negative	Negative	0	1	1	0	1	0	0	0	0	2	0	0	1	0	0	0	0	0	0	0	0	12	10	2	0	Mild	Normal	Normal
Younger age	Female	University	Unmarried	Up to 4	>50, 000 BDT	Urban	Good	No	No	Yes	Yes	No	No	No	Negative	Negative	Negative	1	0	1	0	0	0	0	0	0	0	0	0	1	2	0	1	0	1	0	0	0	14	6	0	8	Normal	Normal	Normal
Younger age	Male	University	Unmarried	Up to 4	>50, 000 BDT	Urban	Good	No	Yes	Yes	Yes	No	No	No	Negative	Negative	Negative	1	0	0	0	1	1	0	0	0	1	0	2	1	0	0	0	0	0	0	0	0	14	6	0	8	Normal	Normal	Normal
Middle age	Female	University	Unmarried	Up to 4	>50, 000 BDT	Urban	Good	No	No	Yes	Yes	No	No	No	Negative	Negative	Negative	0	0	0	0	0	0	0	0	0	3	0	0	0	0	2	0	0	0	0	0	3	16	12	4	0	Mild	Normal	Normal
Younger age	Male	University	Unmarried	Up to 4	>50, 000 BDT	Urban	Good	No	Yes	Yes	Yes	No	No	No	Negative	Negative	Negative	1	0	0	0	3	1	1	0	0	0	0	0	0	2	0	0	0	0	1	0	0	18	6	4	8	Normal	Normal	Normal
Younger age	Male	University	Unmarried	Up to 4	>50, 000 BDT	Urban	Good	No	Yes	Yes	Yes	No	No	No	Negative	Negative	Negative	2	1	1	0	2	0	0	0	0	0	0	0	1	0	1	1	0	0	0	0	0	18	10	4	4	Mild	Normal	Normal
Younger age	Female	University	Unmarried	Up to 4	>50, 000 BDT	Urban	Good	No	Yes	Yes	Yes	No	No	No	Negative	Negative	Negative	0	0	1	0	1	0	1	1	0	1	1	1	1	1	0	1	0	0	0	0	0	20	10	2	8	Mild	Normal	Normal
Younger age	Female	University	Unmarried	Up to 4	>50, 000 BDT	Urban	Good	No	Yes	Yes	Yes	No	No	No	Negative	Negative	Negative	1	0	0	0	0	1	0	2	1	0	2	1	0	1	0	1	0	1	0	0	0	22	2	2	18	Normal	Normal	Mild
Younger age	Male	University	Unmarried	Up to 4	>50, 000 BDT	Urban	Good	No	Yes	Yes	Yes	No	No	No	Negative	Negative	Negative	0	0	1	0	1	2	0	1	0	2	0	1	1	1	1	0	0	0	0	0	0	22	10	2	10	Mild	Normal	Normal
Younger age	Male	University	Unmarried	Up to 4	>50, 000 BDT	Urban	Good	No	Yes	Yes	Yes	No	No	No	Positive	Negative	Negative	0	0	2	0	2	0	0	0	0	2	0	2	2	0	0	0	0	0	0	0	1	22	18	0	4	Moderate	Normal	Normal
Younger age	Male	University	Unmarried	Up to 4	>50, 000 BDT	Urban	Good	No	Yes	Yes	Yes	No	No	No	Negative	Positive	Negative	1	0	0	0	0	0	0	0	1	0	1	1	0	1	1	1	1	0	2	2	0	24	4	12	8	Normal	Moderate	Normal
Younger age	Male	University	Unmarried	Up to 4	>50, 000 BDT	Urban	Good	No	Yes	Yes	Yes	No	No	No	Negative	Negative	Negative	0	0	0	1	3	2	0	0	0	0	0	1	1	1	1	0	1	1	0	0	0	24	10	4	10	Mild	Normal	Normal
Younger age	Female	University	Unmarried	Up to 4	>50, 000 BDT	Urban	Good	No	Yes	Yes	Yes	No	No	No	Negative	Negative	Positive	1	0	0	0	1	2	0	2	0	0	0	2	0	3	0	1	0	1	0	0	0	26	4	0	22	Normal	Normal	Moderate
Younger age	Female	Bellow university	Unmarried	Up to 4	>50, 000 BDT	Urban	Good	No	Yes	Yes	Yes	No	No	No	Positive	Negative	Negative	1	1	2	0	1	1	0	2	0	2	0	0	1	0	0	0	1	0	0	0	2	28	18	2	8	Moderate	Normal	Normal
Younger age	Female	University	Unmarried	Up to 4	>50, 000 BDT	Urban	Good	No	Yes	Yes	Yes	No	No	No	Negative	Negative	Negative	1	0	0	0	0	0	0	0	0	2	1	2	2	3	1	0	0	1	0	0	1	28	10	2	16	Mild	Normal	Mild
Younger age	Female	University	Unmarried	Up to 4	>50, 000 BDT	Urban	Good	No	Yes	Yes	Yes	No	No	No	Negative	Positive	Negative	1	0	1	2	2	0	1	0	0	0	0	0	0	1	2	2	0	0	2	1	0	30	10	16	4	Mild	Severe	Normal
Younger age	Female	University	Unmarried	Up to 4	>50, 000 BDT	Urban	Good	No	Yes	Yes	Yes	No	No	No	Positive	Negative	Negative	2	0	1	0	0	0	0	1	0	2	0	2	1	1	0	0	2	2	0	0	1	30	14	0	16	Moderate	Normal	Mild
Younger age	Male	University	Unmarried	Up to 4	>50, 000 BDT	Urban	Good	No	Yes	Yes	Yes	No	No	No	Positive	Negative	Negative	0	0	0	0	3	0	0	0	0	0	0	2	2	2	2	2	0	2	0	0	0	30	14	4	12	Moderate	Normal	Normal
Younger age	Male	University	Unmarried	Up to 4	>50, 000 BDT	Urban	Good	No	No	Yes	Yes	No	No	No	Positive	Negative	Negative	2	1	3	0	2	1	0	0	0	1	2	1	1	1	1	0	0	0	0	0	0	32	14	4	14	Moderate	Normal	Normal
Younger age	Male	University	Unmarried	Up to 4	>50, 000 BDT	Urban	Good	No	Yes	Yes	Yes	No	No	No	Positive	Negative	Negative	1	0	1	0	2	1	0	1	1	1	0	2	2	1	1	1	0	0	0	0	1	32	16	4	12	Moderate	Normal	Normal
Younger age	Female	University	Unmarried	Up to 4	>50, 000 BDT	Urban	Good	No	Yes	Yes	Yes	No	No	No	Positive	Negative	Negative	3	0	1	0	2	2	0	0	0	2	1	1	1	0	0	1	2	0	0	1	0	34	18	2	14	Moderate	Normal	Normal
Younger age	Female	University	Unmarried	Up to 4	>50, 000 BDT	Urban	Good	No	Yes	Yes	Yes	No	No	No	Positive	Negative	Negative	1	2	2	0	1	2	0	1	0	2	0	2	1	0	1	1	0	1	0	0	0	34	14	6	14	Moderate	Normal	Normal
Younger age	Female	University	Unmarried	Up to 4	>50, 000 BDT	Urban	Good	No	Yes	Yes	Yes	No	No	No	Positive	Negative	Negative	2	1	0	0	2	0	0	1	1	1	2	1	0	1	2	1	1	0	0	0	2	36	14	8	14	Moderate	Mild	Normal
Younger age	Female	University	Unmarried	Up to 4	>50, 000 BDT	Urban	Good	No	Yes	Yes	Yes	No	No	No	Positive	Negative	Negative	0	0	0	0	0	1	0	1	2	2	2	2	2	2	1	2	0	0	0	0	1	36	14	6	16	Moderate	Normal	Mild
Younger age	Male	University	Unmarried	Up to 4	>50, 000 BDT	Urban	Good	No	Yes	Yes	Yes	No	No	No	Positive	Negative	Negative	1	0	0	0	2	1	0	0	1	2	1	2	2	1	2	1	0	1	0	0	1	36	16	6	14	Moderate	Normal	Normal
Younger age	Female	University	Unmarried	Up to 4	>50, 000 BDT	Urban	Good	No	Yes	Yes	Yes	No	No	No	Negative	Negative	Positive	1	0	0	0	0	2	0	3	1	2	2	0	1	1	1	1	0	2	0	1	1	38	10	6	22	Mild	Normal	Moderate
Younger age	Male	University	Unmarried	Up to 4	>50, 000 BDT	Urban	Good	No	Yes	Yes	Yes	No	No	No	Negative	Positive	Negative	2	1	0	2	2	2	0	0	1	0	0	0	1	1	2	1	1	2	0	1	0	38	10	14	14	Mild	Moderate	Normal
Younger age	Male	University	Unmarried	Up to 4	>50, 000 BDT	Urban	Good	No	Yes	Yes	Yes	No	No	No	Positive	Positive	Negative	1	0	1	2	3	2	0	2	1	0	1	1	1	0	2	1	0	0	0	0	1	38	14	10	14	Moderate	Moderate	Normal
Younger age	Female	University	Unmarried	Up to 4	>50, 000 BDT	Urban	Good	No	Yes	Yes	Yes	No	No	No	Positive	Negative	Negative	1	0	2	0	1	1	0	2	2	0	0	1	2	3	0	1	1	1	0	0	1	38	16	4	18	Moderate	Normal	Mild
Younger age	Female	University	Unmarried	Up to 4	>50, 000 BDT	Urban	Good	No	Yes	Yes	Yes	No	No	No	Negative	Positive	Negative	0	2	0	0	0	0	0	0	3	0	0	3	2	3	2	3	0	2	0	0	0	40	10	14	16	Mild	Moderate	Mild
Younger age	Female	University	Unmarried	Up to 4	>50, 000 BDT	Urban	Good	No	Yes	Yes	Yes	No	No	No	Negative	Negative	Positive	1	1	0	0	0	2	0	1	1	0	2	2	2	2	2	2	0	2	0	0	0	40	8	8	24	Normal	Mild	Moderate
Younger age	Male	University	Unmarried	Up to 4	>50, 000 BDT	Urban	Good	No	No	Yes	Yes	No	No	No	Positive	Negative	Positive	1	0	1	0	2	2	0	2	1	1	2	2	2	2	2	1	0	0	0	0	0	42	14	6	22	Moderate	Normal	Moderate
Younger age	Female	University	Unmarried	Up to 4	>50, 000 BDT	Urban	Good	No	Yes	Yes	Yes	No	No	No	Negative	Positive	Positive	2	1	1	1	0	2	0	2	0	0	2	0	2	2	2	0	0	2	0	2	1	44	8	12	24	Normal	Moderate	Moderate
Younger age	Female	University	Unmarried	Up to 4	>50, 000 BDT	Urban	Good	No	No	Yes	Yes	No	No	No	Positive	Negative	Positive	2	1	2	0	2	2	0	2	2	1	2	2	0	0	1	3	0	0	0	0	1	46	18	8	20	Moderate	Mild	Moderate
Younger age	Male	University	Unmarried	Up to 4	>50, 000 BDT	Urban	Good	No	Yes	Yes	Yes	No	No	No	Positive	Negative	Negative	2	1	2	0	2	1	0	0	1	3	2	2	1	0	0	1	1	2	0	0	2	46	24	4	18	Severe	Normal	Mild
Younger age	Male	University	Unmarried	Up to 4	>50, 000 BDT	Urban	Good	No	Yes	Yes	Yes	No	No	No	Positive	Positive	Positive	2	1	1	1	2	2	0	1	0	2	2	1	1	1	1	1	0	1	1	1	1	46	16	10	20	Moderate	Moderate	Moderate
Younger age	Female	University	Unmarried	Up to 4	>50, 000 BDT	Urban	Good	No	Yes	Yes	Yes	No	No	No	Positive	Negative	Positive	1	0	0	0	1	2	0	3	0	2	2	2	2	3	1	1	0	2	0	1	2	50	16	4	30	Moderate	Normal	Severe
Younger age	Female	University	Unmarried	Up to 4	>50, 000 BDT	Urban	Good	No	Yes	Yes	Yes	No	No	No	Positive	Negative	Positive	2	0	2	0	2	2	0	2	2	0	2	2	2	2	1	2	0	2	0	0	0	50	16	6	28	Moderate	Normal	Severe
Younger age	Male	University	Unmarried	Up to 4	>50, 000 BDT	Urban	Good	No	Yes	Yes	Yes	No	No	No	Positive	Positive	Positive	0	0	0	0	3	2	0	2	2	2	2	1	2	2	2	1	0	2	0	1	1	50	18	10	22	Moderate	Moderate	Moderate
Younger age	Female	University	Unmarried	Up to 4	>50, 000 BDT	Urban	Good	No	No	Yes	Yes	No	No	No	Positive	Positive	Positive	2	1	2	1	2	2	0	2	2	2	1	0	1	1	0	1	1	2	1	1	1	52	20	12	20	Moderate	Moderate	Moderate
Younger age	Male	University	Unmarried	Up to 4	>50, 000 BDT	Urban	Good	No	Yes	Yes	Yes	No	No	No	Positive	Positive	Negative	1	1	2	2	1	2	0	0	1	0	1	2	1	2	1	2	2	1	2	1	2	54	20	16	18	Moderate	Severe	Mild
Younger age	Female	University	Unmarried	Up to 4	>50, 000 BDT	Urban	Good	No	Yes	Yes	Yes	No	No	No	Positive	Negative	Positive	0	0	1	0	1	2	0	3	2	2	2	2	2	3	1	3	0	3	0	0	0	54	18	6	30	Moderate	Normal	Severe
Younger age	Female	University	Unmarried	Up to 4	>50, 000 BDT	Urban	Good	No	Yes	Yes	Yes	No	No	No	Positive	Positive	Positive	1	0	1	0	0	2	0	2	3	3	2	2	1	1	2	1	1	3	0	2	1	56	16	14	26	Moderate	Moderate	Severe
Younger age	Male	Bellow university	Unmarried	Up to 4	>50, 000 BDT	Urban	Good	No	Yes	Yes	Yes	No	No	No	Positive	Negative	Positive	1	0	0	0	3	2	0	2	2	1	2	3	2	2	1	2	1	3	0	0	1	56	20	6	30	Moderate	Normal	Severe
Younger age	Male	University	Unmarried	Up to 4	>50, 000 BDT	Urban	Good	No	Yes	Yes	Yes	No	No	No	Positive	Negative	Positive	1	0	2	0	2	2	0	2	1	1	2	2	2	1	1	2	2	2	0	1	2	56	26	6	24	Severe	Normal	Moderate
Younger age	Male	University	Unmarried	Up to 4	>50, 000 BDT	Urban	Good	No	Yes	Yes	Yes	No	No	No	Positive	Positive	Positive	2	2	0	0	2	2	0	1	2	1	2	2	2	2	2	2	1	2	0	1	1	58	18	14	26	Moderate	Moderate	Severe
Younger age	Female	University	Unmarried	Up to 4	>50, 000 BDT	Urban	Good	No	No	Yes	Yes	No	No	No	Positive	Positive	Positive	0	3	3	0	2	1	0	1	0	2	2	2	2	2	2	2	1	2	0	1	1	58	26	12	20	Severe	Moderate	Moderate
Younger age	Female	University	Unmarried	Up to 4	>50, 000 BDT	Urban	Good	No	Yes	Yes	Yes	No	No	No	Negative	Positive	Positive	2	2	0	0	2	3	0	3	3	0	2	1	0	2	2	1	1	2	1	2	1	60	10	20	30	Mild	Extremely severe	Severe
Younger age	Female	University	Unmarried	Up to 4	>50, 000 BDT	Urban	Good	No	Yes	Yes	Yes	No	No	No	Positive	Positive	Positive	1	1	2	2	2	2	1	1	1	2	2	2	1	2	2	2	0	0	1	2	1	60	20	20	20	Moderate	Extremely severe	Moderate
Younger age	Male	University	Unmarried	Up to 4	>50, 000 BDT	Urban	Good	No	Yes	Yes	Yes	No	No	No	Positive	Positive	Positive	2	1	2	1	3	2	0	1	1	1	3	2	2	2	1	3	0	0	1	0	2	60	26	10	24	Severe	Moderate	Moderate
Younger age	Female	University	Unmarried	Up to 4	>50, 000 BDT	Urban	Good	No	Yes	Yes	Yes	No	No	No	Positive	Positive	Negative	2	1	3	1	0	1	0	0	2	3	2	2	2	0	1	1	2	2	2	2	2	62	26	18	18	Severe	Severe	Mild
Younger age	Male	University	Unmarried	Up to 4	>50, 000 BDT	Urban	Good	No	Yes	Yes	Yes	No	No	No	Positive	Positive	Positive	2	2	1	2	3	2	0	1	2	2	2	2	1	2	2	2	2	1	0	0	1	64	24	16	24	Severe	Severe	Moderate
Younger age	Female	University	Unmarried	Up to 4	>50, 000 BDT	Urban	Good	No	Yes	Yes	Yes	No	No	No	Positive	Positive	Positive	3	1	2	0	1	2	0	1	1	2	2	1	1	2	3	2	2	3	0	1	2	64	24	12	28	Severe	Moderate	Severe
Younger age	Female	University	Unmarried	Up to 4	>50, 000 BDT	Urban	Good	No	No	Yes	Yes	No	No	No	Positive	Positive	Positive	2	0	2	0	2	1	0	1	1	1	3	2	3	3	2	2	2	1	2	2	0	64	24	14	26	Severe	Moderate	Severe
Younger age	Male	University	Unmarried	Up to 4	>50, 000 BDT	Urban	Good	No	Yes	Yes	Yes	No	No	No	Positive	Positive	Positive	0	0	0	0	3	3	0	3	3	2	2	2	2	1	1	3	3	1	2	0	2	66	30	12	24	Extremely severe	Moderate	Moderate
Younger age	Female	Bellow university	Unmarried	Up to 4	>50, 000 BDT	Urban	Good	No	Yes	Yes	Yes	No	No	No	Positive	Negative	Positive	2	0	3	0	2	3	0	3	1	0	3	3	3	3	2	3	0	2	0	0	0	66	22	6	38	Severe	Normal	Extremely severe
Younger age	Female	University	Unmarried	Up to 4	>50, 000 BDT	Urban	Good	No	Yes	Yes	Yes	No	No	No	Positive	Positive	Positive	2	0	2	0	3	3	0	3	1	2	3	2	1	1	2	2	0	1	1	2	3	68	26	12	30	Severe	Moderate	Severe
Younger age	Female	University	Unmarried	Up to 4	>50, 000 BDT	Urban	Good	No	Yes	Yes	Yes	No	No	No	Positive	Positive	Positive	2	2	2	2	1	1	2	2	1	2	1	3	2	2	2	1	1	1	1	1	2	68	22	22	24	Severe	Extremely severe	Moderate
Younger age	Male	University	Unmarried	Up to 4	>50, 000 BDT	Urban	Good	No	Yes	Yes	Yes	No	No	No	Positive	Positive	Positive	2	0	2	0	2	1	0	2	2	2	2	2	2	2	2	2	3	2	0	2	2	68	30	12	26	Extremely severe	Moderate	Severe
Younger age	Female	University	Unmarried	Up to 4	>50, 000 BDT	Urban	Good	No	Yes	Yes	Yes	No	No	No	Positive	Positive	Positive	2	1	2	1	2	3	0	2	2	1	2	2	2	3	1	2	2	3	0	0	2	70	26	10	34	Severe	Moderate	Extremely severe
[truncated: 2,127 more rows]
