# Supplementary material for: Financial Difficulties Correlate With Mental Health Among Bangladeshi Residents Amid COVID-19 Pandemic: Findings From a Cross-Sectional Survey
Source: Front Psychiatry. 2021 Dec 8;12:755357. doi: 10.3389/fpsyt.2021.755357 (PMC8692668; doi:10.3389/fpsyt.2021.755357)
Supplement: Supplementary file 2 [file Table_2.XLSX]

## Sheet: Form Responses 1
আপনি কি এই গবেষণায় অংশগ্রহণ করতে আগ্রহী?	আপনার বয়স?	আপনার লিঙ্গ?	শিক্ষাগত যোগ্যতা??	বৈবাহিক অবস্থা?	আপনার পরিবারে ধরণ?	পরিবারের সদস্য সংখ্যা?	পরিবারের মাসিক আয়??	আপনি কোথায় বসবাস করেন?	পরিবারের কেউ করোনায় আক্রান্ত হয়েছেন?	এলাকার কেউ করোনায় আক্রান্ত হয়েছেন??	আপনার স্বাস্থ্যের অবস্থা কেমন আপনি মনে করেন??	করোনা পরিস্থিতিতে আপনার পারিবারিক আয়ের কোন পরিবর্তন হয়েছে?	আপনারা কি কোনরকম খাদ্য সংকটে পড়েছেন?	আপনাদের কি ভবিষ্যতে খাদ্য সংকটে পড়ার সম্ভাবনা আছে?	পরিবারের কারো চাকরি হারানোর সম্ভাবনা আছে??	আয়ের পরিমাণ কমার সম্ভাবনা আছে?	1. করোনার প্রাদুর্ভাবের ফলে কোনো বিপদ বা উত্তেজনামূলক কাজের পর স্বাভাবিকতায় ফিরে আসা আমার জন্য খুব কঠিন লাগত	2. করোনার প্রাদুর্ভাবের ফলে আমি বুঝতে পারতাম যে প্রায়ই আমার গলা শুকিয়ে আসছে - কথাটির সাথে কি আপনি একমত?	3. করোনার প্রাদুর্ভাবের ফলে কোন ভালো অনুভূতি আমার মাঝে কাজ করত না বা জাগত না - কথাটির সাথে কি আপনি একমত?	4. করোনার প্রাদুর্ভাবের ফলে আমি শ্বাসকষ্ট অনুভব করতাম প্রায়ই (কোন ভারী কাজ-কর্ম ছাড়াই অতিদ্রুত শ্বাস নিতাম বা নিঃশ্বাস বন্ধ মনে হত)।	5. করোনার প্রাদুর্ভাবের ফলে নিজে উদ্যোগী হয়ে কোনো কাজ শুরু করা খুবই কঠিন ছিলো।	6. করোনার প্রাদুর্ভাবের ফলে যেকোন ছোটখাটো সমস্যা নিয়ে কোনো কারণ ছাড়াই খুব বেশি মাথা ঘামাতাম।	7. করোনার প্রাদুর্ভাবের ফলে আমার শরীর কাঁপার অভিজ্ঞতা হয়েছিল, বিশেষ করে হাত-পা।	8. করোনার প্রাদুর্ভাবের ফলে কোন কাজে অযথাই বেশি মাথা খাটাচ্ছি, টেনশন নিচ্ছি মনে হত।	9. করোনার প্রাদুর্ভাবের ফলে যেসব কাজে আমি বোকার মত পরিস্থিতিতে পড়ি, সেগুলো নিয়ে খুব চিন্তা- আতংকে থাকি, না জানি কখন আবার ঘটে।	10. করোনার প্রাদুর্ভাবের ফলে আমার মনে হয় কোন ভালো ক্যারিয়ার বা জব হবে না। - আপনার কি এমন মনে হয়?	11. করোনার প্রাদুর্ভাবের ফলে অনুভব করতাম যে দিনদিন আমি খুব অস্থির হয়ে যাচ্ছি।	12. করোনার প্রাদুর্ভাবের ফলে আনন্দ করার মত কিছুই খুজে পাইনা, পেলেও নিজের মন থেকে খুব একটা সায় দিত না, ভালো লাগে না এসব।	13. করোনার প্রাদুর্ভাবের ফলে প্রায়ই নিজেকে নিঃসঙ্গ আর একাকী মনে হত।	14. করোনার প্রাদুর্ভাবের ফলে আমার কাজে / পরিকল্পনায় বাঁধা হয় এমন যে কোনো জিনিস বা মানুষকে আমার কাছে অসহ্য/বিরক্তিকর লাগতো।	15. করোনার প্রাদুর্ভাবের ফলে আমার মনে হত এই বুঝি আমি আতংকিত পরিস্থিতিতে পরছি।	16. করোনার প্রাদুর্ভাবের ফলে কোন কিছু উৎসাহ নিয়ে করতে পারতাম না। - একমত?	17. করোনার প্রাদুর্ভাবের ফলে করোনার আবির্ভাবের পরে আমি বুঝতাম, ভালোব্যক্তি হিসেবে মূল্যয়ন কখনই পেতাম না। - একমত	18. করোনার প্রাদুর্ভাবের ফলে নিজেকে অনেক অভিমানী মনে হয়, অল্প একটুতেই কষ্ট পেতাম।	19. করোনার প্রাদুর্ভাবের ফলে ভারী কাজকর্ম ছাড়াই নিজের হৃদস্পন্দন অস্বাভাবিক মনে হয় (অনেক বেড়ে যায় বা হৃদস্পন্দন নেই এমন মনে হয়)।	20.করোনার প্রাদুর্ভাবের ফলে প্রায়ই কোন উপযুক্ত কারণ ছাড়াই ভীত সন্ত্রস্ত হয়ে উঠতাম।	21. করোনার প্রাদুর্ভাবের ফলে প্রায়ই নিজের জীবন অর্থহীন ও ক্যারিয়ারলেস মনে হত।
হ্যা	24	ক) পুরুষ	গ) বিশ্ববিদ্যালয়	ক) বিবাহিত	খ) যৌথ	5	খ) ২০ থেকে ৫০ হাজার	খ) শহরে	ক) হ্যাঁ	ক) হ্যাঁ	ক) ভাল	ক) হ্যাঁ	ক) হ্যাঁ	ক) হ্যাঁ	ক) হ্যাঁ	ক) হ্যাঁ	মাঝেমাঝে	মাঝেমাঝে	মাঝেমাঝে	মাঝেমাঝে	মাঝেমাঝে	মাঝেমাঝে	মাঝেমাঝে	মাঝেমাঝে	মাঝেমাঝে	মাঝেমাঝে	মাঝেমাঝে	মাঝেমাঝে	মাঝেমাঝে	মাঝেমাঝে	মাঝেমাঝে	মাঝেমাঝে	মাঝেমাঝে	মাঝেমাঝে	মাঝেমাঝে	মাঝেমাঝে	মাঝেমাঝে
হ্যা	24	ক) পুরুষ	গ) বিশ্ববিদ্যালয়	খ) অবিবাহিত	ক) একক	5	খ) ২০ থেকে ৫০ হাজার	খ) শহরে	খ) না	ক) হ্যাঁ	ক) ভাল	ক) হ্যাঁ	ক) হ্যাঁ	ক) হ্যাঁ	ক) হ্যাঁ	ক) হ্যাঁ	মাঝেমাঝে	মাঝেমাঝে	মাঝেমাঝে	মাঝেমাঝে	মাঝেমাঝে	মাঝেমাঝে	মাঝেমাঝে	মাঝেমাঝে	মাঝেমাঝে	মাঝেমাঝে	মাঝেমাঝে	মাঝেমাঝে	মাঝেমাঝে	মাঝেমাঝে		মাঝেমাঝে	মাঝেমাঝে	মাঝেমাঝে	মাঝেমাঝে	মাঝেমাঝে	মাঝেমাঝে
হ্যা	25	ক) পুরুষ	গ) বিশ্ববিদ্যালয়	খ) অবিবাহিত	ক) একক	4	খ) ২০ থেকে ৫০ হাজার	খ) শহরে	খ) না	ক) হ্যাঁ	খ) খারাপ	ক) হ্যাঁ	খ) না	ক) হ্যাঁ	খ) না	ক) হ্যাঁ	একদমই না	একদমই না	সব সময়	একদমই না	মাঝেমাঝে	মাঝেমাঝে	একদমই না	মাঝেমাঝে	সব সময়	মাঝেমাঝে	মাঝেমাঝে	সব সময়	মাঝেমাঝে	মাঝেমাঝে	সব সময়	সব সময়	মাঝেমাঝে	মাঝেমাঝে	একদমই না	সব সময়	মাঝেমাঝে
হ্যা
হ্যা	20	ক) পুরুষ	গ) বিশ্ববিদ্যালয়	খ) অবিবাহিত	ক) একক	5	খ) ২০ থেকে ৫০ হাজার	খ) শহরে	ক) হ্যাঁ	ক) হ্যাঁ	ক) ভাল	ক) হ্যাঁ	খ) না	খ) না	খ) না	ক) হ্যাঁ	মাঝেমাঝে	একদমই না	মাঝেমাঝে	একদমই না	খুব কম	মাঝেমাঝে	একদমই না	খুব কম	একদমই না	একদমই না	একদমই না	একদমই না	মাঝেমাঝে	মাঝেমাঝে	মাঝেমাঝে	খুব কম	খুব কম	খুব কম	খুব কম	মাঝেমাঝে	একদমই না
হ্যা	22	ক) পুরুষ	গ) বিশ্ববিদ্যালয়	খ) অবিবাহিত	খ) যৌথ	15	গ) ৫০ হাজার এর বেশী	ক) গ্রামে	ক) হ্যাঁ	ক) হ্যাঁ	ক) ভাল	ক) হ্যাঁ	খ) না	ক) হ্যাঁ	খ) না	ক) হ্যাঁ	একদমই না	একদমই না	একদমই না	একদমই না	একদমই না	একদমই না	একদমই না	একদমই না	একদমই না	একদমই না	একদমই না	একদমই না	একদমই না	একদমই না	একদমই না	একদমই না	একদমই না	একদমই না	একদমই না	একদমই না	একদমই না
হ্যা	22	ক) পুরুষ	গ) বিশ্ববিদ্যালয়	খ) অবিবাহিত	ক) একক	5	ক) ২০ হাজার এর নিচে	খ) শহরে	খ) না	ক) হ্যাঁ	ক) ভাল	ক) হ্যাঁ	ক) হ্যাঁ	ক) হ্যাঁ	ক) হ্যাঁ	ক) হ্যাঁ	মাঝেমাঝে	একদমই না	মাঝেমাঝে	একদমই না	মাঝেমাঝে	মাঝেমাঝে	একদমই না	সব সময়	মাঝেমাঝে	সব সময়	সব সময়
হ্যা	22	ক) পুরুষ	গ) বিশ্ববিদ্যালয়	খ) অবিবাহিত	ক) একক	5	ক) ২০ হাজার এর নিচে	খ) শহরে	খ) না	ক) হ্যাঁ	ক) ভাল	ক) হ্যাঁ	ক) হ্যাঁ	ক) হ্যাঁ	ক) হ্যাঁ	ক) হ্যাঁ	মাঝেমাঝে	একদমই না	মাঝেমাঝে	একদমই না	মাঝেমাঝে	মাঝেমাঝে	একদমই না	সব সময়	মাঝেমাঝে	সব সময়	সব সময়
হ্যা	21	ক) পুরুষ	গ) বিশ্ববিদ্যালয়	খ) অবিবাহিত	ক) একক	5	খ) ২০ থেকে ৫০ হাজার	খ) শহরে	খ) না	খ) না	ক) ভাল	ক) হ্যাঁ	খ) না	খ) না	খ) না	ক) হ্যাঁ	একদমই না	একদমই না	মাঝেমাঝে	একদমই না	একদমই না	একদমই না	একদমই না	একদমই না	একদমই না	একদমই না	মাঝেমাঝে	মাঝেমাঝে	সব সময়	একদমই না	একদমই না	একদমই না	একদমই না	একদমই না	একদমই না	একদমই না	একদমই না
হ্যা	21	খ) নারী	গ) বিশ্ববিদ্যালয়	খ) অবিবাহিত	ক) একক	4	খ) ২০ থেকে ৫০ হাজার	খ) শহরে	খ) না	ক) হ্যাঁ	ক) ভাল	ক) হ্যাঁ	খ) না	খ) না	খ) না	ক) হ্যাঁ	মাঝেমাঝে	একদমই না	মাঝেমাঝে	মাঝেমাঝে	সব সময়	সব সময়	একদমই না	মাঝেমাঝে	একদমই না	মাঝেমাঝে	মাঝেমাঝে	মাঝেমাঝে	খুব কম	মাঝেমাঝে	খুব কম	মাঝেমাঝে	একদমই না	একদমই না	খুব কম	একদমই না	একদমই না
হ্যা	40	ক) পুরুষ	গ) বিশ্ববিদ্যালয়	ক) বিবাহিত	ক) একক	3	গ) ৫০ হাজার এর বেশী	খ) শহরে	ক) হ্যাঁ	ক) হ্যাঁ	ক) ভাল	ক) হ্যাঁ	খ) না	ক) হ্যাঁ	ক) হ্যাঁ	ক) হ্যাঁ	খুব কম	খুব কম	মাঝেমাঝে	মাঝেমাঝে	খুব কম	মাঝেমাঝে	একদমই না	একদমই না	খুব কম	মাঝেমাঝে	খুব কম	খুব কম	খুব কম	খুব কম	খুব কম	খুব কম	খুব কম	খুব কম	খুব কম	খুব কম	খুব কম
হ্যা	23	ক) পুরুষ	গ) বিশ্ববিদ্যালয়	খ) অবিবাহিত	ক) একক	4	খ) ২০ থেকে ৫০ হাজার	খ) শহরে	খ) না	খ) না	ক) ভাল	খ) না	খ) না	খ) না	খ) না	খ) না	খুব কম	একদমই না	মাঝেমাঝে	একদমই না	মাঝেমাঝে	মাঝেমাঝে	একদমই না	মাঝেমাঝে	খুব কম	মাঝেমাঝে	খুব কম	সব সময়	সব সময়	মাঝেমাঝে	খুব কম	মাঝেমাঝে	মাঝেমাঝে	মাঝেমাঝে	একদমই না	একদমই না	খুব কম
হ্যা	23	ক) পুরুষ	গ) বিশ্ববিদ্যালয়	খ) অবিবাহিত	ক) একক	4	খ) ২০ থেকে ৫০ হাজার	খ) শহরে	খ) না	ক) হ্যাঁ	ক) ভাল	ক) হ্যাঁ	খ) না	খ) না	খ) না	ক) হ্যাঁ	একদমই না	একদমই না	একদমই না	একদমই না	খুব কম	একদমই না	একদমই না	একদমই না	মাঝেমাঝে	মাঝেমাঝে	মাঝেমাঝে	খুব কম	খুব কম	একদমই না	খুব কম	খুব কম	একদমই না	একদমই না	একদমই না	খুব কম	একদমই না
হ্যা	21	খ) নারী	গ) বিশ্ববিদ্যালয়	খ) অবিবাহিত	ক) একক	6	ক) ২০ হাজার এর নিচে	খ) শহরে	খ) না	ক) হ্যাঁ	ক) ভাল	ক) হ্যাঁ	খ) না	ক) হ্যাঁ	খ) না	ক) হ্যাঁ	মাঝেমাঝে	মাঝেমাঝে	খুব কম	একদমই না	খুব কম	মাঝেমাঝে	খুব কম	খুব কম	মাঝেমাঝে	একদমই না	মাঝেমাঝে	মাঝেমাঝে	মাঝেমাঝে	সব সময়	সব সময়	মাঝেমাঝে	মাঝেমাঝে	সব সময়	মাঝেমাঝে	মাঝেমাঝে	একদমই না
হ্যা	45	ক) পুরুষ	খ)হাইস্কুল	ক) বিবাহিত	ক) একক	4	গ) ৫০ হাজার এর বেশী	খ) শহরে	ক) হ্যাঁ	ক) হ্যাঁ	ক) ভাল	ক) হ্যাঁ	ক) হ্যাঁ	ক) হ্যাঁ	খ) না	ক) হ্যাঁ	মাঝেমাঝে	একদমই না	একদমই না	একদমই না	খুব কম	মাঝেমাঝে	একদমই না	মাঝেমাঝে	খুব কম	মাঝেমাঝে	মাঝেমাঝে	মাঝেমাঝে	মাঝেমাঝে	সব সময়	মাঝেমাঝে	মাঝেমাঝে	একদমই না	মাঝেমাঝে	মাঝেমাঝে	মাঝেমাঝে	একদমই না
হ্যা	22	খ) নারী	গ) বিশ্ববিদ্যালয়	খ) অবিবাহিত	ক) একক	5	ক) ২০ হাজার এর নিচে	ক) গ্রামে	খ) না	ক) হ্যাঁ	ক) ভাল	ক) হ্যাঁ	ক) হ্যাঁ	ক) হ্যাঁ	খ) না	ক) হ্যাঁ	মাঝেমাঝে	মাঝেমাঝে	মাঝেমাঝে	খুব কম	সব সময়	মাঝেমাঝে	একদমই না	মাঝেমাঝে	মাঝেমাঝে	মাঝেমাঝে	খুব কম	মাঝেমাঝে	মাঝেমাঝে	সব সময়	খুব কম	সব সময়	খুব কম	মাঝেমাঝে	মাঝেমাঝে	মাঝেমাঝে	মাঝেমাঝে
হ্যা	23	ক) পুরুষ	গ) বিশ্ববিদ্যালয়	খ) অবিবাহিত	ক) একক	4	গ) ৫০ হাজার এর বেশী	খ) শহরে	খ) না	ক) হ্যাঁ	ক) ভাল	খ) না	খ) না	খ) না	খ) না	ক) হ্যাঁ	মাঝেমাঝে	একদমই না	একদমই না	একদমই না	মাঝেমাঝে	মাঝেমাঝে	একদমই না	মাঝেমাঝে	মাঝেমাঝে	মাঝেমাঝে	মাঝেমাঝে	মাঝেমাঝে	মাঝেমাঝে	মাঝেমাঝে	মাঝেমাঝে	মাঝেমাঝে	মাঝেমাঝে	মাঝেমাঝে	খুব কম	মাঝেমাঝে	মাঝেমাঝে
হ্যা	38	ক) পুরুষ	গ) বিশ্ববিদ্যালয়	ক) বিবাহিত	ক) একক	5	গ) ৫০ হাজার এর বেশী	খ) শহরে	খ) না	ক) হ্যাঁ	ক) ভাল	খ) না	খ) না	খ) না	খ) না	খ) না	খুব কম	একদমই না	মাঝেমাঝে	একদমই না	সব সময়	খুব কম	একদমই না	খুব কম	খুব কম	একদমই না	একদমই না	মাঝেমাঝে	মাঝেমাঝে	সব সময়	একদমই না	খুব কম	খুব কম	মাঝেমাঝে	খুব কম	একদমই না	খুব কম
হ্যা	23	ক) পুরুষ	গ) বিশ্ববিদ্যালয়	খ) অবিবাহিত	ক) একক	4	খ) ২০ থেকে ৫০ হাজার	খ) শহরে	খ) না	ক) হ্যাঁ	ক) ভাল	ক) হ্যাঁ	খ) না	ক) হ্যাঁ	খ) না	ক) হ্যাঁ	মাঝেমাঝে	একদমই না	মাঝেমাঝে	একদমই না	মাঝেমাঝে	মাঝেমাঝে	একদমই না	মাঝেমাঝে	খুব কম	খুব কম	একদমই না	মাঝেমাঝে	মাঝেমাঝে	খুব কম	একদমই না	সব সময়	একদমই না	মাঝেমাঝে	খুব কম	খুব কম	একদমই না
হ্যা	22	খ) নারী	গ) বিশ্ববিদ্যালয়	খ) অবিবাহিত	ক) একক	6	খ) ২০ থেকে ৫০ হাজার	খ) শহরে	খ) না	ক) হ্যাঁ	ক) ভাল	খ) না	খ) না	খ) না	ক) হ্যাঁ	ক) হ্যাঁ	মাঝেমাঝে	খুব কম	খুব কম	একদমই না	মাঝেমাঝে		খুব কম	সব সময়	মাঝেমাঝে	মাঝেমাঝে	মাঝেমাঝে	একদমই না	খুব কম	মাঝেমাঝে	খুব কম	মাঝেমাঝে	মাঝেমাঝে	মাঝেমাঝে	একদমই না	মাঝেমাঝে	সব সময়
হ্যা	46	খ) নারী	গ) বিশ্ববিদ্যালয়	ক) বিবাহিত	ক) একক	6	গ) ৫০ হাজার এর বেশী	খ) শহরে	খ) না	ক) হ্যাঁ	ক) ভাল	ক) হ্যাঁ	খ) না	ক) হ্যাঁ	ক) হ্যাঁ	ক) হ্যাঁ	মাঝেমাঝে	মাঝেমাঝে	একদমই না	একদমই না	মাঝেমাঝে	মাঝেমাঝে	খুব কম	মাঝেমাঝে	মাঝেমাঝে	মাঝেমাঝে	মাঝেমাঝে	সব সময়	খুব কম	খুব কম	সব সময়	সব সময়	খুব কম	খুব কম	একদমই না	খুব কম	মাঝেমাঝে
হ্যা	42	ক) পুরুষ	গ) বিশ্ববিদ্যালয়	ক) বিবাহিত	ক) একক	4	ক) ২০ হাজার এর নিচে	খ) শহরে	খ) না	ক) হ্যাঁ	ক) ভাল	ক) হ্যাঁ	খ) না	খ) না	ক) হ্যাঁ	ক) হ্যাঁ	একদমই না	একদমই না	খুব কম	একদমই না	একদমই না	একদমই না	একদমই না	একদমই না	একদমই না	মাঝেমাঝে	একদমই না	একদমই না	একদমই না	একদমই না	একদমই না	একদমই না	একদমই না	একদমই না	একদমই না	একদমই না	একদমই না
হ্যা	21	খ) নারী	গ) বিশ্ববিদ্যালয়	খ) অবিবাহিত	ক) একক	7	গ) ৫০ হাজার এর বেশী	খ) শহরে	খ) না	ক) হ্যাঁ	ক) ভাল	ক) হ্যাঁ	খ) না	ক) হ্যাঁ	খ) না	ক) হ্যাঁ	মাঝেমাঝে	একদমই না	মাঝেমাঝে	একদমই না	মাঝেমাঝে	সব সময়	একদমই না	সব সময়	মাঝেমাঝে	একদমই না	মাঝেমাঝে	সব সময়	মাঝেমাঝে	সব সময়	সব সময়	খুব কম
হ্যা	20	খ) নারী	গ) বিশ্ববিদ্যালয়	খ) অবিবাহিত	ক) একক	4	ক) ২০ হাজার এর নিচে	ক) গ্রামে	খ) না	খ) না	ক) ভাল	ক) হ্যাঁ	খ) না	খ) না	খ) না	খ) না	একদমই না	একদমই না	একদমই না	একদমই না	একদমই না	একদমই না	একদমই না	একদমই না	একদমই না	একদমই না	একদমই না	একদমই না	একদমই না	একদমই না	খুব কম	একদমই না	একদমই না	একদমই না	একদমই না	একদমই না	একদমই না
হ্যা	21	খ) নারী	গ) বিশ্ববিদ্যালয়	খ) অবিবাহিত	ক) একক	4	খ) ২০ থেকে ৫০ হাজার	খ) শহরে	খ) না	ক) হ্যাঁ	খ) খারাপ	খ) না	খ) না	খ) না	খ) না	খ) না	মাঝেমাঝে	একদমই না	মাঝেমাঝে	একদমই না	খুব কম	খুব কম	একদমই না	মাঝেমাঝে	মাঝেমাঝে	একদমই না	মাঝেমাঝে	মাঝেমাঝে	মাঝেমাঝে	খুব কম	মাঝেমাঝে	মাঝেমাঝে	একদমই না	খুব কম	একদমই না	একদমই না	একদমই না
হ্যা	19	ক) পুরুষ	গ) বিশ্ববিদ্যালয়	ক) বিবাহিত	ক) একক	7	ক) ২০ হাজার এর নিচে	ক) গ্রামে	খ) না	খ) না	খ) খারাপ	ক) হ্যাঁ	খ) না	খ) না	খ) না	ক) হ্যাঁ	একদমই না	একদমই না	একদমই না	একদমই না	একদমই না	একদমই না	একদমই না	একদমই না	একদমই না	একদমই না	একদমই না	খুব কম	একদমই না	খুব কম	একদমই না	একদমই না	একদমই না	একদমই না	একদমই না	একদমই না	একদমই না
হ্যা	23	ক) পুরুষ	গ) বিশ্ববিদ্যালয়	খ) অবিবাহিত	খ) যৌথ	6	গ) ৫০ হাজার এর বেশী	খ) শহরে	খ) না	ক) হ্যাঁ	ক) ভাল	ক) হ্যাঁ	খ) না	খ) না	খ) না	ক) হ্যাঁ	সব সময়	মাঝেমাঝে	মাঝেমাঝে	একদমই না	মাঝেমাঝে	মাঝেমাঝে	একদমই না	মাঝেমাঝে	সব সময়	মাঝেমাঝে	মাঝেমাঝে	মাঝেমাঝে	সব সময়	খুব কম	মাঝেমাঝে	সব সময়	মাঝেমাঝে	মাঝেমাঝে	মাঝেমাঝে	মাঝেমাঝে	সব সময়
হ্যা	20	খ) নারী	গ) বিশ্ববিদ্যালয়	খ) অবিবাহিত	ক) একক	4	খ) ২০ থেকে ৫০ হাজার	খ) শহরে	খ) না	ক) হ্যাঁ	ক) ভাল	ক) হ্যাঁ	খ) না	খ) না	খ) না	ক) হ্যাঁ	মাঝেমাঝে	খুব কম	মাঝেমাঝে	একদমই না	মাঝেমাঝে	সব সময়	একদমই না	সব সময়	মাঝেমাঝে	মাঝেমাঝে	মাঝেমাঝে	সব সময়	সব সময়	সব সময়	মাঝেমাঝে	সব সময়	খুব কম	সব সময়	খুব কম	সব সময়	সব সময়
হ্যা	22	ক) পুরুষ	গ) বিশ্ববিদ্যালয়	খ) অবিবাহিত	ক) একক	6	গ) ৫০ হাজার এর বেশী	খ) শহরে	খ) না	ক) হ্যাঁ	ক) ভাল	ক) হ্যাঁ	খ) না	খ) না	ক) হ্যাঁ	ক) হ্যাঁ	মাঝেমাঝে	একদমই না	মাঝেমাঝে	একদমই না	মাঝেমাঝে	সব সময়	একদমই না	খুব কম	একদমই না	খুব কম	মাঝেমাঝে	মাঝেমাঝে	মাঝেমাঝে	একদমই না	খুব কম	খুব কম	একদমই না	খুব কম	একদমই না	একদমই না	মাঝেমাঝে
হ্যা	22	খ) নারী	গ) বিশ্ববিদ্যালয়	খ) অবিবাহিত	ক) একক	4	খ) ২০ থেকে ৫০ হাজার	খ) শহরে	খ) না	ক) হ্যাঁ	খ) খারাপ	খ) না	খ) না	খ) না	খ) না	খ) না	সব সময়	মাঝেমাঝে	সব সময়	মাঝেমাঝে	সব সময়	সব সময়	মাঝেমাঝে	সব সময়	সব সময়	মাঝেমাঝে	সব সময়	সব সময়	মাঝেমাঝে	সব সময়	মাঝেমাঝে	সব সময়	মাঝেমাঝে	সব সময়	মাঝেমাঝে	মাঝেমাঝে	মাঝেমাঝে
হ্যা		ক) পুরুষ	গ) বিশ্ববিদ্যালয়	ক) বিবাহিত	খ) যৌথ	5	গ) ৫০ হাজার এর বেশী	খ) শহরে	খ) না	ক) হ্যাঁ	ক) ভাল	ক) হ্যাঁ	খ) না	খ) না	খ) না	ক) হ্যাঁ	মাঝেমাঝে	একদমই না	একদমই না	একদমই না	একদমই না	একদমই না	একদমই না	একদমই না	একদমই না	একদমই না	একদমই না	একদমই না	মাঝেমাঝে	একদমই না	একদমই না	একদমই না	একদমই না	একদমই না	একদমই না	একদমই না	একদমই না
হ্যা	21	ক) পুরুষ	গ) বিশ্ববিদ্যালয়	খ) অবিবাহিত	ক) একক	5	ক) ২০ হাজার এর নিচে	খ) শহরে	খ) না	খ) না	ক) ভাল	ক) হ্যাঁ	খ) না	খ) না	খ) না	ক) হ্যাঁ	মাঝেমাঝে	মাঝেমাঝে	একদমই না	একদমই না	খুব কম	মাঝেমাঝে	একদমই না	একদমই না	খুব কম	একদমই না	মাঝেমাঝে	মাঝেমাঝে	মাঝেমাঝে	একদমই না	খুব কম	মাঝেমাঝে	একদমই না	একদমই না	একদমই না	একদমই না	মাঝেমাঝে
হ্যা	21	খ) নারী	গ) বিশ্ববিদ্যালয়	খ) অবিবাহিত	ক) একক	6	গ) ৫০ হাজার এর বেশী	খ) শহরে	খ) না	ক) হ্যাঁ	ক) ভাল	ক) হ্যাঁ	খ) না	খ) না	খ) না	ক) হ্যাঁ	সব সময়	মাঝেমাঝে	মাঝেমাঝে	খুব কম	সব সময়	সব সময়	খুব কম	মাঝেমাঝে	সব সময়	মাঝেমাঝে	মাঝেমাঝে	মাঝেমাঝে	সব সময়	মাঝেমাঝে	সব সময়	মাঝেমাঝে	মাঝেমাঝে	মাঝেমাঝে	খুব কম	মাঝেমাঝে	মাঝেমাঝে
হ্যা	22	খ) নারী	খ)হাইস্কুল	খ) অবিবাহিত	ক) একক	4	খ) ২০ থেকে ৫০ হাজার	খ) শহরে	খ) না	ক) হ্যাঁ	ক) ভাল	ক) হ্যাঁ	খ) না	খ) না	খ) না	ক) হ্যাঁ	মাঝেমাঝে	খুব কম	মাঝেমাঝে	একদমই না	মাঝেমাঝে	মাঝেমাঝে	একদমই না	মাঝেমাঝে	খুব কম	সব সময়	মাঝেমাঝে	মাঝেমাঝে	খুব কম	মাঝেমাঝে	মাঝেমাঝে	খুব কম	মাঝেমাঝে	খুব কম	মাঝেমাঝে	মাঝেমাঝে	মাঝেমাঝে
হ্যা	22	খ) নারী	গ) বিশ্ববিদ্যালয়	খ) অবিবাহিত	ক) একক	4	গ) ৫০ হাজার এর বেশী	খ) শহরে	খ) না	ক) হ্যাঁ	ক) ভাল	ক) হ্যাঁ	খ) না	খ) না	খ) না	ক) হ্যাঁ	মাঝেমাঝে	খুব কম	মাঝেমাঝে	খুব কম	মাঝেমাঝে	সব সময়	খুব কম	মাঝেমাঝে	মাঝেমাঝে	খুব কম	মাঝেমাঝে	মাঝেমাঝে	মাঝেমাঝে	সব সময়	মাঝেমাঝে	মাঝেমাঝে	খুব কম	মাঝেমাঝে	খুব কম	খুব কম	মাঝেমাঝে
হ্যা	23	খ) নারী	গ) বিশ্ববিদ্যালয়	খ) অবিবাহিত	ক) একক	4	খ) ২০ থেকে ৫০ হাজার	খ) শহরে	খ) না	ক) হ্যাঁ	ক) ভাল	ক) হ্যাঁ	খ) না	খ) না	খ) না	ক) হ্যাঁ	মাঝেমাঝে	মাঝেমাঝে	মাঝেমাঝে	একদমই না	একদমই না	মাঝেমাঝে	একদমই না	খুব কম	খুব কম	সব সময়	মাঝেমাঝে	সব সময়	মাঝেমাঝে	মাঝেমাঝে	একদমই না	খুব কম	খুব কম	খুব কম	মাঝেমাঝে	খুব কম	মাঝেমাঝে
হ্যা	22	খ) নারী	গ) বিশ্ববিদ্যালয়	খ) অবিবাহিত	ক) একক	6	খ) ২০ থেকে ৫০ হাজার	খ) শহরে	খ) না	খ) না	ক) ভাল	খ) না	খ) না	খ) না	খ) না	খ) না	সব সময়	মাঝেমাঝে	মাঝেমাঝে	একদমই না	একদমই না	মাঝেমাঝে	একদমই না	মাঝেমাঝে	একদমই না	সব সময়	মাঝেমাঝে	মাঝেমাঝে	মাঝেমাঝে	মাঝেমাঝে	সব সময়	মাঝেমাঝে	খুব কম	খুব কম	খুব কম	খুব কম	খুব কম
হ্যা	20	ক) পুরুষ	গ) বিশ্ববিদ্যালয়	খ) অবিবাহিত	ক) একক	4	গ) ৫০ হাজার এর বেশী	খ) শহরে	খ) না	ক) হ্যাঁ	ক) ভাল	ক) হ্যাঁ	খ) না	খ) না	খ) না	ক) হ্যাঁ	একদমই না	একদমই না	একদমই না	একদমই না	সব সময়	একদমই না	একদমই না	একদমই না	একদমই না	একদমই না	একদমই না	মাঝেমাঝে	মাঝেমাঝে	মাঝেমাঝে	মাঝেমাঝে	মাঝেমাঝে	একদমই না	মাঝেমাঝে	একদমই না	একদমই না	একদমই না
হ্যা	26	ক) পুরুষ	গ) বিশ্ববিদ্যালয়	খ) অবিবাহিত	ক) একক	7	গ) ৫০ হাজার এর বেশী	খ) শহরে	খ) না	ক) হ্যাঁ	ক) ভাল	ক) হ্যাঁ	খ) না	খ) না	খ) না	ক) হ্যাঁ	মাঝেমাঝে	একদমই না	মাঝেমাঝে	খুব কম	মাঝেমাঝে	মাঝেমাঝে	একদমই না	খুব কম	খুব কম	মাঝেমাঝে	মাঝেমাঝে	মাঝেমাঝে	মাঝেমাঝে	খুব কম	খুব কম	খুব কম	একদমই না	খুব কম	খুব কম	খুব কম	মাঝেমাঝে
হ্যা	23	ক) পুরুষ	গ) বিশ্ববিদ্যালয়	খ) অবিবাহিত	ক) একক	6	ক) ২০ হাজার এর নিচে	খ) শহরে	খ) না	ক) হ্যাঁ	ক) ভাল	ক) হ্যাঁ	খ) না	খ) না	খ) না	ক) হ্যাঁ	খুব কম	একদমই না	একদমই না	একদমই না	একদমই না	মাঝেমাঝে	একদমই না	মাঝেমাঝে	মাঝেমাঝে	সব সময়	মাঝেমাঝে	খুব কম	খুব কম	একদমই না	একদমই না	একদমই না	একদমই না	একদমই না	একদমই না	মাঝেমাঝে	মাঝেমাঝে
হ্যা	21	খ) নারী	গ) বিশ্ববিদ্যালয়	খ) অবিবাহিত	ক) একক	5	গ) ৫০ হাজার এর বেশী	খ) শহরে	খ) না	ক) হ্যাঁ	ক) ভাল	খ) না	খ) না	খ) না	খ) না	ক) হ্যাঁ	খুব কম	একদমই না	খুব কম	একদমই না	সব সময়	সব সময়	একদমই না	একদমই না	খুব কম	সব সময়	একদমই না	একদমই না	একদমই না	একদমই না	একদমই না	খুব কম	একদমই না	সব সময়	একদমই না	একদমই না	সব সময়
হ্যা	16	ক) পুরুষ	খ)হাইস্কুল	খ) অবিবাহিত	ক) একক	4	গ) ৫০ হাজার এর বেশী	খ) শহরে	খ) না	খ) না	ক) ভাল	খ) না	খ) না	খ) না	খ) না	খ) না	মাঝেমাঝে	খুব কম	একদমই না	একদমই না	মাঝেমাঝে	মাঝেমাঝে	একদমই না	মাঝেমাঝে	সব সময়	একদমই না	খুব কম	খুব কম	একদমই না	একদমই না	মাঝেমাঝে	একদমই না	একদমই না	একদমই না	খুব কম	খুব কম	একদমই না
হ্যা	19	ক) পুরুষ	খ)হাইস্কুল	খ) অবিবাহিত	ক) একক	5	গ) ৫০ হাজার এর বেশী	খ) শহরে	খ) না	ক) হ্যাঁ	ক) ভাল	খ) না	খ) না	খ) না	খ) না	খ) না	মাঝেমাঝে	একদমই না	একদমই না	একদমই না	সব সময়	একদমই না	একদমই না	একদমই না	খুব কম	সব সময়	মাঝেমাঝে	সব সময়	সব সময়	একদমই না	একদমই না	মাঝেমাঝে	মাঝেমাঝে	একদমই না	একদমই না	একদমই না	মাঝেমাঝে
হ্যা	23	ক) পুরুষ	গ) বিশ্ববিদ্যালয়	খ) অবিবাহিত	ক) একক	4	ক) ২০ হাজার এর নিচে	খ) শহরে	খ) না	ক) হ্যাঁ	খ) খারাপ	ক) হ্যাঁ	ক) হ্যাঁ	ক) হ্যাঁ	ক) হ্যাঁ	ক) হ্যাঁ	একদমই না
হ্যা	25	খ) নারী	গ) বিশ্ববিদ্যালয়	খ) অবিবাহিত	ক) একক	4	খ) ২০ থেকে ৫০ হাজার	খ) শহরে	খ) না	ক) হ্যাঁ	ক) ভাল	খ) না	খ) না	খ) না	খ) না	ক) হ্যাঁ	মাঝেমাঝে	একদমই না	একদমই না	একদমই না	একদমই না	খুব কম	একদমই না	একদমই না	একদমই না	মাঝেমাঝে	একদমই না	একদমই না	একদমই না	খুব কম	খুব কম	একদমই না	খুব কম	একদমই না		একদমই না	একদমই না
হ্যা	28	খ) নারী	গ) বিশ্ববিদ্যালয়	ক) বিবাহিত	ক) একক	5	গ) ৫০ হাজার এর বেশী	খ) শহরে	খ) না	ক) হ্যাঁ	ক) ভাল	খ) না	খ) না	খ) না	খ) না	খ) না	মাঝেমাঝে	মাঝেমাঝে	সব সময়	মাঝেমাঝে	মাঝেমাঝে	মাঝেমাঝে	একদমই না	সব সময়	মাঝেমাঝে	একদমই না	মাঝেমাঝে	সব সময়	মাঝেমাঝে	সব সময়	মাঝেমাঝে	মাঝেমাঝে	একদমই না	একদমই না	একদমই না	সব সময়	মাঝেমাঝে
হ্যা	21	খ) নারী	গ) বিশ্ববিদ্যালয়	খ) অবিবাহিত	খ) যৌথ	23	খ) ২০ থেকে ৫০ হাজার	ক) গ্রামে	খ) না	খ) না	ক) ভাল	ক) হ্যাঁ	খ) না	ক) হ্যাঁ	খ) না	ক) হ্যাঁ	মাঝেমাঝে	একদমই না	একদমই না	একদমই না	একদমই না	একদমই না	একদমই না	একদমই না	একদমই না	একদমই না	একদমই না	একদমই না	একদমই না	একদমই না	মাঝেমাঝে	একদমই না	একদমই না	একদমই না	একদমই না	একদমই না	একদমই না
হ্যা	22	খ) নারী	গ) বিশ্ববিদ্যালয়	খ) অবিবাহিত	ক) একক	7	খ) ২০ থেকে ৫০ হাজার	খ) শহরে	খ) না	ক) হ্যাঁ	ক) ভাল	ক) হ্যাঁ	খ) না	ক) হ্যাঁ	খ) না	ক) হ্যাঁ	সব সময়	মাঝেমাঝে	খুব কম	একদমই না	খুব কম	একদমই না	খুব কম	মাঝেমাঝে	মাঝেমাঝে	মাঝেমাঝে	মাঝেমাঝে	সব সময়	সব সময়	একদমই না	সব সময়	সব সময়	একদমই না	একদমই না	একদমই না	মাঝেমাঝে	মাঝেমাঝে
হ্যা	18	ক) পুরুষ	গ) বিশ্ববিদ্যালয়	খ) অবিবাহিত	ক) একক	4	খ) ২০ থেকে ৫০ হাজার	খ) শহরে	খ) না	ক) হ্যাঁ	ক) ভাল	ক) হ্যাঁ	খ) না	খ) না	খ) না	খ) না	সব সময়	মাঝেমাঝে	মাঝেমাঝে	মাঝেমাঝে	সব সময়	সব সময়	খুব কম	সব সময়	সব সময়	সব সময়	সব সময়	সব সময়	সব সময়	সব সময়		সব সময়	মাঝেমাঝে	মাঝেমাঝে	মাঝেমাঝে	মাঝেমাঝে	সব সময়
হ্যা	22	খ) নারী	গ) বিশ্ববিদ্যালয়	খ) অবিবাহিত	ক) একক	4	গ) ৫০ হাজার এর বেশী	ক) গ্রামে	খ) না	খ) না	ক) ভাল	ক) হ্যাঁ	খ) না	খ) না	খ) না	ক) হ্যাঁ	মাঝেমাঝে	একদমই না	খুব কম	একদমই না	খুব কম	খুব কম	একদমই না	মাঝেমাঝে	একদমই না	মাঝেমাঝে	খুব কম	মাঝেমাঝে	মাঝেমাঝে	মাঝেমাঝে	মাঝেমাঝে	খুব কম	মাঝেমাঝে	মাঝেমাঝে	মাঝেমাঝে	মাঝেমাঝে	মাঝেমাঝে
হ্যা	30	ক) পুরুষ	গ) বিশ্ববিদ্যালয়	খ) অবিবাহিত	খ) যৌথ	5	খ) ২০ থেকে ৫০ হাজার	খ) শহরে	খ) না	খ) না	ক) ভাল	ক) হ্যাঁ	খ) না	খ) না	ক) হ্যাঁ	ক) হ্যাঁ	খুব কম	একদমই না	মাঝেমাঝে	একদমই না	সব সময়	মাঝেমাঝে	খুব কম	মাঝেমাঝে	খুব কম	মাঝেমাঝে	খুব কম	সব সময়	সব সময়	সব সময়	খুব কম	মাঝেমাঝে	একদমই না	খুব কম	একদমই না	একদমই না	মাঝেমাঝে
হ্যা	21	ক) পুরুষ	গ) বিশ্ববিদ্যালয়	খ) অবিবাহিত	ক) একক	7	খ) ২০ থেকে ৫০ হাজার	খ) শহরে	খ) না	ক) হ্যাঁ	ক) ভাল	ক) হ্যাঁ	খ) না	ক) হ্যাঁ	ক) হ্যাঁ	ক) হ্যাঁ	মাঝেমাঝে	মাঝেমাঝে	সব সময়	খুব কম	সব সময়	একদমই না	খুব কম	খুব কম	মাঝেমাঝে	সব সময়	সব সময়	সব সময়	সব সময়	খুব কম	মাঝেমাঝে	সব সময়	খুব কম	সব সময়	মাঝেমাঝে	খুব কম	সব সময়
হ্যা	19	খ) নারী	খ)হাইস্কুল	খ) অবিবাহিত	ক) একক	5	গ) ৫০ হাজার এর বেশী	খ) শহরে	খ) না	ক) হ্যাঁ	ক) ভাল	ক) হ্যাঁ	খ) না	খ) না	খ) না	ক) হ্যাঁ	মাঝেমাঝে	খুব কম	একদমই না	খুব কম	খুব কম	মাঝেমাঝে	একদমই না	মাঝেমাঝে	খুব কম	মাঝেমাঝে	মাঝেমাঝে	মাঝেমাঝে	একদমই না	খুব কম	মাঝেমাঝে	মাঝেমাঝে	একদমই না	একদমই না	একদমই না	খুব কম	একদমই না
হ্যা	23	ক) পুরুষ	গ) বিশ্ববিদ্যালয়	খ) অবিবাহিত	ক) একক	2	খ) ২০ থেকে ৫০ হাজার	খ) শহরে	খ) না	ক) হ্যাঁ	ক) ভাল	ক) হ্যাঁ	খ) না	ক) হ্যাঁ	খ) না	ক) হ্যাঁ	মাঝেমাঝে	একদমই না	মাঝেমাঝে	একদমই না	একদমই না	মাঝেমাঝে	একদমই না	খুব কম	মাঝেমাঝে	একদমই না	একদমই না	মাঝেমাঝে	মাঝেমাঝে	খুব কম	মাঝেমাঝে	খুব কম	খুব কম		খুব কম	মাঝেমাঝে	মাঝেমাঝে
হ্যা	23	খ) নারী	গ) বিশ্ববিদ্যালয়	খ) অবিবাহিত	ক) একক	5	গ) ৫০ হাজার এর বেশী	খ) শহরে	খ) না	ক) হ্যাঁ	ক) ভাল	ক) হ্যাঁ	খ) না	ক) হ্যাঁ	খ) না	ক) হ্যাঁ	মাঝেমাঝে	খুব কম	মাঝেমাঝে	একদমই না	খুব কম	খুব কম	খুব কম	সব সময়	মাঝেমাঝে	সব সময়	মাঝেমাঝে	মাঝেমাঝে	একদমই না	খুব কম	খুব কম	একদমই না	খুব কম	একদমই না	খুব কম	একদমই না	মাঝেমাঝে
হ্যা	22	ক) পুরুষ	গ) বিশ্ববিদ্যালয়	খ) অবিবাহিত	ক) একক	4	গ) ৫০ হাজার এর বেশী	খ) শহরে	খ) না	খ) না	ক) ভাল	খ) না	ক) হ্যাঁ	ক) হ্যাঁ	খ) না	ক) হ্যাঁ	একদমই না	একদমই না	একদমই না	একদমই না	একদমই না	একদমই না	একদমই না	একদমই না	একদমই না	খুব কম	একদমই না	একদমই না	খুব কম	একদমই না	একদমই না	একদমই না	একদমই না	একদমই না	একদমই না	একদমই না	একদমই না
হ্যা	20	ক) পুরুষ	গ) বিশ্ববিদ্যালয়	খ) অবিবাহিত	ক) একক	6	খ) ২০ থেকে ৫০ হাজার	খ) শহরে	খ) না	খ) না	ক) ভাল	ক) হ্যাঁ	খ) না	খ) না	খ) না	ক) হ্যাঁ	একদমই না	খুব কম	মাঝেমাঝে	একদমই না	সব সময়	একদমই না	একদমই না	একদমই না	মাঝেমাঝে	একদমই না	মাঝেমাঝে	একদমই না	মাঝেমাঝে	মাঝেমাঝে	খুব কম	মাঝেমাঝে	সব সময়	মাঝেমাঝে	খুব কম	মাঝেমাঝে	মাঝেমাঝে
হ্যা	19	খ) নারী	গ) বিশ্ববিদ্যালয়	খ) অবিবাহিত	ক) একক	4	গ) ৫০ হাজার এর বেশী	খ) শহরে	খ) না	ক) হ্যাঁ	ক) ভাল	খ) না	খ) না	খ) না	খ) না	খ) না	খুব কম	খুব কম	খুব কম	খুব কম	খুব কম	খুব কম	খুব কম	খুব কম	খুব কম	মাঝেমাঝে	মাঝেমাঝে	খুব কম	খুব কম	খুব কম	খুব কম	খুব কম	খুব কম	মাঝেমাঝে	খুব কম	খুব কম	মাঝেমাঝে
হ্যা	26	ক) পুরুষ	গ) বিশ্ববিদ্যালয়	খ) অবিবাহিত	ক) একক	7	খ) ২০ থেকে ৫০ হাজার	খ) শহরে	খ) না	ক) হ্যাঁ	ক) ভাল	ক) হ্যাঁ	খ) না	ক) হ্যাঁ	ক) হ্যাঁ	ক) হ্যাঁ	মাঝেমাঝে	খুব কম	মাঝেমাঝে	একদমই না	সব সময়	মাঝেমাঝে	খুব কম	মাঝেমাঝে	মাঝেমাঝে	মাঝেমাঝে	খুব কম	খুব কম	খুব কম	মাঝেমাঝে	মাঝেমাঝে	মাঝেমাঝে	একদমই না	একদমই না	খুব কম	মাঝেমাঝে	মাঝেমাঝে
হ্যা	18	ক) পুরুষ	গ) বিশ্ববিদ্যালয়	খ) অবিবাহিত	ক) একক	4	খ) ২০ থেকে ৫০ হাজার	খ) শহরে	খ) না	ক) হ্যাঁ	ক) ভাল	খ) না	খ) না	ক) হ্যাঁ	খ) না	ক) হ্যাঁ	মাঝেমাঝে	মাঝেমাঝে	খুব কম	একদমই না	মাঝেমাঝে	মাঝেমাঝে	একদমই না	খুব কম	একদমই না	মাঝেমাঝে	খুব কম	মাঝেমাঝে	একদমই না	খুব কম	খুব কম	মাঝেমাঝে	একদমই না	খুব কম	একদমই না	একদমই না	খুব কম
হ্যা	19	ক) পুরুষ	গ) বিশ্ববিদ্যালয়	খ) অবিবাহিত	ক) একক	4	গ) ৫০ হাজার এর বেশী	খ) শহরে	খ) না	ক) হ্যাঁ	ক) ভাল	খ) না	খ) না	খ) না	খ) না	খ) না	খুব কম	মাঝেমাঝে	খুব কম	খুব কম	সব সময়	মাঝেমাঝে	মাঝেমাঝে	মাঝেমাঝে	সব সময়	মাঝেমাঝে	মাঝেমাঝে	মাঝেমাঝে	মাঝেমাঝে	মাঝেমাঝে	খুব কম	মাঝেমাঝে	মাঝেমাঝে	সব সময়	মাঝেমাঝে	খুব কম	খুব কম
হ্যা	27	খ) নারী	গ) বিশ্ববিদ্যালয়	খ) অবিবাহিত	ক) একক	5	গ) ৫০ হাজার এর বেশী	খ) শহরে	খ) না	ক) হ্যাঁ	ক) ভাল	ক) হ্যাঁ	খ) না	ক) হ্যাঁ	খ) না	ক) হ্যাঁ	সব সময়	মাঝেমাঝে	সব সময়	খুব কম	সব সময়	মাঝেমাঝে	একদমই না	সব সময়	সব সময়	সব সময়	সব সময়	সব সময়	সব সময়	সব সময়	সব সময়	সব সময়	সব সময়	মাঝেমাঝে	মাঝেমাঝে	মাঝেমাঝে	সব সময়
হ্যা	24	খ) নারী	গ) বিশ্ববিদ্যালয়	খ) অবিবাহিত	ক) একক	7	খ) ২০ থেকে ৫০ হাজার	খ) শহরে	খ) না	ক) হ্যাঁ	ক) ভাল	খ) না	খ) না	খ) না	খ) না	ক) হ্যাঁ
হ্যা	21	খ) নারী	গ) বিশ্ববিদ্যালয়	খ) অবিবাহিত	ক) একক	4	গ) ৫০ হাজার এর বেশী	খ) শহরে	খ) না	খ) না	ক) ভাল	খ) না	খ) না	খ) না	খ) না	খ) না	খুব কম	মাঝেমাঝে	খুব কম	একদমই না	খুব কম	মাঝেমাঝে	একদমই না	খুব কম	একদমই না	একদমই না	একদমই না	খুব কম	খুব কম	মাঝেমাঝে	একদমই না	মাঝেমাঝে	একদমই না	একদমই না	একদমই না	একদমই না	খুব কম
হ্যা	24	খ) নারী	গ) বিশ্ববিদ্যালয়	খ) অবিবাহিত	ক) একক	7	খ) ২০ থেকে ৫০ হাজার	খ) শহরে	খ) না	ক) হ্যাঁ	ক) ভাল	খ) না	খ) না	খ) না	খ) না	ক) হ্যাঁ
হ্যা	20	ক) পুরুষ	গ) বিশ্ববিদ্যালয়	খ) অবিবাহিত	ক) একক	3	খ) ২০ থেকে ৫০ হাজার	খ) শহরে	খ) না	ক) হ্যাঁ	ক) ভাল	ক) হ্যাঁ	খ) না	ক) হ্যাঁ	খ) না	ক) হ্যাঁ	মাঝেমাঝে	একদমই না	মাঝেমাঝে	একদমই না	মাঝেমাঝে	একদমই না	একদমই না	মাঝেমাঝে	খুব কম	মাঝেমাঝে	একদমই না	মাঝেমাঝে	খুব কম	খুব কম	খুব কম	খুব কম	মাঝেমাঝে	খুব কম	একদমই না	একদমই না	খুব কম
হ্যা	21	ক) পুরুষ	গ) বিশ্ববিদ্যালয়	খ) অবিবাহিত	ক) একক	5	ক) ২০ হাজার এর নিচে	খ) শহরে	খ) না	ক) হ্যাঁ	ক) ভাল	ক) হ্যাঁ	খ) না	ক) হ্যাঁ	খ) না	ক) হ্যাঁ	খুব কম	একদমই না	মাঝেমাঝে	একদমই না	একদমই না	খুব কম	একদমই না	মাঝেমাঝে	মাঝেমাঝে	মাঝেমাঝে	একদমই না	একদমই না	খুব কম	একদমই না	খুব কম	একদমই না	একদমই না	একদমই না	একদমই না	একদমই না	মাঝেমাঝে
হ্যা	21	ক) পুরুষ	গ) বিশ্ববিদ্যালয়	খ) অবিবাহিত	ক) একক	5	ক) ২০ হাজার এর নিচে	খ) শহরে	খ) না	ক) হ্যাঁ	ক) ভাল	ক) হ্যাঁ	খ) না	ক) হ্যাঁ	খ) না	ক) হ্যাঁ	খুব কম	একদমই না	মাঝেমাঝে	একদমই না	একদমই না	খুব কম	একদমই না	মাঝেমাঝে	মাঝেমাঝে	মাঝেমাঝে	একদমই না	একদমই না	খুব কম	একদমই না	খুব কম	একদমই না	একদমই না	একদমই না	একদমই না	একদমই না	মাঝেমাঝে
হ্যা	21	খ) নারী	গ) বিশ্ববিদ্যালয়	খ) অবিবাহিত	খ) যৌথ	6	গ) ৫০ হাজার এর বেশী	খ) শহরে	ক) হ্যাঁ	ক) হ্যাঁ	খ) খারাপ	খ) না	খ) না	খ) না	খ) না	খ) না	খুব কম	খুব কম	সব সময়	খুব কম	মাঝেমাঝে	সব সময়	একদমই না	সব সময়	মাঝেমাঝে	সব সময়	সব সময়	সব সময়	খুব কম	সব সময়	সব সময়	সব সময়	খুব কম	সব সময়	খুব কম	সব সময়	সব সময়
হ্যা	19	ক) পুরুষ	গ) বিশ্ববিদ্যালয়	খ) অবিবাহিত	ক) একক	4	গ) ৫০ হাজার এর বেশী	খ) শহরে	খ) না	ক) হ্যাঁ	ক) ভাল	খ) না	খ) না	খ) না	খ) না	খ) না	খুব কম	খুব কম	একদমই না	একদমই না	একদমই না	সব সময়	একদমই না	একদমই না	একদমই না	মাঝেমাঝে	খুব কম	সব সময়	সব সময়	সব সময়	খুব কম	সব সময়	একদমই না	একদমই না	মাঝেমাঝে	খুব কম	একদমই না
হ্যা	22	ক) পুরুষ	গ) বিশ্ববিদ্যালয়	খ) অবিবাহিত	ক) একক	3	খ) ২০ থেকে ৫০ হাজার	খ) শহরে	ক) হ্যাঁ	ক) হ্যাঁ	ক) ভাল	ক) হ্যাঁ	খ) না	খ) না	ক) হ্যাঁ	ক) হ্যাঁ	মাঝেমাঝে	খুব কম	খুব কম	একদমই না	একদমই না	খুব কম	খুব কম	মাঝেমাঝে	খুব কম	একদমই না	মাঝেমাঝে	সব সময়	মাঝেমাঝে	সব সময়	খুব কম	খুব কম	খুব কম	মাঝেমাঝে	খুব কম	একদমই না	খুব কম
হ্যা	24	ক) পুরুষ	গ) বিশ্ববিদ্যালয়	খ) অবিবাহিত	ক) একক	4	ক) ২০ হাজার এর নিচে	ক) গ্রামে	খ) না	ক) হ্যাঁ	ক) ভাল	ক) হ্যাঁ	ক) হ্যাঁ	ক) হ্যাঁ	ক) হ্যাঁ	ক) হ্যাঁ	একদমই না	একদমই না	একদমই না	একদমই না	একদমই না	একদমই না	একদমই না	একদমই না	একদমই না	মাঝেমাঝে	একদমই না	একদমই না	একদমই না	একদমই না	একদমই না	একদমই না	একদমই না	একদমই না	একদমই না	একদমই না	একদমই না
হ্যা	22	খ) নারী	গ) বিশ্ববিদ্যালয়	খ) অবিবাহিত	ক) একক	3	খ) ২০ থেকে ৫০ হাজার	খ) শহরে	খ) না	ক) হ্যাঁ	ক) ভাল	খ) না	খ) না	ক) হ্যাঁ	খ) না	খ) না	মাঝেমাঝে	একদমই না	মাঝেমাঝে	একদমই না	খুব কম	মাঝেমাঝে	একদমই না	সব সময়	একদমই না	সব সময়	সব সময়	খুব কম	সব সময়	সব সময়	মাঝেমাঝে	খুব কম	একদমই না	সব সময়	খুব কম	মাঝেমাঝে	মাঝেমাঝে
হ্যা	22	ক) পুরুষ	গ) বিশ্ববিদ্যালয়	খ) অবিবাহিত	ক) একক	3	খ) ২০ থেকে ৫০ হাজার	ক) গ্রামে	খ) না	ক) হ্যাঁ	ক) ভাল	ক) হ্যাঁ	খ) না	খ) না	খ) না	ক) হ্যাঁ	একদমই না	একদমই না	একদমই না	একদমই না	একদমই না	একদমই না	একদমই না	একদমই না	একদমই না	একদমই না	একদমই না	একদমই না	একদমই না	একদমই না	একদমই না	একদমই না	একদমই না	একদমই না	একদমই না	একদমই না	একদমই না
হ্যা	18	খ) নারী	গ) বিশ্ববিদ্যালয়	খ) অবিবাহিত	ক) একক	4	গ) ৫০ হাজার এর বেশী	খ) শহরে	খ) না	ক) হ্যাঁ	ক) ভাল	খ) না	খ) না	খ) না	খ) না	ক) হ্যাঁ	একদমই না	একদমই না	একদমই না	একদমই না	মাঝেমাঝে	খুব কম	একদমই না	মাঝেমাঝে	একদমই না	খুব কম	মাঝেমাঝে	মাঝেমাঝে	মাঝেমাঝে	মাঝেমাঝে	খুব কম	মাঝেমাঝে	খুব কম	মাঝেমাঝে	একদমই না	একদমই না	একদমই না
হ্যা	21	খ) নারী	গ) বিশ্ববিদ্যালয়	খ) অবিবাহিত	ক) একক	7	খ) ২০ থেকে ৫০ হাজার	খ) শহরে	খ) না	ক) হ্যাঁ	ক) ভাল	ক) হ্যাঁ	ক) হ্যাঁ	ক) হ্যাঁ	ক) হ্যাঁ	ক) হ্যাঁ	মাঝেমাঝে	মাঝেমাঝে	সব সময়	মাঝেমাঝে	সব সময়	সব সময়	একদমই না	মাঝেমাঝে	মাঝেমাঝে	সব সময়	সব সময়	সব সময়	মাঝেমাঝে	সব সময়	মাঝেমাঝে	মাঝেমাঝে	মাঝেমাঝে	মাঝেমাঝে	মাঝেমাঝে	মাঝেমাঝে	সব সময়
হ্যা	21	খ) নারী	গ) বিশ্ববিদ্যালয়	খ) অবিবাহিত	ক) একক	7	গ) ৫০ হাজার এর বেশী	খ) শহরে	খ) না	ক) হ্যাঁ	খ) খারাপ	খ) না	খ) না	খ) না	খ) না	খ) না	মাঝেমাঝে	মাঝেমাঝে	মাঝেমাঝে	একদমই না		মাঝেমাঝে		মাঝেমাঝে	মাঝেমাঝে	মাঝেমাঝে	মাঝেমাঝে	সব সময়	সব সময়	সব সময়	সব সময়	সব সময়	খুব কম	সব সময়	মাঝেমাঝে	সব সময়	সব সময়
হ্যা	23	ক) পুরুষ	গ) বিশ্ববিদ্যালয়	খ) অবিবাহিত	খ) যৌথ	9	খ) ২০ থেকে ৫০ হাজার	খ) শহরে	খ) না	খ) না	ক) ভাল	ক) হ্যাঁ	খ) না	খ) না	খ) না	ক) হ্যাঁ	একদমই না	একদমই না	একদমই না	একদমই না	মাঝেমাঝে	খুব কম	একদমই না	একদমই না	খুব কম	খুব কম	একদমই না	মাঝেমাঝে	মাঝেমাঝে	একদমই না	মাঝেমাঝে	মাঝেমাঝে	খুব কম	মাঝেমাঝে	একদমই না	খুব কম	খুব কম
হ্যা	19	ক) পুরুষ	খ)হাইস্কুল	খ) অবিবাহিত	ক) একক	4		খ) শহরে	খ) না	ক) হ্যাঁ	ক) ভাল	ক) হ্যাঁ	খ) না	ক) হ্যাঁ	ক) হ্যাঁ	ক) হ্যাঁ	একদমই না	একদমই না	খুব কম	একদমই না	মাঝেমাঝে	খুব কম	একদমই না	একদমই না	একদমই না	মাঝেমাঝে	খুব কম	মাঝেমাঝে	মাঝেমাঝে	মাঝেমাঝে	খুব কম	খুব কম	মাঝেমাঝে	খুব কম	খুব কম	খুব কম	খুব কম
হ্যা	22	ক) পুরুষ	গ) বিশ্ববিদ্যালয়	খ) অবিবাহিত	ক) একক	4	খ) ২০ থেকে ৫০ হাজার	খ) শহরে	খ) না	খ) না	ক) ভাল	ক) হ্যাঁ	খ) না	ক) হ্যাঁ	ক) হ্যাঁ	ক) হ্যাঁ	একদমই না	একদমই না	খুব কম	খুব কম	মাঝেমাঝে	খুব কম	একদমই না	খুব কম	খুব কম	মাঝেমাঝে	খুব কম	মাঝেমাঝে	মাঝেমাঝে	মাঝেমাঝে	মাঝেমাঝে	খুব কম	একদমই না	একদমই না	একদমই না	একদমই না	খুব কম
হ্যা	23	ক) পুরুষ	গ) বিশ্ববিদ্যালয়	খ) অবিবাহিত	ক) একক	4	খ) ২০ থেকে ৫০ হাজার	খ) শহরে	খ) না	ক) হ্যাঁ	ক) ভাল	ক) হ্যাঁ	খ) না	ক) হ্যাঁ	ক) হ্যাঁ	ক) হ্যাঁ	মাঝেমাঝে	একদমই না	মাঝেমাঝে	একদমই না	মাঝেমাঝে	খুব কম	একদমই না	খুব কম	একদমই না	একদমই না	মাঝেমাঝে	সব সময়	সব সময়	একদমই না	মাঝেমাঝে	একদমই না	একদমই না	একদমই না	একদমই না	খুব কম	একদমই না
হ্যা	23	ক) পুরুষ	গ) বিশ্ববিদ্যালয়	খ) অবিবাহিত	ক) একক	4	খ) ২০ থেকে ৫০ হাজার	খ) শহরে	খ) না	ক) হ্যাঁ	ক) ভাল	ক) হ্যাঁ	খ) না	ক) হ্যাঁ	ক) হ্যাঁ	ক) হ্যাঁ	মাঝেমাঝে	একদমই না	মাঝেমাঝে	একদমই না	মাঝেমাঝে	খুব কম	একদমই না	খুব কম	একদমই না	একদমই না	মাঝেমাঝে	সব সময়	সব সময়	একদমই না	মাঝেমাঝে	একদমই না	একদমই না	একদমই না	একদমই না	খুব কম	একদমই না
হ্যা	40	ক) পুরুষ	গ) বিশ্ববিদ্যালয়	ক) বিবাহিত	খ) যৌথ	07	খ) ২০ থেকে ৫০ হাজার	খ) শহরে	খ) না	ক) হ্যাঁ	ক) ভাল	ক) হ্যাঁ	খ) না	খ) না	ক) হ্যাঁ	ক) হ্যাঁ	একদমই না	একদমই না	একদমই না	একদমই না	একদমই না	একদমই না	একদমই না	একদমই না		একদমই না	একদমই না	একদমই না	একদমই না	একদমই না	একদমই না		একদমই না	একদমই না		একদমই না	একদমই না
হ্যা	21	ক) পুরুষ	গ) বিশ্ববিদ্যালয়	খ) অবিবাহিত	ক) একক	4	খ) ২০ থেকে ৫০ হাজার	ক) গ্রামে	খ) না	খ) না	ক) ভাল	ক) হ্যাঁ	ক) হ্যাঁ	ক) হ্যাঁ	খ) না	ক) হ্যাঁ	একদমই না	খুব কম	খুব কম	একদমই না	খুব কম	মাঝেমাঝে	একদমই না	খুব কম	খুব কম	খুব কম	খুব কম	মাঝেমাঝে	মাঝেমাঝে	খুব কম	খুব কম	খুব কম	খুব কম	খুব কম	মাঝেমাঝে	মাঝেমাঝে	খুব কম
হ্যা	20	খ) নারী	গ) বিশ্ববিদ্যালয়	খ) অবিবাহিত	ক) একক	7	ক) ২০ হাজার এর নিচে	খ) শহরে	খ) না	ক) হ্যাঁ	ক) ভাল	ক) হ্যাঁ	খ) না	ক) হ্যাঁ	খ) না	ক) হ্যাঁ	একদমই না	একদমই না	একদমই না	একদমই না	একদমই না	একদমই না	একদমই না	মাঝেমাঝে	মাঝেমাঝে	সব সময়	মাঝেমাঝে	সব সময়	মাঝেমাঝে	একদমই না	মাঝেমাঝে	খুব কম	একদমই না	মাঝেমাঝে	একদমই না	একদমই না	মাঝেমাঝে
হ্যা	28	ক) পুরুষ	গ) বিশ্ববিদ্যালয়	খ) অবিবাহিত	ক) একক	4	খ) ২০ থেকে ৫০ হাজার	খ) শহরে	খ) না	ক) হ্যাঁ	ক) ভাল	ক) হ্যাঁ	খ) না	খ) না	ক) হ্যাঁ	ক) হ্যাঁ	মাঝেমাঝে	মাঝেমাঝে	মাঝেমাঝে	খুব কম	একদমই না	মাঝেমাঝে	মাঝেমাঝে	মাঝেমাঝে	মাঝেমাঝে	সব সময়	সব সময়	সব সময়	সব সময়	সব সময়	মাঝেমাঝে	সব সময়	সব সময়	সব সময়	মাঝেমাঝে	মাঝেমাঝে	সব সময়
হ্যা	22	খ) নারী	গ) বিশ্ববিদ্যালয়	খ) অবিবাহিত	ক) একক	6	গ) ৫০ হাজার এর বেশী	খ) শহরে	খ) না	ক) হ্যাঁ	ক) ভাল	খ) না	খ) না	খ) না	ক) হ্যাঁ	ক) হ্যাঁ	মাঝেমাঝে	খুব কম	মাঝেমাঝে	একদমই না	মাঝেমাঝে	মাঝেমাঝে	একদমই না	মাঝেমাঝে	মাঝেমাঝে	সব সময়	মাঝেমাঝে	মাঝেমাঝে	খুব কম	মাঝেমাঝে	মাঝেমাঝে	মাঝেমাঝে	খুব কম	মাঝেমাঝে	একদমই না	মাঝেমাঝে	মাঝেমাঝে
হ্যা	20	ক) পুরুষ	গ) বিশ্ববিদ্যালয়	খ) অবিবাহিত	ক) একক	4	গ) ৫০ হাজার এর বেশী	খ) শহরে	খ) না	ক) হ্যাঁ	ক) ভাল	খ) না	খ) না	ক) হ্যাঁ	খ) না	ক) হ্যাঁ	মাঝেমাঝে	মাঝেমাঝে	খুব কম	একদমই না	সব সময়	মাঝেমাঝে	খুব কম	খুব কম	মাঝেমাঝে	খুব কম	একদমই না	মাঝেমাঝে	খুব কম	খুব কম	খুব কম	খুব কম	একদমই না	একদমই না	একদমই না	একদমই না	খুব কম
হ্যা	19	খ) নারী	গ) বিশ্ববিদ্যালয়	খ) অবিবাহিত	ক) একক	6	খ) ২০ থেকে ৫০ হাজার	খ) শহরে	খ) না	খ) না	ক) ভাল	ক) হ্যাঁ	খ) না	ক) হ্যাঁ	খ) না	ক) হ্যাঁ	একদমই না	একদমই না	একদমই না	একদমই না	একদমই না	একদমই না	খুব কম	খুব কম	খুব কম	মাঝেমাঝে	মাঝেমাঝে	মাঝেমাঝে	খুব কম	মাঝেমাঝে	খুব কম	খুব কম	একদমই না	একদমই না	একদমই না	খুব কম	মাঝেমাঝে
হ্যা	22	ক) পুরুষ	গ) বিশ্ববিদ্যালয়	খ) অবিবাহিত	ক) একক	5	গ) ৫০ হাজার এর বেশী	খ) শহরে	খ) না	খ) না	ক) ভাল	খ) না	খ) না	ক) হ্যাঁ	খ) না	ক) হ্যাঁ	সব সময়	খুব কম	মাঝেমাঝে	একদমই না	মাঝেমাঝে	মাঝেমাঝে	খুব কম	খুব কম	খুব কম	খুব কম	খুব কম	মাঝেমাঝে	মাঝেমাঝে	খুব কম	মাঝেমাঝে	খুব কম	খুব কম	একদমই না	একদমই না	খুব কম	একদমই না
হ্যা	36	ক) পুরুষ	খ)হাইস্কুল	ক) বিবাহিত	খ) যৌথ	7	ক) ২০ হাজার এর নিচে	খ) শহরে	খ) না	ক) হ্যাঁ	খ) খারাপ	ক) হ্যাঁ	ক) হ্যাঁ	ক) হ্যাঁ	ক) হ্যাঁ	ক) হ্যাঁ	মাঝেমাঝে	একদমই না	একদমই না	মাঝেমাঝে	একদমই না	একদমই না	একদমই না	একদমই না	একদমই না	একদমই না	মাঝেমাঝে	মাঝেমাঝে	একদমই না	একদমই না	খুব কম	মাঝেমাঝে	একদমই না	একদমই না	একদমই না	একদমই না	একদমই না
হ্যা	20	ক) পুরুষ	গ) বিশ্ববিদ্যালয়	খ) অবিবাহিত	ক) একক	6	খ) ২০ থেকে ৫০ হাজার	খ) শহরে	খ) না	খ) না	ক) ভাল	খ) না	খ) না	খ) না	খ) না	খ) না	খুব কম	একদমই না	খুব কম	খুব কম	খুব কম	খুব কম	একদমই না	খুব কম	একদমই না	একদমই না	খুব কম	মাঝেমাঝে	খুব কম	খুব কম	খুব কম	খুব কম	একদমই না	খুব কম	একদমই না	একদমই না	একদমই না
হ্যা	22	ক) পুরুষ	গ) বিশ্ববিদ্যালয়	খ) অবিবাহিত	ক) একক	8	খ) ২০ থেকে ৫০ হাজার	খ) শহরে	খ) না	ক) হ্যাঁ	ক) ভাল	ক) হ্যাঁ	খ) না	ক) হ্যাঁ	খ) না	ক) হ্যাঁ	খুব কম	একদমই না	একদমই না	একদমই না	একদমই না	খুব কম	একদমই না	খুব কম	মাঝেমাঝে	একদমই না	মাঝেমাঝে	খুব কম	মাঝেমাঝে	একদমই না	সব সময়	খুব কম	একদমই না	একদমই না	খুব কম	খুব কম	একদমই না
হ্যা	23	খ) নারী	গ) বিশ্ববিদ্যালয়	খ) অবিবাহিত	ক) একক	5	খ) ২০ থেকে ৫০ হাজার	খ) শহরে	খ) না	ক) হ্যাঁ	ক) ভাল	খ) না	খ) না	খ) না	খ) না	খ) না	মাঝেমাঝে	মাঝেমাঝে	মাঝেমাঝে	একদমই না	মাঝেমাঝে	একদমই না	একদমই না	মাঝেমাঝে	একদমই না	সব সময়	মাঝেমাঝে	মাঝেমাঝে	খুব কম	মাঝেমাঝে	মাঝেমাঝে	মাঝেমাঝে	একদমই না	একদমই না	একদমই না	একদমই না	একদমই না
হ্যা	22	ক) পুরুষ	গ) বিশ্ববিদ্যালয়	খ) অবিবাহিত	খ) যৌথ	7	ক) ২০ হাজার এর নিচে	খ) শহরে	খ) না	ক) হ্যাঁ	ক) ভাল	ক) হ্যাঁ	খ) না	খ) না	ক) হ্যাঁ	ক) হ্যাঁ	একদমই না	একদমই না	খুব কম	একদমই না	মাঝেমাঝে	খুব কম	একদমই না	একদমই না	খুব কম	একদমই না	খুব কম	একদমই না	মাঝেমাঝে	সব সময়	একদমই না	খুব কম	একদমই না	একদমই না	খুব কম	একদমই না	একদমই না
হ্যা	20	ক) পুরুষ	গ) বিশ্ববিদ্যালয়	খ) অবিবাহিত	ক) একক	4	গ) ৫০ হাজার এর বেশী	খ) শহরে	খ) না	খ) না	ক) ভাল	খ) না	খ) না	খ) না	খ) না	ক) হ্যাঁ	সব সময়	মাঝেমাঝে	খুব কম	একদমই না	খুব কম	খুব কম	খুব কম	একদমই না	মাঝেমাঝে	মাঝেমাঝে	সব সময়	মাঝেমাঝে	খুব কম	মাঝেমাঝে	মাঝেমাঝে	মাঝেমাঝে	খুব কম	খুব কম	খুব কম	খুব কম	মাঝেমাঝে
হ্যা
হ্যা	22	খ) নারী	গ) বিশ্ববিদ্যালয়	খ) অবিবাহিত	ক) একক	3	গ) ৫০ হাজার এর বেশী	খ) শহরে	খ) না	ক) হ্যাঁ	ক) ভাল	ক) হ্যাঁ	খ) না	খ) না	খ) না	ক) হ্যাঁ	মাঝেমাঝে	খুব কম	খুব কম	একদমই না	খুব কম	মাঝেমাঝে	একদমই না	মাঝেমাঝে	মাঝেমাঝে	মাঝেমাঝে	খুব কম	মাঝেমাঝে	মাঝেমাঝে	খুব কম	মাঝেমাঝে	খুব কম	খুব কম	মাঝেমাঝে	খুব কম	মাঝেমাঝে	মাঝেমাঝে
হ্যা	20	ক) পুরুষ	গ) বিশ্ববিদ্যালয়	খ) অবিবাহিত	ক) একক	4	খ) ২০ থেকে ৫০ হাজার	খ) শহরে	খ) না	ক) হ্যাঁ	খ) খারাপ	ক) হ্যাঁ	খ) না	খ) না	খ) না	ক) হ্যাঁ	মাঝেমাঝে	একদমই না	মাঝেমাঝে	একদমই না	খুব কম	একদমই না	একদমই না	মাঝেমাঝে	একদমই না	মাঝেমাঝে	মাঝেমাঝে	মাঝেমাঝে	মাঝেমাঝে	একদমই না	একদমই না	একদমই না			একদমই না
হ্যা	22	খ) নারী	গ) বিশ্ববিদ্যালয়	খ) অবিবাহিত	ক) একক	6	খ) ২০ থেকে ৫০ হাজার	খ) শহরে	খ) না	ক) হ্যাঁ	ক) ভাল	ক) হ্যাঁ	খ) না	খ) না	খ) না	ক) হ্যাঁ	মাঝেমাঝে	মাঝেমাঝে	সব সময়	খুব কম	খুব কম	মাঝেমাঝে	একদমই না	মাঝেমাঝে	সব সময়	মাঝেমাঝে	খুব কম	মাঝেমাঝে	একদমই না	একদমই না	মাঝেমাঝে	মাঝেমাঝে	মাঝেমাঝে	খুব কম	একদমই না	খুব কম	খুব কম
হ্যা	23	ক) পুরুষ	গ) বিশ্ববিদ্যালয়	ক) বিবাহিত	ক) একক	6	খ) ২০ থেকে ৫০ হাজার	ক) গ্রামে	খ) না	খ) না	ক) ভাল	খ) না	খ) না	খ) না	খ) না	খ) না	একদমই না	একদমই না	একদমই না	একদমই না	একদমই না	একদমই না	একদমই না	একদমই না	একদমই না	একদমই না	একদমই না	একদমই না	একদমই না	একদমই না	একদমই না	একদমই না	একদমই না	একদমই না	একদমই না	একদমই না	একদমই না
হ্যা	56	খ) নারী	গ) বিশ্ববিদ্যালয়	ক) বিবাহিত	ক) একক	4	খ) ২০ থেকে ৫০ হাজার	খ) শহরে	খ) না	ক) হ্যাঁ	ক) ভাল	খ) না	খ) না	খ) না	খ) না	ক) হ্যাঁ		একদমই না	খুব কম	একদমই না	একদমই না	মাঝেমাঝে	একদমই না	একদমই না	একদমই না	একদমই না	একদমই না	একদমই না	একদমই না	খুব কম	একদমই না	খুব কম	একদমই না	একদমই না	একদমই না	একদমই না	একদমই না
হ্যা	20	ক) পুরুষ	গ) বিশ্ববিদ্যালয়	খ) অবিবাহিত	ক) একক	4	খ) ২০ থেকে ৫০ হাজার	খ) শহরে	খ) না	ক) হ্যাঁ	ক) ভাল	ক) হ্যাঁ	খ) না	ক) হ্যাঁ	খ) না	ক) হ্যাঁ	মাঝেমাঝে	একদমই না	খুব কম	একদমই না	মাঝেমাঝে	খুব কম	খুব কম	মাঝেমাঝে	খুব কম	খুব কম	খুব কম	মাঝেমাঝে	মাঝেমাঝে	মাঝেমাঝে	খুব কম	খুব কম	খুব কম	মাঝেমাঝে	মাঝেমাঝে	খুব কম	মাঝেমাঝে
হ্যা	22	ক) পুরুষ	গ) বিশ্ববিদ্যালয়	খ) অবিবাহিত	ক) একক	5	খ) ২০ থেকে ৫০ হাজার	খ) শহরে	খ) না	ক) হ্যাঁ	ক) ভাল	ক) হ্যাঁ	খ) না	ক) হ্যাঁ	ক) হ্যাঁ	ক) হ্যাঁ	মাঝেমাঝে	খুব কম	খুব কম	মাঝেমাঝে	মাঝেমাঝে	মাঝেমাঝে	খুব কম	মাঝেমাঝে	খুব কম	সব সময়	সব সময়	সব সময়	সব সময়	সব সময়	সব সময়	সব সময়	মাঝেমাঝে	মাঝেমাঝে	মাঝেমাঝে	মাঝেমাঝে	সব সময়
হ্যা	23	ক) পুরুষ	গ) বিশ্ববিদ্যালয়	খ) অবিবাহিত	খ) যৌথ	7	ক) ২০ হাজার এর নিচে	খ) শহরে	খ) না	ক) হ্যাঁ	ক) ভাল	খ) না	খ) না	খ) না	ক) হ্যাঁ	খ) না	খুব কম	খুব কম	খুব কম	একদমই না	একদমই না	মাঝেমাঝে	খুব কম	খুব কম	খুব কম	খুব কম	খুব কম	খুব কম	খুব কম	খুব কম	খুব কম	খুব কম	খুব কম	খুব কম	খুব কম		খুব কম
হ্যা	20	খ) নারী	গ) বিশ্ববিদ্যালয়	খ) অবিবাহিত	ক) একক	4	গ) ৫০ হাজার এর বেশী	খ) শহরে	খ) না	ক) হ্যাঁ	ক) ভাল	খ) না	খ) না	খ) না	খ) না	খ) না	একদমই না	একদমই না	একদমই না	একদমই না	একদমই না	একদমই না	একদমই না	একদমই না	একদমই না	একদমই না	একদমই না	একদমই না	একদমই না	একদমই না	একদমই না	একদমই না	একদমই না	একদমই না	একদমই না	একদমই না	একদমই না
হ্যা	18	ক) পুরুষ	গ) বিশ্ববিদ্যালয়	খ) অবিবাহিত	ক) একক	4	গ) ৫০ হাজার এর বেশী	খ) শহরে	খ) না	ক) হ্যাঁ	ক) ভাল	খ) না	খ) না	খ) না	খ) না	খ) না	একদমই না	মাঝেমাঝে	মাঝেমাঝে	একদমই না	মাঝেমাঝে	মাঝেমাঝে	একদমই না	একদমই না	একদমই না	মাঝেমাঝে	মাঝেমাঝে	মাঝেমাঝে	মাঝেমাঝে	একদমই না	একদমই না	একদমই না	মাঝেমাঝে	একদমই না	একদমই না	একদমই না	মাঝেমাঝে
হ্যা	21	খ) নারী	গ) বিশ্ববিদ্যালয়	খ) অবিবাহিত	ক) একক	5	খ) ২০ থেকে ৫০ হাজার	খ) শহরে	খ) না	ক) হ্যাঁ	খ) খারাপ	খ) না	খ) না	খ) না	খ) না	খ) না	মাঝেমাঝে	সব সময়	সব সময়	মাঝেমাঝে	মাঝেমাঝে	সব সময়	সব সময়	সব সময়	সব সময়	সব সময়	সব সময়	সব সময়	সব সময়	মাঝেমাঝে	সব সময়	সব সময়	মাঝেমাঝে	মাঝেমাঝে	মাঝেমাঝে	সব সময়	মাঝেমাঝে
হ্যা	20	ক) পুরুষ	গ) বিশ্ববিদ্যালয়	খ) অবিবাহিত	ক) একক	3	ক) ২০ হাজার এর নিচে	খ) শহরে	খ) না	খ) না	ক) ভাল	ক) হ্যাঁ	খ) না	ক) হ্যাঁ	খ) না	ক) হ্যাঁ	একদমই না	একদমই না	একদমই না	একদমই না	একদমই না	একদমই না	একদমই না	একদমই না	একদমই না	মাঝেমাঝে	একদমই না	একদমই না	মাঝেমাঝে	একদমই না	একদমই না	একদমই না	একদমই না	একদমই না	একদমই না	একদমই না	মাঝেমাঝে
হ্যা	20	ক) পুরুষ	গ) বিশ্ববিদ্যালয়	খ) অবিবাহিত	খ) যৌথ	10	খ) ২০ থেকে ৫০ হাজার	খ) শহরে	খ) না	ক) হ্যাঁ	খ) খারাপ	ক) হ্যাঁ	খ) না	খ) না	ক) হ্যাঁ	ক) হ্যাঁ	একদমই না	একদমই না	খুব কম	একদমই না	মাঝেমাঝে	একদমই না	খুব কম	খুব কম	খুব কম	একদমই না	একদমই না	খুব কম	মাঝেমাঝে	সব সময়	একদমই না	খুব কম	খুব কম	খুব কম	খুব কম	মাঝেমাঝে	খুব কম
হ্যা	22	খ) নারী	গ) বিশ্ববিদ্যালয়	খ) অবিবাহিত	ক) একক	5	গ) ৫০ হাজার এর বেশী	খ) শহরে	খ) না	ক) হ্যাঁ	ক) ভাল	ক) হ্যাঁ	খ) না	খ) না	ক) হ্যাঁ	ক) হ্যাঁ	খুব কম	খুব কম	মাঝেমাঝে	একদমই না	খুব কম	মাঝেমাঝে	একদমই না	মাঝেমাঝে	মাঝেমাঝে	সব সময়	মাঝেমাঝে	মাঝেমাঝে	মাঝেমাঝে	মাঝেমাঝে	মাঝেমাঝে	মাঝেমাঝে	খুব কম	খুব কম	খুব কম	মাঝেমাঝে	মাঝেমাঝে
হ্যা	22	খ) নারী	গ) বিশ্ববিদ্যালয়	খ) অবিবাহিত	ক) একক	6	গ) ৫০ হাজার এর বেশী	খ) শহরে	খ) না	ক) হ্যাঁ	ক) ভাল	খ) না	খ) না	খ) না	খ) না	খ) না	মাঝেমাঝে	খুব কম	মাঝেমাঝে	একদমই না	সব সময়	মাঝেমাঝে	একদমই না	সব সময়	মাঝেমাঝে	মাঝেমাঝে	সব সময়	সব সময়	খুব কম	মাঝেমাঝে	মাঝেমাঝে	মাঝেমাঝে	একদমই না	সব সময়	খুব কম	খুব কম	মাঝেমাঝে
হ্যা		খ) নারী	গ) বিশ্ববিদ্যালয়	খ) অবিবাহিত	খ) যৌথ	9	খ) ২০ থেকে ৫০ হাজার	খ) শহরে	খ) না	ক) হ্যাঁ	ক) ভাল	খ) না	খ) না	খ) না	খ) না	খ) না	মাঝেমাঝে	সব সময়	মাঝেমাঝে	সব সময়	মাঝেমাঝে	সব সময়	মাঝেমাঝে	সব সময়	খুব কম	মাঝেমাঝে	সব সময়	সব সময়	সব সময়	খুব কম	সব সময়	মাঝেমাঝে	একদমই না	একদমই না	সব সময়	মাঝেমাঝে	একদমই না
হ্যা	21	ক) পুরুষ	গ) বিশ্ববিদ্যালয়	খ) অবিবাহিত	ক) একক	4	গ) ৫০ হাজার এর বেশী	খ) শহরে	খ) না	ক) হ্যাঁ	ক) ভাল	ক) হ্যাঁ	খ) না	খ) না	ক) হ্যাঁ	ক) হ্যাঁ			একদমই না	একদমই না
হ্যা	34	খ) নারী	গ) বিশ্ববিদ্যালয়	ক) বিবাহিত	খ) যৌথ	4	খ) ২০ থেকে ৫০ হাজার	খ) শহরে	খ) না	ক) হ্যাঁ	খ) খারাপ	খ) না	খ) না	খ) না	ক) হ্যাঁ	ক) হ্যাঁ	মাঝেমাঝে	সব সময়	সব সময়	মাঝেমাঝে	সব সময়	সব সময়	মাঝেমাঝে	মাঝেমাঝে	একদমই না	খুব কম	মাঝেমাঝে	সব সময়	সব সময়	মাঝেমাঝে	সব সময়	সব সময়	খুব কম	একদমই না	মাঝেমাঝে	মাঝেমাঝে	একদমই না
হ্যা	20	ক) পুরুষ	গ) বিশ্ববিদ্যালয়	খ) অবিবাহিত	ক) একক	3	খ) ২০ থেকে ৫০ হাজার	খ) শহরে	খ) না	খ) না	ক) ভাল	ক) হ্যাঁ	খ) না	খ) না	ক) হ্যাঁ	ক) হ্যাঁ	মাঝেমাঝে	মাঝেমাঝে	খুব কম	একদমই না	একদমই না	সব সময়	একদমই না	সব সময়	সব সময়	সব সময়	সব সময়	সব সময়	মাঝেমাঝে	মাঝেমাঝে	মাঝেমাঝে	মাঝেমাঝে	মাঝেমাঝে	সব সময়	একদমই না	খুব কম	সব সময়
হ্যা	18	খ) নারী	গ) বিশ্ববিদ্যালয়	খ) অবিবাহিত	ক) একক	5	খ) ২০ থেকে ৫০ হাজার	খ) শহরে	খ) না	ক) হ্যাঁ	ক) ভাল	ক) হ্যাঁ	খ) না	খ) না	খ) না	ক) হ্যাঁ	মাঝেমাঝে	খুব কম	খুব কম	একদমই না	মাঝেমাঝে	একদমই না	একদমই না	মাঝেমাঝে	মাঝেমাঝে	মাঝেমাঝে	মাঝেমাঝে	মাঝেমাঝে	মাঝেমাঝে	খুব কম	মাঝেমাঝে	মাঝেমাঝে	মাঝেমাঝে	মাঝেমাঝে	একদমই না	মাঝেমাঝে	মাঝেমাঝে
হ্যা	22	খ) নারী	গ) বিশ্ববিদ্যালয়	খ) অবিবাহিত	ক) একক	4	গ) ৫০ হাজার এর বেশী	খ) শহরে	খ) না	ক) হ্যাঁ	ক) ভাল	ক) হ্যাঁ	খ) না	খ) না	খ) না	ক) হ্যাঁ	মাঝেমাঝে	মাঝেমাঝে	একদমই না	একদমই না	মাঝেমাঝে	সব সময়	একদমই না	সব সময়	সব সময়	একদমই না	মাঝেমাঝে	খুব কম	একদমই না	মাঝেমাঝে	মাঝেমাঝে	খুব কম	খুব কম	মাঝেমাঝে	খুব কম	মাঝেমাঝে	খুব কম
হ্যা	21	খ) নারী	গ) বিশ্ববিদ্যালয়	খ) অবিবাহিত	ক) একক	4	খ) ২০ থেকে ৫০ হাজার	খ) শহরে	খ) না	ক) হ্যাঁ	ক) ভাল	ক) হ্যাঁ	খ) না	ক) হ্যাঁ	ক) হ্যাঁ	ক) হ্যাঁ	মাঝেমাঝে	সব সময়	মাঝেমাঝে	একদমই না	সব সময়	মাঝেমাঝে	একদমই না	মাঝেমাঝে	মাঝেমাঝে	সব সময়	মাঝেমাঝে	সব সময়	মাঝেমাঝে	খুব কম	খুব কম	মাঝেমাঝে	একদমই না	মাঝেমাঝে	একদমই না	খুব কম	মাঝেমাঝে
হ্যা	23	ক) পুরুষ	গ) বিশ্ববিদ্যালয়	খ) অবিবাহিত	ক) একক	5	খ) ২০ থেকে ৫০ হাজার	ক) গ্রামে	খ) না	খ) না	ক) ভাল	খ) না	খ) না	খ) না	খ) না	খ) না	একদমই না	মাঝেমাঝে	সব সময়	একদমই না	সব সময়	মাঝেমাঝে	একদমই না	মাঝেমাঝে	খুব কম	একদমই না	মাঝেমাঝে	সব সময়	সব সময়	সব সময়	সব সময়	সব সময়	মাঝেমাঝে	সব সময়	মাঝেমাঝে	খুব কম	সব সময়
হ্যা	20	খ) নারী	গ) বিশ্ববিদ্যালয়	খ) অবিবাহিত	ক) একক	5	খ) ২০ থেকে ৫০ হাজার	খ) শহরে	খ) না	ক) হ্যাঁ	ক) ভাল	ক) হ্যাঁ	খ) না	খ) না	খ) না	খ) না	মাঝেমাঝে	মাঝেমাঝে	মাঝেমাঝে	মাঝেমাঝে	মাঝেমাঝে	মাঝেমাঝে	মাঝেমাঝে	মাঝেমাঝে	মাঝেমাঝে	মাঝেমাঝে	মাঝেমাঝে	মাঝেমাঝে	মাঝেমাঝে	মাঝেমাঝে	মাঝেমাঝে	মাঝেমাঝে	মাঝেমাঝে	মাঝেমাঝে	মাঝেমাঝে	খুব কম	মাঝেমাঝে
হ্যা	18	ক) পুরুষ	খ)হাইস্কুল	খ) অবিবাহিত	ক) একক	4	খ) ২০ থেকে ৫০ হাজার	খ) শহরে	ক) হ্যাঁ	খ) না	ক) ভাল	খ) না	খ) না	খ) না	খ) না	খ) না	একদমই না	একদমই না	মাঝেমাঝে	একদমই না	মাঝেমাঝে	খুব কম	একদমই না	মাঝেমাঝে	একদমই না	একদমই না	একদমই না	একদমই না	একদমই না	সব সময়	একদমই না	খুব কম	খুব কম	খুব কম	একদমই না	একদমই না	একদমই না
হ্যা	25	খ) নারী	গ) বিশ্ববিদ্যালয়	খ) অবিবাহিত	খ) যৌথ	3	গ) ৫০ হাজার এর বেশী	খ) শহরে	খ) না	খ) না	ক) ভাল	ক) হ্যাঁ	খ) না	খ) না	খ) না	খ) না	খুব কম	খুব কম	মাঝেমাঝে	একদমই না	সব সময়	মাঝেমাঝে	একদমই না	মাঝেমাঝে	একদমই না	সব সময়	মাঝেমাঝে	সব সময়	মাঝেমাঝে	সব সময়	খুব কম	সব সময়	একদমই না	মাঝেমাঝে	একদমই না	একদমই না	মাঝেমাঝে
হ্যা	21	ক) পুরুষ	গ) বিশ্ববিদ্যালয়	খ) অবিবাহিত	ক) একক	4	খ) ২০ থেকে ৫০ হাজার	খ) শহরে	খ) না	ক) হ্যাঁ	ক) ভাল	খ) না	ক) হ্যাঁ	ক) হ্যাঁ	খ) না	ক) হ্যাঁ	একদমই না	একদমই না	একদমই না	একদমই না	খুব কম	খুব কম	একদমই না	একদমই না	একদমই না	একদমই না	একদমই না	খুব কম	খুব কম	খুব কম	খুব কম	মাঝেমাঝে	খুব কম	খুব কম	খুব কম	খুব কম	খুব কম
হ্যা	17.5	ক) পুরুষ	খ)হাইস্কুল	খ) অবিবাহিত	ক) একক	5	গ) ৫০ হাজার এর বেশী	খ) শহরে	খ) না		ক) ভাল	ক) হ্যাঁ	খ) না	ক) হ্যাঁ	খ) না	ক) হ্যাঁ	একদমই না	একদমই না	একদমই না	একদমই না	মাঝেমাঝে	খুব কম	একদমই না	মাঝেমাঝে	একদমই না	মাঝেমাঝে	মাঝেমাঝে	মাঝেমাঝে	সব সময়	মাঝেমাঝে	একদমই না	মাঝেমাঝে	একদমই না	মাঝেমাঝে	একদমই না	খুব কম	খুব কম
হ্যা	19	ক) পুরুষ	গ) বিশ্ববিদ্যালয়	খ) অবিবাহিত	ক) একক	3	ক) ২০ হাজার এর নিচে	ক) গ্রামে	খ) না	খ) না	ক) ভাল	ক) হ্যাঁ	খ) না	খ) না	খ) না	ক) হ্যাঁ	মাঝেমাঝে	একদমই না	একদমই না	একদমই না	একদমই না	মাঝেমাঝে	একদমই না	খুব কম	একদমই না	খুব কম	মাঝেমাঝে	মাঝেমাঝে	মাঝেমাঝে	একদমই না	খুব কম	খুব কম	খুব কম	একদমই না	একদমই না	মাঝেমাঝে	খুব কম
হ্যা	22	ক) পুরুষ	গ) বিশ্ববিদ্যালয়	খ) অবিবাহিত	ক) একক	4	খ) ২০ থেকে ৫০ হাজার	খ) শহরে	খ) না	ক) হ্যাঁ	ক) ভাল	ক) হ্যাঁ	খ) না	ক) হ্যাঁ	ক) হ্যাঁ	ক) হ্যাঁ	একদমই না	একদমই না	একদমই না	একদমই না	একদমই না	একদমই না	একদমই না	একদমই না	একদমই না	একদমই না	একদমই না	একদমই না	একদমই না	একদমই না	একদমই না	একদমই না	একদমই না	একদমই না	একদমই না	খুব কম	একদমই না
হ্যা	18	ক) পুরুষ	খ)হাইস্কুল	খ) অবিবাহিত	ক) একক	3		খ) শহরে	খ) না	ক) হ্যাঁ	ক) ভাল	খ) না	খ) না	খ) না	ক) হ্যাঁ	ক) হ্যাঁ	একদমই না	একদমই না	একদমই না	একদমই না	একদমই না	একদমই না	একদমই না	একদমই না	একদমই না	একদমই না	একদমই না	একদমই না	একদমই না	একদমই না	একদমই না	একদমই না	একদমই না	একদমই না	একদমই না	একদমই না	খুব কম
হ্যা	90	ক) পুরুষ	ক) প্রাইমারি	খ) অবিবাহিত	ক) একক	15	ক) ২০ হাজার এর নিচে	ক) গ্রামে	খ) না	ক) হ্যাঁ	খ) খারাপ	ক) হ্যাঁ	ক) হ্যাঁ	ক) হ্যাঁ	ক) হ্যাঁ	ক) হ্যাঁ	খুব কম	খুব কম	মাঝেমাঝে	খুব কম	খুব কম	মাঝেমাঝে	মাঝেমাঝে	খুব কম	খুব কম	মাঝেমাঝে	একদমই না	একদমই না	খুব কম	মাঝেমাঝে	মাঝেমাঝে	খুব কম	খুব কম	খুব কম	খুব কম	খুব কম	খুব কম
হ্যা	22	খ) নারী	গ) বিশ্ববিদ্যালয়	খ) অবিবাহিত	ক) একক	4	গ) ৫০ হাজার এর বেশী	খ) শহরে	খ) না	ক) হ্যাঁ	ক) ভাল	খ) না	খ) না	খ) না	খ) না	খ) না	মাঝেমাঝে	খুব কম	মাঝেমাঝে	একদমই না	খুব কম	মাঝেমাঝে	একদমই না	মাঝেমাঝে	খুব কম	খুব কম	সব সময়	খুব কম	খুব কম	খুব কম	খুব কম	খুব কম	খুব কম	মাঝেমাঝে	একদমই না	খুব কম	খুব কম
হ্যা	18	খ) নারী	গ) বিশ্ববিদ্যালয়	খ) অবিবাহিত	ক) একক	4	খ) ২০ থেকে ৫০ হাজার	খ) শহরে	খ) না	ক) হ্যাঁ	ক) ভাল	খ) না	খ) না	খ) না	খ) না	খ) না	মাঝেমাঝে	খুব কম	একদমই না	খুব কম	মাঝেমাঝে	সব সময়	একদমই না	সব সময়	খুব কম	একদমই না	সব সময়	মাঝেমাঝে	সব সময়	সব সময়	মাঝেমাঝে	মাঝেমাঝে	মাঝেমাঝে	একদমই না	একদমই না	মাঝেমাঝে	একদমই না
হ্যা	22	ক) পুরুষ	গ) বিশ্ববিদ্যালয়	খ) অবিবাহিত	ক) একক	5	খ) ২০ থেকে ৫০ হাজার	খ) শহরে	খ) না	ক) হ্যাঁ	ক) ভাল	ক) হ্যাঁ	খ) না	ক) হ্যাঁ	ক) হ্যাঁ	ক) হ্যাঁ	সব সময়	সব সময়	সব সময়	মাঝেমাঝে	সব সময়	সব সময়	খুব কম	সব সময়	সব সময়	সব সময়	সব সময়	সব সময়	সব সময়	সব সময়	সব সময়	সব সময়	মাঝেমাঝে	সব সময়	মাঝেমাঝে	মাঝেমাঝে	সব সময়
হ্যা	33	খ) নারী	গ) বিশ্ববিদ্যালয়	ক) বিবাহিত	ক) একক	4	গ) ৫০ হাজার এর বেশী	খ) শহরে	খ) না	ক) হ্যাঁ	ক) ভাল	ক) হ্যাঁ	খ) না	খ) না	খ) না	ক) হ্যাঁ	মাঝেমাঝে	মাঝেমাঝে	মাঝেমাঝে	একদমই না	খুব কম	মাঝেমাঝে	মাঝেমাঝে	মাঝেমাঝে	সব সময়	মাঝেমাঝে	মাঝেমাঝে	মাঝেমাঝে	মাঝেমাঝে	সব সময়	মাঝেমাঝে	সব সময়	একদমই না	সব সময়	মাঝেমাঝে	মাঝেমাঝে	সব সময়
হ্যা	36	ক) পুরুষ	গ) বিশ্ববিদ্যালয়	ক) বিবাহিত	ক) একক	4	গ) ৫০ হাজার এর বেশী	খ) শহরে	ক) হ্যাঁ	ক) হ্যাঁ	ক) ভাল	ক) হ্যাঁ	খ) না	খ) না	ক) হ্যাঁ	ক) হ্যাঁ	মাঝেমাঝে	মাঝেমাঝে	মাঝেমাঝে	মাঝেমাঝে	মাঝেমাঝে	মাঝেমাঝে	খুব কম	মাঝেমাঝে	মাঝেমাঝে	মাঝেমাঝে	সব সময়	সব সময়	সব সময়	মাঝেমাঝে	মাঝেমাঝে	সব সময়	মাঝেমাঝে	মাঝেমাঝে	সব সময়	মাঝেমাঝে	মাঝেমাঝে
হ্যা	19	ক) পুরুষ	গ) বিশ্ববিদ্যালয়	খ) অবিবাহিত	ক) একক	4	গ) ৫০ হাজার এর বেশী	খ) শহরে	ক) হ্যাঁ	ক) হ্যাঁ	খ) খারাপ	খ) না	খ) না	খ) না	খ) না	খ) না	সব সময়	মাঝেমাঝে	সব সময়	খুব কম	সব সময়	সব সময়	একদমই না	সব সময়	মাঝেমাঝে	সব সময়	সব সময়	সব সময়	সব সময়	সব সময়	খুব কম	সব সময়	সব সময়	সব সময়	মাঝেমাঝে	খুব কম	সব সময়
হ্যা	20	খ) নারী	গ) বিশ্ববিদ্যালয়	খ) অবিবাহিত	ক) একক	8	গ) ৫০ হাজার এর বেশী	ক) গ্রামে	খ) না	খ) না	ক) ভাল	ক) হ্যাঁ	খ) না	খ) না	খ) না	ক) হ্যাঁ	মাঝেমাঝে	মাঝেমাঝে	খুব কম	একদমই না	সব সময়	মাঝেমাঝে	একদমই না	মাঝেমাঝে	খুব কম	মাঝেমাঝে	সব সময়	সব সময়	মাঝেমাঝে	মাঝেমাঝে	খুব কম	মাঝেমাঝে	একদমই না	মাঝেমাঝে	মাঝেমাঝে	মাঝেমাঝে	মাঝেমাঝে
হ্যা	18	খ) নারী	গ) বিশ্ববিদ্যালয়	খ) অবিবাহিত	ক) একক	4	খ) ২০ থেকে ৫০ হাজার	খ) শহরে	খ) না	ক) হ্যাঁ	ক) ভাল	ক) হ্যাঁ	খ) না	খ) না	ক) হ্যাঁ	ক) হ্যাঁ	মাঝেমাঝে	একদমই না	একদমই না	একদমই না	একদমই না	একদমই না	একদমই না	একদমই না	একদমই না	একদমই না	একদমই না	একদমই না	একদমই না	একদমই না	একদমই না	একদমই না	একদমই না	একদমই না	একদমই না	একদমই না	একদমই না
হ্যা	25	ক) পুরুষ	গ) বিশ্ববিদ্যালয়	খ) অবিবাহিত	ক) একক	3	খ) ২০ থেকে ৫০ হাজার	ক) গ্রামে	খ) না	ক) হ্যাঁ	ক) ভাল	ক) হ্যাঁ	খ) না	খ) না	খ) না	ক) হ্যাঁ	খুব কম	একদমই না	খুব কম	একদমই না	মাঝেমাঝে	খুব কম	একদমই না	মাঝেমাঝে	একদমই না	খুব কম	খুব কম	খুব কম	খুব কম	খুব কম	খুব কম	খুব কম	একদমই না	একদমই না	একদমই না	একদমই না	একদমই না
হ্যা	22	খ) নারী	গ) বিশ্ববিদ্যালয়	খ) অবিবাহিত	ক) একক	5	গ) ৫০ হাজার এর বেশী	খ) শহরে	খ) না	খ) না	ক) ভাল	খ) না	খ) না	খ) না	খ) না	খ) না	মাঝেমাঝে	একদমই না	একদমই না	একদমই না	খুব কম	মাঝেমাঝে	একদমই না	সব সময়	একদমই না	একদমই না	খুব কম	খুব কম	খুব কম	মাঝেমাঝে	একদমই না	একদমই না	খুব কম	একদমই না	একদমই না	একদমই না	একদমই না
হ্যা	21	খ) নারী	খ)হাইস্কুল	খ) অবিবাহিত	ক) একক	4	খ) ২০ থেকে ৫০ হাজার	খ) শহরে	খ) না	ক) হ্যাঁ	ক) ভাল	ক) হ্যাঁ	খ) না	খ) না	খ) না	খ) না	মাঝেমাঝে	খুব কম	মাঝেমাঝে	একদমই না	মাঝেমাঝে	খুব কম	খুব কম	মাঝেমাঝে	খুব কম	মাঝেমাঝে	মাঝেমাঝে	মাঝেমাঝে	মাঝেমাঝে	মাঝেমাঝে	মাঝেমাঝে	মাঝেমাঝে	সব সময়	মাঝেমাঝে	খুব কম	খুব কম	সব সময়
হ্যা	20	খ) নারী	গ) বিশ্ববিদ্যালয়	খ) অবিবাহিত	ক) একক	6	খ) ২০ থেকে ৫০ হাজার	খ) শহরে	খ) না	ক) হ্যাঁ	ক) ভাল	ক) হ্যাঁ	খ) না	খ) না	খ) না	ক) হ্যাঁ	একদমই না	একদমই না	একদমই না	একদমই না	একদমই না	একদমই না	একদমই না	একদমই না	একদমই না	খুব কম	একদমই না	একদমই না	একদমই না	একদমই না	খুব কম	একদমই না	একদমই না	একদমই না	একদমই না	একদমই না	একদমই না
হ্যা	20	খ) নারী	গ) বিশ্ববিদ্যালয়	খ) অবিবাহিত	ক) একক	4	গ) ৫০ হাজার এর বেশী	খ) শহরে	খ) না	ক) হ্যাঁ	ক) ভাল	ক) হ্যাঁ	খ) না	খ) না	খ) না	খ) না	সব সময়	একদমই না	খুব কম	একদমই না	সব সময়	সব সময়	একদমই না	সব সময়	একদমই না	একদমই না	মাঝেমাঝে	সব সময়	সব সময়	সব সময়	সব সময়	সব সময়	একদমই না	মাঝেমাঝে	একদমই না	সব সময়	একদমই না
হ্যা	20	খ) নারী	গ) বিশ্ববিদ্যালয়	খ) অবিবাহিত	ক) একক	4	গ) ৫০ হাজার এর বেশী	খ) শহরে	ক) হ্যাঁ	ক) হ্যাঁ	ক) ভাল	খ) না	খ) না	ক) হ্যাঁ	খ) না	খ) না	সব সময়	একদমই না	মাঝেমাঝে	একদমই না	একদমই না	একদমই না	একদমই না	একদমই না	একদমই না	সব সময়	সব সময়	সব সময়	সব সময়	সব সময়	একদমই না	সব সময়	সব সময়	সব সময়	একদমই না	একদমই না	সব সময়
হ্যা		খ) নারী	গ) বিশ্ববিদ্যালয়	খ) অবিবাহিত	ক) একক			খ) শহরে	খ) না		খ) খারাপ
হ্যা	21	খ) নারী	গ) বিশ্ববিদ্যালয়	খ) অবিবাহিত	ক) একক	4	খ) ২০ থেকে ৫০ হাজার	খ) শহরে	খ) না	ক) হ্যাঁ	ক) ভাল	ক) হ্যাঁ	খ) না	ক) হ্যাঁ	ক) হ্যাঁ	ক) হ্যাঁ	সব সময়	একদমই না	একদমই না	মাঝেমাঝে	সব সময়	মাঝেমাঝে	একদমই না	একদমই না	একদমই না	মাঝেমাঝে	একদমই না	একদমই না	একদমই না	মাঝেমাঝে	একদমই না	একদমই না	মাঝেমাঝে	মাঝেমাঝে	একদমই না	একদমই না	মাঝেমাঝে
হ্যা	28	খ) নারী	গ) বিশ্ববিদ্যালয়	খ) অবিবাহিত	ক) একক	5	খ) ২০ থেকে ৫০ হাজার	খ) শহরে	ক) হ্যাঁ	ক) হ্যাঁ	ক) ভাল	ক) হ্যাঁ	খ) না	ক) হ্যাঁ	খ) না	ক) হ্যাঁ	মাঝেমাঝে	মাঝেমাঝে	মাঝেমাঝে	মাঝেমাঝে	একদমই না	মাঝেমাঝে	একদমই না	মাঝেমাঝে	খুব কম	একদমই না	মাঝেমাঝে	খুব কম	খুব কম	একদমই না	একদমই না	একদমই না	একদমই না	খুব কম	একদমই না	খুব কম	একদমই না
হ্যা	20	ক) পুরুষ	গ) বিশ্ববিদ্যালয়	খ) অবিবাহিত	খ) যৌথ	15	খ) ২০ থেকে ৫০ হাজার	খ) শহরে	খ) না	খ) না	ক) ভাল	ক) হ্যাঁ	খ) না	ক) হ্যাঁ	ক) হ্যাঁ	ক) হ্যাঁ	সব সময়	খুব কম	মাঝেমাঝে	একদমই না	সব সময়	সব সময়	একদমই না	মাঝেমাঝে	মাঝেমাঝে	সব সময়	সব সময়	মাঝেমাঝে	মাঝেমাঝে	মাঝেমাঝে	মাঝেমাঝে	মাঝেমাঝে	সব সময়	মাঝেমাঝে	একদমই না	মাঝেমাঝে	মাঝেমাঝে
হ্যা	22	খ) নারী	গ) বিশ্ববিদ্যালয়	খ) অবিবাহিত	ক) একক	5	গ) ৫০ হাজার এর বেশী	খ) শহরে	খ) না	খ) না	ক) ভাল	ক) হ্যাঁ	খ) না	ক) হ্যাঁ	খ) না	ক) হ্যাঁ	খুব কম	মাঝেমাঝে	একদমই না	একদমই না	একদমই না	মাঝেমাঝে	একদমই না	খুব কম	একদমই না	সব সময়	মাঝেমাঝে	একদমই না	খুব কম	খুব কম	খুব কম	একদমই না	একদমই না	একদমই না	একদমই না	খুব কম	মাঝেমাঝে
হ্যা		খ) নারী	গ) বিশ্ববিদ্যালয়	খ) অবিবাহিত	খ) যৌথ		খ) ২০ থেকে ৫০ হাজার	খ) শহরে	খ) না	ক) হ্যাঁ	ক) ভাল	ক) হ্যাঁ	খ) না	খ) না	খ) না	ক) হ্যাঁ	মাঝেমাঝে	একদমই না	মাঝেমাঝে	একদমই না	মাঝেমাঝে	মাঝেমাঝে	একদমই না	খুব কম	একদমই না	মাঝেমাঝে	মাঝেমাঝে	মাঝেমাঝে	মাঝেমাঝে	মাঝেমাঝে	মাঝেমাঝে	খুব কম	একদমই না	মাঝেমাঝে	একদমই না	মাঝেমাঝে	একদমই না
হ্যা	21	খ) নারী	গ) বিশ্ববিদ্যালয়	খ) অবিবাহিত	ক) একক	4	খ) ২০ থেকে ৫০ হাজার	খ) শহরে	খ) না	ক) হ্যাঁ	ক) ভাল	ক) হ্যাঁ	খ) না	খ) না	খ) না	ক) হ্যাঁ	মাঝেমাঝে	মাঝেমাঝে	একদমই না	একদমই না	একদমই না	মাঝেমাঝে	একদমই না	একদমই না	সব সময়	মাঝেমাঝে	খুব কম	মাঝেমাঝে	মাঝেমাঝে	মাঝেমাঝে	মাঝেমাঝে	মাঝেমাঝে	একদমই না	খুব কম	খুব কম	খুব কম	একদমই না
হ্যা	18	খ) নারী	খ)হাইস্কুল	খ) অবিবাহিত	ক) একক	4	গ) ৫০ হাজার এর বেশী	খ) শহরে	খ) না	ক) হ্যাঁ	ক) ভাল	খ) না	খ) না	খ) না	খ) না	ক) হ্যাঁ	মাঝেমাঝে	খুব কম	মাঝেমাঝে	একদমই না	সব সময়	মাঝেমাঝে	একদমই না	একদমই না	খুব কম	খুব কম	সব সময়	সব সময়	একদমই না	মাঝেমাঝে	খুব কম	মাঝেমাঝে	খুব কম	খুব কম	একদমই না	একদমই না	খুব কম
হ্যা	18	ক) পুরুষ	খ)হাইস্কুল	খ) অবিবাহিত	ক) একক	3	খ) ২০ থেকে ৫০ হাজার	খ) শহরে	খ) না	ক) হ্যাঁ	ক) ভাল	খ) না	খ) না	খ) না	ক) হ্যাঁ	ক) হ্যাঁ	একদমই না	একদমই না	একদমই না	একদমই না	একদমই না	একদমই না	একদমই না	খুব কম	একদমই না	একদমই না	একদমই না	একদমই না	খুব কম	একদমই না	একদমই না	একদমই না	একদমই না	একদমই না	একদমই না	একদমই না	একদমই না
হ্যা	18	খ) নারী	খ)হাইস্কুল	খ) অবিবাহিত	ক) একক	6	ক) ২০ হাজার এর নিচে	খ) শহরে	খ) না	খ) না	ক) ভাল	ক) হ্যাঁ	খ) না	খ) না	খ) না	ক) হ্যাঁ	সব সময়	একদমই না	খুব কম	একদমই না	সব সময়	সব সময়	একদমই না	মাঝেমাঝে	মাঝেমাঝে	মাঝেমাঝে	মাঝেমাঝে	মাঝেমাঝে	মাঝেমাঝে	মাঝেমাঝে	মাঝেমাঝে	মাঝেমাঝে	মাঝেমাঝে	মাঝেমাঝে	মাঝেমাঝে	মাঝেমাঝে	মাঝেমাঝে
হ্যা	20	ক) পুরুষ	গ) বিশ্ববিদ্যালয়	খ) অবিবাহিত	ক) একক	6	গ) ৫০ হাজার এর বেশী	খ) শহরে	খ) না	ক) হ্যাঁ	ক) ভাল	ক) হ্যাঁ	খ) না	ক) হ্যাঁ	খ) না	ক) হ্যাঁ	মাঝেমাঝে	খুব কম	মাঝেমাঝে	একদমই না	খুব কম	মাঝেমাঝে	একদমই না	মাঝেমাঝে	মাঝেমাঝে	মাঝেমাঝে	সব সময়	মাঝেমাঝে	মাঝেমাঝে	সব সময়	মাঝেমাঝে	খুব কম	সব সময়	মাঝেমাঝে	একদমই না	একদমই না	সব সময়
হ্যা
হ্যা	26	ক) পুরুষ	গ) বিশ্ববিদ্যালয়	খ) অবিবাহিত	ক) একক	4	গ) ৫০ হাজার এর বেশী	খ) শহরে		ক) হ্যাঁ	ক) ভাল	খ) না	খ) না	খ) না	খ) না	খ) না	একদমই না	একদমই না	খুব কম	খুব কম	খুব কম	একদমই না	একদমই না	একদমই না	একদমই না	মাঝেমাঝে	খুব কম	খুব কম	খুব কম	একদমই না	খুব কম	খুব কম	একদমই না	একদমই না	একদমই না	একদমই না	একদমই না
হ্যা	16	ক) পুরুষ	খ)হাইস্কুল	খ) অবিবাহিত	ক) একক	3	ক) ২০ হাজার এর নিচে	খ) শহরে	খ) না	ক) হ্যাঁ	ক) ভাল	খ) না	খ) না	খ) না	খ) না	খ) না	মাঝেমাঝে	একদমই না	একদমই না	একদমই না	সব সময়	মাঝেমাঝে	একদমই না	খুব কম	মাঝেমাঝে	একদমই না	খুব কম	সব সময়	সব সময়	সব সময়	খুব কম	খুব কম	খুব কম	মাঝেমাঝে	একদমই না	একদমই না	একদমই না
হ্যা	35	ক) পুরুষ	গ) বিশ্ববিদ্যালয়	ক) বিবাহিত	খ) যৌথ	12	গ) ৫০ হাজার এর বেশী	খ) শহরে	ক) হ্যাঁ	ক) হ্যাঁ	ক) ভাল	ক) হ্যাঁ	খ) না	খ) না	ক) হ্যাঁ	ক) হ্যাঁ	মাঝেমাঝে	মাঝেমাঝে	খুব কম	একদমই না	মাঝেমাঝে	একদমই না	একদমই না	খুব কম	খুব কম	মাঝেমাঝে	খুব কম	মাঝেমাঝে	খুব কম	খুব কম	মাঝেমাঝে	খুব কম	খুব কম	মাঝেমাঝে	একদমই না	খুব কম	একদমই না
হ্যা	20	ক) পুরুষ	গ) বিশ্ববিদ্যালয়	খ) অবিবাহিত	ক) একক	8	গ) ৫০ হাজার এর বেশী	খ) শহরে	খ) না	ক) হ্যাঁ	ক) ভাল	ক) হ্যাঁ	ক) হ্যাঁ	ক) হ্যাঁ	খ) না	ক) হ্যাঁ	মাঝেমাঝে	খুব কম	খুব কম	একদমই না	মাঝেমাঝে	খুব কম	একদমই না	একদমই না	খুব কম	একদমই না	মাঝেমাঝে	মাঝেমাঝে	খুব কম	মাঝেমাঝে	মাঝেমাঝে	খুব কম	খুব কম	একদমই না	একদমই না	খুব কম	একদমই না
হ্যা	20	ক) পুরুষ	গ) বিশ্ববিদ্যালয়	খ) অবিবাহিত	ক) একক	8	গ) ৫০ হাজার এর বেশী	খ) শহরে	খ) না	ক) হ্যাঁ	ক) ভাল	ক) হ্যাঁ	ক) হ্যাঁ	ক) হ্যাঁ	খ) না	ক) হ্যাঁ	মাঝেমাঝে	খুব কম	খুব কম	একদমই না	মাঝেমাঝে	খুব কম	একদমই না	একদমই না	খুব কম	একদমই না	মাঝেমাঝে	মাঝেমাঝে	খুব কম	মাঝেমাঝে	মাঝেমাঝে	খুব কম	খুব কম	একদমই না	একদমই না	খুব কম	একদমই না
হ্যা	18	ক) পুরুষ	খ)হাইস্কুল	খ) অবিবাহিত	ক) একক	4	খ) ২০ থেকে ৫০ হাজার	খ) শহরে	খ) না	ক) হ্যাঁ	ক) ভাল	খ) না	খ) না	খ) না	খ) না	ক) হ্যাঁ	একদমই না	একদমই না	খুব কম	একদমই না	একদমই না	একদমই না	একদমই না	একদমই না	খুব কম	মাঝেমাঝে	খুব কম	খুব কম	খুব কম	একদমই না	একদমই না	একদমই না	একদমই না	একদমই না	একদমই না	একদমই না	একদমই না
হ্যা	23	খ) নারী	গ) বিশ্ববিদ্যালয়	খ) অবিবাহিত	ক) একক	6	গ) ৫০ হাজার এর বেশী	খ) শহরে	খ) না	ক) হ্যাঁ	খ) খারাপ	খ) না	খ) না	খ) না	খ) না	খ) না	খুব কম	খুব কম	খুব কম	খুব কম	মাঝেমাঝে	খুব কম	খুব কম	খুব কম	খুব কম	খুব কম	মাঝেমাঝে	মাঝেমাঝে	মাঝেমাঝে	মাঝেমাঝে	মাঝেমাঝে	মাঝেমাঝে	মাঝেমাঝে	মাঝেমাঝে	মাঝেমাঝে	মাঝেমাঝে	মাঝেমাঝে
হ্যা	21	ক) পুরুষ	গ) বিশ্ববিদ্যালয়	খ) অবিবাহিত	ক) একক	4	ক) ২০ হাজার এর নিচে	ক) গ্রামে	খ) না	ক) হ্যাঁ	ক) ভাল	ক) হ্যাঁ	খ) না	ক) হ্যাঁ	ক) হ্যাঁ	ক) হ্যাঁ	একদমই না	একদমই না	খুব কম	একদমই না	খুব কম	খুব কম	একদমই না	খুব কম	খুব কম	একদমই না	একদমই না	একদমই না	একদমই না	খুব কম	একদমই না	একদমই না	একদমই না	খুব কম	একদমই না	একদমই না	একদমই না
হ্যা	22	খ) নারী	গ) বিশ্ববিদ্যালয়	ক) বিবাহিত	খ) যৌথ	5	গ) ৫০ হাজার এর বেশী	খ) শহরে	খ) না	ক) হ্যাঁ	ক) ভাল	খ) না	খ) না	খ) না	ক) হ্যাঁ	ক) হ্যাঁ	একদমই না	একদমই না	একদমই না	একদমই না	মাঝেমাঝে	একদমই না	একদমই না	একদমই না	একদমই না	মাঝেমাঝে	সব সময়	সব সময়	মাঝেমাঝে	মাঝেমাঝে	একদমই না	সব সময়	সব সময়	সব সময়	সব সময়	একদমই না	সব সময়
হ্যা	36	ক) পুরুষ	গ) বিশ্ববিদ্যালয়	ক) বিবাহিত	খ) যৌথ	4	গ) ৫০ হাজার এর বেশী	খ) শহরে	খ) না	ক) হ্যাঁ	ক) ভাল	খ) না	খ) না	ক) হ্যাঁ	ক) হ্যাঁ	ক) হ্যাঁ	একদমই না	একদমই না	একদমই না	একদমই না	একদমই না	একদমই না	একদমই না	খুব কম	একদমই না	একদমই না	একদমই না	খুব কম	একদমই না	একদমই না	একদমই না	একদমই না	একদমই না	একদমই না	একদমই না	একদমই না	একদমই না
হ্যা	21	ক) পুরুষ	গ) বিশ্ববিদ্যালয়	খ) অবিবাহিত	ক) একক	3	ক) ২০ হাজার এর নিচে	ক) গ্রামে	খ) না	ক) হ্যাঁ	ক) ভাল	ক) হ্যাঁ	খ) না	ক) হ্যাঁ	খ) না	ক) হ্যাঁ	একদমই না	খুব কম	একদমই না	একদমই না	একদমই না	একদমই না	খুব কম	একদমই না	একদমই না	খুব কম	খুব কম	খুব কম	খুব কম	খুব কম	খুব কম	খুব কম	খুব কম	খুব কম	খুব কম	খুব কম	খুব কম
হ্যা	20	খ) নারী	গ) বিশ্ববিদ্যালয়	খ) অবিবাহিত	ক) একক	4	গ) ৫০ হাজার এর বেশী	খ) শহরে	খ) না	ক) হ্যাঁ	ক) ভাল	ক) হ্যাঁ	খ) না	ক) হ্যাঁ	খ) না	ক) হ্যাঁ	মাঝেমাঝে	খুব কম	একদমই না	একদমই না	মাঝেমাঝে	মাঝেমাঝে	একদমই না	মাঝেমাঝে	মাঝেমাঝে	একদমই না	মাঝেমাঝে	একদমই না	একদমই না	একদমই না	মাঝেমাঝে	মাঝেমাঝে	মাঝেমাঝে	একদমই না	একদমই না	একদমই না	একদমই না
হ্যা	19	খ) নারী	গ) বিশ্ববিদ্যালয়	খ) অবিবাহিত	ক) একক	4	গ) ৫০ হাজার এর বেশী	খ) শহরে	খ) না	ক) হ্যাঁ	ক) ভাল	খ) না	খ) না	খ) না	খ) না	ক) হ্যাঁ	মাঝেমাঝে	খুব কম	মাঝেমাঝে	একদমই না	খুব কম	একদমই না	একদমই না	খুব কম	একদমই না	একদমই না	খুব কম	খুব কম	খুব কম	মাঝেমাঝে	খুব কম	মাঝেমাঝে	খুব কম	খুব কম	একদমই না	খুব কম	খুব কম
হ্যা	20	খ) নারী	গ) বিশ্ববিদ্যালয়	খ) অবিবাহিত	ক) একক	4	খ) ২০ থেকে ৫০ হাজার	খ) শহরে	খ) না	ক) হ্যাঁ	ক) ভাল	ক) হ্যাঁ	খ) না	ক) হ্যাঁ	ক) হ্যাঁ	ক) হ্যাঁ	মাঝেমাঝে	খুব কম	মাঝেমাঝে	খুব কম	মাঝেমাঝে	মাঝেমাঝে	খুব কম	মাঝেমাঝে	মাঝেমাঝে	সব সময়	মাঝেমাঝে	মাঝেমাঝে	খুব কম	খুব কম	মাঝেমাঝে	মাঝেমাঝে	খুব কম	খুব কম	খুব কম	মাঝেমাঝে	মাঝেমাঝে
হ্যা	18	খ) নারী	গ) বিশ্ববিদ্যালয়	খ) অবিবাহিত	খ) যৌথ	8	খ) ২০ থেকে ৫০ হাজার	খ) শহরে	খ) না	ক) হ্যাঁ	ক) ভাল	ক) হ্যাঁ	খ) না	খ) না	ক) হ্যাঁ	ক) হ্যাঁ	মাঝেমাঝে	মাঝেমাঝে	মাঝেমাঝে	একদমই না	মাঝেমাঝে	মাঝেমাঝে	খুব কম	মাঝেমাঝে	মাঝেমাঝে	সব সময়	সব সময়	মাঝেমাঝে	সব সময়	সব সময়	সব সময়	মাঝেমাঝে	মাঝেমাঝে	সব সময়	সব সময়	সব সময়	সব সময়
হ্যা	19	খ) নারী	গ) বিশ্ববিদ্যালয়	খ) অবিবাহিত	ক) একক	6	খ) ২০ থেকে ৫০ হাজার	ক) গ্রামে	খ) না	ক) হ্যাঁ	ক) ভাল	ক) হ্যাঁ	খ) না	খ) না	খ) না	ক) হ্যাঁ	মাঝেমাঝে	খুব কম	মাঝেমাঝে	একদমই না	সব সময়	খুব কম	মাঝেমাঝে	মাঝেমাঝে	একদমই না	খুব কম	সব সময়	সব সময়	সব সময়	মাঝেমাঝে	খুব কম	সব সময়	খুব কম	খুব কম	মাঝেমাঝে	মাঝেমাঝে	খুব কম
হ্যা	22	খ) নারী	গ) বিশ্ববিদ্যালয়	খ) অবিবাহিত	ক) একক	4	গ) ৫০ হাজার এর বেশী	খ) শহরে	খ) না	ক) হ্যাঁ	ক) ভাল	ক) হ্যাঁ	খ) না	খ) না	ক) হ্যাঁ	ক) হ্যাঁ	খুব কম	খুব কম	মাঝেমাঝে	একদমই না	মাঝেমাঝে	একদমই না	একদমই না	একদমই না	একদমই না	একদমই না	একদমই না	মাঝেমাঝে	একদমই না	সব সময়	খুব কম	খুব কম	মাঝেমাঝে	একদমই না	একদমই না	একদমই না	একদমই না
হ্যা	22	ক) পুরুষ	গ) বিশ্ববিদ্যালয়	খ) অবিবাহিত	ক) একক	5	খ) ২০ থেকে ৫০ হাজার	খ) শহরে	খ) না	ক) হ্যাঁ	ক) ভাল	ক) হ্যাঁ	খ) না	খ) না	খ) না	ক) হ্যাঁ	একদমই না	একদমই না	একদমই না	একদমই না	খুব কম	একদমই না	একদমই না	একদমই না	একদমই না	মাঝেমাঝে	খুব কম	মাঝেমাঝে	মাঝেমাঝে	একদমই না	খুব কম	খুব কম	একদমই না	একদমই না	একদমই না	একদমই না	মাঝেমাঝে
হ্যা	44	খ) নারী	গ) বিশ্ববিদ্যালয়	ক) বিবাহিত	ক) একক	3	গ) ৫০ হাজার এর বেশী	খ) শহরে	খ) না	ক) হ্যাঁ	ক) ভাল	ক) হ্যাঁ	খ) না	খ) না	খ) না	ক) হ্যাঁ	মাঝেমাঝে	মাঝেমাঝে	সব সময়	মাঝেমাঝে	একদমই না	সব সময়	খুব কম	সব সময়	সব সময়	সব সময়	সব সময়	সব সময়	সব সময়	সব সময়	সব সময়	সব সময়	একদমই না	একদমই না	মাঝেমাঝে	সব সময়	সব সময়
হ্যা	19	ক) পুরুষ	গ) বিশ্ববিদ্যালয়	খ) অবিবাহিত	ক) একক	4	ক) ২০ হাজার এর নিচে	ক) গ্রামে	খ) না	ক) হ্যাঁ	ক) ভাল	ক) হ্যাঁ	খ) না	খ) না	ক) হ্যাঁ	ক) হ্যাঁ	খুব কম	একদমই না	মাঝেমাঝে	একদমই না	খুব কম
হ্যা	19	ক) পুরুষ	গ) বিশ্ববিদ্যালয়	খ) অবিবাহিত	ক) একক	3	গ) ৫০ হাজার এর বেশী	খ) শহরে	খ) না	খ) না	ক) ভাল	খ) না	খ) না	খ) না	খ) না	ক) হ্যাঁ	খুব কম	একদমই না	খুব কম	খুব কম	খুব কম	মাঝেমাঝে	একদমই না	মাঝেমাঝে	খুব কম	একদমই না	মাঝেমাঝে	খুব কম	খুব কম	মাঝেমাঝে	একদমই না	একদমই না	একদমই না	খুব কম	খুব কম	খুব কম	একদমই না
হ্যা	21	খ) নারী	গ) বিশ্ববিদ্যালয়	খ) অবিবাহিত	ক) একক	4	ক) ২০ হাজার এর নিচে	খ) শহরে	খ) না	ক) হ্যাঁ	ক) ভাল	ক) হ্যাঁ	খ) না	ক) হ্যাঁ	খ) না	ক) হ্যাঁ	মাঝেমাঝে	সব সময়	সব সময়	মাঝেমাঝে	সব সময়	সব সময়	একদমই না	সব সময়	সব সময়	সব সময়	সব সময়	সব সময়	সব সময়	সব সময়	সব সময়	সব সময়	সব সময়	সব সময়	একদমই না	সব সময়	সব সময়
হ্যা	22	ক) পুরুষ	গ) বিশ্ববিদ্যালয়	খ) অবিবাহিত	ক) একক	3	ক) ২০ হাজার এর নিচে	খ) শহরে	খ) না	খ) না	ক) ভাল	ক) হ্যাঁ	খ) না	খ) না	খ) না	খ) না	মাঝেমাঝে	একদমই না	খুব কম	একদমই না	মাঝেমাঝে	খুব কম	একদমই না	মাঝেমাঝে	মাঝেমাঝে	খুব কম	মাঝেমাঝে	মাঝেমাঝে	মাঝেমাঝে	মাঝেমাঝে	মাঝেমাঝে	মাঝেমাঝে	মাঝেমাঝে	মাঝেমাঝে	মাঝেমাঝে	মাঝেমাঝে	খুব কম
হ্যা	20	খ) নারী	গ) বিশ্ববিদ্যালয়	খ) অবিবাহিত	ক) একক	5	খ) ২০ থেকে ৫০ হাজার	খ) শহরে	খ) না	ক) হ্যাঁ	ক) ভাল	খ) না	খ) না	খ) না	খ) না	খ) না	খুব কম	একদমই না	একদমই না	একদমই না	মাঝেমাঝে	মাঝেমাঝে	খুব কম	একদমই না	খুব কম	মাঝেমাঝে	মাঝেমাঝে	মাঝেমাঝে	সব সময়	মাঝেমাঝে	মাঝেমাঝে	সব সময়	একদমই না	মাঝেমাঝে	একদমই না	খুব কম	সব সময়
হ্যা	18	খ) নারী	খ)হাইস্কুল	খ) অবিবাহিত	ক) একক	6	গ) ৫০ হাজার এর বেশী	খ) শহরে	খ) না	ক) হ্যাঁ	খ) খারাপ	ক) হ্যাঁ	খ) না	খ) না	খ) না	খ) না	মাঝেমাঝে	একদমই না	একদমই না	একদমই না	একদমই না	একদমই না	একদমই না	একদমই না	একদমই না	একদমই না	একদমই না	একদমই না	একদমই না	একদমই না	একদমই না	একদমই না	একদমই না	একদমই না	একদমই না	একদমই না	একদমই না
হ্যা	17	ক) পুরুষ		খ) অবিবাহিত	খ) যৌথ	5	খ) ২০ থেকে ৫০ হাজার	ক) গ্রামে	খ) না	খ) না	ক) ভাল	ক) হ্যাঁ	খ) না	খ) না	ক) হ্যাঁ	ক) হ্যাঁ	মাঝেমাঝে	খুব কম	খুব কম	একদমই না	মাঝেমাঝে	সব সময়	একদমই না	মাঝেমাঝে	একদমই না	একদমই না	সব সময়	একদমই না	একদমই না	মাঝেমাঝে	মাঝেমাঝে	একদমই না	খুব কম	খুব কম	একদমই না	একদমই না	একদমই না
হ্যা	20	ক) পুরুষ	গ) বিশ্ববিদ্যালয়	খ) অবিবাহিত	ক) একক	4	খ) ২০ থেকে ৫০ হাজার	ক) গ্রামে	খ) না	খ) না	ক) ভাল	ক) হ্যাঁ	খ) না	খ) না	খ) না	ক) হ্যাঁ	খুব কম	একদমই না	খুব কম	একদমই না	মাঝেমাঝে	সব সময়	একদমই না	মাঝেমাঝে	মাঝেমাঝে	খুব কম	মাঝেমাঝে	সব সময়	মাঝেমাঝে	মাঝেমাঝে	খুব কম	খুব কম	একদমই না	একদমই না	একদমই না	খুব কম	একদমই না
হ্যা	20	ক) পুরুষ	গ) বিশ্ববিদ্যালয়	খ) অবিবাহিত	ক) একক	4	খ) ২০ থেকে ৫০ হাজার	খ) শহরে	খ) না	ক) হ্যাঁ	ক) ভাল	খ) না	খ) না	ক) হ্যাঁ	ক) হ্যাঁ	ক) হ্যাঁ	মাঝেমাঝে	একদমই না	খুব কম	একদমই না	একদমই না	একদমই না	একদমই না	খুব কম	একদমই না	একদমই না	খুব কম	মাঝেমাঝে	মাঝেমাঝে	মাঝেমাঝে	একদমই না	একদমই না	মাঝেমাঝে	খুব কম	একদমই না	একদমই না	একদমই না
হ্যা	18	ক) পুরুষ	গ) বিশ্ববিদ্যালয়	খ) অবিবাহিত	ক) একক	4	খ) ২০ থেকে ৫০ হাজার	ক) গ্রামে	খ) না	ক) হ্যাঁ	ক) ভাল	খ) না	খ) না	খ) না	খ) না	খ) না	খুব কম	একদমই না	একদমই না	একদমই না	খুব কম	মাঝেমাঝে	একদমই না	একদমই না	একদমই না	একদমই না	একদমই না	মাঝেমাঝে	খুব কম	মাঝেমাঝে	একদমই না	খুব কম	একদমই না	একদমই না	একদমই না	একদমই না	একদমই না
হ্যা	18	খ) নারী	খ)হাইস্কুল	খ) অবিবাহিত	ক) একক	5	গ) ৫০ হাজার এর বেশী	খ) শহরে	খ) না	ক) হ্যাঁ	ক) ভাল	ক) হ্যাঁ	খ) না	খ) না	ক) হ্যাঁ	ক) হ্যাঁ	মাঝেমাঝে	একদমই না	একদমই না	একদমই না	একদমই না	একদমই না	একদমই না	মাঝেমাঝে	একদমই না	একদমই না	একদমই না	খুব কম	মাঝেমাঝে	খুব কম	খুব কম	খুব কম	একদমই না	একদমই না	একদমই না	একদমই না	একদমই না
হ্যা	20	খ) নারী	গ) বিশ্ববিদ্যালয়	খ) অবিবাহিত	ক) একক	4	গ) ৫০ হাজার এর বেশী	খ) শহরে	খ) না	খ) না	ক) ভাল	খ) না	খ) না	খ) না	খ) না	খ) না	মাঝেমাঝে	একদমই না	একদমই না	একদমই না	একদমই না	একদমই না	একদমই না	একদমই না	একদমই না	একদমই না	একদমই না	একদমই না	একদমই না	একদমই না	একদমই না	একদমই না	একদমই না	একদমই না	একদমই না	একদমই না	একদমই না
হ্যা	19	খ) নারী	গ) বিশ্ববিদ্যালয়	খ) অবিবাহিত	ক) একক	4	গ) ৫০ হাজার এর বেশী	খ) শহরে	খ) না	খ) না	ক) ভাল	খ) না	খ) না	খ) না	খ) না	ক) হ্যাঁ	মাঝেমাঝে	একদমই না	খুব কম	একদমই না	সব সময়	খুব কম	খুব কম	একদমই না	খুব কম	মাঝেমাঝে	মাঝেমাঝে	একদমই না	মাঝেমাঝে	খুব কম	খুব কম	মাঝেমাঝে	খুব কম	মাঝেমাঝে	একদমই না	খুব কম	মাঝেমাঝে
হ্যা	32	ক) পুরুষ	গ) বিশ্ববিদ্যালয়	ক) বিবাহিত	ক) একক	4	খ) ২০ থেকে ৫০ হাজার	খ) শহরে	খ) না	ক) হ্যাঁ	ক) ভাল	ক) হ্যাঁ	খ) না	ক) হ্যাঁ	খ) না	ক) হ্যাঁ	মাঝেমাঝে	মাঝেমাঝে	খুব কম	মাঝেমাঝে	খুব কম	মাঝেমাঝে	একদমই না	একদমই না	খুব কম	মাঝেমাঝে	মাঝেমাঝে	মাঝেমাঝে	একদমই না	সব সময়	মাঝেমাঝে	খুব কম	একদমই না	খুব কম	মাঝেমাঝে	মাঝেমাঝে	মাঝেমাঝে
হ্যা	22	ক) পুরুষ	গ) বিশ্ববিদ্যালয়	খ) অবিবাহিত	ক) একক	5	খ) ২০ থেকে ৫০ হাজার	খ) শহরে	খ) না	ক) হ্যাঁ	ক) ভাল	ক) হ্যাঁ	খ) না	ক) হ্যাঁ	ক) হ্যাঁ	ক) হ্যাঁ	মাঝেমাঝে	খুব কম	খুব কম	একদমই না	মাঝেমাঝে	খুব কম	একদমই না	একদমই না	একদমই না	সব সময়	একদমই না	মাঝেমাঝে	একদমই না	খুব কম	মাঝেমাঝে	মাঝেমাঝে	একদমই না	একদমই না	একদমই না	একদমই না	একদমই না
হ্যা
হ্যা	19	খ) নারী	গ) বিশ্ববিদ্যালয়	খ) অবিবাহিত	ক) একক	6	খ) ২০ থেকে ৫০ হাজার	ক) গ্রামে	খ) না	ক) হ্যাঁ	ক) ভাল	ক) হ্যাঁ	খ) না	খ) না	খ) না	ক) হ্যাঁ	মাঝেমাঝে	একদমই না	মাঝেমাঝে	মাঝেমাঝে	খুব কম	একদমই না	মাঝেমাঝে	খুব কম	একদমই না	একদমই না	মাঝেমাঝে	মাঝেমাঝে	মাঝেমাঝে	খুব কম	খুব কম	মাঝেমাঝে	একদমই না	খুব কম	মাঝেমাঝে	খুব কম	একদমই না
হ্যা	20	ক) পুরুষ	গ) বিশ্ববিদ্যালয়	খ) অবিবাহিত	ক) একক	3	খ) ২০ থেকে ৫০ হাজার	খ) শহরে	খ) না	ক) হ্যাঁ	ক) ভাল	খ) না	খ) না	খ) না	খ) না	খ) না	মাঝেমাঝে	খুব কম	মাঝেমাঝে	খুব কম	খুব কম	মাঝেমাঝে	মাঝেমাঝে	মাঝেমাঝে	সব সময়	মাঝেমাঝে	মাঝেমাঝে	মাঝেমাঝে	মাঝেমাঝে	সব সময়	সব সময়	মাঝেমাঝে	মাঝেমাঝে	একদমই না	সব সময়	সব সময়	মাঝেমাঝে
হ্যা	23	খ) নারী	গ) বিশ্ববিদ্যালয়	খ) অবিবাহিত	ক) একক	5	খ) ২০ থেকে ৫০ হাজার	খ) শহরে		ক) হ্যাঁ	ক) ভাল	ক) হ্যাঁ	খ) না				একদমই না	একদমই না	একদমই না	একদমই না	একদমই না	একদমই না	একদমই না	একদমই না	একদমই না	একদমই না	একদমই না	একদমই না	একদমই না	একদমই না	একদমই না	একদমই না			একদমই না	একদমই না
হ্যা	17	খ) নারী	খ)হাইস্কুল	খ) অবিবাহিত	খ) যৌথ	5	গ) ৫০ হাজার এর বেশী	খ) শহরে	খ) না	ক) হ্যাঁ	ক) ভাল	ক) হ্যাঁ	খ) না	খ) না	খ) না	খ) না	খুব কম	একদমই না	একদমই না	একদমই না	একদমই না	একদমই না	একদমই না	একদমই না	খুব কম	খুব কম	সব সময়	মাঝেমাঝে	খুব কম	খুব কম	একদমই না	সব সময়	মাঝেমাঝে	খুব কম	একদমই না	একদমই না	মাঝেমাঝে
হ্যা	21	ক) পুরুষ	গ) বিশ্ববিদ্যালয়	খ) অবিবাহিত	ক) একক	4	গ) ৫০ হাজার এর বেশী	খ) শহরে	খ) না	ক) হ্যাঁ	ক) ভাল	ক) হ্যাঁ	খ) না	খ) না	খ) না	ক) হ্যাঁ	মাঝেমাঝে	একদমই না	একদমই না	একদমই না	সব সময়	খুব কম	একদমই না	মাঝেমাঝে	খুব কম
হ্যা	20	ক) পুরুষ	গ) বিশ্ববিদ্যালয়	খ) অবিবাহিত	ক) একক	3	খ) ২০ থেকে ৫০ হাজার	খ) শহরে	খ) না	ক) হ্যাঁ	ক) ভাল	ক) হ্যাঁ	খ) না	খ) না	খ) না	ক) হ্যাঁ	মাঝেমাঝে	খুব কম	মাঝেমাঝে	একদমই না	মাঝেমাঝে	মাঝেমাঝে	একদমই না	মাঝেমাঝে	মাঝেমাঝে	একদমই না	খুব কম	মাঝেমাঝে	মাঝেমাঝে	মাঝেমাঝে	মাঝেমাঝে	মাঝেমাঝে	একদমই না	খুব কম	একদমই না	মাঝেমাঝে	খুব কম
হ্যা	28	ক) পুরুষ	গ) বিশ্ববিদ্যালয়	খ) অবিবাহিত	খ) যৌথ	20	খ) ২০ থেকে ৫০ হাজার	খ) শহরে	খ) না	ক) হ্যাঁ	ক) ভাল	ক) হ্যাঁ	খ) না	ক) হ্যাঁ	ক) হ্যাঁ	ক) হ্যাঁ	মাঝেমাঝে	খুব কম	খুব কম	একদমই না	মাঝেমাঝে	মাঝেমাঝে	একদমই না	মাঝেমাঝে	মাঝেমাঝে	খুব কম	খুব কম	মাঝেমাঝে	খুব কম	মাঝেমাঝে	খুব কম	মাঝেমাঝে	একদমই না	একদমই না	একদমই না	একদমই না	একদমই না
হ্যা	20	খ) নারী	গ) বিশ্ববিদ্যালয়	খ) অবিবাহিত	ক) একক	4	গ) ৫০ হাজার এর বেশী	খ) শহরে	খ) না	ক) হ্যাঁ	খ) খারাপ	ক) হ্যাঁ	খ) না	ক) হ্যাঁ	খ) না	ক) হ্যাঁ	সব সময়	মাঝেমাঝে	মাঝেমাঝে	মাঝেমাঝে	মাঝেমাঝে	খুব কম	মাঝেমাঝে	খুব কম	সব সময়	খুব কম	মাঝেমাঝে	মাঝেমাঝে	সব সময়	মাঝেমাঝে	সব সময়	মাঝেমাঝে	মাঝেমাঝে	সব সময়	মাঝেমাঝে	মাঝেমাঝে	মাঝেমাঝে
হ্যা	18	ক) পুরুষ	গ) বিশ্ববিদ্যালয়	খ) অবিবাহিত	ক) একক	5	ক) ২০ হাজার এর নিচে	খ) শহরে	খ) না	ক) হ্যাঁ	ক) ভাল	ক) হ্যাঁ	খ) না	ক) হ্যাঁ	ক) হ্যাঁ	ক) হ্যাঁ	খুব কম	একদমই না	একদমই না	একদমই না	খুব কম	মাঝেমাঝে	একদমই না	মাঝেমাঝে	খুব কম	মাঝেমাঝে	একদমই না	মাঝেমাঝে	মাঝেমাঝে	একদমই না	মাঝেমাঝে	খুব কম	একদমই না	একদমই না	একদমই না	খুব কম	একদমই না
হ্যা	21	ক) পুরুষ	গ) বিশ্ববিদ্যালয়	খ) অবিবাহিত	খ) যৌথ	09	ক) ২০ হাজার এর নিচে	ক) গ্রামে	খ) না	ক) হ্যাঁ	ক) ভাল	ক) হ্যাঁ	খ) না	ক) হ্যাঁ	খ) না	ক) হ্যাঁ	একদমই না	একদমই না	খুব কম	একদমই না	সব সময়	মাঝেমাঝে	খুব কম	একদমই না	মাঝেমাঝে	খুব কম	খুব কম	মাঝেমাঝে	সব সময়	সব সময়	খুব কম	সব সময়	মাঝেমাঝে	মাঝেমাঝে	একদমই না	খুব কম	খুব কম
না	21	ক) পুরুষ	গ) বিশ্ববিদ্যালয়	খ) অবিবাহিত	ক) একক	5	গ) ৫০ হাজার এর বেশী	খ) শহরে	খ) না	ক) হ্যাঁ	ক) ভাল	ক) হ্যাঁ	খ) না	খ) না	খ) না	ক) হ্যাঁ	একদমই না	একদমই না	একদমই না	একদমই না	মাঝেমাঝে	একদমই না	একদমই না	একদমই না	একদমই না	সব সময়	একদমই না	সব সময়	সব সময়	একদমই না	একদমই না	একদমই না	সব সময়	একদমই না	একদমই না	একদমই না	সব সময়
হ্যা	18	ক) পুরুষ	খ)হাইস্কুল	খ) অবিবাহিত	ক) একক	3	ক) ২০ হাজার এর নিচে	খ) শহরে	খ) না	ক) হ্যাঁ	ক) ভাল	ক) হ্যাঁ	খ) না	খ) না	খ) না	ক) হ্যাঁ	একদমই না	একদমই না	একদমই না	একদমই না	খুব কম	খুব কম	একদমই না	খুব কম	একদমই না	একদমই না	একদমই না	একদমই না	একদমই না	একদমই না	একদমই না	একদমই না	একদমই না	একদমই না	একদমই না	একদমই না	একদমই না
হ্যা	18	খ) নারী	গ) বিশ্ববিদ্যালয়	খ) অবিবাহিত	ক) একক	4	গ) ৫০ হাজার এর বেশী	খ) শহরে	খ) না	ক) হ্যাঁ	ক) ভাল	খ) না	খ) না	খ) না	খ) না	খ) না	একদমই না	মাঝেমাঝে	খুব কম	একদমই না	খুব কম	মাঝেমাঝে	একদমই না	খুব কম	মাঝেমাঝে	খুব কম	খুব কম	সব সময়	মাঝেমাঝে	মাঝেমাঝে	মাঝেমাঝে	সব সময়	একদমই না	মাঝেমাঝে	একদমই না	খুব কম	খুব কম
হ্যা	20	খ) নারী	গ) বিশ্ববিদ্যালয়	খ) অবিবাহিত	ক) একক	5	গ) ৫০ হাজার এর বেশী	খ) শহরে	খ) না	ক) হ্যাঁ	ক) ভাল	খ) না	খ) না	খ) না	খ) না	খ) না	সব সময়	খুব কম	সব সময়	একদমই না	সব সময়	মাঝেমাঝে	একদমই না	মাঝেমাঝে	মাঝেমাঝে	খুব কম	মাঝেমাঝে	খুব কম	মাঝেমাঝে	মাঝেমাঝে	মাঝেমাঝে	মাঝেমাঝে	খুব কম	খুব কম	খুব কম	মাঝেমাঝে	মাঝেমাঝে
হ্যা	19	খ) নারী	গ) বিশ্ববিদ্যালয়	খ) অবিবাহিত	ক) একক	5	খ) ২০ থেকে ৫০ হাজার	খ) শহরে	খ) না	ক) হ্যাঁ	ক) ভাল	খ) না	খ) না	খ) না	খ) না	খ) না	খুব কম	একদমই না	খুব কম	একদমই না	একদমই না	খুব কম	একদমই না	একদমই না	খুব কম	একদমই না	একদমই না	মাঝেমাঝে	একদমই না	একদমই না	একদমই না	একদমই না	একদমই না	একদমই না	একদমই না	খুব কম	একদমই না
হ্যা	23	খ) নারী	গ) বিশ্ববিদ্যালয়	খ) অবিবাহিত	ক) একক	4	গ) ৫০ হাজার এর বেশী	খ) শহরে	খ) না	খ) না	ক) ভাল	ক) হ্যাঁ	খ) না	খ) না	খ) না	ক) হ্যাঁ	খুব কম	একদমই না	খুব কম	একদমই না	খুব কম	একদমই না	একদমই না	একদমই না	একদমই না	খুব কম	একদমই না	একদমই না	একদমই না	একদমই না	একদমই না	একদমই না	একদমই না	একদমই না	একদমই না	একদমই না	খুব কম
হ্যা	16	ক) পুরুষ	খ)হাইস্কুল	খ) অবিবাহিত	ক) একক	5	গ) ৫০ হাজার এর বেশী	খ) শহরে	খ) না	ক) হ্যাঁ	ক) ভাল	খ) না	খ) না		খ) না	খ) না	মাঝেমাঝে	খুব কম	মাঝেমাঝে	একদমই না	সব সময়	সব সময়	খুব কম	সব সময়	সব সময়	মাঝেমাঝে	মাঝেমাঝে	সব সময়	মাঝেমাঝে	সব সময়	সব সময়	মাঝেমাঝে	মাঝেমাঝে	সব সময়	মাঝেমাঝে	মাঝেমাঝে	মাঝেমাঝে
হ্যা	20	খ) নারী	গ) বিশ্ববিদ্যালয়	খ) অবিবাহিত	ক) একক	5	খ) ২০ থেকে ৫০ হাজার	খ) শহরে	খ) না	ক) হ্যাঁ	ক) ভাল	ক) হ্যাঁ	খ) না	খ) না	ক) হ্যাঁ	ক) হ্যাঁ	মাঝেমাঝে	একদমই না	খুব কম	একদমই না	একদমই না	খুব কম	একদমই না	খুব কম	মাঝেমাঝে	একদমই না	মাঝেমাঝে	খুব কম	মাঝেমাঝে	মাঝেমাঝে	খুব কম	খুব কম	মাঝেমাঝে	সব সময়	একদমই না	খুব কম	একদমই না
হ্যা	22	খ) নারী	গ) বিশ্ববিদ্যালয়	খ) অবিবাহিত	ক) একক	5	খ) ২০ থেকে ৫০ হাজার	খ) শহরে	ক) হ্যাঁ	ক) হ্যাঁ	ক) ভাল	খ) না	খ) না	খ) না	খ) না	খ) না	একদমই না	একদমই না	একদমই না	একদমই না	একদমই না	একদমই না	একদমই না	একদমই না	একদমই না	একদমই না	একদমই না	একদমই না	একদমই না	একদমই না	একদমই না	একদমই না	একদমই না	একদমই না	একদমই না	একদমই না	একদমই না
হ্যা	21	খ) নারী	গ) বিশ্ববিদ্যালয়	খ) অবিবাহিত	ক) একক	4	গ) ৫০ হাজার এর বেশী	খ) শহরে	খ) না	ক) হ্যাঁ	ক) ভাল	খ) না	খ) না	খ) না	খ) না	ক) হ্যাঁ	একদমই না	একদমই না	একদমই না	একদমই না	একদমই না	একদমই না	একদমই না	একদমই না	একদমই না	খুব কম	মাঝেমাঝে	মাঝেমাঝে	মাঝেমাঝে	খুব কম	একদমই না	মাঝেমাঝে	একদমই না	সব সময়	একদমই না	একদমই না	মাঝেমাঝে
হ্যা	21	খ) নারী	গ) বিশ্ববিদ্যালয়	খ) অবিবাহিত	ক) একক	5	খ) ২০ থেকে ৫০ হাজার	খ) শহরে	খ) না	ক) হ্যাঁ	খ) খারাপ	ক) হ্যাঁ	খ) না	খ) না	খ) না	খ) না	খুব কম	খুব কম	মাঝেমাঝে	খুব কম	সব সময়	মাঝেমাঝে	একদমই না	সব সময়	সব সময়	মাঝেমাঝে	সব সময়	মাঝেমাঝে	মাঝেমাঝে	মাঝেমাঝে	মাঝেমাঝে	মাঝেমাঝে	মাঝেমাঝে	মাঝেমাঝে	খুব কম	মাঝেমাঝে	মাঝেমাঝে
হ্যা	27	খ) নারী	গ) বিশ্ববিদ্যালয়	খ) অবিবাহিত	ক) একক	4	গ) ৫০ হাজার এর বেশী	খ) শহরে	খ) না	খ) না	ক) ভাল	ক) হ্যাঁ	খ) না	খ) না	খ) না	ক) হ্যাঁ	একদমই না	একদমই না	একদমই না	একদমই না	একদমই না	একদমই না	একদমই না	একদমই না	একদমই না	সব সময়	একদমই না	একদমই না	একদমই না	একদমই না	মাঝেমাঝে	একদমই না	একদমই না	একদমই না	একদমই না	একদমই না	সব সময়
হ্যা	23	ক) পুরুষ	গ) বিশ্ববিদ্যালয়	খ) অবিবাহিত	ক) একক	4	খ) ২০ থেকে ৫০ হাজার	খ) শহরে	খ) না	ক) হ্যাঁ	ক) ভাল	খ) না	খ) না	খ) না	খ) না	খ) না	মাঝেমাঝে	মাঝেমাঝে	মাঝেমাঝে	মাঝেমাঝে	খুব কম	একদমই না	একদমই না	খুব কম	একদমই না	মাঝেমাঝে	মাঝেমাঝে	খুব কম	খুব কম	একদমই না	খুব কম	খুব কম	খুব কম	খুব কম	একদমই না	একদমই না	একদমই না
হ্যা	24	ক) পুরুষ	গ) বিশ্ববিদ্যালয়	খ) অবিবাহিত	ক) একক	4	ক) ২০ হাজার এর নিচে	খ) শহরে	খ) না	ক) হ্যাঁ	ক) ভাল	খ) না	খ) না	খ) না	খ) না	ক) হ্যাঁ	মাঝেমাঝে	একদমই না	মাঝেমাঝে	একদমই না	মাঝেমাঝে	খুব কম	খুব কম	মাঝেমাঝে	মাঝেমাঝে	খুব কম	মাঝেমাঝে	মাঝেমাঝে	মাঝেমাঝে	মাঝেমাঝে	খুব কম	মাঝেমাঝে	একদমই না	খুব কম	একদমই না	খুব কম	মাঝেমাঝে
হ্যা	20	ক) পুরুষ	গ) বিশ্ববিদ্যালয়	খ) অবিবাহিত	ক) একক	4	খ) ২০ থেকে ৫০ হাজার	খ) শহরে	খ) না	ক) হ্যাঁ	ক) ভাল	খ) না	খ) না	খ) না	খ) না	খ) না	মাঝেমাঝে	একদমই না	একদমই না	একদমই না	সব সময়	একদমই না	একদমই না	একদমই না	একদমই না	একদমই না	একদমই না	একদমই না	সব সময়	একদমই না	একদমই না	একদমই না	একদমই না	একদমই না	একদমই না	একদমই না	একদমই না
হ্যা	19	খ) নারী	গ) বিশ্ববিদ্যালয়	খ) অবিবাহিত	ক) একক	4	গ) ৫০ হাজার এর বেশী	খ) শহরে	খ) না	ক) হ্যাঁ	ক) ভাল	ক) হ্যাঁ	খ) না	খ) না	খ) না	ক) হ্যাঁ	মাঝেমাঝে	খুব কম	সব সময়	মাঝেমাঝে	সব সময়	সব সময়	মাঝেমাঝে	মাঝেমাঝে	মাঝেমাঝে	সব সময়	মাঝেমাঝে	সব সময়	মাঝেমাঝে	মাঝেমাঝে	মাঝেমাঝে	সব সময়	মাঝেমাঝে	সব সময়	সব সময়	খুব কম	সব সময়
হ্যা	20	ক) পুরুষ	গ) বিশ্ববিদ্যালয়	খ) অবিবাহিত	ক) একক	4	গ) ৫০ হাজার এর বেশী	খ) শহরে	খ) না	ক) হ্যাঁ	খ) খারাপ	খ) না	খ) না	খ) না	খ) না	খ) না	একদমই না	একদমই না	মাঝেমাঝে	একদমই না	খুব কম	একদমই না	একদমই না	খুব কম	একদমই না	একদমই না	একদমই না	একদমই না	খুব কম	খুব কম	একদমই না	একদমই না	খুব কম	খুব কম	একদমই না	একদমই না	একদমই না
হ্যা	15	ক) পুরুষ	খ)হাইস্কুল	খ) অবিবাহিত	ক) একক	4	ক) ২০ হাজার এর নিচে	খ) শহরে	খ) না	ক) হ্যাঁ	ক) ভাল	ক) হ্যাঁ	ক) হ্যাঁ	ক) হ্যাঁ	খ) না	ক) হ্যাঁ	খুব কম	মাঝেমাঝে	সব সময়	মাঝেমাঝে	খুব কম	সব সময়	মাঝেমাঝে	সব সময়	সব সময়	খুব কম	সব সময়	সব সময়	সব সময়	সব সময়	মাঝেমাঝে	মাঝেমাঝে	খুব কম	মাঝেমাঝে	খুব কম	মাঝেমাঝে	মাঝেমাঝে
হ্যা	22	খ) নারী	গ) বিশ্ববিদ্যালয়	খ) অবিবাহিত	ক) একক	6	গ) ৫০ হাজার এর বেশী	খ) শহরে	খ) না	খ) না	ক) ভাল	ক) হ্যাঁ	খ) না	খ) না	খ) না	ক) হ্যাঁ	সব সময়	খুব কম	খুব কম	মাঝেমাঝে	মাঝেমাঝে	সব সময়	মাঝেমাঝে	সব সময়	খুব কম	একদমই না	সব সময়	মাঝেমাঝে	মাঝেমাঝে	মাঝেমাঝে	সব সময়	মাঝেমাঝে	একদমই না	মাঝেমাঝে	মাঝেমাঝে	সব সময়	মাঝেমাঝে
হ্যা	21	খ) নারী	গ) বিশ্ববিদ্যালয়	খ) অবিবাহিত	ক) একক	4	খ) ২০ থেকে ৫০ হাজার	খ) শহরে	খ) না	ক) হ্যাঁ	ক) ভাল	ক) হ্যাঁ	খ) না	খ) না	খ) না	ক) হ্যাঁ	মাঝেমাঝে	খুব কম	মাঝেমাঝে	একদমই না	একদমই না	সব সময়	একদমই না	সব সময়	সব সময়	সব সময়	সব সময়	সব সময়	মাঝেমাঝে	সব সময়	খুব কম	মাঝেমাঝে	সব সময়	সব সময়	মাঝেমাঝে	সব সময়	সব সময়
হ্যা	36	ক) পুরুষ	গ) বিশ্ববিদ্যালয়	ক) বিবাহিত	ক) একক	2	গ) ৫০ হাজার এর বেশী	খ) শহরে	খ) না	ক) হ্যাঁ	ক) ভাল	খ) না	খ) না	ক) হ্যাঁ	ক) হ্যাঁ	ক) হ্যাঁ	মাঝেমাঝে	খুব কম	মাঝেমাঝে	একদমই না	একদমই না	মাঝেমাঝে	একদমই না	একদমই না	মাঝেমাঝে	খুব কম	একদমই না	একদমই না	একদমই না	মাঝেমাঝে	মাঝেমাঝে	একদমই না	একদমই না	একদমই না	একদমই না	একদমই না	খুব কম
হ্যা	27	ক) পুরুষ	গ) বিশ্ববিদ্যালয়	ক) বিবাহিত	ক) একক	2	খ) ২০ থেকে ৫০ হাজার	খ) শহরে	খ) না	ক) হ্যাঁ	ক) ভাল	ক) হ্যাঁ	খ) না	ক) হ্যাঁ	ক) হ্যাঁ	ক) হ্যাঁ	মাঝেমাঝে	একদমই না	মাঝেমাঝে	একদমই না	একদমই না	মাঝেমাঝে	একদমই না	মাঝেমাঝে	একদমই না	মাঝেমাঝে	মাঝেমাঝে	মাঝেমাঝে	একদমই না	একদমই না	মাঝেমাঝে	মাঝেমাঝে	একদমই না	একদমই না	একদমই না	একদমই না	একদমই না
হ্যা	21	খ) নারী	গ) বিশ্ববিদ্যালয়	খ) অবিবাহিত	ক) একক	5	গ) ৫০ হাজার এর বেশী	খ) শহরে	খ) না	ক) হ্যাঁ	ক) ভাল	খ) না	খ) না	খ) না	খ) না	খ) না	মাঝেমাঝে	খুব কম	মাঝেমাঝে	খুব কম	সব সময়	সব সময়	একদমই না	সব সময়	সব সময়	মাঝেমাঝে	সব সময়	সব সময়	সব সময়	মাঝেমাঝে	মাঝেমাঝে	সব সময়	মাঝেমাঝে	সব সময়	একদমই না	মাঝেমাঝে	মাঝেমাঝে
হ্যা	21	খ) নারী	গ) বিশ্ববিদ্যালয়	খ) অবিবাহিত	ক) একক	4	ক) ২০ হাজার এর নিচে	ক) গ্রামে	খ) না	ক) হ্যাঁ	ক) ভাল	ক) হ্যাঁ	খ) না		ক) হ্যাঁ	ক) হ্যাঁ	খুব কম	খুব কম	মাঝেমাঝে	একদমই না	খুব কম	খুব কম	একদমই না	মাঝেমাঝে	মাঝেমাঝে	মাঝেমাঝে	মাঝেমাঝে	মাঝেমাঝে	মাঝেমাঝে	খুব কম	মাঝেমাঝে	খুব কম	খুব কম	মাঝেমাঝে	একদমই না	খুব কম	খুব কম
হ্যা	18	ক) পুরুষ	খ)হাইস্কুল	খ) অবিবাহিত	ক) একক	5	খ) ২০ থেকে ৫০ হাজার	খ) শহরে	খ) না	ক) হ্যাঁ	ক) ভাল	ক) হ্যাঁ	খ) না	খ) না	খ) না	ক) হ্যাঁ	খুব কম	একদমই না		একদমই না		খুব কম	একদমই না	একদমই না	খুব কম	একদমই না	একদমই না	খুব কম	একদমই না	একদমই না	একদমই না	একদমই না	একদমই না	একদমই না	একদমই না	একদমই না	একদমই না
হ্যা	19	খ) নারী	গ) বিশ্ববিদ্যালয়	খ) অবিবাহিত	ক) একক	6	ক) ২০ হাজার এর নিচে	খ) শহরে	খ) না	ক) হ্যাঁ	ক) ভাল	ক) হ্যাঁ	খ) না	ক) হ্যাঁ	ক) হ্যাঁ	ক) হ্যাঁ	খুব কম	একদমই না	একদমই না	একদমই না	একদমই না	খুব কম	একদমই না	একদমই না	একদমই না	একদমই না	একদমই না	খুব কম	একদমই না	একদমই না	একদমই না	একদমই না	একদমই না	একদমই না	একদমই না	একদমই না	খুব কম
হ্যা	20	ক) পুরুষ	খ)হাইস্কুল	খ) অবিবাহিত	ক) একক	4	ক) ২০ হাজার এর নিচে	খ) শহরে	খ) না	ক) হ্যাঁ	ক) ভাল	ক) হ্যাঁ	ক) হ্যাঁ	ক) হ্যাঁ	ক) হ্যাঁ	ক) হ্যাঁ	মাঝেমাঝে	মাঝেমাঝে	খুব কম	একদমই না	সব সময়	সব সময়	একদমই না	সব সময়	মাঝেমাঝে	একদমই না	সব সময়	সব সময়	সব সময়	সব সময়	সব সময়	সব সময়	সব সময়	সব সময়	খুব কম	সব সময়	সব সময়
হ্যা	21	খ) নারী	গ) বিশ্ববিদ্যালয়	খ) অবিবাহিত	খ) যৌথ	12	খ) ২০ থেকে ৫০ হাজার	খ) শহরে	খ) না	ক) হ্যাঁ	ক) ভাল	ক) হ্যাঁ	খ) না	ক) হ্যাঁ	ক) হ্যাঁ	ক) হ্যাঁ	মাঝেমাঝে	খুব কম	মাঝেমাঝে	একদমই না	মাঝেমাঝে	মাঝেমাঝে	একদমই না	খুব কম	মাঝেমাঝে	মাঝেমাঝে	মাঝেমাঝে	মাঝেমাঝে	মাঝেমাঝে	মাঝেমাঝে	মাঝেমাঝে	মাঝেমাঝে	একদমই না	খুব কম	খুব কম	মাঝেমাঝে	মাঝেমাঝে
হ্যা	17	খ) নারী	খ)হাইস্কুল	খ) অবিবাহিত	ক) একক	4	গ) ৫০ হাজার এর বেশী	খ) শহরে	খ) না	ক) হ্যাঁ	ক) ভাল	ক) হ্যাঁ	খ) না	খ) না	খ) না	ক) হ্যাঁ	মাঝেমাঝে	একদমই না	মাঝেমাঝে	একদমই না	একদমই না	মাঝেমাঝে	একদমই না	মাঝেমাঝে	একদমই না	একদমই না	মাঝেমাঝে	মাঝেমাঝে	মাঝেমাঝে	মাঝেমাঝে	একদমই না	মাঝেমাঝে	একদমই না	একদমই না	একদমই না	একদমই না	একদমই না
হ্যা	32	ক) পুরুষ	গ) বিশ্ববিদ্যালয়	ক) বিবাহিত	খ) যৌথ	8	গ) ৫০ হাজার এর বেশী	খ) শহরে	খ) না	ক) হ্যাঁ	ক) ভাল	খ) না	খ) না	ক) হ্যাঁ	খ) না	খ) না	খুব কম	একদমই না	একদমই না	একদমই না	খুব কম	মাঝেমাঝে	একদমই না	মাঝেমাঝে	মাঝেমাঝে	খুব কম	মাঝেমাঝে	মাঝেমাঝে	মাঝেমাঝে	মাঝেমাঝে	মাঝেমাঝে	মাঝেমাঝে	একদমই না	একদমই না	মাঝেমাঝে	একদমই না	একদমই না
হ্যা	22	খ) নারী	গ) বিশ্ববিদ্যালয়	খ) অবিবাহিত	ক) একক	4	গ) ৫০ হাজার এর বেশী	খ) শহরে	খ) না	খ) না	ক) ভাল	খ) না	খ) না	খ) না	খ) না	ক) হ্যাঁ	মাঝেমাঝে	একদমই না	মাঝেমাঝে	একদমই না	মাঝেমাঝে	সব সময়	খুব কম	সব সময়	মাঝেমাঝে	একদমই না	সব সময়	মাঝেমাঝে	খুব কম	একদমই না	খুব কম	খুব কম	একদমই না	একদমই না	একদমই না	মাঝেমাঝে	একদমই না
হ্যা	20	ক) পুরুষ	গ) বিশ্ববিদ্যালয়	খ) অবিবাহিত	ক) একক	4	খ) ২০ থেকে ৫০ হাজার	খ) শহরে	খ) না	ক) হ্যাঁ	ক) ভাল	ক) হ্যাঁ	খ) না	ক) হ্যাঁ	ক) হ্যাঁ	ক) হ্যাঁ	খুব কম	মাঝেমাঝে	একদমই না	মাঝেমাঝে	খুব কম	খুব কম	সব সময়	সব সময়	একদমই না	একদমই না	খুব কম	খুব কম	মাঝেমাঝে	একদমই না	সব সময়	খুব কম	মাঝেমাঝে	মাঝেমাঝে	একদমই না	একদমই না	একদমই না
হ্যা	20	ক) পুরুষ	গ) বিশ্ববিদ্যালয়	খ) অবিবাহিত	ক) একক	4	গ) ৫০ হাজার এর বেশী	খ) শহরে	খ) না	ক) হ্যাঁ	ক) ভাল	ক) হ্যাঁ	খ) না	খ) না	খ) না	ক) হ্যাঁ	খুব কম	একদমই না	একদমই না	একদমই না	একদমই না	একদমই না	একদমই না	একদমই না	খুব কম	একদমই না	খুব কম	খুব কম	একদমই না	খুব কম	খুব কম	খুব কম	খুব কম	একদমই না	মাঝেমাঝে	মাঝেমাঝে	একদমই না
হ্যা	24	খ) নারী	গ) বিশ্ববিদ্যালয়	খ) অবিবাহিত	খ) যৌথ	7	গ) ৫০ হাজার এর বেশী	খ) শহরে	ক) হ্যাঁ	ক) হ্যাঁ	ক) ভাল	ক) হ্যাঁ	খ) না	খ) না	খ) না	খ) না	সব সময়	মাঝেমাঝে	মাঝেমাঝে	মাঝেমাঝে	সব সময়	সব সময়	একদমই না	সব সময়	সব সময়	সব সময়	সব সময়	সব সময়	মাঝেমাঝে	মাঝেমাঝে	মাঝেমাঝে	মাঝেমাঝে	মাঝেমাঝে	খুব কম	খুব কম	খুব কম	সব সময়
হ্যা	18	খ) নারী	গ) বিশ্ববিদ্যালয়	খ) অবিবাহিত	ক) একক	4	গ) ৫০ হাজার এর বেশী	খ) শহরে	খ) না	ক) হ্যাঁ	ক) ভাল	খ) না	খ) না		খ) না	ক) হ্যাঁ	মাঝেমাঝে	মাঝেমাঝে	মাঝেমাঝে	একদমই না	সব সময়	মাঝেমাঝে	মাঝেমাঝে	মাঝেমাঝে	মাঝেমাঝে	সব সময়	সব সময়	সব সময়	সব সময়	মাঝেমাঝে	মাঝেমাঝে	মাঝেমাঝে	একদমই না	সব সময়	মাঝেমাঝে		মাঝেমাঝে
হ্যা	18	খ) নারী	খ)হাইস্কুল	খ) অবিবাহিত	ক) একক	5	খ) ২০ থেকে ৫০ হাজার	খ) শহরে	খ) না	ক) হ্যাঁ	ক) ভাল	খ) না	খ) না	খ) না	খ) না	ক) হ্যাঁ	মাঝেমাঝে	একদমই না	মাঝেমাঝে	একদমই না	খুব কম	একদমই না	একদমই না	মাঝেমাঝে	একদমই না	মাঝেমাঝে	সব সময়	সব সময়	মাঝেমাঝে	সব সময়	মাঝেমাঝে	মাঝেমাঝে	মাঝেমাঝে	মাঝেমাঝে	একদমই না	মাঝেমাঝে	সব সময়
হ্যা	25	ক) পুরুষ	গ) বিশ্ববিদ্যালয়	খ) অবিবাহিত	খ) যৌথ	11	খ) ২০ থেকে ৫০ হাজার	খ) শহরে	খ) না	ক) হ্যাঁ	খ) খারাপ	ক) হ্যাঁ	খ) না	ক) হ্যাঁ	ক) হ্যাঁ	ক) হ্যাঁ	সব সময়	সব সময়	সব সময়	মাঝেমাঝে	একদমই না	মাঝেমাঝে	মাঝেমাঝে	মাঝেমাঝে	মাঝেমাঝে	মাঝেমাঝে	মাঝেমাঝে	মাঝেমাঝে	মাঝেমাঝে	মাঝেমাঝে	মাঝেমাঝে	মাঝেমাঝে	মাঝেমাঝে	মাঝেমাঝে	মাঝেমাঝে	মাঝেমাঝে	মাঝেমাঝে
হ্যা	20	খ) নারী	গ) বিশ্ববিদ্যালয়	খ) অবিবাহিত	ক) একক	3	গ) ৫০ হাজার এর বেশী	খ) শহরে	খ) না	ক) হ্যাঁ	ক) ভাল	ক) হ্যাঁ	খ) না	খ) না	খ) না	ক) হ্যাঁ	মাঝেমাঝে	মাঝেমাঝে	খুব কম	একদমই না	একদমই না	মাঝেমাঝে	একদমই না	খুব কম	খুব কম	একদমই না	একদমই না	একদমই না	একদমই না	খুব কম	খুব কম	একদমই না	একদমই না	একদমই না	একদমই না	একদমই না	একদমই না
হ্যা	22	ক) পুরুষ	গ) বিশ্ববিদ্যালয়	খ) অবিবাহিত	ক) একক	3	গ) ৫০ হাজার এর বেশী	খ) শহরে	খ) না	ক) হ্যাঁ	ক) ভাল	খ) না	খ) না	খ) না	খ) না	ক) হ্যাঁ	মাঝেমাঝে	একদমই না	খুব কম	একদমই না	একদমই না	একদমই না	একদমই না	একদমই না	একদমই না	একদমই না	একদমই না	মাঝেমাঝে	মাঝেমাঝে	খুব কম	খুব কম	একদমই না	একদমই না	একদমই না	একদমই না	একদমই না	খুব কম
হ্যা	20	খ) নারী	গ) বিশ্ববিদ্যালয়	খ) অবিবাহিত	ক) একক	6	গ) ৫০ হাজার এর বেশী	খ) শহরে	খ) না	ক) হ্যাঁ	ক) ভাল	ক) হ্যাঁ	খ) না	খ) না	খ) না	ক) হ্যাঁ	মাঝেমাঝে	মাঝেমাঝে	সব সময়	মাঝেমাঝে	সব সময়	মাঝেমাঝে	একদমই না	মাঝেমাঝে	সব সময়	সব সময়	মাঝেমাঝে	মাঝেমাঝে	সব সময়	সব সময়	মাঝেমাঝে	মাঝেমাঝে	একদমই না	মাঝেমাঝে	খুব কম	মাঝেমাঝে	সব সময়
হ্যা	17	ক) পুরুষ	খ)হাইস্কুল	খ) অবিবাহিত	খ) যৌথ	9	খ) ২০ থেকে ৫০ হাজার	ক) গ্রামে	খ) না	ক) হ্যাঁ	ক) ভাল	ক) হ্যাঁ	খ) না	ক) হ্যাঁ	খ) না	ক) হ্যাঁ	খুব কম	খুব কম	খুব কম	একদমই না	খুব কম	খুব কম	একদমই না	খুব কম	খুব কম	খুব কম	খুব কম	খুব কম	খুব কম	মাঝেমাঝে	খুব কম	খুব কম	খুব কম	একদমই না	একদমই না	একদমই না	একদমই না
হ্যা	17	ক) পুরুষ	খ)হাইস্কুল	খ) অবিবাহিত	খ) যৌথ	11	খ) ২০ থেকে ৫০ হাজার	খ) শহরে	খ) না	খ) না	ক) ভাল	ক) হ্যাঁ	খ) না	খ) না	খ) না	ক) হ্যাঁ	একদমই না	একদমই না	মাঝেমাঝে	একদমই না	একদমই না	একদমই না	একদমই না	মাঝেমাঝে	একদমই না	একদমই না	একদমই না	সব সময়	একদমই না	মাঝেমাঝে	মাঝেমাঝে	একদমই না	একদমই না	একদমই না	একদমই না	একদমই না	একদমই না
হ্যা	20	ক) পুরুষ	গ) বিশ্ববিদ্যালয়	খ) অবিবাহিত	ক) একক	4	খ) ২০ থেকে ৫০ হাজার	ক) গ্রামে	খ) না	খ) না	ক) ভাল	ক) হ্যাঁ	খ) না	খ) না	খ) না	ক) হ্যাঁ	খুব কম	খুব কম	মাঝেমাঝে	একদমই না	মাঝেমাঝে	খুব কম	একদমই না	খুব কম	খুব কম	খুব কম	মাঝেমাঝে	সব সময়	মাঝেমাঝে	মাঝেমাঝে	একদমই না	মাঝেমাঝে	একদমই না	একদমই না	একদমই না	খুব কম	খুব কম
হ্যা	20	ক) পুরুষ	গ) বিশ্ববিদ্যালয়	খ) অবিবাহিত	ক) একক	5	গ) ৫০ হাজার এর বেশী	খ) শহরে	খ) না	ক) হ্যাঁ	ক) ভাল		খ) না	খ) না	খ) না	ক) হ্যাঁ	একদমই না	মাঝেমাঝে	একদমই না	একদমই না	একদমই না	একদমই না	একদমই না	একদমই না	একদমই না	খুব কম	মাঝেমাঝে	খুব কম	মাঝেমাঝে	খুব কম	খুব কম	মাঝেমাঝে	সব সময়	খুব কম	একদমই না	একদমই না	খুব কম
হ্যা	18	খ) নারী	গ) বিশ্ববিদ্যালয়	খ) অবিবাহিত	ক) একক	5	গ) ৫০ হাজার এর বেশী	খ) শহরে	খ) না	ক) হ্যাঁ	ক) ভাল	খ) না	খ) না	খ) না	খ) না	খ) না	মাঝেমাঝে	মাঝেমাঝে	মাঝেমাঝে	খুব কম	মাঝেমাঝে	সব সময়	একদমই না	মাঝেমাঝে	মাঝেমাঝে	মাঝেমাঝে	সব সময়	সব সময়	সব সময়	সব সময়	মাঝেমাঝে	সব সময়	মাঝেমাঝে	মাঝেমাঝে	খুব কম	খুব কম	মাঝেমাঝে
হ্যা	28	ক) পুরুষ	গ) বিশ্ববিদ্যালয়	খ) অবিবাহিত	ক) একক	4	ক) ২০ হাজার এর নিচে	খ) শহরে	খ) না	ক) হ্যাঁ	ক) ভাল	ক) হ্যাঁ	খ) না	ক) হ্যাঁ	খ) না	ক) হ্যাঁ	মাঝেমাঝে	একদমই না	একদমই না	একদমই না	মাঝেমাঝে	খুব কম	একদমই না	মাঝেমাঝে	খুব কম	একদমই না	সব সময়	মাঝেমাঝে	খুব কম	মাঝেমাঝে	মাঝেমাঝে	খুব কম	সব সময়	একদমই না	একদমই না	খুব কম	একদমই না
হ্যা	18	খ) নারী	গ) বিশ্ববিদ্যালয়	খ) অবিবাহিত	ক) একক	4	ক) ২০ হাজার এর নিচে	খ) শহরে	খ) না	খ) না	ক) ভাল	ক) হ্যাঁ	খ) না	খ) না	খ) না	ক) হ্যাঁ	মাঝেমাঝে	একদমই না	একদমই না	একদমই না	একদমই না	একদমই না	একদমই না	একদমই না	একদমই না	মাঝেমাঝে	মাঝেমাঝে	খুব কম	মাঝেমাঝে	একদমই না	মাঝেমাঝে	মাঝেমাঝে	একদমই না	একদমই না	একদমই না	একদমই না	একদমই না
হ্যা	18	খ) নারী	খ)হাইস্কুল	খ) অবিবাহিত	ক) একক	4	গ) ৫০ হাজার এর বেশী	খ) শহরে	খ) না	ক) হ্যাঁ	ক) ভাল	ক) হ্যাঁ	খ) না	খ) না	খ) না		খুব কম	একদমই না	খুব কম	একদমই না	একদমই না	মাঝেমাঝে	একদমই না	মাঝেমাঝে	খুব কম	একদমই না	একদমই না	মাঝেমাঝে	মাঝেমাঝে	খুব কম	একদমই না	মাঝেমাঝে	একদমই না	একদমই না	একদমই না	একদমই না	একদমই না
হ্যা	42	ক) পুরুষ	গ) বিশ্ববিদ্যালয়	ক) বিবাহিত	খ) যৌথ		খ) ২০ থেকে ৫০ হাজার	খ) শহরে	খ) না	ক) হ্যাঁ	ক) ভাল	ক) হ্যাঁ	খ) না	ক) হ্যাঁ	খ) না	ক) হ্যাঁ	মাঝেমাঝে		মাঝেমাঝে	একদমই না	মাঝেমাঝে	সব সময়	একদমই না	সব সময়	সব সময়	মাঝেমাঝে	সব সময়	মাঝেমাঝে	মাঝেমাঝে	একদমই না	সব সময়	মাঝেমাঝে	মাঝেমাঝে	সব সময়	খুব কম	মাঝেমাঝে	খুব কম
হ্যা	23	ক) পুরুষ	গ) বিশ্ববিদ্যালয়	খ) অবিবাহিত	ক) একক	4	গ) ৫০ হাজার এর বেশী	খ) শহরে	খ) না	খ) না	ক) ভাল	ক) হ্যাঁ	ক) হ্যাঁ	ক) হ্যাঁ	ক) হ্যাঁ	ক) হ্যাঁ	একদমই না	একদমই না	একদমই না	একদমই না	একদমই না	একদমই না	একদমই না	একদমই না	একদমই না	একদমই না	একদমই না	খুব কম	একদমই না	একদমই না	একদমই না	একদমই না	একদমই না	একদমই না	একদমই না	একদমই না	একদমই না
হ্যা	20	ক) পুরুষ	গ) বিশ্ববিদ্যালয়	খ) অবিবাহিত	ক) একক	4	গ) ৫০ হাজার এর বেশী	খ) শহরে	খ) না	ক) হ্যাঁ	ক) ভাল	খ) না	খ) না	খ) না	খ) না	খ) না	খুব কম	একদমই না	খুব কম	একদমই না	মাঝেমাঝে	মাঝেমাঝে	একদমই না	মাঝেমাঝে	মাঝেমাঝে	একদমই না	মাঝেমাঝে	খুব কম	একদমই না	একদমই না	খুব কম	মাঝেমাঝে	একদমই না	একদমই না	একদমই না	খুব কম	একদমই না
হ্যা	19	খ) নারী	খ)হাইস্কুল	খ) অবিবাহিত	ক) একক	4	গ) ৫০ হাজার এর বেশী	খ) শহরে	খ) না	ক) হ্যাঁ	ক) ভাল	খ) না	খ) না	খ) না	খ) না	খ) না	খুব কম	খুব কম	মাঝেমাঝে	খুব কম	মাঝেমাঝে	মাঝেমাঝে	একদমই না	খুব কম	একদমই না	একদমই না	খুব কম	খুব কম	খুব কম	খুব কম	একদমই না	খুব কম	মাঝেমাঝে	খুব কম	একদমই না	একদমই না	একদমই না
হ্যা		ক) পুরুষ	গ) বিশ্ববিদ্যালয়	ক) বিবাহিত	খ) যৌথ	7	খ) ২০ থেকে ৫০ হাজার	খ) শহরে	খ) না	খ) না	ক) ভাল	ক) হ্যাঁ	খ) না	ক) হ্যাঁ	ক) হ্যাঁ	ক) হ্যাঁ	একদমই না	একদমই না	খুব কম	একদমই না	একদমই না	একদমই না	একদমই না	একদমই না	একদমই না	একদমই না	একদমই না	খুব কম	মাঝেমাঝে	খুব কম	খুব কম	খুব কম	খুব কম	খুব কম	একদমই না	একদমই না	একদমই না
হ্যা		ক) পুরুষ	গ) বিশ্ববিদ্যালয়	খ) অবিবাহিত	খ) যৌথ	6	খ) ২০ থেকে ৫০ হাজার	খ) শহরে	খ) না	ক) হ্যাঁ	ক) ভাল	ক) হ্যাঁ	খ) না	খ) না	ক) হ্যাঁ	ক) হ্যাঁ	মাঝেমাঝে	একদমই না	মাঝেমাঝে	একদমই না	খুব কম	মাঝেমাঝে	একদমই না	একদমই না	মাঝেমাঝে	মাঝেমাঝে	মাঝেমাঝে	মাঝেমাঝে	মাঝেমাঝে	মাঝেমাঝে	মাঝেমাঝে	খুব কম	একদমই না	একদমই না	একদমই না	খুব কম	একদমই না
হ্যা		ক) পুরুষ	গ) বিশ্ববিদ্যালয়	খ) অবিবাহিত	খ) যৌথ	6	খ) ২০ থেকে ৫০ হাজার	খ) শহরে	খ) না	ক) হ্যাঁ	ক) ভাল	ক) হ্যাঁ	খ) না	খ) না	ক) হ্যাঁ	ক) হ্যাঁ	মাঝেমাঝে	একদমই না	মাঝেমাঝে	একদমই না	খুব কম	মাঝেমাঝে	একদমই না	একদমই না	মাঝেমাঝে	মাঝেমাঝে	মাঝেমাঝে	মাঝেমাঝে	মাঝেমাঝে	মাঝেমাঝে	মাঝেমাঝে	খুব কম	একদমই না	একদমই না	একদমই না	খুব কম	একদমই না
হ্যা	19	ক) পুরুষ	গ) বিশ্ববিদ্যালয়	খ) অবিবাহিত	ক) একক	4	খ) ২০ থেকে ৫০ হাজার	খ) শহরে	খ) না	ক) হ্যাঁ	ক) ভাল	ক) হ্যাঁ	খ) না	ক) হ্যাঁ	খ) না	ক) হ্যাঁ	মাঝেমাঝে	একদমই না	খুব কম	খুব কম	সব সময়	খুব কম	একদমই না	মাঝেমাঝে	খুব কম	মাঝেমাঝে	একদমই না	সব সময়	মাঝেমাঝে	একদমই না	খুব কম	মাঝেমাঝে	মাঝেমাঝে	খুব কম	একদমই না	একদমই না	মাঝেমাঝে
হ্যা	20	ক) পুরুষ	গ) বিশ্ববিদ্যালয়	খ) অবিবাহিত	ক) একক	3	গ) ৫০ হাজার এর বেশী	খ) শহরে	খ) না	ক) হ্যাঁ	ক) ভাল	খ) না	খ) না	খ) না	খ) না	খ) না	মাঝেমাঝে	একদমই না	মাঝেমাঝে	একদমই না	সব সময়	মাঝেমাঝে	একদমই না	একদমই না	একদমই না	একদমই না	একদমই না	মাঝেমাঝে	মাঝেমাঝে	একদমই না	মাঝেমাঝে	মাঝেমাঝে	একদমই না	একদমই না	একদমই না	একদমই না	একদমই না
হ্যা	23	ক) পুরুষ	গ) বিশ্ববিদ্যালয়	খ) অবিবাহিত	ক) একক	3	খ) ২০ থেকে ৫০ হাজার	খ) শহরে	খ) না	ক) হ্যাঁ	ক) ভাল	খ) না	খ) না	ক) হ্যাঁ	খ) না	ক) হ্যাঁ	একদমই না	একদমই না	একদমই না	একদমই না	খুব কম	একদমই না	একদমই না	একদমই না	একদমই না	একদমই না	একদমই না	মাঝেমাঝে	একদমই না	একদমই না	একদমই না	একদমই না	একদমই না	একদমই না	একদমই না	একদমই না	একদমই না
হ্যা	20	ক) পুরুষ	গ) বিশ্ববিদ্যালয়	খ) অবিবাহিত	ক) একক	3	গ) ৫০ হাজার এর বেশী	খ) শহরে	খ) না	ক) হ্যাঁ	ক) ভাল	খ) না	খ) না	খ) না	খ) না	খ) না	মাঝেমাঝে	একদমই না	মাঝেমাঝে	একদমই না	সব সময়	মাঝেমাঝে	একদমই না	একদমই না	একদমই না	একদমই না	একদমই না	মাঝেমাঝে	মাঝেমাঝে	একদমই না	মাঝেমাঝে	মাঝেমাঝে	একদমই না	একদমই না	একদমই না	একদমই না	একদমই না
হ্যা	18	ক) পুরুষ	খ)হাইস্কুল	খ) অবিবাহিত	ক) একক	4	খ) ২০ থেকে ৫০ হাজার	খ) শহরে	খ) না	ক) হ্যাঁ	ক) ভাল	ক) হ্যাঁ	খ) না	খ) না	খ) না	ক) হ্যাঁ	মাঝেমাঝে	একদমই না	একদমই না	একদমই না	সব সময়	মাঝেমাঝে	একদমই না	মাঝেমাঝে	সব সময়	সব সময়	মাঝেমাঝে	খুব কম	একদমই না	মাঝেমাঝে	সব সময়	সব সময়	সব সময়	একদমই না	একদমই না	একদমই না	মাঝেমাঝে
হ্যা	21	খ) নারী	গ) বিশ্ববিদ্যালয়	খ) অবিবাহিত	ক) একক	7	খ) ২০ থেকে ৫০ হাজার	খ) শহরে	খ) না	ক) হ্যাঁ	ক) ভাল	ক) হ্যাঁ	খ) না	খ) না	খ) না	ক) হ্যাঁ	মাঝেমাঝে	একদমই না	মাঝেমাঝে	একদমই না	মাঝেমাঝে	খুব কম	মাঝেমাঝে	সব সময়	খুব কম	খুব কম	খুব কম	সব সময়	সব সময়	মাঝেমাঝে	মাঝেমাঝে	সব সময়	একদমই না	সব সময়	একদমই না	খুব কম	সব সময়
হ্যা
হ্যা	20	খ) নারী	গ) বিশ্ববিদ্যালয়	খ) অবিবাহিত	খ) যৌথ	8	গ) ৫০ হাজার এর বেশী	ক) গ্রামে	খ) না	ক) হ্যাঁ	ক) ভাল	ক) হ্যাঁ	খ) না	ক) হ্যাঁ	ক) হ্যাঁ	খ) না	একদমই না	একদমই না	একদমই না	একদমই না	খুব কম	মাঝেমাঝে	একদমই না	খুব কম	একদমই না	একদমই না	একদমই না	খুব কম	মাঝেমাঝে	খুব কম	একদমই না	একদমই না	একদমই না	একদমই না	একদমই না	একদমই না	একদমই না
হ্যা	22	ক) পুরুষ	গ) বিশ্ববিদ্যালয়	খ) অবিবাহিত	ক) একক	4	খ) ২০ থেকে ৫০ হাজার	ক) গ্রামে	খ) না	খ) না	খ) খারাপ	ক) হ্যাঁ	খ) না	ক) হ্যাঁ	খ) না	ক) হ্যাঁ	মাঝেমাঝে	মাঝেমাঝে	মাঝেমাঝে	একদমই না	মাঝেমাঝে	একদমই না	একদমই না	একদমই না	একদমই না	একদমই না	একদমই না	একদমই না	মাঝেমাঝে	মাঝেমাঝে	মাঝেমাঝে	মাঝেমাঝে	মাঝেমাঝে	মাঝেমাঝে	একদমই না	একদমই না	একদমই না
হ্যা	16	ক) পুরুষ	খ)হাইস্কুল	খ) অবিবাহিত	ক) একক	5	ক) ২০ হাজার এর নিচে	খ) শহরে	খ) না	খ) না	ক) ভাল	ক) হ্যাঁ	ক) হ্যাঁ	খ) না	ক) হ্যাঁ	ক) হ্যাঁ		একদমই না	একদমই না	একদমই না	খুব কম	খুব কম	একদমই না	খুব কম	খুব কম	মাঝেমাঝে	একদমই না	খুব কম	খুব কম	একদমই না	একদমই না			খুব কম	একদমই না	খুব কম	একদমই না
না	20	ক) পুরুষ	গ) বিশ্ববিদ্যালয়	খ) অবিবাহিত	খ) যৌথ	6		খ) শহরে	ক) হ্যাঁ	ক) হ্যাঁ	খ) খারাপ	ক) হ্যাঁ	খ) না	ক) হ্যাঁ	ক) হ্যাঁ	ক) হ্যাঁ	মাঝেমাঝে	খুব কম	সব সময়	খুব কম	মাঝেমাঝে	সব সময়	খুব কম	মাঝেমাঝে	মাঝেমাঝে	খুব কম	সব সময়	খুব কম	মাঝেমাঝে	খুব কম	সব সময়	সব সময়	মাঝেমাঝে	মাঝেমাঝে	মাঝেমাঝে	মাঝেমাঝে	সব সময়
হ্যা	20	খ) নারী	গ) বিশ্ববিদ্যালয়	খ) অবিবাহিত	ক) একক	4	খ) ২০ থেকে ৫০ হাজার	খ) শহরে	খ) না	ক) হ্যাঁ	ক) ভাল	খ) না	খ) না	ক) হ্যাঁ	খ) না	ক) হ্যাঁ	মাঝেমাঝে	সব সময়	সব সময়	খুব কম	খুব কম	সব সময়	একদমই না	সব সময়	সব সময়	সব সময়	সব সময়	সব সময়	সব সময়	সব সময়	সব সময়	সব সময়	সব সময়	সব সময়	মাঝেমাঝে	মাঝেমাঝে	সব সময়
হ্যা	20	ক) পুরুষ	গ) বিশ্ববিদ্যালয়	খ) অবিবাহিত	ক) একক	4	গ) ৫০ হাজার এর বেশী	খ) শহরে	খ) না	খ) না	ক) ভাল	খ) না	খ) না	খ) না	খ) না	খ) না	মাঝেমাঝে	একদমই না	মাঝেমাঝে	একদমই না	মাঝেমাঝে	খুব কম	একদমই না	খুব কম	একদমই না	একদমই না	সব সময়	সব সময়	মাঝেমাঝে	মাঝেমাঝে	খুব কম	সব সময়	একদমই না	খুব কম	একদমই না	একদমই না	সব সময়
হ্যা	21	ক) পুরুষ	গ) বিশ্ববিদ্যালয়	খ) অবিবাহিত	ক) একক	6	খ) ২০ থেকে ৫০ হাজার	খ) শহরে	খ) না	খ) না	ক) ভাল	খ) না	খ) না	খ) না	খ) না	খ) না	একদমই না	একদমই না	একদমই না	একদমই না	একদমই না	একদমই না	একদমই না	একদমই না	একদমই না	একদমই না	মাঝেমাঝে	সব সময়	সব সময়	সব সময়	একদমই না	খুব কম	একদমই না	একদমই না	একদমই না	একদমই না	খুব কম
হ্যা	20	ক) পুরুষ	খ)হাইস্কুল	খ) অবিবাহিত	ক) একক	4	খ) ২০ থেকে ৫০ হাজার	খ) শহরে	খ) না	ক) হ্যাঁ	ক) ভাল	ক) হ্যাঁ	খ) না	খ) না	খ) না	খ) না	একদমই না	একদমই না	একদমই না	একদমই না	খুব কম	খুব কম	একদমই না	খুব কম	খুব কম	একদমই না	একদমই না	একদমই না	একদমই না	খুব কম	খুব কম	খুব কম	খুব কম	একদমই না	একদমই না	একদমই না	খুব কম
হ্যা	22	ক) পুরুষ	গ) বিশ্ববিদ্যালয়	খ) অবিবাহিত	ক) একক	3	গ) ৫০ হাজার এর বেশী	খ) শহরে	খ) না	ক) হ্যাঁ	ক) ভাল	খ) না	খ) না	খ) না	খ) না	ক) হ্যাঁ	মাঝেমাঝে	একদমই না	খুব কম	একদমই না	একদমই না	একদমই না	একদমই না	একদমই না	একদমই না	একদমই না	একদমই না	মাঝেমাঝে	মাঝেমাঝে	খুব কম	খুব কম	একদমই না	একদমই না	একদমই না	একদমই না	একদমই না	খুব কম
হ্যা	21	খ) নারী	গ) বিশ্ববিদ্যালয়	খ) অবিবাহিত	ক) একক	4	ক) ২০ হাজার এর নিচে	খ) শহরে	খ) না	খ) না	ক) ভাল	খ) না	খ) না	খ) না	খ) না	খ) না	খুব কম	একদমই না	সব সময়	একদমই না	সব সময়	একদমই না	একদমই না	একদমই না	মাঝেমাঝে	সব সময়	খুব কম	মাঝেমাঝে	একদমই না	সব সময়	একদমই না	সব সময়	খুব কম	মাঝেমাঝে	একদমই না	একদমই না	সব সময়
না	18	খ) নারী	খ)হাইস্কুল	খ) অবিবাহিত	ক) একক	5	গ) ৫০ হাজার এর বেশী	খ) শহরে	খ) না	ক) হ্যাঁ	ক) ভাল	খ) না	খ) না	খ) না	খ) না	খ) না	একদমই না	খুব কম	একদমই না	একদমই না	একদমই না	একদমই না	একদমই না	একদমই না	একদমই না	একদমই না	একদমই না	একদমই না	একদমই না	একদমই না	একদমই না	একদমই না	একদমই না	একদমই না	একদমই না	একদমই না	একদমই না
হ্যা	20	খ) নারী	গ) বিশ্ববিদ্যালয়	খ) অবিবাহিত	ক) একক	3	খ) ২০ থেকে ৫০ হাজার	খ) শহরে	খ) না	ক) হ্যাঁ	ক) ভাল	ক) হ্যাঁ	খ) না	খ) না	ক) হ্যাঁ	ক) হ্যাঁ	সব সময়	মাঝেমাঝে	মাঝেমাঝে	মাঝেমাঝে	মাঝেমাঝে	সব সময়	মাঝেমাঝে	সব সময়	সব সময়	সব সময়	সব সময়	সব সময়	সব সময়	সব সময়	সব সময়	সব সময়	একদমই না	সব সময়	সব সময়	সব সময়	মাঝেমাঝে
হ্যা	18	ক) পুরুষ	খ)হাইস্কুল	খ) অবিবাহিত	ক) একক	6	গ) ৫০ হাজার এর বেশী	খ) শহরে	খ) না	খ) না	ক) ভাল	ক) হ্যাঁ	খ) না	খ) না	ক) হ্যাঁ	ক) হ্যাঁ	একদমই না	একদমই না	একদমই না	একদমই না	একদমই না	একদমই না	একদমই না	একদমই না	একদমই না	একদমই না	একদমই না	একদমই না	একদমই না	একদমই না	একদমই না	একদমই না	একদমই না	একদমই না	একদমই না	একদমই না	একদমই না
হ্যা	22	খ) নারী	গ) বিশ্ববিদ্যালয়	খ) অবিবাহিত	ক) একক	4	খ) ২০ থেকে ৫০ হাজার	খ) শহরে	খ) না	ক) হ্যাঁ	ক) ভাল	খ) না	খ) না	খ) না	খ) না	ক) হ্যাঁ	মাঝেমাঝে	একদমই না	মাঝেমাঝে	একদমই না	মাঝেমাঝে	মাঝেমাঝে	একদমই না	মাঝেমাঝে	মাঝেমাঝে	খুব কম	মাঝেমাঝে	মাঝেমাঝে	মাঝেমাঝে	মাঝেমাঝে	খুব কম	মাঝেমাঝে	খুব কম	খুব কম	একদমই না	মাঝেমাঝে	মাঝেমাঝে
হ্যা	18	ক) পুরুষ	খ)হাইস্কুল	খ) অবিবাহিত	ক) একক	4	গ) ৫০ হাজার এর বেশী	খ) শহরে	খ) না	ক) হ্যাঁ	ক) ভাল	ক) হ্যাঁ	খ) না	ক) হ্যাঁ	খ) না	ক) হ্যাঁ	মাঝেমাঝে	খুব কম	খুব কম	একদমই না	মাঝেমাঝে	খুব কম	খুব কম	মাঝেমাঝে	খুব কম	মাঝেমাঝে	মাঝেমাঝে	মাঝেমাঝে	মাঝেমাঝে	খুব কম	খুব কম	খুব কম	একদমই না	খুব কম	খুব কম	একদমই না	খুব কম
হ্যা	22	ক) পুরুষ	গ) বিশ্ববিদ্যালয়	খ) অবিবাহিত	ক) একক	4	গ) ৫০ হাজার এর বেশী	খ) শহরে	খ) না	ক) হ্যাঁ	ক) ভাল	খ) না	খ) না	খ) না	খ) না	ক) হ্যাঁ	মাঝেমাঝে	একদমই না	মাঝেমাঝে	একদমই না	মাঝেমাঝে	একদমই না	একদমই না	মাঝেমাঝে	মাঝেমাঝে	একদমই না	মাঝেমাঝে	খুব কম	খুব কম	খুব কম	খুব কম	মাঝেমাঝে	একদমই না	মাঝেমাঝে	মাঝেমাঝে	একদমই না	মাঝেমাঝে
হ্যা	20	খ) নারী	গ) বিশ্ববিদ্যালয়	খ) অবিবাহিত	ক) একক	4	গ) ৫০ হাজার এর বেশী	খ) শহরে	খ) না	ক) হ্যাঁ	ক) ভাল	ক) হ্যাঁ	খ) না	খ) না	খ) না	খ) না	মাঝেমাঝে	খুব কম	খুব কম	একদমই না	একদমই না	খুব কম	খুব কম	খুব কম	মাঝেমাঝে	মাঝেমাঝে	মাঝেমাঝে	মাঝেমাঝে	মাঝেমাঝে	খুব কম	মাঝেমাঝে	মাঝেমাঝে	একদমই না	মাঝেমাঝে	একদমই না	একদমই না	মাঝেমাঝে
হ্যা	18	খ) নারী	খ)হাইস্কুল	খ) অবিবাহিত	ক) একক	4	খ) ২০ থেকে ৫০ হাজার	খ) শহরে	খ) না	ক) হ্যাঁ	ক) ভাল	ক) হ্যাঁ	খ) না	খ) না	খ) না	ক) হ্যাঁ	মাঝেমাঝে	একদমই না	একদমই না	একদমই না	খুব কম	খুব কম	একদমই না	মাঝেমাঝে	মাঝেমাঝে	একদমই না	মাঝেমাঝে	সব সময়	একদমই না	একদমই না	মাঝেমাঝে	খুব কম	একদমই না	একদমই না	একদমই না	একদমই না	একদমই না
হ্যা	22	ক) পুরুষ	গ) বিশ্ববিদ্যালয়	খ) অবিবাহিত	ক) একক	3	খ) ২০ থেকে ৫০ হাজার	খ) শহরে	খ) না	ক) হ্যাঁ	ক) ভাল	খ) না	খ) না	খ) না	ক) হ্যাঁ	ক) হ্যাঁ	মাঝেমাঝে	একদমই না	মাঝেমাঝে	মাঝেমাঝে	মাঝেমাঝে	মাঝেমাঝে	খুব কম	মাঝেমাঝে	মাঝেমাঝে	মাঝেমাঝে	মাঝেমাঝে	সব সময়	সব সময়	মাঝেমাঝে	মাঝেমাঝে	খুব কম	খুব কম	মাঝেমাঝে	মাঝেমাঝে	মাঝেমাঝে	মাঝেমাঝে
হ্যা	20	ক) পুরুষ	গ) বিশ্ববিদ্যালয়	খ) অবিবাহিত	খ) যৌথ	6	গ) ৫০ হাজার এর বেশী	খ) শহরে	খ) না	ক) হ্যাঁ	ক) ভাল	ক) হ্যাঁ	খ) না	খ) না	ক) হ্যাঁ	ক) হ্যাঁ	খুব কম	একদমই না	একদমই না	একদমই না	একদমই না	খুব কম	একদমই না	একদমই না	একদমই না	একদমই না	একদমই না	একদমই না	একদমই না	একদমই না	একদমই না	একদমই না	একদমই না	একদমই না	একদমই না	একদমই না	একদমই না
হ্যা	22	খ) নারী	গ) বিশ্ববিদ্যালয়	খ) অবিবাহিত	ক) একক	3	ক) ২০ হাজার এর নিচে	ক) গ্রামে	খ) না	ক) হ্যাঁ	ক) ভাল	ক) হ্যাঁ	খ) না	খ) না	খ) না	ক) হ্যাঁ	মাঝেমাঝে	একদমই না	মাঝেমাঝে	একদমই না	একদমই না	মাঝেমাঝে	একদমই না	একদমই না	খুব কম	একদমই না	মাঝেমাঝে	মাঝেমাঝে	মাঝেমাঝে	খুব কম	একদমই না	একদমই না	একদমই না	খুব কম	একদমই না	একদমই না	একদমই না
হ্যা	24	খ) নারী	গ) বিশ্ববিদ্যালয়	ক) বিবাহিত	ক) একক	3	ক) ২০ হাজার এর নিচে	ক) গ্রামে	খ) না	খ) না	ক) ভাল	ক) হ্যাঁ	খ) না	ক) হ্যাঁ	খ) না	ক) হ্যাঁ	একদমই না	একদমই না	একদমই না	একদমই না	মাঝেমাঝে	খুব কম	একদমই না	মাঝেমাঝে	একদমই না	মাঝেমাঝে	মাঝেমাঝে	মাঝেমাঝে	মাঝেমাঝে	খুব কম	মাঝেমাঝে	মাঝেমাঝে	খুব কম	মাঝেমাঝে	একদমই না	একদমই না	মাঝেমাঝে
হ্যা	21	ক) পুরুষ	গ) বিশ্ববিদ্যালয়	খ) অবিবাহিত	ক) একক	2	খ) ২০ থেকে ৫০ হাজার	খ) শহরে	খ) না	ক) হ্যাঁ	ক) ভাল	ক) হ্যাঁ	খ) না	খ) না	ক) হ্যাঁ	ক) হ্যাঁ	একদমই না	একদমই না	মাঝেমাঝে	মাঝেমাঝে	একদমই না	মাঝেমাঝে	একদমই না	খুব কম	খুব কম	একদমই না	খুব কম	একদমই না	মাঝেমাঝে	খুব কম	খুব কম	খুব কম	সব সময়	একদমই না	খুব কম	খুব কম	মাঝেমাঝে
হ্যা	21	খ) নারী	গ) বিশ্ববিদ্যালয়	খ) অবিবাহিত	ক) একক	6	গ) ৫০ হাজার এর বেশী	খ) শহরে	খ) না	খ) না	ক) ভাল	ক) হ্যাঁ	খ) না	ক) হ্যাঁ	খ) না	ক) হ্যাঁ	মাঝেমাঝে	মাঝেমাঝে	একদমই না	একদমই না	একদমই না	একদমই না	একদমই না	একদমই না	মাঝেমাঝে	একদমই না	একদমই না	মাঝেমাঝে	একদমই না	একদমই না	একদমই না	একদমই না	একদমই না	একদমই না	একদমই না	একদমই না	একদমই না
হ্যা	22	ক) পুরুষ	গ) বিশ্ববিদ্যালয়	খ) অবিবাহিত	ক) একক	3	ক) ২০ হাজার এর নিচে	খ) শহরে	খ) না	ক) হ্যাঁ	ক) ভাল	খ) না	খ) না	ক) হ্যাঁ	ক) হ্যাঁ	ক) হ্যাঁ	মাঝেমাঝে	খুব কম	মাঝেমাঝে	একদমই না	মাঝেমাঝে	মাঝেমাঝে	একদমই না	মাঝেমাঝে	খুব কম	খুব কম	খুব কম	খুব কম	মাঝেমাঝে	খুব কম	খুব কম	মাঝেমাঝে	একদমই না	মাঝেমাঝে	একদমই না	একদমই না	খুব কম
হ্যা	37	ক) পুরুষ	গ) বিশ্ববিদ্যালয়	ক) বিবাহিত	খ) যৌথ	7	খ) ২০ থেকে ৫০ হাজার	খ) শহরে	খ) না	ক) হ্যাঁ	ক) ভাল	ক) হ্যাঁ	খ) না	খ) না	খ) না	খ) না	একদমই না	মাঝেমাঝে	খুব কম	একদমই না	একদমই না	একদমই না	একদমই না	একদমই না	একদমই না	একদমই না	একদমই না	একদমই না	খুব কম	একদমই না	একদমই না	একদমই না	খুব কম	একদমই না	একদমই না	একদমই না	একদমই না
হ্যা	21	খ) নারী	গ) বিশ্ববিদ্যালয়	খ) অবিবাহিত	ক) একক	5	খ) ২০ থেকে ৫০ হাজার	খ) শহরে	খ) না	ক) হ্যাঁ	ক) ভাল	খ) না	খ) না	খ) না	খ) না	খ) না	একদমই না	একদমই না	মাঝেমাঝে	একদমই না	একদমই না	মাঝেমাঝে	একদমই না	একদমই না	মাঝেমাঝে	একদমই না	একদমই না	মাঝেমাঝে	একদমই না	মাঝেমাঝে	মাঝেমাঝে	একদমই না	একদমই না	মাঝেমাঝে	একদমই না	একদমই না	একদমই না
হ্যা	21	ক) পুরুষ	গ) বিশ্ববিদ্যালয়	খ) অবিবাহিত	ক) একক	5	গ) ৫০ হাজার এর বেশী	খ) শহরে	খ) না	ক) হ্যাঁ	ক) ভাল	ক) হ্যাঁ	খ) না	খ) না	ক) হ্যাঁ	ক) হ্যাঁ	মাঝেমাঝে	একদমই না	মাঝেমাঝে	খুব কম	মাঝেমাঝে	সব সময়	একদমই না	সব সময়	মাঝেমাঝে	মাঝেমাঝে	সব সময়	মাঝেমাঝে	সব সময়	সব সময়	মাঝেমাঝে	সব সময়	একদমই না	মাঝেমাঝে	একদমই না	মাঝেমাঝে	সব সময়
হ্যা	22	ক) পুরুষ	গ) বিশ্ববিদ্যালয়	খ) অবিবাহিত	ক) একক	5	খ) ২০ থেকে ৫০ হাজার	খ) শহরে	খ) না	ক) হ্যাঁ	ক) ভাল	ক) হ্যাঁ	খ) না	খ) না	খ) না	ক) হ্যাঁ	একদমই না	খুব কম	খুব কম	একদমই না	মাঝেমাঝে	খুব কম	একদমই না	মাঝেমাঝে	খুব কম	একদমই না	মাঝেমাঝে	মাঝেমাঝে	মাঝেমাঝে	মাঝেমাঝে	মাঝেমাঝে	মাঝেমাঝে	একদমই না	একদমই না	একদমই না	খুব কম	খুব কম
হ্যা	20	ক) পুরুষ	গ) বিশ্ববিদ্যালয়	খ) অবিবাহিত	ক) একক	6	গ) ৫০ হাজার এর বেশী	খ) শহরে	খ) না	ক) হ্যাঁ	ক) ভাল	ক) হ্যাঁ	খ) না	খ) না	ক) হ্যাঁ	ক) হ্যাঁ	মাঝেমাঝে	একদমই না	একদমই না	একদমই না	খুব কম	খুব কম	একদমই না	একদমই না	খুব কম	একদমই না	মাঝেমাঝে	মাঝেমাঝে	মাঝেমাঝে	খুব কম	মাঝেমাঝে	খুব কম	একদমই না	একদমই না	একদমই না	একদমই না	একদমই না
হ্যা	21	ক) পুরুষ	গ) বিশ্ববিদ্যালয়	খ) অবিবাহিত	ক) একক	5	খ) ২০ থেকে ৫০ হাজার	খ) শহরে	খ) না	ক) হ্যাঁ	ক) ভাল	ক) হ্যাঁ	খ) না	খ) না	খ) না	ক) হ্যাঁ	মাঝেমাঝে	একদমই না	সব সময়	একদমই না	খুব কম	মাঝেমাঝে	একদমই না	মাঝেমাঝে	খুব কম	মাঝেমাঝে	খুব কম	মাঝেমাঝে	খুব কম	মাঝেমাঝে	মাঝেমাঝে	খুব কম	একদমই না	একদমই না	একদমই না	একদমই না	একদমই না
হ্যা	20	ক) পুরুষ	গ) বিশ্ববিদ্যালয়	খ) অবিবাহিত	ক) একক	8	ক) ২০ হাজার এর নিচে	ক) গ্রামে	খ) না	খ) না	ক) ভাল	ক) হ্যাঁ	ক) হ্যাঁ	ক) হ্যাঁ	ক) হ্যাঁ	ক) হ্যাঁ	একদমই না	একদমই না	একদমই না	একদমই না	মাঝেমাঝে	মাঝেমাঝে	একদমই না	খুব কম	মাঝেমাঝে	মাঝেমাঝে	মাঝেমাঝে	মাঝেমাঝে	মাঝেমাঝে	একদমই না	মাঝেমাঝে	মাঝেমাঝে	একদমই না	একদমই না	একদমই না	একদমই না	মাঝেমাঝে
হ্যা	22	ক) পুরুষ	গ) বিশ্ববিদ্যালয়	খ) অবিবাহিত	ক) একক	4	গ) ৫০ হাজার এর বেশী	খ) শহরে	খ) না	ক) হ্যাঁ	ক) ভাল	ক) হ্যাঁ	খ) না	খ) না	ক) হ্যাঁ	ক) হ্যাঁ	খুব কম	মাঝেমাঝে	মাঝেমাঝে	একদমই না	খুব কম	একদমই না	একদমই না	একদমই না	মাঝেমাঝে	মাঝেমাঝে	মাঝেমাঝে	খুব কম	খুব কম	খুব কম	খুব কম	খুব কম	খুব কম	খুব কম	একদমই না	একদমই না	একদমই না
হ্যা	23	খ) নারী	গ) বিশ্ববিদ্যালয়	খ) অবিবাহিত	ক) একক	4	গ) ৫০ হাজার এর বেশী	খ) শহরে	ক) হ্যাঁ	ক) হ্যাঁ	ক) ভাল	ক) হ্যাঁ	খ) না	ক) হ্যাঁ	খ) না	খ) না	মাঝেমাঝে	খুব কম	মাঝেমাঝে	খুব কম	খুব কম	মাঝেমাঝে	একদমই না	মাঝেমাঝে	সব সময়	মাঝেমাঝে	সব সময়	মাঝেমাঝে	মাঝেমাঝে	খুব কম	মাঝেমাঝে	মাঝেমাঝে	সব সময়	মাঝেমাঝে	খুব কম	মাঝেমাঝে	সব সময়
হ্যা	19	খ) নারী	গ) বিশ্ববিদ্যালয়	খ) অবিবাহিত	ক) একক	4		খ) শহরে	খ) না	ক) হ্যাঁ	ক) ভাল	খ) না	খ) না	ক) হ্যাঁ	খ) না	ক) হ্যাঁ	মাঝেমাঝে	খুব কম	খুব কম	একদমই না	সব সময়	একদমই না	খুব কম	খুব কম	মাঝেমাঝে	একদমই না	একদমই না	সব সময়	মাঝেমাঝে	খুব কম	একদমই না	একদমই না	একদমই না	একদমই না	একদমই না	একদমই না	মাঝেমাঝে
হ্যা	20	ক) পুরুষ	গ) বিশ্ববিদ্যালয়	খ) অবিবাহিত	ক) একক	4	গ) ৫০ হাজার এর বেশী	খ) শহরে	খ) না	ক) হ্যাঁ	ক) ভাল	খ) না	খ) না	খ) না	খ) না	খ) না	খুব কম	একদমই না	একদমই না	একদমই না		সব সময়	একদমই না	মাঝেমাঝে	মাঝেমাঝে		সব সময়	সব সময়	সব সময়	সব সময়	মাঝেমাঝে	সব সময়		সব সময়	সব সময়	খুব কম	মাঝেমাঝে
হ্যা	24	ক) পুরুষ	গ) বিশ্ববিদ্যালয়	খ) অবিবাহিত	ক) একক	4	খ) ২০ থেকে ৫০ হাজার	খ) শহরে	খ) না	ক) হ্যাঁ	ক) ভাল	ক) হ্যাঁ	খ) না	ক) হ্যাঁ	ক) হ্যাঁ	ক) হ্যাঁ	একদমই না	একদমই না	মাঝেমাঝে	একদমই না	মাঝেমাঝে	একদমই না	একদমই না	একদমই না	একদমই না	মাঝেমাঝে	মাঝেমাঝে	সব সময়	মাঝেমাঝে	খুব কম	একদমই না	মাঝেমাঝে	মাঝেমাঝে	একদমই না	একদমই না	একদমই না	মাঝেমাঝে
হ্যা	20	খ) নারী	গ) বিশ্ববিদ্যালয়	খ) অবিবাহিত	ক) একক	4	গ) ৫০ হাজার এর বেশী	খ) শহরে	খ) না	ক) হ্যাঁ	খ) খারাপ	খ) না	খ) না	খ) না	খ) না	খ) না	একদমই না	একদমই না	খুব কম	মাঝেমাঝে	সব সময়	মাঝেমাঝে	একদমই না	মাঝেমাঝে	মাঝেমাঝে	একদমই না	খুব কম	মাঝেমাঝে	খুব কম	খুব কম	মাঝেমাঝে	মাঝেমাঝে	খুব কম	খুব কম	মাঝেমাঝে	খুব কম	খুব কম
হ্যা	20	ক) পুরুষ	গ) বিশ্ববিদ্যালয়	খ) অবিবাহিত	ক) একক	3	খ) ২০ থেকে ৫০ হাজার	খ) শহরে	খ) না	ক) হ্যাঁ	ক) ভাল	খ) না	খ) না	ক) হ্যাঁ	ক) হ্যাঁ	ক) হ্যাঁ	মাঝেমাঝে	মাঝেমাঝে	মাঝেমাঝে	সব সময়	মাঝেমাঝে	সব সময়	একদমই না	সব সময়	সব সময়	মাঝেমাঝে	সব সময়	মাঝেমাঝে	মাঝেমাঝে	মাঝেমাঝে	সব সময়	খুব কম	সব সময়	মাঝেমাঝে	মাঝেমাঝে	মাঝেমাঝে	খুব কম
হ্যা	20	ক) পুরুষ	গ) বিশ্ববিদ্যালয়	খ) অবিবাহিত	ক) একক	4	খ) ২০ থেকে ৫০ হাজার	খ) শহরে	খ) না	ক) হ্যাঁ	খ) খারাপ	ক) হ্যাঁ	ক) হ্যাঁ	ক) হ্যাঁ	ক) হ্যাঁ	ক) হ্যাঁ	সব সময়	সব সময়	সব সময়	মাঝেমাঝে	মাঝেমাঝে	সব সময়	সব সময়	সব সময়	সব সময়	মাঝেমাঝে	সব সময়	সব সময়	সব সময়	সব সময়	সব সময়	সব সময়	একদমই না	মাঝেমাঝে	সব সময়	সব সময়	সব সময়
হ্যা	22	খ) নারী	গ) বিশ্ববিদ্যালয়	খ) অবিবাহিত	খ) যৌথ	15	গ) ৫০ হাজার এর বেশী	খ) শহরে	খ) না	ক) হ্যাঁ	ক) ভাল	ক) হ্যাঁ	খ) না	ক) হ্যাঁ	ক) হ্যাঁ	ক) হ্যাঁ	মাঝেমাঝে	খুব কম	সব সময়	খুব কম	সব সময়	মাঝেমাঝে	একদমই না	মাঝেমাঝে	খুব কম	মাঝেমাঝে	মাঝেমাঝে	সব সময়	সব সময়	মাঝেমাঝে	মাঝেমাঝে	সব সময়	খুব কম	মাঝেমাঝে	খুব কম	সব সময়	সব সময়
হ্যা	48	খ) নারী	গ) বিশ্ববিদ্যালয়	ক) বিবাহিত	ক) একক	4	গ) ৫০ হাজার এর বেশী	খ) শহরে	খ) না	ক) হ্যাঁ	ক) ভাল	ক) হ্যাঁ	খ) না	খ) না	খ) না	ক) হ্যাঁ	একদমই না	মাঝেমাঝে	একদমই না	একদমই না	সব সময়	একদমই না	একদমই না	মাঝেমাঝে	মাঝেমাঝে	সব সময়	একদমই না	একদমই না	একদমই না	মাঝেমাঝে	মাঝেমাঝে	একদমই না	সব সময়	খুব কম	একদমই না	একদমই না	খুব কম
হ্যা	20	ক) পুরুষ	গ) বিশ্ববিদ্যালয়	খ) অবিবাহিত	ক) একক	5	খ) ২০ থেকে ৫০ হাজার	ক) গ্রামে	খ) না	ক) হ্যাঁ	ক) ভাল	খ) না	খ) না	খ) না	খ) না	খ) না	খুব কম
হ্যা	20	খ) নারী	গ) বিশ্ববিদ্যালয়	খ) অবিবাহিত	ক) একক	3	গ) ৫০ হাজার এর বেশী	খ) শহরে	খ) না	ক) হ্যাঁ	ক) ভাল	খ) না	খ) না	খ) না	খ) না	খ) না	সব সময়	মাঝেমাঝে	মাঝেমাঝে	মাঝেমাঝে	মাঝেমাঝে	মাঝেমাঝে	মাঝেমাঝে	মাঝেমাঝে	মাঝেমাঝে	মাঝেমাঝে	মাঝেমাঝে	মাঝেমাঝে	সব সময়	মাঝেমাঝে	সব সময়	মাঝেমাঝে	মাঝেমাঝে	মাঝেমাঝে	মাঝেমাঝে	মাঝেমাঝে	মাঝেমাঝে
হ্যা	20	ক) পুরুষ	গ) বিশ্ববিদ্যালয়	খ) অবিবাহিত	ক) একক	3	ক) ২০ হাজার এর নিচে	ক) গ্রামে	খ) না	খ) না	ক) ভাল	ক) হ্যাঁ	খ) না	খ) না	খ) না	ক) হ্যাঁ	মাঝেমাঝে	একদমই না	মাঝেমাঝে	একদমই না	মাঝেমাঝে	মাঝেমাঝে	একদমই না	খুব কম	খুব কম	খুব কম	খুব কম	খুব কম	সব সময়	খুব কম	মাঝেমাঝে	খুব কম	মাঝেমাঝে	মাঝেমাঝে	মাঝেমাঝে	খুব কম	খুব কম
হ্যা	21	খ) নারী	গ) বিশ্ববিদ্যালয়	খ) অবিবাহিত	ক) একক	4	খ) ২০ থেকে ৫০ হাজার	খ) শহরে	খ) না	ক) হ্যাঁ	ক) ভাল	ক) হ্যাঁ	খ) না	ক) হ্যাঁ	খ) না	ক) হ্যাঁ	মাঝেমাঝে	মাঝেমাঝে	খুব কম	একদমই না	মাঝেমাঝে	একদমই না	একদমই না	মাঝেমাঝে	খুব কম	মাঝেমাঝে	খুব কম	মাঝেমাঝে	মাঝেমাঝে	একদমই না	মাঝেমাঝে	মাঝেমাঝে	খুব কম	মাঝেমাঝে	একদমই না	একদমই না	একদমই না
হ্যা	23	খ) নারী	গ) বিশ্ববিদ্যালয়	খ) অবিবাহিত	ক) একক	4	খ) ২০ থেকে ৫০ হাজার	খ) শহরে	খ) না	ক) হ্যাঁ	ক) ভাল	খ) না	খ) না	খ) না	খ) না	ক) হ্যাঁ	মাঝেমাঝে	একদমই না	মাঝেমাঝে	একদমই না	মাঝেমাঝে	সব সময়	একদমই না	সব সময়	মাঝেমাঝে	সব সময়	মাঝেমাঝে	সব সময়	সব সময়	মাঝেমাঝে	মাঝেমাঝে	সব সময়	মাঝেমাঝে	মাঝেমাঝে	খুব কম	খুব কম	সব সময়
হ্যা	22	ক) পুরুষ	গ) বিশ্ববিদ্যালয়	খ) অবিবাহিত	ক) একক	5	ক) ২০ হাজার এর নিচে	ক) গ্রামে	খ) না	ক) হ্যাঁ	ক) ভাল	ক) হ্যাঁ	খ) না	ক) হ্যাঁ	খ) না	ক) হ্যাঁ	মাঝেমাঝে	একদমই না	মাঝেমাঝে	একদমই না	সব সময়	সব সময়	একদমই না	মাঝেমাঝে	একদমই না	সব সময়	মাঝেমাঝে	সব সময়	সব সময়	মাঝেমাঝে	মাঝেমাঝে	মাঝেমাঝে	একদমই না	মাঝেমাঝে	মাঝেমাঝে	মাঝেমাঝে	খুব কম
হ্যা	23	খ) নারী	গ) বিশ্ববিদ্যালয়	খ) অবিবাহিত	ক) একক	4	গ) ৫০ হাজার এর বেশী	খ) শহরে	খ) না	ক) হ্যাঁ	ক) ভাল	খ) না	খ) না	খ) না	খ) না	খ) না	মাঝেমাঝে	খুব কম	একদমই না	একদমই না	একদমই না	একদমই না	একদমই না	খুব কম	মাঝেমাঝে	একদমই না	মাঝেমাঝে	সব সময়	মাঝেমাঝে	একদমই না	খুব কম	খুব কম	একদমই না	একদমই না	একদমই না	খুব কম	খুব কম
হ্যা	22	খ) নারী	গ) বিশ্ববিদ্যালয়	খ) অবিবাহিত	ক) একক	4	গ) ৫০ হাজার এর বেশী	খ) শহরে	খ) না	ক) হ্যাঁ	ক) ভাল	খ) না	খ) না	খ) না	খ) না	ক) হ্যাঁ	মাঝেমাঝে		মাঝেমাঝে		মাঝেমাঝে	মাঝেমাঝে		মাঝেমাঝে	মাঝেমাঝে	খুব কম	মাঝেমাঝে	মাঝেমাঝে	মাঝেমাঝে	খুব কম	মাঝেমাঝে	মাঝেমাঝে		খুব কম		মাঝেমাঝে
হ্যা	19	ক) পুরুষ	গ) বিশ্ববিদ্যালয়	খ) অবিবাহিত	ক) একক	5	ক) ২০ হাজার এর নিচে	খ) শহরে	ক) হ্যাঁ	ক) হ্যাঁ	ক) ভাল	ক) হ্যাঁ	খ) না	ক) হ্যাঁ	ক) হ্যাঁ	ক) হ্যাঁ	মাঝেমাঝে	মাঝেমাঝে	খুব কম	একদমই না	মাঝেমাঝে	মাঝেমাঝে	একদমই না	সব সময়	খুব কম	একদমই না	একদমই না	খুব কম	খুব কম	সব সময়	খুব কম	মাঝেমাঝে	একদমই না	খুব কম	একদমই না	খুব কম	একদমই না
হ্যা	40	খ) নারী	খ)হাইস্কুল	ক) বিবাহিত	ক) একক	5	ক) ২০ হাজার এর নিচে	খ) শহরে	খ) না	খ) না	ক) ভাল	ক) হ্যাঁ	ক) হ্যাঁ	ক) হ্যাঁ	খ) না	ক) হ্যাঁ	মাঝেমাঝে	খুব কম	মাঝেমাঝে	একদমই না	খুব কম	খুব কম	একদমই না	মাঝেমাঝে	খুব কম	মাঝেমাঝে	মাঝেমাঝে	মাঝেমাঝে	মাঝেমাঝে	খুব কম	মাঝেমাঝে	মাঝেমাঝে	খুব কম	মাঝেমাঝে	একদমই না	খুব কম	সব সময়
হ্যা	19	ক) পুরুষ	গ) বিশ্ববিদ্যালয়	খ) অবিবাহিত	ক) একক	5	ক) ২০ হাজার এর নিচে	খ) শহরে	ক) হ্যাঁ	ক) হ্যাঁ	ক) ভাল	ক) হ্যাঁ	খ) না	ক) হ্যাঁ	ক) হ্যাঁ	ক) হ্যাঁ	মাঝেমাঝে	মাঝেমাঝে	খুব কম	একদমই না	মাঝেমাঝে	মাঝেমাঝে	একদমই না	সব সময়	খুব কম	একদমই না	একদমই না	খুব কম	খুব কম	সব সময়	খুব কম	মাঝেমাঝে	একদমই না	খুব কম	একদমই না	খুব কম	একদমই না
হ্যা	21	খ) নারী	গ) বিশ্ববিদ্যালয়	খ) অবিবাহিত	ক) একক	4	খ) ২০ থেকে ৫০ হাজার	খ) শহরে	খ) না	ক) হ্যাঁ	ক) ভাল	খ) না	খ) না	খ) না	খ) না	খ) না	খুব কম	একদমই না	সব সময়	একদমই না	একদমই না	মাঝেমাঝে	একদমই না	একদমই না	খুব কম	একদমই না	মাঝেমাঝে	মাঝেমাঝে	মাঝেমাঝে	খুব কম	একদমই না	একদমই না	একদমই না	মাঝেমাঝে	একদমই না	একদমই না	খুব কম
হ্যা
হ্যা	19	ক) পুরুষ	গ) বিশ্ববিদ্যালয়	খ) অবিবাহিত	ক) একক	4	গ) ৫০ হাজার এর বেশী	খ) শহরে	খ) না	ক) হ্যাঁ	ক) ভাল	খ) না	খ) না	খ) না	খ) না	খ) না	মাঝেমাঝে	একদমই না	খুব কম	একদমই না	মাঝেমাঝে	খুব কম	একদমই না	খুব কম	খুব কম	খুব কম	সব সময়	মাঝেমাঝে	মাঝেমাঝে	খুব কম	খুব কম	খুব কম	খুব কম	মাঝেমাঝে	একদমই না	একদমই না	সব সময়
না	19	খ) নারী	গ) বিশ্ববিদ্যালয়	খ) অবিবাহিত	ক) একক	4	গ) ৫০ হাজার এর বেশী	খ) শহরে	খ) না	ক) হ্যাঁ	ক) ভাল	ক) হ্যাঁ	খ) না	খ) না	ক) হ্যাঁ	ক) হ্যাঁ	মাঝেমাঝে	খুব কম	মাঝেমাঝে	খুব কম	মাঝেমাঝে	মাঝেমাঝে	খুব কম	সব সময়	মাঝেমাঝে	মাঝেমাঝে	সব সময়	সব সময়	মাঝেমাঝে	মাঝেমাঝে	মাঝেমাঝে	মাঝেমাঝে	মাঝেমাঝে	খুব কম	মাঝেমাঝে	মাঝেমাঝে	সব সময়
হ্যা	26	খ) নারী	গ) বিশ্ববিদ্যালয়	ক) বিবাহিত	ক) একক	2	গ) ৫০ হাজার এর বেশী	খ) শহরে	খ) না	ক) হ্যাঁ	ক) ভাল	ক) হ্যাঁ	খ) না	খ) না	খ) না	ক) হ্যাঁ	মাঝেমাঝে	একদমই না	খুব কম	খুব কম	মাঝেমাঝে	মাঝেমাঝে	একদমই না	মাঝেমাঝে	মাঝেমাঝে	মাঝেমাঝে	সব সময়	সব সময়	সব সময়	মাঝেমাঝে	মাঝেমাঝে	সব সময়	খুব কম	সব সময়	একদমই না	মাঝেমাঝে	সব সময়
হ্যা	19	ক) পুরুষ	গ) বিশ্ববিদ্যালয়	খ) অবিবাহিত	ক) একক	4	ক) ২০ হাজার এর নিচে	খ) শহরে	খ) না	ক) হ্যাঁ	খ) খারাপ	ক) হ্যাঁ	খ) না	ক) হ্যাঁ	খ) না	ক) হ্যাঁ	একদমই না	একদমই না	একদমই না	একদমই না	মাঝেমাঝে	একদমই না	একদমই না	খুব কম	মাঝেমাঝে	সব সময়	খুব কম	সব সময়	খুব কম	সব সময়	মাঝেমাঝে	সব সময়	খুব কম	মাঝেমাঝে	একদমই না	একদমই না	সব সময়
হ্যা	18	খ) নারী	গ) বিশ্ববিদ্যালয়	খ) অবিবাহিত	ক) একক	3	খ) ২০ থেকে ৫০ হাজার	খ) শহরে	খ) না	ক) হ্যাঁ	ক) ভাল	খ) না	খ) না	খ) না				খুব কম	একদমই না	একদমই না	মাঝেমাঝে	খুব কম	একদমই না	খুব কম		খুব কম	খুব কম	একদমই না	খুব কম	খুব কম	একদমই না	মাঝেমাঝে			একদমই না	একদমই না	খুব কম
হ্যা	21	খ) নারী	গ) বিশ্ববিদ্যালয়	ক) বিবাহিত	খ) যৌথ	6	খ) ২০ থেকে ৫০ হাজার	খ) শহরে	খ) না	ক) হ্যাঁ	ক) ভাল	ক) হ্যাঁ	খ) না	খ) না	ক) হ্যাঁ	ক) হ্যাঁ	মাঝেমাঝে
হ্যা	26	খ) নারী	গ) বিশ্ববিদ্যালয়	খ) অবিবাহিত	খ) যৌথ	4	খ) ২০ থেকে ৫০ হাজার	খ) শহরে	খ) না	খ) না	ক) ভাল	ক) হ্যাঁ	খ) না	খ) না	ক) হ্যাঁ	ক) হ্যাঁ	মাঝেমাঝে	খুব কম	সব সময়	একদমই না	সব সময়	সব সময়	একদমই না	সব সময়	সব সময়	সব সময়	সব সময়	সব সময়	মাঝেমাঝে	মাঝেমাঝে	মাঝেমাঝে	মাঝেমাঝে	মাঝেমাঝে	খুব কম	একদমই না	মাঝেমাঝে	সব সময়
হ্যা	20	খ) নারী	গ) বিশ্ববিদ্যালয়		ক) একক	5	খ) ২০ থেকে ৫০ হাজার	খ) শহরে	খ) না	ক) হ্যাঁ	ক) ভাল	ক) হ্যাঁ	খ) না	খ) না	খ) না	ক) হ্যাঁ	মাঝেমাঝে	একদমই না	খুব কম	মাঝেমাঝে	খুব কম	মাঝেমাঝে	একদমই না	একদমই না	খুব কম	মাঝেমাঝে	মাঝেমাঝে	খুব কম	একদমই না	মাঝেমাঝে	খুব কম	মাঝেমাঝে	মাঝেমাঝে	মাঝেমাঝে	সব সময়	একদমই না	মাঝেমাঝে
হ্যা	20	ক) পুরুষ	গ) বিশ্ববিদ্যালয়	খ) অবিবাহিত	ক) একক	4	খ) ২০ থেকে ৫০ হাজার	খ) শহরে	খ) না	ক) হ্যাঁ	ক) ভাল	খ) না	খ) না	খ) না	খ) না	খ) না	মাঝেমাঝে	একদমই না	একদমই না	একদমই না	একদমই না	একদমই না	একদমই না	একদমই না	একদমই না	খুব কম	একদমই না	একদমই না	একদমই না	একদমই না	একদমই না	খুব কম	একদমই না	একদমই না	একদমই না	একদমই না	একদমই না
হ্যা	19	খ) নারী	গ) বিশ্ববিদ্যালয়	খ) অবিবাহিত	ক) একক	5	গ) ৫০ হাজার এর বেশী	খ) শহরে	ক) হ্যাঁ	ক) হ্যাঁ	ক) ভাল	খ) না	খ) না	খ) না	খ) না	খ) না	মাঝেমাঝে	একদমই না	মাঝেমাঝে	একদমই না	সব সময়	মাঝেমাঝে	একদমই না	মাঝেমাঝে	মাঝেমাঝে	মাঝেমাঝে	সব সময়	সব সময়	সব সময়	সব সময়	সব সময়	সব সময়	একদমই না	একদমই না	একদমই না	একদমই না	মাঝেমাঝে
হ্যা	17	ক) পুরুষ	খ)হাইস্কুল	খ) অবিবাহিত	ক) একক	3	খ) ২০ থেকে ৫০ হাজার	খ) শহরে	খ) না	ক) হ্যাঁ	ক) ভাল	ক) হ্যাঁ	খ) না	ক) হ্যাঁ	খ) না	ক) হ্যাঁ	মাঝেমাঝে	একদমই না	সব সময়	একদমই না	সব সময়	মাঝেমাঝে	একদমই না	খুব কম	সব সময়	মাঝেমাঝে	সব সময়	সব সময়	সব সময়	মাঝেমাঝে	সব সময়	সব সময়	মাঝেমাঝে	মাঝেমাঝে	খুব কম	মাঝেমাঝে	মাঝেমাঝে
হ্যা	26	খ) নারী	গ) বিশ্ববিদ্যালয়	খ) অবিবাহিত	ক) একক	4	গ) ৫০ হাজার এর বেশী	খ) শহরে	ক) হ্যাঁ	ক) হ্যাঁ	ক) ভাল	ক) হ্যাঁ	খ) না	ক) হ্যাঁ	ক) হ্যাঁ	ক) হ্যাঁ	মাঝেমাঝে	খুব কম	মাঝেমাঝে	একদমই না	সব সময়	সব সময়	খুব কম	সব সময়	সব সময়	মাঝেমাঝে	সব সময়	মাঝেমাঝে	মাঝেমাঝে	মাঝেমাঝে	মাঝেমাঝে	সব সময়	খুব কম	মাঝেমাঝে	মাঝেমাঝে	সব সময়	মাঝেমাঝে
হ্যা	21	খ) নারী	গ) বিশ্ববিদ্যালয়	খ) অবিবাহিত	ক) একক	4	খ) ২০ থেকে ৫০ হাজার	খ) শহরে	খ) না	ক) হ্যাঁ	ক) ভাল	ক) হ্যাঁ	খ) না	খ) না	ক) হ্যাঁ	ক) হ্যাঁ	একদমই না	একদমই না	একদমই না	একদমই না	খুব কম	খুব কম	একদমই না	খুব কম	মাঝেমাঝে	একদমই না	একদমই না	একদমই না	একদমই না	একদমই না	একদমই না	একদমই না	খুব কম	খুব কম	একদমই না	একদমই না	একদমই না
হ্যা	16	খ) নারী	খ)হাইস্কুল	খ) অবিবাহিত	ক) একক	4	গ) ৫০ হাজার এর বেশী	খ) শহরে	খ) না	ক) হ্যাঁ	খ) খারাপ	ক) হ্যাঁ	খ) না	ক) হ্যাঁ	খ) না	ক) হ্যাঁ	মাঝেমাঝে	মাঝেমাঝে	মাঝেমাঝে	একদমই না	খুব কম	সব সময়	খুব কম	সব সময়	মাঝেমাঝে	মাঝেমাঝে	মাঝেমাঝে	মাঝেমাঝে	মাঝেমাঝে	খুব কম	খুব কম	খুব কম	মাঝেমাঝে	খুব কম	মাঝেমাঝে	খুব কম	মাঝেমাঝে
হ্যা	22	খ) নারী	গ) বিশ্ববিদ্যালয়	খ) অবিবাহিত	ক) একক	4	খ) ২০ থেকে ৫০ হাজার	খ) শহরে	খ) না	ক) হ্যাঁ	ক) ভাল	ক) হ্যাঁ	খ) না	খ) না	খ) না	খ) না	খুব কম	একদমই না	একদমই না	একদমই না	সব সময়	একদমই না	একদমই না	মাঝেমাঝে	খুব কম	সব সময়	মাঝেমাঝে	সব সময়	মাঝেমাঝে	মাঝেমাঝে	মাঝেমাঝে	সব সময়	খুব কম	মাঝেমাঝে	একদমই না	মাঝেমাঝে	মাঝেমাঝে
হ্যা	26	ক) পুরুষ	গ) বিশ্ববিদ্যালয়	খ) অবিবাহিত	ক) একক	5	ক) ২০ হাজার এর নিচে	ক) গ্রামে	খ) না	ক) হ্যাঁ	ক) ভাল	ক) হ্যাঁ	ক) হ্যাঁ	ক) হ্যাঁ	খ) না	ক) হ্যাঁ	সব সময়	মাঝেমাঝে	সব সময়	একদমই না	সব সময়	সব সময়	খুব কম	সব সময়	সব সময়	খুব কম	মাঝেমাঝে	মাঝেমাঝে	সব সময়	মাঝেমাঝে	সব সময়	সব সময়	মাঝেমাঝে	সব সময়	সব সময়	সব সময়	সব সময়
হ্যা	19	ক) পুরুষ	খ)হাইস্কুল	খ) অবিবাহিত	ক) একক	4	খ) ২০ থেকে ৫০ হাজার	ক) গ্রামে	খ) না	ক) হ্যাঁ	ক) ভাল	ক) হ্যাঁ	খ) না	খ) না	খ) না	ক) হ্যাঁ	একদমই না	মাঝেমাঝে	মাঝেমাঝে	একদমই না	মাঝেমাঝে	খুব কম	একদমই না	একদমই না	খুব কম	খুব কম	খুব কম	একদমই না	খুব কম	খুব কম	খুব কম	খুব কম	খুব কম	একদমই না	একদমই না	খুব কম	খুব কম
হ্যা	19	ক) পুরুষ	গ) বিশ্ববিদ্যালয়	খ) অবিবাহিত	ক) একক	4	গ) ৫০ হাজার এর বেশী	খ) শহরে	খ) না	খ) না	ক) ভাল	খ) না	খ) না	খ) না	খ) না	খ) না	একদমই না	খুব কম	একদমই না	খুব কম	মাঝেমাঝে	একদমই না	একদমই না	খুব কম	একদমই না	মাঝেমাঝে	খুব কম	সব সময়	সব সময়	মাঝেমাঝে	একদমই না	মাঝেমাঝে	একদমই না	খুব কম	একদমই না	একদমই না	মাঝেমাঝে
হ্যা	20	ক) পুরুষ	গ) বিশ্ববিদ্যালয়	খ) অবিবাহিত	ক) একক	4	খ) ২০ থেকে ৫০ হাজার	খ) শহরে	খ) না	ক) হ্যাঁ	ক) ভাল	ক) হ্যাঁ	খ) না	ক) হ্যাঁ	ক) হ্যাঁ	ক) হ্যাঁ	খুব কম	একদমই না	সব সময়	একদমই না	সব সময়	সব সময়	একদমই না	সব সময়	সব সময়	সব সময়	সব সময়	সব সময়	সব সময়	সব সময়	সব সময়	সব সময়	সব সময়	সব সময়	একদমই না	একদমই না	সব সময়
হ্যা	17					4	খ) ২০ থেকে ৫০ হাজার	খ) শহরে	খ) না		ক) ভাল	ক) হ্যাঁ	খ) না	খ) না	খ) না	ক) হ্যাঁ	খুব কম	একদমই না	একদমই না	একদমই না	একদমই না	একদমই না	একদমই না	খুব কম	খুব কম	একদমই না	একদমই না	একদমই না	একদমই না	একদমই না	একদমই না	একদমই না	একদমই না	একদমই না	একদমই না	একদমই না	একদমই না
হ্যা	22					5	খ) ২০ থেকে ৫০ হাজার	খ) শহরে	খ) না	ক) হ্যাঁ	ক) ভাল	ক) হ্যাঁ	খ) না	খ) না	খ) না	খ) না	মাঝেমাঝে	খুব কম	মাঝেমাঝে	একদমই না	মাঝেমাঝে	সব সময়	একদমই না	মাঝেমাঝে	মাঝেমাঝে	একদমই না	সব সময়	সব সময়	সব সময়	সব সময়	মাঝেমাঝে	মাঝেমাঝে	মাঝেমাঝে	খুব কম	খুব কম	মাঝেমাঝে	সব সময়
হ্যা	50	ক) পুরুষ	গ) বিশ্ববিদ্যালয়	ক) বিবাহিত	ক) একক	4	ক) ২০ হাজার এর নিচে	খ) শহরে	খ) না	খ) না	ক) ভাল	ক) হ্যাঁ	ক) হ্যাঁ	ক) হ্যাঁ	খ) না	ক) হ্যাঁ	মাঝেমাঝে	মাঝেমাঝে	মাঝেমাঝে	খুব কম	খুব কম	খুব কম	একদমই না	খুব কম	মাঝেমাঝে	মাঝেমাঝে	মাঝেমাঝে	মাঝেমাঝে	খুব কম	খুব কম	মাঝেমাঝে	খুব কম	একদমই না	মাঝেমাঝে	একদমই না	মাঝেমাঝে	মাঝেমাঝে
হ্যা	40	ক) পুরুষ	গ) বিশ্ববিদ্যালয়	ক) বিবাহিত	খ) যৌথ	6	খ) ২০ থেকে ৫০ হাজার	ক) গ্রামে	খ) না	ক) হ্যাঁ	ক) ভাল	ক) হ্যাঁ	খ) না	ক) হ্যাঁ	ক) হ্যাঁ	ক) হ্যাঁ	মাঝেমাঝে	খুব কম	খুব কম	খুব কম	মাঝেমাঝে	মাঝেমাঝে	খুব কম	মাঝেমাঝে	মাঝেমাঝে	মাঝেমাঝে	মাঝেমাঝে	মাঝেমাঝে	সব সময়	মাঝেমাঝে	সব সময়	মাঝেমাঝে	মাঝেমাঝে	খুব কম	মাঝেমাঝে	মাঝেমাঝে	সব সময়
হ্যা	20	খ) নারী	গ) বিশ্ববিদ্যালয়	খ) অবিবাহিত	ক) একক	4	ক) ২০ হাজার এর নিচে	খ) শহরে	খ) না	ক) হ্যাঁ	ক) ভাল	ক) হ্যাঁ	খ) না	খ) না	খ) না	ক) হ্যাঁ	একদমই না	একদমই না	খুব কম	একদমই না	একদমই না	সব সময়	একদমই না	একদমই না	মাঝেমাঝে	মাঝেমাঝে	একদমই না	একদমই না	একদমই না	একদমই না	মাঝেমাঝে	একদমই না	একদমই না	মাঝেমাঝে	একদমই না	একদমই না	একদমই না
হ্যা	20	ক) পুরুষ	গ) বিশ্ববিদ্যালয়	খ) অবিবাহিত	ক) একক	5	গ) ৫০ হাজার এর বেশী	খ) শহরে	খ) না	ক) হ্যাঁ	ক) ভাল	খ) না	খ) না	খ) না	খ) না	ক) হ্যাঁ	খুব কম	একদমই না	মাঝেমাঝে	একদমই না	মাঝেমাঝে	মাঝেমাঝে	একদমই না	মাঝেমাঝে	খুব কম	মাঝেমাঝে	মাঝেমাঝে	মাঝেমাঝে	খুব কম	মাঝেমাঝে	একদমই না	মাঝেমাঝে	একদমই না	একদমই না	একদমই না	একদমই না	মাঝেমাঝে
হ্যা	20	খ) নারী	গ) বিশ্ববিদ্যালয়	খ) অবিবাহিত	ক) একক	3	গ) ৫০ হাজার এর বেশী	খ) শহরে	খ) না	ক) হ্যাঁ	ক) ভাল	খ) না	খ) না	খ) না	খ) না	খ) না	মাঝেমাঝে	মাঝেমাঝে	মাঝেমাঝে	মাঝেমাঝে	মাঝেমাঝে	মাঝেমাঝে	খুব কম	মাঝেমাঝে	মাঝেমাঝে	মাঝেমাঝে	মাঝেমাঝে	মাঝেমাঝে	সব সময়	মাঝেমাঝে	মাঝেমাঝে	মাঝেমাঝে	মাঝেমাঝে	মাঝেমাঝে	খুব কম	মাঝেমাঝে	মাঝেমাঝে
হ্যা	21	ক) পুরুষ	গ) বিশ্ববিদ্যালয়	খ) অবিবাহিত	ক) একক	04	গ) ৫০ হাজার এর বেশী	খ) শহরে	ক) হ্যাঁ	ক) হ্যাঁ	ক) ভাল	ক) হ্যাঁ	খ) না	খ) না	খ) না	ক) হ্যাঁ	মাঝেমাঝে	খুব কম	খুব কম	একদমই না	খুব কম	খুব কম	মাঝেমাঝে	খুব কম	খুব কম	একদমই না	খুব কম	খুব কম	সব সময়	মাঝেমাঝে	মাঝেমাঝে	মাঝেমাঝে	মাঝেমাঝে	মাঝেমাঝে	মাঝেমাঝে	মাঝেমাঝে	মাঝেমাঝে
হ্যা	23	খ) নারী	গ) বিশ্ববিদ্যালয়	খ) অবিবাহিত	ক) একক	5	গ) ৫০ হাজার এর বেশী	খ) শহরে	খ) না	ক) হ্যাঁ	ক) ভাল	ক) হ্যাঁ	খ) না	ক) হ্যাঁ	খ) না	ক) হ্যাঁ	মাঝেমাঝে	একদমই না	খুব কম	একদমই না	খুব কম	সব সময়	একদমই না	সব সময়	সব সময়	সব সময়	মাঝেমাঝে	সব সময়	সব সময়	সব সময়	সব সময়	মাঝেমাঝে	মাঝেমাঝে	খুব কম	সব সময়	সব সময়	সব সময়
হ্যা	21	খ) নারী	গ) বিশ্ববিদ্যালয়	খ) অবিবাহিত	ক) একক	6	গ) ৫০ হাজার এর বেশী	খ) শহরে	খ) না	ক) হ্যাঁ	ক) ভাল	খ) না	খ) না	খ) না	খ) না	ক) হ্যাঁ	মাঝেমাঝে	মাঝেমাঝে	একদমই না	একদমই না	একদমই না	মাঝেমাঝে	একদমই না	খুব কম	খুব কম	খুব কম	খুব কম	খুব কম	একদমই না	খুব কম	মাঝেমাঝে	খুব কম	একদমই না	একদমই না	একদমই না	খুব কম	খুব কম
হ্যা	24	ক) পুরুষ	গ) বিশ্ববিদ্যালয়	খ) অবিবাহিত	ক) একক	4	খ) ২০ থেকে ৫০ হাজার	খ) শহরে	খ) না	ক) হ্যাঁ	ক) ভাল	ক) হ্যাঁ	খ) না	ক) হ্যাঁ	খ) না	ক) হ্যাঁ	মাঝেমাঝে	খুব কম	খুব কম	একদমই না	খুব কম	সব সময়	একদমই না	খুব কম	মাঝেমাঝে	মাঝেমাঝে	খুব কম	মাঝেমাঝে	মাঝেমাঝে	মাঝেমাঝে	মাঝেমাঝে	খুব কম	একদমই না	খুব কম	একদমই না	খুব কম	মাঝেমাঝে
হ্যা	20	ক) পুরুষ	গ) বিশ্ববিদ্যালয়	খ) অবিবাহিত	ক) একক	4	গ) ৫০ হাজার এর বেশী	খ) শহরে	খ) না	ক) হ্যাঁ	ক) ভাল	ক) হ্যাঁ	খ) না	ক) হ্যাঁ	খ) না	ক) হ্যাঁ	একদমই না	একদমই না	একদমই না	একদমই না	একদমই না	একদমই না	একদমই না	একদমই না	একদমই না	একদমই না	একদমই না	একদমই না	একদমই না	একদমই না	একদমই না	একদমই না	একদমই না	একদমই না	একদমই না	একদমই না	একদমই না
হ্যা	20	ক) পুরুষ	গ) বিশ্ববিদ্যালয়	খ) অবিবাহিত	ক) একক	4	ক) ২০ হাজার এর নিচে	খ) শহরে	খ) না	খ) না	ক) ভাল	ক) হ্যাঁ	খ) না	ক) হ্যাঁ	খ) না	ক) হ্যাঁ	সব সময়	একদমই না	সব সময়	খুব কম	সব সময়	সব সময়	একদমই না	মাঝেমাঝে	সব সময়	মাঝেমাঝে	সব সময়	মাঝেমাঝে	সব সময়	সব সময়	সব সময়	মাঝেমাঝে	সব সময়	সব সময়	মাঝেমাঝে	মাঝেমাঝে	সব সময়
হ্যা	19	ক) পুরুষ	গ) বিশ্ববিদ্যালয়	খ) অবিবাহিত	ক) একক	6	ক) ২০ হাজার এর নিচে	ক) গ্রামে	খ) না	খ) না	ক) ভাল	ক) হ্যাঁ	খ) না	ক) হ্যাঁ	খ) না	ক) হ্যাঁ	একদমই না	একদমই না	একদমই না	একদমই না	একদমই না	খুব কম	একদমই না	একদমই না	একদমই না	খুব কম	একদমই না	খুব কম	খুব কম	একদমই না	একদমই না	একদমই না	একদমই না	একদমই না	একদমই না	একদমই না	মাঝেমাঝে
হ্যা	22	ক) পুরুষ	গ) বিশ্ববিদ্যালয়	খ) অবিবাহিত	ক) একক	4	ক) ২০ হাজার এর নিচে	ক) গ্রামে	খ) না	খ) না	ক) ভাল	ক) হ্যাঁ	খ) না	ক) হ্যাঁ	খ) না	ক) হ্যাঁ	একদমই না	একদমই না	একদমই না	মাঝেমাঝে	সব সময়	মাঝেমাঝে	একদমই না	মাঝেমাঝে	একদমই না	একদমই না	সব সময়	সব সময়	সব সময়	সব সময়	একদমই না	সব সময়	মাঝেমাঝে	সব সময়	একদমই না	খুব কম	মাঝেমাঝে
হ্যা	20	ক) পুরুষ	গ) বিশ্ববিদ্যালয়	খ) অবিবাহিত	ক) একক	4	গ) ৫০ হাজার এর বেশী	খ) শহরে	খ) না	খ) না	ক) ভাল	খ) না	খ) না	খ) না	খ) না	খ) না	খুব কম	একদমই না	মাঝেমাঝে	একদমই না	মাঝেমাঝে	মাঝেমাঝে	একদমই না	খুব কম	একদমই না	একদমই না	খুব কম	মাঝেমাঝে	সব সময়	মাঝেমাঝে	একদমই না	মাঝেমাঝে	মাঝেমাঝে	একদমই না	একদমই না	একদমই না	খুব কম
হ্যা	19	খ) নারী	গ) বিশ্ববিদ্যালয়	খ) অবিবাহিত	ক) একক	4	ক) ২০ হাজার এর নিচে	খ) শহরে	খ) না	ক) হ্যাঁ	ক) ভাল	ক) হ্যাঁ	খ) না	ক) হ্যাঁ	ক) হ্যাঁ	ক) হ্যাঁ	মাঝেমাঝে	একদমই না	মাঝেমাঝে	একদমই না	মাঝেমাঝে	মাঝেমাঝে	খুব কম	খুব কম	মাঝেমাঝে	সব সময়	মাঝেমাঝে	মাঝেমাঝে	মাঝেমাঝে	মাঝেমাঝে	মাঝেমাঝে	সব সময়	একদমই না	খুব কম	একদমই না	খুব কম	মাঝেমাঝে
হ্যা	21	খ) নারী	গ) বিশ্ববিদ্যালয়	খ) অবিবাহিত	ক) একক	4	খ) ২০ থেকে ৫০ হাজার	খ) শহরে	খ) না	ক) হ্যাঁ	ক) ভাল	খ) না	খ) না	খ) না	খ) না	ক) হ্যাঁ	মাঝেমাঝে	খুব কম	মাঝেমাঝে	একদমই না	মাঝেমাঝে	মাঝেমাঝে	একদমই না	খুব কম	একদমই না	একদমই না	খুব কম	মাঝেমাঝে	একদমই না	মাঝেমাঝে	খুব কম	একদমই না	একদমই না	খুব কম	একদমই না	একদমই না	খুব কম
হ্যা	19	ক) পুরুষ	গ) বিশ্ববিদ্যালয়	খ) অবিবাহিত	ক) একক	3	গ) ৫০ হাজার এর বেশী	খ) শহরে	খ) না	ক) হ্যাঁ	ক) ভাল	খ) না	খ) না	খ) না	খ) না	খ) না	একদমই না	একদমই না	একদমই না	একদমই না	একদমই না	একদমই না	একদমই না	একদমই না	একদমই না	একদমই না	একদমই না	একদমই না	একদমই না	একদমই না	একদমই না	একদমই না	একদমই না	একদমই না	একদমই না	একদমই না	একদমই না
হ্যা	22	খ) নারী	গ) বিশ্ববিদ্যালয়	খ) অবিবাহিত	খ) যৌথ	18	ক) ২০ হাজার এর নিচে	ক) গ্রামে	খ) না	ক) হ্যাঁ	ক) ভাল	ক) হ্যাঁ	খ) না	ক) হ্যাঁ	ক) হ্যাঁ	ক) হ্যাঁ	মাঝেমাঝে	খুব কম	খুব কম	একদমই না	মাঝেমাঝে	সব সময়	খুব কম	সব সময়	মাঝেমাঝে	সব সময়	সব সময়	সব সময়	সব সময়	মাঝেমাঝে	মাঝেমাঝে	মাঝেমাঝে	খুব কম	সব সময়	মাঝেমাঝে	মাঝেমাঝে	সব সময়
হ্যা	19	খ) নারী	গ) বিশ্ববিদ্যালয়	খ) অবিবাহিত	ক) একক	4	ক) ২০ হাজার এর নিচে	খ) শহরে	খ) না	ক) হ্যাঁ	ক) ভাল	ক) হ্যাঁ	খ) না	খ) না	খ) না	ক) হ্যাঁ	খুব কম	মাঝেমাঝে	খুব কম	একদমই না	মাঝেমাঝে	মাঝেমাঝে	একদমই না	সব সময়	মাঝেমাঝে	একদমই না	মাঝেমাঝে	সব সময়	মাঝেমাঝে	খুব কম	সব সময়	সব সময়	একদমই না	একদমই না	একদমই না	একদমই না	একদমই না
হ্যা	37	খ) নারী	গ) বিশ্ববিদ্যালয়	ক) বিবাহিত	খ) যৌথ	6	গ) ৫০ হাজার এর বেশী	খ) শহরে	ক) হ্যাঁ	ক) হ্যাঁ	ক) ভাল	ক) হ্যাঁ	খ) না	খ) না	খ) না	ক) হ্যাঁ	মাঝেমাঝে	মাঝেমাঝে	মাঝেমাঝে	মাঝেমাঝে	মাঝেমাঝে	খুব কম	একদমই না	খুব কম	খুব কম	একদমই না	একদমই না	মাঝেমাঝে	একদমই না	একদমই না	একদমই না	একদমই না	একদমই না	একদমই না	খুব কম	একদমই না	একদমই না
হ্যা	21	ক) পুরুষ	গ) বিশ্ববিদ্যালয়	খ) অবিবাহিত	ক) একক	4	খ) ২০ থেকে ৫০ হাজার	খ) শহরে	খ) না	ক) হ্যাঁ	ক) ভাল	খ) না	খ) না	খ) না	খ) না	ক) হ্যাঁ	মাঝেমাঝে	একদমই না	খুব কম	একদমই না	সব সময়	মাঝেমাঝে	একদমই না	মাঝেমাঝে	মাঝেমাঝে	মাঝেমাঝে	মাঝেমাঝে	সব সময়	সব সময়	মাঝেমাঝে	সব সময়	মাঝেমাঝে	মাঝেমাঝে	মাঝেমাঝে	একদমই না	মাঝেমাঝে	মাঝেমাঝে
হ্যা	20	খ) নারী	গ) বিশ্ববিদ্যালয়	খ) অবিবাহিত	ক) একক	4	খ) ২০ থেকে ৫০ হাজার	খ) শহরে	খ) না	খ) না	খ) খারাপ	খ) না	খ) না	খ) না	খ) না	খ) না	সব সময়	মাঝেমাঝে	মাঝেমাঝে	একদমই না	খুব কম	মাঝেমাঝে	একদমই না	সব সময়	সব সময়	সব সময়	মাঝেমাঝে	মাঝেমাঝে	সব সময়	মাঝেমাঝে	মাঝেমাঝে	মাঝেমাঝে	মাঝেমাঝে	একদমই না	একদমই না	খুব কম	সব সময়
হ্যা	19	খ) নারী	গ) বিশ্ববিদ্যালয়	খ) অবিবাহিত	ক) একক	5	গ) ৫০ হাজার এর বেশী	খ) শহরে	খ) না	খ) না	ক) ভাল	ক) হ্যাঁ	খ) না	খ) না	খ) না	ক) হ্যাঁ	সব সময়	সব সময়	মাঝেমাঝে	খুব কম	মাঝেমাঝে	সব সময়	খুব কম	সব সময়	সব সময়	সব সময়	সব সময়	মাঝেমাঝে	সব সময়	সব সময়	সব সময়	মাঝেমাঝে	সব সময়	সব সময়	মাঝেমাঝে	মাঝেমাঝে	সব সময়
হ্যা	24	ক) পুরুষ	গ) বিশ্ববিদ্যালয়	খ) অবিবাহিত	ক) একক	3	খ) ২০ থেকে ৫০ হাজার	খ) শহরে	খ) না	ক) হ্যাঁ	ক) ভাল	ক) হ্যাঁ	খ) না	ক) হ্যাঁ	খ) না	ক) হ্যাঁ	একদমই না	একদমই না	একদমই না	একদমই না	একদমই না	একদমই না	একদমই না	একদমই না	একদমই না	একদমই না	একদমই না	একদমই না	একদমই না	একদমই না	একদমই না	একদমই না	একদমই না	একদমই না	একদমই না	একদমই না	একদমই না
হ্যা	23	খ) নারী	গ) বিশ্ববিদ্যালয়	খ) অবিবাহিত	ক) একক	4	খ) ২০ থেকে ৫০ হাজার	খ) শহরে	খ) না	ক) হ্যাঁ	ক) ভাল	ক) হ্যাঁ	খ) না	খ) না	খ) না	খ) না	মাঝেমাঝে	একদমই না	একদমই না	একদমই না	একদমই না	একদমই না	একদমই না	একদমই না	মাঝেমাঝে	খুব কম	মাঝেমাঝে	খুব কম	খুব কম	খুব কম	খুব কম	খুব কম	খুব কম	খুব কম	একদমই না	একদমই না	একদমই না
হ্যা	19	খ) নারী	গ) বিশ্ববিদ্যালয়	খ) অবিবাহিত	ক) একক	4	গ) ৫০ হাজার এর বেশী	খ) শহরে	খ) না	খ) না	ক) ভাল	ক) হ্যাঁ	খ) না	খ) না	খ) না	ক) হ্যাঁ	খুব কম	একদমই না	খুব কম	একদমই না	একদমই না	একদমই না	একদমই না	একদমই না	একদমই না	একদমই না	একদমই না	একদমই না	খুব কম	মাঝেমাঝে	একদমই না	খুব কম	একদমই না	খুব কম	একদমই না	একদমই না	একদমই না
হ্যা	20	ক) পুরুষ	গ) বিশ্ববিদ্যালয়	খ) অবিবাহিত	ক) একক	5	ক) ২০ হাজার এর নিচে	ক) গ্রামে	খ) না	খ) না	ক) ভাল	ক) হ্যাঁ	খ) না	ক) হ্যাঁ	খ) না	ক) হ্যাঁ	মাঝেমাঝে	একদমই না	একদমই না	একদমই না	খুব কম	মাঝেমাঝে	একদমই না	মাঝেমাঝে	মাঝেমাঝে	সব সময়	মাঝেমাঝে	খুব কম	মাঝেমাঝে	সব সময়	একদমই না	একদমই না	খুব কম	মাঝেমাঝে	মাঝেমাঝে	একদমই না	সব সময়
হ্যা	21	খ) নারী	গ) বিশ্ববিদ্যালয়	খ) অবিবাহিত	ক) একক	3	ক) ২০ হাজার এর নিচে	ক) গ্রামে	খ) না	খ) না	খ) খারাপ	খ) না	খ) না	ক) হ্যাঁ	খ) না	খ) না	একদমই না	একদমই না	খুব কম	একদমই না	একদমই না	খুব কম	একদমই না	মাঝেমাঝে	খুব কম	মাঝেমাঝে	মাঝেমাঝে	মাঝেমাঝে	খুব কম	মাঝেমাঝে	একদমই না	একদমই না	একদমই না	একদমই না	একদমই না	একদমই না	খুব কম
হ্যা	19	খ) নারী	গ) বিশ্ববিদ্যালয়	খ) অবিবাহিত	ক) একক	5	খ) ২০ থেকে ৫০ হাজার	খ) শহরে	খ) না	ক) হ্যাঁ	ক) ভাল	খ) না	খ) না	খ) না	ক) হ্যাঁ	খ) না
হ্যা	21	খ) নারী	গ) বিশ্ববিদ্যালয়	খ) অবিবাহিত	ক) একক	6	ক) ২০ হাজার এর নিচে	খ) শহরে	খ) না	ক) হ্যাঁ	ক) ভাল	ক) হ্যাঁ	খ) না	ক) হ্যাঁ	ক) হ্যাঁ	ক) হ্যাঁ	খুব কম	একদমই না	একদমই না	একদমই না	খুব কম	একদমই না	একদমই না	একদমই না	একদমই না	মাঝেমাঝে	একদমই না	একদমই না	একদমই না	একদমই না	একদমই না	একদমই না	একদমই না	একদমই না	একদমই না	একদমই না	একদমই না
হ্যা	19	ক) পুরুষ	গ) বিশ্ববিদ্যালয়	খ) অবিবাহিত	ক) একক	4	খ) ২০ থেকে ৫০ হাজার	খ) শহরে	খ) না	ক) হ্যাঁ	ক) ভাল	ক) হ্যাঁ	খ) না	ক) হ্যাঁ	ক) হ্যাঁ	ক) হ্যাঁ	মাঝেমাঝে	খুব কম	একদমই না	একদমই না	মাঝেমাঝে	সব সময়	একদমই না	খুব কম	মাঝেমাঝে	মাঝেমাঝে	খুব কম	খুব কম	খুব কম	খুব কম	খুব কম	খুব কম	খুব কম	মাঝেমাঝে	খুব কম	খুব কম	একদমই না
হ্যা	20	ক) পুরুষ	গ) বিশ্ববিদ্যালয়	খ) অবিবাহিত	ক) একক	4	গ) ৫০ হাজার এর বেশী	খ) শহরে	খ) না	ক) হ্যাঁ	ক) ভাল	খ) না	খ) না	খ) না	খ) না	খ) না	খুব কম	একদমই না	খুব কম	একদমই না	খুব কম	একদমই না	একদমই না	একদমই না	একদমই না	খুব কম	একদমই না	মাঝেমাঝে	মাঝেমাঝে	একদমই না	একদমই না	একদমই না	একদমই না	একদমই না	খুব কম	একদমই না	একদমই না
হ্যা	19	ক) পুরুষ	গ) বিশ্ববিদ্যালয়	খ) অবিবাহিত	ক) একক	3	খ) ২০ থেকে ৫০ হাজার	খ) শহরে	খ) না	ক) হ্যাঁ	ক) ভাল	ক) হ্যাঁ	খ) না	ক) হ্যাঁ	খ) না	ক) হ্যাঁ	খুব কম	একদমই না	সব সময়	একদমই না	একদমই না	একদমই না	একদমই না	একদমই না	একদমই না	একদমই না	একদমই না	একদমই না	একদমই না	একদমই না	একদমই না	একদমই না	একদমই না	একদমই না	খুব কম	খুব কম	সব সময়
হ্যা	21	খ) নারী	গ) বিশ্ববিদ্যালয়	খ) অবিবাহিত	ক) একক	7	ক) ২০ হাজার এর নিচে	খ) শহরে	খ) না	ক) হ্যাঁ	ক) ভাল	ক) হ্যাঁ	ক) হ্যাঁ	ক) হ্যাঁ	ক) হ্যাঁ	ক) হ্যাঁ	মাঝেমাঝে	খুব কম	খুব কম	একদমই না	খুব কম	খুব কম	একদমই না	একদমই না	খুব কম	খুব কম	খুব কম	খুব কম	খুব কম	খুব কম	মাঝেমাঝে	মাঝেমাঝে	একদমই না	মাঝেমাঝে	একদমই না	একদমই না	মাঝেমাঝে
হ্যা	21	ক) পুরুষ	গ) বিশ্ববিদ্যালয়	খ) অবিবাহিত	ক) একক	4	ক) ২০ হাজার এর নিচে	ক) গ্রামে	খ) না	ক) হ্যাঁ	ক) ভাল	খ) না	খ) না	ক) হ্যাঁ	খ) না	ক) হ্যাঁ	খুব কম	খুব কম	মাঝেমাঝে	খুব কম	একদমই না	একদমই না	একদমই না	একদমই না	একদমই না	মাঝেমাঝে	মাঝেমাঝে	মাঝেমাঝে	মাঝেমাঝে	মাঝেমাঝে	খুব কম	খুব কম	খুব কম	একদমই না	একদমই না	খুব কম	মাঝেমাঝে
হ্যা	25	ক) পুরুষ	গ) বিশ্ববিদ্যালয়	ক) বিবাহিত	খ) যৌথ	8	ক) ২০ হাজার এর নিচে	ক) গ্রামে	খ) না	ক) হ্যাঁ	ক) ভাল	ক) হ্যাঁ	ক) হ্যাঁ	ক) হ্যাঁ	ক) হ্যাঁ	ক) হ্যাঁ	মাঝেমাঝে	একদমই না	সব সময়	একদমই না	খুব কম	খুব কম	একদমই না	খুব কম	মাঝেমাঝে	সব সময়	মাঝেমাঝে	সব সময়	মাঝেমাঝে	মাঝেমাঝে	মাঝেমাঝে	সব সময়	খুব কম	খুব কম	একদমই না	খুব কম	সব সময়
হ্যা	21	খ) নারী	গ) বিশ্ববিদ্যালয়	খ) অবিবাহিত	ক) একক	7	ক) ২০ হাজার এর নিচে	খ) শহরে	খ) না	ক) হ্যাঁ	ক) ভাল	ক) হ্যাঁ	ক) হ্যাঁ	ক) হ্যাঁ	ক) হ্যাঁ	ক) হ্যাঁ	মাঝেমাঝে	খুব কম	খুব কম	একদমই না	খুব কম	খুব কম	একদমই না	একদমই না	খুব কম	খুব কম	খুব কম	খুব কম	খুব কম	খুব কম	মাঝেমাঝে	মাঝেমাঝে	একদমই না	মাঝেমাঝে	একদমই না	একদমই না	মাঝেমাঝে
হ্যা	21	ক) পুরুষ	গ) বিশ্ববিদ্যালয়	খ) অবিবাহিত	ক) একক	4	ক) ২০ হাজার এর নিচে	ক) গ্রামে	খ) না	ক) হ্যাঁ	ক) ভাল	খ) না	খ) না	ক) হ্যাঁ	খ) না	ক) হ্যাঁ	খুব কম	খুব কম	মাঝেমাঝে	খুব কম	একদমই না	একদমই না	একদমই না	একদমই না	একদমই না	মাঝেমাঝে	মাঝেমাঝে	মাঝেমাঝে	মাঝেমাঝে	মাঝেমাঝে	খুব কম	খুব কম	খুব কম	একদমই না	একদমই না	খুব কম	মাঝেমাঝে
হ্যা	22	খ) নারী	গ) বিশ্ববিদ্যালয়	খ) অবিবাহিত	ক) একক	4	গ) ৫০ হাজার এর বেশী	খ) শহরে	খ) না	ক) হ্যাঁ	ক) ভাল	ক) হ্যাঁ	খ) না	খ) না	খ) না	ক) হ্যাঁ	মাঝেমাঝে	খুব কম	খুব কম	খুব কম	একদমই না	মাঝেমাঝে	একদমই না	মাঝেমাঝে	একদমই না	একদমই না	মাঝেমাঝে	একদমই না	মাঝেমাঝে	মাঝেমাঝে	মাঝেমাঝে	একদমই না	একদমই না	মাঝেমাঝে	একদমই না	মাঝেমাঝে	খুব কম
হ্যা	19	ক) পুরুষ	গ) বিশ্ববিদ্যালয়	খ) অবিবাহিত	ক) একক	5	খ) ২০ থেকে ৫০ হাজার	খ) শহরে	খ) না	ক) হ্যাঁ	ক) ভাল	ক) হ্যাঁ	খ) না	খ) না	খ) না	ক) হ্যাঁ	মাঝেমাঝে	একদমই না	মাঝেমাঝে	একদমই না	সব সময়	মাঝেমাঝে	খুব কম	মাঝেমাঝে	মাঝেমাঝে	একদমই না	মাঝেমাঝে	মাঝেমাঝে	খুব কম	মাঝেমাঝে	খুব কম	সব সময়	মাঝেমাঝে	মাঝেমাঝে	মাঝেমাঝে	মাঝেমাঝে	খুব কম
হ্যা	20	ক) পুরুষ	গ) বিশ্ববিদ্যালয়	খ) অবিবাহিত	খ) যৌথ	6	গ) ৫০ হাজার এর বেশী	খ) শহরে	খ) না	ক) হ্যাঁ	ক) ভাল	খ) না	খ) না	খ) না	খ) না	খ) না	মাঝেমাঝে	খুব কম	মাঝেমাঝে	একদমই না	সব সময়	মাঝেমাঝে	একদমই না	মাঝেমাঝে	খুব কম	একদমই না	মাঝেমাঝে	মাঝেমাঝে	সব সময়	খুব কম	খুব কম	খুব কম	খুব কম	খুব কম	মাঝেমাঝে	একদমই না	খুব কম
হ্যা	20	খ) নারী	গ) বিশ্ববিদ্যালয়	খ) অবিবাহিত	ক) একক	3	গ) ৫০ হাজার এর বেশী	খ) শহরে	খ) না	ক) হ্যাঁ	ক) ভাল	ক) হ্যাঁ	খ) না	ক) হ্যাঁ	ক) হ্যাঁ	ক) হ্যাঁ	মাঝেমাঝে	খুব কম	একদমই না	খুব কম	একদমই না	সব সময়	একদমই না	মাঝেমাঝে	মাঝেমাঝে	খুব কম	মাঝেমাঝে	মাঝেমাঝে	সব সময়	খুব কম	সব সময়	একদমই না	একদমই না	মাঝেমাঝে	খুব কম	মাঝেমাঝে	মাঝেমাঝে
হ্যা	20	ক) পুরুষ	গ) বিশ্ববিদ্যালয়	খ) অবিবাহিত	খ) যৌথ	6	গ) ৫০ হাজার এর বেশী	খ) শহরে	খ) না	ক) হ্যাঁ	ক) ভাল	খ) না	খ) না	খ) না	খ) না	খ) না	মাঝেমাঝে	খুব কম	মাঝেমাঝে	একদমই না	সব সময়	মাঝেমাঝে	একদমই না	মাঝেমাঝে	খুব কম	একদমই না	মাঝেমাঝে	মাঝেমাঝে	সব সময়	খুব কম	খুব কম	খুব কম	খুব কম	খুব কম	মাঝেমাঝে	একদমই না	খুব কম
হ্যা	22	ক) পুরুষ	গ) বিশ্ববিদ্যালয়	খ) অবিবাহিত	খ) যৌথ	6	ক) ২০ হাজার এর নিচে	খ) শহরে	খ) না	ক) হ্যাঁ	ক) ভাল	খ) না	খ) না	ক) হ্যাঁ	খ) না	ক) হ্যাঁ	একদমই না	একদমই না	একদমই না	একদমই না	খুব কম	একদমই না	একদমই না	একদমই না	একদমই না	একদমই না	একদমই না	একদমই না	একদমই না	একদমই না	একদমই না	একদমই না	একদমই না	একদমই না	একদমই না	একদমই না	একদমই না
হ্যা	18	ক) পুরুষ	গ) বিশ্ববিদ্যালয়	খ) অবিবাহিত	ক) একক	4	খ) ২০ থেকে ৫০ হাজার	খ) শহরে	খ) না	ক) হ্যাঁ	ক) ভাল	খ) না	খ) না	খ) না	খ) না	ক) হ্যাঁ	একদমই না	একদমই না	সব সময়	খুব কম	সব সময়	খুব কম	একদমই না	মাঝেমাঝে	খুব কম	খুব কম	মাঝেমাঝে	খুব কম	সব সময়	খুব কম	খুব কম	খুব কম	মাঝেমাঝে	মাঝেমাঝে	মাঝেমাঝে	খুব কম	মাঝেমাঝে
হ্যা	21	ক) পুরুষ	গ) বিশ্ববিদ্যালয়	খ) অবিবাহিত	ক) একক	4	ক) ২০ হাজার এর নিচে	ক) গ্রামে	খ) না	খ) না	ক) ভাল	ক) হ্যাঁ	ক) হ্যাঁ	ক) হ্যাঁ	ক) হ্যাঁ	ক) হ্যাঁ	একদমই না	একদমই না	একদমই না	একদমই না	মাঝেমাঝে	একদমই না	একদমই না	একদমই না	একদমই না	মাঝেমাঝে	মাঝেমাঝে	মাঝেমাঝে	সব সময়	মাঝেমাঝে	একদমই না	মাঝেমাঝে	একদমই না	একদমই না	একদমই না	একদমই না	একদমই না
হ্যা	21	খ) নারী	গ) বিশ্ববিদ্যালয়	খ) অবিবাহিত	ক) একক	6	খ) ২০ থেকে ৫০ হাজার	খ) শহরে	খ) না	ক) হ্যাঁ	ক) ভাল	খ) না	খ) না	খ) না	খ) না	খ) না	মাঝেমাঝে	একদমই না	মাঝেমাঝে	খুব কম	মাঝেমাঝে	মাঝেমাঝে	একদমই না	মাঝেমাঝে	মাঝেমাঝে	মাঝেমাঝে	মাঝেমাঝে	মাঝেমাঝে	মাঝেমাঝে	মাঝেমাঝে	মাঝেমাঝে	মাঝেমাঝে	মাঝেমাঝে	সব সময়	একদমই না	খুব কম	মাঝেমাঝে
হ্যা	20	খ) নারী	গ) বিশ্ববিদ্যালয়	খ) অবিবাহিত	ক) একক	6	গ) ৫০ হাজার এর বেশী	খ) শহরে	খ) না	ক) হ্যাঁ	ক) ভাল	ক) হ্যাঁ	খ) না	খ) না	খ) না	ক) হ্যাঁ	মাঝেমাঝে	খুব কম	একদমই না	একদমই না	মাঝেমাঝে	সব সময়	একদমই না	মাঝেমাঝে	মাঝেমাঝে	একদমই না	মাঝেমাঝে	খুব কম	মাঝেমাঝে	সব সময়	মাঝেমাঝে	মাঝেমাঝে	একদমই না	সব সময়	একদমই না	মাঝেমাঝে	মাঝেমাঝে
হ্যা	20	খ) নারী	গ) বিশ্ববিদ্যালয়	খ) অবিবাহিত	ক) একক	4	খ) ২০ থেকে ৫০ হাজার	খ) শহরে	খ) না	ক) হ্যাঁ	ক) ভাল	ক) হ্যাঁ	খ) না	ক) হ্যাঁ	ক) হ্যাঁ	ক) হ্যাঁ	খুব কম	মাঝেমাঝে	মাঝেমাঝে	একদমই না	একদমই না	একদমই না	একদমই না	একদমই না	একদমই না	একদমই না	একদমই না	একদমই না	একদমই না	সব সময়	মাঝেমাঝে	মাঝেমাঝে	মাঝেমাঝে	মাঝেমাঝে	একদমই না	একদমই না	একদমই না
হ্যা	18	ক) পুরুষ	খ)হাইস্কুল	খ) অবিবাহিত	ক) একক	4	খ) ২০ থেকে ৫০ হাজার	খ) শহরে	খ) না	খ) না	ক) ভাল	ক) হ্যাঁ	খ) না	খ) না	খ) না	ক) হ্যাঁ	মাঝেমাঝে	খুব কম	খুব কম	খুব কম	খুব কম	মাঝেমাঝে	খুব কম	একদমই না	মাঝেমাঝে	মাঝেমাঝে	খুব কম	মাঝেমাঝে	খুব কম	মাঝেমাঝে	খুব কম	মাঝেমাঝে	খুব কম	মাঝেমাঝে	একদমই না	মাঝেমাঝে	মাঝেমাঝে
হ্যা	21	ক) পুরুষ	গ) বিশ্ববিদ্যালয়	খ) অবিবাহিত	ক) একক	4	গ) ৫০ হাজার এর বেশী	খ) শহরে	ক) হ্যাঁ	খ) না	ক) ভাল	খ) না	খ) না	খ) না	খ) না	খ) না	খুব কম	খুব কম	মাঝেমাঝে	একদমই না	খুব কম	খুব কম	একদমই না	মাঝেমাঝে	খুব কম	একদমই না	মাঝেমাঝে	খুব কম	মাঝেমাঝে	খুব কম	মাঝেমাঝে	খুব কম	খুব কম	মাঝেমাঝে	একদমই না	মাঝেমাঝে	একদমই না
হ্যা	45	ক) পুরুষ	গ) বিশ্ববিদ্যালয়	ক) বিবাহিত	খ) যৌথ	6	গ) ৫০ হাজার এর বেশী	খ) শহরে	ক) হ্যাঁ	ক) হ্যাঁ	ক) ভাল	ক) হ্যাঁ	খ) না	খ) না	খ) না	ক) হ্যাঁ	খুব কম	খুব কম	খুব কম	একদমই না	খুব কম	খুব কম	একদমই না	একদমই না	একদমই না	একদমই না	একদমই না	খুব কম	একদমই না	একদমই না	একদমই না	একদমই না	একদমই না	একদমই না	একদমই না	একদমই না	একদমই না
হ্যা	20	ক) পুরুষ	গ) বিশ্ববিদ্যালয়	খ) অবিবাহিত	খ) যৌথ	7	খ) ২০ থেকে ৫০ হাজার	ক) গ্রামে	খ) না	ক) হ্যাঁ	ক) ভাল	ক) হ্যাঁ	খ) না	খ) না	খ) না	ক) হ্যাঁ	মাঝেমাঝে	একদমই না	খুব কম	একদমই না	মাঝেমাঝে	একদমই না	একদমই না	মাঝেমাঝে	মাঝেমাঝে	খুব কম	মাঝেমাঝে	সব সময়	সব সময়	মাঝেমাঝে	সব সময়	সব সময়	মাঝেমাঝে	মাঝেমাঝে	একদমই না	মাঝেমাঝে	মাঝেমাঝে
হ্যা	20	খ) নারী	গ) বিশ্ববিদ্যালয়	খ) অবিবাহিত	ক) একক	5	গ) ৫০ হাজার এর বেশী	খ) শহরে	খ) না	ক) হ্যাঁ	ক) ভাল	খ) না	খ) না	খ) না	খ) না	খ) না	মাঝেমাঝে	একদমই না	মাঝেমাঝে	একদমই না	মাঝেমাঝে	একদমই না	একদমই না	একদমই না	একদমই না	একদমই না	একদমই না	খুব কম	খুব কম	একদমই না	একদমই না	একদমই না	একদমই না	একদমই না	একদমই না	একদমই না	একদমই না
হ্যা	17	ক) পুরুষ	গ) বিশ্ববিদ্যালয়	খ) অবিবাহিত	ক) একক	4	ক) ২০ হাজার এর নিচে	ক) গ্রামে	খ) না	খ) না	ক) ভাল	ক) হ্যাঁ	খ) না	ক) হ্যাঁ	খ) না	ক) হ্যাঁ	মাঝেমাঝে	সব সময়	খুব কম	মাঝেমাঝে	মাঝেমাঝে	খুব কম	একদমই না	খুব কম	খুব কম	মাঝেমাঝে	মাঝেমাঝে	মাঝেমাঝে	খুব কম	মাঝেমাঝে	সব সময়	সব সময়	খুব কম	খুব কম	মাঝেমাঝে	মাঝেমাঝে	মাঝেমাঝে
হ্যা	19	ক) পুরুষ	গ) বিশ্ববিদ্যালয়	খ) অবিবাহিত	ক) একক	5	ক) ২০ হাজার এর নিচে	ক) গ্রামে	খ) না	খ) না	ক) ভাল	ক) হ্যাঁ	খ) না	খ) না	খ) না	ক) হ্যাঁ	একদমই না	একদমই না	মাঝেমাঝে	একদমই না	একদমই না	একদমই না	একদমই না	একদমই না	একদমই না	একদমই না	একদমই না	খুব কম	একদমই না	একদমই না	একদমই না	একদমই না	একদমই না	খুব কম	একদমই না	একদমই না	একদমই না
হ্যা	27	ক) পুরুষ	গ) বিশ্ববিদ্যালয়	খ) অবিবাহিত	ক) একক	5	গ) ৫০ হাজার এর বেশী	খ) শহরে	খ) না	ক) হ্যাঁ	ক) ভাল	ক) হ্যাঁ	খ) না	খ) না	খ) না	ক) হ্যাঁ	খুব কম	একদমই না	একদমই না	একদমই না	একদমই না	মাঝেমাঝে	একদমই না	খুব কম	একদমই না	একদমই না	খুব কম	খুব কম	মাঝেমাঝে	খুব কম	খুব কম	একদমই না	একদমই না	একদমই না	একদমই না	একদমই না	একদমই না
হ্যা	22	খ) নারী	গ) বিশ্ববিদ্যালয়	খ) অবিবাহিত	ক) একক	4		খ) শহরে	খ) না	খ) না	ক) ভাল	খ) না	খ) না				মাঝেমাঝে	একদমই না	খুব কম	একদমই না	মাঝেমাঝে	মাঝেমাঝে	একদমই না	একদমই না	সব সময়	খুব কম	সব সময়	সব সময়	সব সময়	সব সময়	সব সময়	মাঝেমাঝে	খুব কম	সব সময়	একদমই না	খুব কম	মাঝেমাঝে
হ্যা	19	খ) নারী	গ) বিশ্ববিদ্যালয়	খ) অবিবাহিত	ক) একক	2	খ) ২০ থেকে ৫০ হাজার	খ) শহরে	খ) না	ক) হ্যাঁ	ক) ভাল	খ) না	খ) না	খ) না	খ) না	খ) না	মাঝেমাঝে	একদমই না	মাঝেমাঝে	একদমই না	খুব কম	মাঝেমাঝে	একদমই না	সব সময়	মাঝেমাঝে	মাঝেমাঝে	সব সময়	সব সময়	সব সময়	সব সময়	মাঝেমাঝে	সব সময়	মাঝেমাঝে	সব সময়	মাঝেমাঝে	মাঝেমাঝে	মাঝেমাঝে
হ্যা	22	খ) নারী	গ) বিশ্ববিদ্যালয়	খ) অবিবাহিত	ক) একক	4	খ) ২০ থেকে ৫০ হাজার	খ) শহরে	খ) না	ক) হ্যাঁ	ক) ভাল	ক) হ্যাঁ	খ) না		খ) না	ক) হ্যাঁ	মাঝেমাঝে	একদমই না	খুব কম	মাঝেমাঝে	মাঝেমাঝে	খুব কম	মাঝেমাঝে	খুব কম	মাঝেমাঝে	একদমই না	সব সময়	সব সময়	মাঝেমাঝে	মাঝেমাঝে	মাঝেমাঝে	সব সময়	মাঝেমাঝে	মাঝেমাঝে	মাঝেমাঝে	সব সময়	সব সময়
হ্যা	21	খ) নারী	গ) বিশ্ববিদ্যালয়	খ) অবিবাহিত	ক) একক	6	গ) ৫০ হাজার এর বেশী	খ) শহরে	খ) না	ক) হ্যাঁ	ক) ভাল	খ) না	খ) না	ক) হ্যাঁ	খ) না	খ) না	সব সময়	খুব কম	খুব কম	মাঝেমাঝে	মাঝেমাঝে	খুব কম	একদমই না	মাঝেমাঝে	মাঝেমাঝে	মাঝেমাঝে	মাঝেমাঝে	সব সময়	সব সময়	সব সময়	সব সময়	সব সময়	সব সময়	সব সময়	সব সময়	সব সময়	সব সময়
হ্যা	23	খ) নারী	গ) বিশ্ববিদ্যালয়	খ) অবিবাহিত	ক) একক	4	গ) ৫০ হাজার এর বেশী	খ) শহরে	খ) না	ক) হ্যাঁ	ক) ভাল	খ) না	খ) না	খ) না	খ) না	খ) না	মাঝেমাঝে	একদমই না	একদমই না	একদমই না	একদমই না	মাঝেমাঝে	একদমই না	মাঝেমাঝে	মাঝেমাঝে	খুব কম	একদমই না	মাঝেমাঝে
হ্যা	20	খ) নারী	গ) বিশ্ববিদ্যালয়	খ) অবিবাহিত	ক) একক	3	খ) ২০ থেকে ৫০ হাজার	খ) শহরে	খ) না	ক) হ্যাঁ	ক) ভাল	খ) না	খ) না	খ) না	খ) না	ক) হ্যাঁ	সব সময়	একদমই না	মাঝেমাঝে	একদমই না	মাঝেমাঝে	সব সময়	একদমই না	মাঝেমাঝে	মাঝেমাঝে	একদমই না	সব সময়	খুব কম	সব সময়	সব সময়	মাঝেমাঝে	মাঝেমাঝে	মাঝেমাঝে	খুব কম	একদমই না	খুব কম	সব সময়
হ্যা	23	ক) পুরুষ	গ) বিশ্ববিদ্যালয়	খ) অবিবাহিত	ক) একক	5	খ) ২০ থেকে ৫০ হাজার	ক) গ্রামে	খ) না	খ) না	ক) ভাল	খ) না	খ) না	খ) না	খ) না	খ) না	খুব কম	একদমই না	একদমই না	একদমই না	একদমই না	একদমই না	একদমই না	একদমই না	খুব কম	একদমই না	একদমই না	একদমই না	মাঝেমাঝে	সব সময়	একদমই না	একদমই না	একদমই না	সব সময়	একদমই না	একদমই না	একদমই না
হ্যা	23	ক) পুরুষ	গ) বিশ্ববিদ্যালয়	খ) অবিবাহিত	ক) একক	5	খ) ২০ থেকে ৫০ হাজার	ক) গ্রামে	খ) না	খ) না	ক) ভাল	খ) না	খ) না	খ) না	খ) না	খ) না	খুব কম	একদমই না	একদমই না	একদমই না	একদমই না	একদমই না	একদমই না	একদমই না	খুব কম	একদমই না	একদমই না	একদমই না	মাঝেমাঝে	সব সময়	একদমই না	একদমই না	একদমই না	সব সময়	একদমই না	একদমই না	একদমই না
হ্যা	26	খ) নারী	গ) বিশ্ববিদ্যালয়	খ) অবিবাহিত	ক) একক	7	ক) ২০ হাজার এর নিচে	খ) শহরে	খ) না	খ) না	ক) ভাল	খ) না	খ) না	খ) না	খ) না	ক) হ্যাঁ	খুব কম	একদমই না	একদমই না	একদমই না	খুব কম	মাঝেমাঝে	একদমই না	খুব কম	মাঝেমাঝে	খুব কম	একদমই না	খুব কম	একদমই না	খুব কম	মাঝেমাঝে	খুব কম	একদমই না	খুব কম	একদমই না	খুব কম	খুব কম
হ্যা	22	ক) পুরুষ	গ) বিশ্ববিদ্যালয়	খ) অবিবাহিত	ক) একক	5	খ) ২০ থেকে ৫০ হাজার	খ) শহরে	ক) হ্যাঁ	ক) হ্যাঁ	খ) খারাপ	ক) হ্যাঁ	ক) হ্যাঁ	ক) হ্যাঁ	ক) হ্যাঁ	ক) হ্যাঁ	মাঝেমাঝে	মাঝেমাঝে	মাঝেমাঝে	খুব কম	মাঝেমাঝে	সব সময়	একদমই না	মাঝেমাঝে	মাঝেমাঝে	সব সময়	মাঝেমাঝে	মাঝেমাঝে	মাঝেমাঝে	মাঝেমাঝে	খুব কম	মাঝেমাঝে	সব সময়	একদমই না	মাঝেমাঝে	খুব কম	সব সময়
হ্যা	20	খ) নারী	গ) বিশ্ববিদ্যালয়	খ) অবিবাহিত	ক) একক	4	ক) ২০ হাজার এর নিচে	খ) শহরে	খ) না	ক) হ্যাঁ	ক) ভাল	খ) না	খ) না	খ) না	খ) না	ক) হ্যাঁ	মাঝেমাঝে	খুব কম	খুব কম	একদমই না	একদমই না	মাঝেমাঝে	একদমই না	সব সময়	মাঝেমাঝে	খুব কম	সব সময়	মাঝেমাঝে	মাঝেমাঝে	মাঝেমাঝে	একদমই না	খুব কম	মাঝেমাঝে	সব সময়	একদমই না	মাঝেমাঝে	সব সময়
হ্যা	19	খ) নারী	গ) বিশ্ববিদ্যালয়	খ) অবিবাহিত	খ) যৌথ	8	গ) ৫০ হাজার এর বেশী	খ) শহরে	খ) না	ক) হ্যাঁ	ক) ভাল	ক) হ্যাঁ	খ) না	খ) না	খ) না	খ) না	মাঝেমাঝে	খুব কম	মাঝেমাঝে	একদমই না	খুব কম	একদমই না	একদমই না	একদমই না	একদমই না	একদমই না	মাঝেমাঝে	খুব কম	খুব কম	মাঝেমাঝে	খুব কম	খুব কম	খুব কম	মাঝেমাঝে	একদমই না	একদমই না	একদমই না
হ্যা	20	খ) নারী	গ) বিশ্ববিদ্যালয়	খ) অবিবাহিত	ক) একক	4	খ) ২০ থেকে ৫০ হাজার	খ) শহরে	খ) না	খ) না	ক) ভাল	খ) না	খ) না	খ) না	খ) না	খ) না	খুব কম	মাঝেমাঝে	খুব কম	খুব কম	মাঝেমাঝে	মাঝেমাঝে	খুব কম	মাঝেমাঝে	খুব কম	খুব কম	মাঝেমাঝে	খুব কম	খুব কম	খুব কম	মাঝেমাঝে	মাঝেমাঝে	খুব কম	মাঝেমাঝে	একদমই না	খুব কম	মাঝেমাঝে
না	21	ক) পুরুষ	গ) বিশ্ববিদ্যালয়	খ) অবিবাহিত	ক) একক	10	গ) ৫০ হাজার এর বেশী	খ) শহরে	খ) না	ক) হ্যাঁ	ক) ভাল	ক) হ্যাঁ	খ) না	ক) হ্যাঁ	ক) হ্যাঁ	ক) হ্যাঁ	একদমই না	একদমই না	একদমই না	একদমই না	একদমই না	একদমই না	একদমই না	একদমই না	একদমই না	একদমই না	একদমই না	খুব কম	একদমই না	একদমই না	একদমই না	একদমই না	একদমই না	একদমই না	একদমই না	একদমই না	একদমই না
হ্যা	21	খ) নারী	গ) বিশ্ববিদ্যালয়	খ) অবিবাহিত	ক) একক	4	গ) ৫০ হাজার এর বেশী	খ) শহরে	ক) হ্যাঁ	ক) হ্যাঁ	ক) ভাল	ক) হ্যাঁ	খ) না	খ) না	খ) না	ক) হ্যাঁ	মাঝেমাঝে	খুব কম	মাঝেমাঝে	একদমই না	মাঝেমাঝে	সব সময়	খুব কম	সব সময়	মাঝেমাঝে	একদমই না	মাঝেমাঝে	সব সময়	মাঝেমাঝে	মাঝেমাঝে	মাঝেমাঝে	মাঝেমাঝে	মাঝেমাঝে	মাঝেমাঝে	মাঝেমাঝে	মাঝেমাঝে	মাঝেমাঝে
হ্যা	21	খ) নারী	গ) বিশ্ববিদ্যালয়	খ) অবিবাহিত	ক) একক	3	খ) ২০ থেকে ৫০ হাজার	খ) শহরে	খ) না	খ) না	ক) ভাল	ক) হ্যাঁ	খ) না	ক) হ্যাঁ	খ) না	ক) হ্যাঁ	মাঝেমাঝে	একদমই না	মাঝেমাঝে	মাঝেমাঝে	মাঝেমাঝে	মাঝেমাঝে	মাঝেমাঝে	মাঝেমাঝে	মাঝেমাঝে	মাঝেমাঝে	মাঝেমাঝে	মাঝেমাঝে	মাঝেমাঝে	মাঝেমাঝে	মাঝেমাঝে	মাঝেমাঝে	মাঝেমাঝে	মাঝেমাঝে	মাঝেমাঝে	মাঝেমাঝে	মাঝেমাঝে
হ্যা	24	খ) নারী	গ) বিশ্ববিদ্যালয়	খ) অবিবাহিত	ক) একক	6	খ) ২০ থেকে ৫০ হাজার	খ) শহরে	খ) না	খ) না	ক) ভাল	ক) হ্যাঁ	খ) না	খ) না	খ) না	ক) হ্যাঁ	মাঝেমাঝে	একদমই না	মাঝেমাঝে	একদমই না	খুব কম	মাঝেমাঝে	একদমই না	মাঝেমাঝে	খুব কম	খুব কম	মাঝেমাঝে	মাঝেমাঝে	মাঝেমাঝে	মাঝেমাঝে	একদমই না	খুব কম	খুব কম	খুব কম	খুব কম	একদমই না	খুব কম
হ্যা	26	খ) নারী	গ) বিশ্ববিদ্যালয়	খ) অবিবাহিত	খ) যৌথ	5	খ) ২০ থেকে ৫০ হাজার	খ) শহরে	খ) না	ক) হ্যাঁ	খ) খারাপ	ক) হ্যাঁ	খ) না	ক) হ্যাঁ	ক) হ্যাঁ	ক) হ্যাঁ	মাঝেমাঝে	খুব কম	খুব কম	মাঝেমাঝে	মাঝেমাঝে	সব সময়	খুব কম	সব সময়	মাঝেমাঝে	সব সময়	সব সময়	সব সময়	মাঝেমাঝে	সব সময়	সব সময়	সব সময়	একদমই না	খুব কম	মাঝেমাঝে	মাঝেমাঝে	সব সময়
হ্যা	21	খ) নারী	গ) বিশ্ববিদ্যালয়	খ) অবিবাহিত	ক) একক	04	খ) ২০ থেকে ৫০ হাজার	ক) গ্রামে	খ) না	ক) হ্যাঁ	ক) ভাল	ক) হ্যাঁ	খ) না	ক) হ্যাঁ	খ) না	ক) হ্যাঁ	মাঝেমাঝে	একদমই না	মাঝেমাঝে	একদমই না	মাঝেমাঝে	সব সময়	একদমই না	মাঝেমাঝে	খুব কম	সব সময়	মাঝেমাঝে	মাঝেমাঝে	সব সময়	মাঝেমাঝে	খুব কম	খুব কম	মাঝেমাঝে	সব সময়	একদমই না	খুব কম	মাঝেমাঝে
হ্যা	22	ক) পুরুষ	গ) বিশ্ববিদ্যালয়	খ) অবিবাহিত	ক) একক	04	খ) ২০ থেকে ৫০ হাজার	খ) শহরে	খ) না	খ) না	ক) ভাল	খ) না	খ) না	খ) না	খ) না	খ) না	খুব কম	মাঝেমাঝে	খুব কম	খুব কম	একদমই না	একদমই না	একদমই না	খুব কম	খুব কম	একদমই না	একদমই না	একদমই না	একদমই না	খুব কম	একদমই না	একদমই না	একদমই না	একদমই না	খুব কম	একদমই না	একদমই না
হ্যা	22	খ) নারী	গ) বিশ্ববিদ্যালয়	খ) অবিবাহিত	ক) একক	4	গ) ৫০ হাজার এর বেশী	খ) শহরে	খ) না	ক) হ্যাঁ	ক) ভাল	ক) হ্যাঁ	খ) না	খ) না	খ) না	ক) হ্যাঁ	খুব কম	খুব কম	একদমই না	একদমই না	একদমই না	মাঝেমাঝে	একদমই না	খুব কম	খুব কম	একদমই না	মাঝেমাঝে	মাঝেমাঝে	মাঝেমাঝে	মাঝেমাঝে	মাঝেমাঝে	মাঝেমাঝে	একদমই না	মাঝেমাঝে	একদমই না	একদমই না	একদমই না
হ্যা	20	ক) পুরুষ	গ) বিশ্ববিদ্যালয়	খ) অবিবাহিত	খ) যৌথ	6	গ) ৫০ হাজার এর বেশী	খ) শহরে	খ) না	ক) হ্যাঁ	ক) ভাল	খ) না	খ) না	খ) না	খ) না	খ) না	খুব কম	খুব কম	মাঝেমাঝে	খুব কম	সব সময়	মাঝেমাঝে	একদমই না	মাঝেমাঝে	খুব কম	একদমই না	মাঝেমাঝে	মাঝেমাঝে	সব সময়	খুব কম	একদমই না	মাঝেমাঝে	খুব কম	খুব কম	মাঝেমাঝে	খুব কম	খুব কম
হ্যা	20	খ) নারী	গ) বিশ্ববিদ্যালয়	খ) অবিবাহিত	ক) একক	5	গ) ৫০ হাজার এর বেশী	খ) শহরে	খ) না	ক) হ্যাঁ	ক) ভাল	খ) না	খ) না	খ) না	খ) না	ক) হ্যাঁ	মাঝেমাঝে	মাঝেমাঝে	মাঝেমাঝে	খুব কম	সব সময়	সব সময়	খুব কম	সব সময়	মাঝেমাঝে	মাঝেমাঝে	মাঝেমাঝে	সব সময়	সব সময়	মাঝেমাঝে	মাঝেমাঝে	সব সময়	মাঝেমাঝে	সব সময়	সব সময়	মাঝেমাঝে	মাঝেমাঝে
হ্যা	24	খ) নারী	গ) বিশ্ববিদ্যালয়	খ) অবিবাহিত	ক) একক	4	খ) ২০ থেকে ৫০ হাজার	ক) গ্রামে	খ) না	ক) হ্যাঁ	ক) ভাল	খ) না	খ) না	খ) না	খ) না	খ) না	মাঝেমাঝে	মাঝেমাঝে	খুব কম	একদমই না	মাঝেমাঝে	খুব কম	একদমই না	মাঝেমাঝে	সব সময়	সব সময়	মাঝেমাঝে	সব সময়	সব সময়	সব সময়	সব সময়	খুব কম	মাঝেমাঝে	সব সময়	খুব কম	মাঝেমাঝে	সব সময়
হ্যা	20	ক) পুরুষ	খ)হাইস্কুল	খ) অবিবাহিত	ক) একক	4	খ) ২০ থেকে ৫০ হাজার	খ) শহরে	খ) না	ক) হ্যাঁ	ক) ভাল	ক) হ্যাঁ	খ) না	ক) হ্যাঁ	ক) হ্যাঁ	ক) হ্যাঁ	মাঝেমাঝে	খুব কম	খুব কম	একদমই না	খুব কম	একদমই না	একদমই না	মাঝেমাঝে	মাঝেমাঝে	মাঝেমাঝে	মাঝেমাঝে	সব সময়	খুব কম	মাঝেমাঝে	মাঝেমাঝে	খুব কম	খুব কম	মাঝেমাঝে	একদমই না	মাঝেমাঝে	খুব কম
হ্যা	20	খ) নারী	গ) বিশ্ববিদ্যালয়	খ) অবিবাহিত	ক) একক	5	গ) ৫০ হাজার এর বেশী	খ) শহরে	খ) না	ক) হ্যাঁ	ক) ভাল	ক) হ্যাঁ	খ) না				খুব কম	একদমই না	মাঝেমাঝে	একদমই না	মাঝেমাঝে	খুব কম	একদমই না	সব সময়	মাঝেমাঝে	খুব কম	মাঝেমাঝে	মাঝেমাঝে	মাঝেমাঝে	মাঝেমাঝে	সব সময়	সব সময়	মাঝেমাঝে	মাঝেমাঝে	খুব কম	মাঝেমাঝে	সব সময়
হ্যা	19	খ) নারী	গ) বিশ্ববিদ্যালয়	খ) অবিবাহিত	ক) একক	5	খ) ২০ থেকে ৫০ হাজার	খ) শহরে	খ) না	ক) হ্যাঁ	ক) ভাল	ক) হ্যাঁ	খ) না	খ) না	খ) না	ক) হ্যাঁ	মাঝেমাঝে	একদমই না	খুব কম	একদমই না	একদমই না	সব সময়	একদমই না	সব সময়	একদমই না	একদমই না	সব সময়	একদমই না	মাঝেমাঝে	একদমই না	সব সময়	মাঝেমাঝে	একদমই না	মাঝেমাঝে	মাঝেমাঝে	মাঝেমাঝে	মাঝেমাঝে
হ্যা	21	খ) নারী	গ) বিশ্ববিদ্যালয়	খ) অবিবাহিত	ক) একক	8	খ) ২০ থেকে ৫০ হাজার	খ) শহরে	খ) না	খ) না	ক) ভাল	ক) হ্যাঁ	খ) না	ক) হ্যাঁ	খ) না	ক) হ্যাঁ	মাঝেমাঝে	একদমই না	মাঝেমাঝে	একদমই না	মাঝেমাঝে	খুব কম	একদমই না	একদমই না	একদমই না	খুব কম	একদমই না	সব সময়	মাঝেমাঝে	মাঝেমাঝে	সব সময়	মাঝেমাঝে	একদমই না	মাঝেমাঝে	একদমই না	মাঝেমাঝে	মাঝেমাঝে
হ্যা	22	ক) পুরুষ	গ) বিশ্ববিদ্যালয়	খ) অবিবাহিত	ক) একক	4	গ) ৫০ হাজার এর বেশী	খ) শহরে	খ) না	ক) হ্যাঁ	খ) খারাপ	ক) হ্যাঁ	ক) হ্যাঁ	ক) হ্যাঁ	ক) হ্যাঁ	ক) হ্যাঁ	একদমই না	সব সময়	সব সময়	একদমই না	খুব কম	খুব কম	খুব কম	খুব কম	খুব কম	খুব কম	খুব কম	খুব কম	খুব কম	খুব কম	একদমই না	খুব কম	একদমই না	একদমই না	একদমই না	খুব কম	খুব কম
হ্যা	22	খ) নারী	গ) বিশ্ববিদ্যালয়	খ) অবিবাহিত	ক) একক	4	গ) ৫০ হাজার এর বেশী	খ) শহরে	খ) না		ক) ভাল	খ) না	খ) না	খ) না	খ) না	খ) না	মাঝেমাঝে	একদমই না	মাঝেমাঝে	খুব কম	একদমই না	সব সময়	একদমই না	সব সময়	মাঝেমাঝে	মাঝেমাঝে	মাঝেমাঝে	মাঝেমাঝে	সব সময়	মাঝেমাঝে	খুব কম	খুব কম	সব সময়	সব সময়	মাঝেমাঝে	খুব কম	খুব কম
হ্যা	22	ক) পুরুষ	গ) বিশ্ববিদ্যালয়	খ) অবিবাহিত	ক) একক	4	খ) ২০ থেকে ৫০ হাজার	খ) শহরে	খ) না	ক) হ্যাঁ	ক) ভাল	খ) না	খ) না	খ) না	খ) না	খ) না	মাঝেমাঝে	একদমই না	খুব কম	একদমই না	সব সময়	মাঝেমাঝে	একদমই না	সব সময়	একদমই না	খুব কম	সব সময়	সব সময়	সব সময়	একদমই না	মাঝেমাঝে	মাঝেমাঝে	খুব কম	সব সময়	একদমই না	খুব কম	একদমই না
হ্যা		খ) নারী	খ)হাইস্কুল	খ) অবিবাহিত	ক) একক	3	গ) ৫০ হাজার এর বেশী	খ) শহরে	খ) না	ক) হ্যাঁ	ক) ভাল	খ) না	খ) না	খ) না	খ) না	খ) না	মাঝেমাঝে	একদমই না	সব সময়	একদমই না	মাঝেমাঝে	মাঝেমাঝে	একদমই না	মাঝেমাঝে	একদমই না	সব সময়	সব সময়	সব সময়	মাঝেমাঝে	খুব কম	খুব কম	মাঝেমাঝে	একদমই না	মাঝেমাঝে	খুব কম	খুব কম	মাঝেমাঝে
হ্যা	23	খ) নারী	গ) বিশ্ববিদ্যালয়	খ) অবিবাহিত	ক) একক	3	খ) ২০ থেকে ৫০ হাজার	খ) শহরে	খ) না	ক) হ্যাঁ	ক) ভাল	ক) হ্যাঁ	ক) হ্যাঁ	ক) হ্যাঁ	ক) হ্যাঁ	ক) হ্যাঁ	মাঝেমাঝে	মাঝেমাঝে	খুব কম	খুব কম	সব সময়	সব সময়	খুব কম	সব সময়	সব সময়	সব সময়	সব সময়	খুব কম	সব সময়	সব সময়	সব সময়	সব সময়	সব সময়	সব সময়	মাঝেমাঝে	সব সময়	সব সময়
হ্যা	37	খ) নারী	গ) বিশ্ববিদ্যালয়	ক) বিবাহিত	খ) যৌথ	5	গ) ৫০ হাজার এর বেশী	খ) শহরে	ক) হ্যাঁ	ক) হ্যাঁ	ক) ভাল	ক) হ্যাঁ	খ) না	খ) না	খ) না	ক) হ্যাঁ	মাঝেমাঝে	একদমই না	একদমই না	খুব কম	একদমই না	একদমই না	একদমই না	একদমই না	একদমই না	একদমই না	একদমই না	খুব কম	একদমই না	একদমই না	একদমই না	একদমই না	একদমই না	খুব কম	খুব কম	একদমই না	একদমই না
হ্যা	21	খ) নারী	গ) বিশ্ববিদ্যালয়	খ) অবিবাহিত	ক) একক	5	খ) ২০ থেকে ৫০ হাজার	ক) গ্রামে	খ) না	খ) না	ক) ভাল	ক) হ্যাঁ	খ) না	ক) হ্যাঁ	খ) না	ক) হ্যাঁ	মাঝেমাঝে	একদমই না	একদমই না	একদমই না	খুব কম	খুব কম	একদমই না	একদমই না	খুব কম	মাঝেমাঝে	একদমই না	একদমই না	খুব কম	খুব কম	খুব কম	খুব কম	একদমই না	একদমই না	একদমই না	খুব কম	একদমই না
হ্যা	18	খ) নারী	খ)হাইস্কুল	খ) অবিবাহিত		4	খ) ২০ থেকে ৫০ হাজার	ক) গ্রামে	খ) না	ক) হ্যাঁ	ক) ভাল	ক) হ্যাঁ	খ) না	ক) হ্যাঁ	খ) না	ক) হ্যাঁ	একদমই না	মাঝেমাঝে	সব সময়	একদমই না	একদমই না	একদমই না	একদমই না	একদমই না	একদমই না	একদমই না	একদমই না	একদমই না	একদমই না	একদমই না	একদমই না	একদমই না	একদমই না	একদমই না	একদমই না	একদমই না	একদমই না
হ্যা	22	ক) পুরুষ	গ) বিশ্ববিদ্যালয়	খ) অবিবাহিত	ক) একক	4	খ) ২০ থেকে ৫০ হাজার	খ) শহরে	খ) না	ক) হ্যাঁ	ক) ভাল	ক) হ্যাঁ	খ) না	খ) না	খ) না	ক) হ্যাঁ	একদমই না	একদমই না	মাঝেমাঝে	একদমই না	সব সময়	সব সময়	মাঝেমাঝে	মাঝেমাঝে	একদমই না	একদমই না	খুব কম	একদমই না	মাঝেমাঝে	খুব কম	একদমই না	খুব কম	খুব কম	মাঝেমাঝে	একদমই না	একদমই না	খুব কম
হ্যা	18	খ) নারী	গ) বিশ্ববিদ্যালয়	খ) অবিবাহিত	খ) যৌথ	5	খ) ২০ থেকে ৫০ হাজার	খ) শহরে	খ) না	ক) হ্যাঁ	ক) ভাল	ক) হ্যাঁ	খ) না	খ) না	খ) না	ক) হ্যাঁ	মাঝেমাঝে	একদমই না	খুব কম	একদমই না	খুব কম	একদমই না	একদমই না	মাঝেমাঝে	মাঝেমাঝে	খুব কম	মাঝেমাঝে	মাঝেমাঝে	মাঝেমাঝে	মাঝেমাঝে	মাঝেমাঝে	খুব কম	একদমই না	মাঝেমাঝে	মাঝেমাঝে	খুব কম	একদমই না
হ্যা	18	খ) নারী	গ) বিশ্ববিদ্যালয়	খ) অবিবাহিত	খ) যৌথ	5	খ) ২০ থেকে ৫০ হাজার	খ) শহরে	খ) না	ক) হ্যাঁ	ক) ভাল	ক) হ্যাঁ	খ) না	খ) না	খ) না	ক) হ্যাঁ	মাঝেমাঝে	একদমই না	খুব কম	একদমই না	খুব কম	একদমই না	একদমই না	মাঝেমাঝে	মাঝেমাঝে	খুব কম	মাঝেমাঝে	মাঝেমাঝে	মাঝেমাঝে	মাঝেমাঝে	মাঝেমাঝে	খুব কম	একদমই না	মাঝেমাঝে	মাঝেমাঝে	খুব কম	একদমই না
হ্যা	19	ক) পুরুষ	খ)হাইস্কুল	খ) অবিবাহিত	ক) একক	3	খ) ২০ থেকে ৫০ হাজার	ক) গ্রামে	খ) না	ক) হ্যাঁ	ক) ভাল	ক) হ্যাঁ	খ) না	ক) হ্যাঁ	খ) না	ক) হ্যাঁ	মাঝেমাঝে	একদমই না	মাঝেমাঝে	একদমই না	মাঝেমাঝে	খুব কম	একদমই না	খুব কম	খুব কম	মাঝেমাঝে	মাঝেমাঝে	মাঝেমাঝে	মাঝেমাঝে	খুব কম	মাঝেমাঝে	মাঝেমাঝে	একদমই না	একদমই না	খুব কম	একদমই না	মাঝেমাঝে
হ্যা	20	খ) নারী	গ) বিশ্ববিদ্যালয়	খ) অবিবাহিত	ক) একক	4	খ) ২০ থেকে ৫০ হাজার	খ) শহরে	খ) না	ক) হ্যাঁ	ক) ভাল	ক) হ্যাঁ	ক) হ্যাঁ	ক) হ্যাঁ	ক) হ্যাঁ	ক) হ্যাঁ	মাঝেমাঝে	একদমই না	খুব কম	একদমই না	একদমই না	একদমই না	একদমই না	মাঝেমাঝে	মাঝেমাঝে	মাঝেমাঝে	মাঝেমাঝে	মাঝেমাঝে	মাঝেমাঝে	মাঝেমাঝে	একদমই না	খুব কম	খুব কম	মাঝেমাঝে	খুব কম	মাঝেমাঝে	মাঝেমাঝে
হ্যা	37	ক) পুরুষ	গ) বিশ্ববিদ্যালয়	ক) বিবাহিত	ক) একক	3	গ) ৫০ হাজার এর বেশী	খ) শহরে	খ) না	ক) হ্যাঁ	ক) ভাল	ক) হ্যাঁ	খ) না	ক) হ্যাঁ	ক) হ্যাঁ	ক) হ্যাঁ	খুব কম	একদমই না	একদমই না	একদমই না	খুব কম	খুব কম	একদমই না	মাঝেমাঝে	খুব কম	মাঝেমাঝে	খুব কম	মাঝেমাঝে	খুব কম	খুব কম	একদমই না	একদমই না	একদমই না	খুব কম	খুব কম	একদমই না	খুব কম
হ্যা	21	ক) পুরুষ	গ) বিশ্ববিদ্যালয়	খ) অবিবাহিত	ক) একক	3	খ) ২০ থেকে ৫০ হাজার	খ) শহরে	খ) না	খ) না	ক) ভাল	ক) হ্যাঁ	খ) না	খ) না	খ) না	ক) হ্যাঁ	খুব কম	একদমই না	মাঝেমাঝে	খুব কম	একদমই না	একদমই না	একদমই না	মাঝেমাঝে	মাঝেমাঝে	মাঝেমাঝে	মাঝেমাঝে	একদমই না	খুব কম	মাঝেমাঝে	মাঝেমাঝে	খুব কম	একদমই না	মাঝেমাঝে	একদমই না	খুব কম	মাঝেমাঝে
হ্যা	19	ক) পুরুষ	খ)হাইস্কুল	খ) অবিবাহিত	ক) একক	5	গ) ৫০ হাজার এর বেশী	খ) শহরে	খ) না	ক) হ্যাঁ	ক) ভাল	ক) হ্যাঁ	খ) না	খ) না	ক) হ্যাঁ	ক) হ্যাঁ	একদমই না	একদমই না	একদমই না	একদমই না	মাঝেমাঝে	মাঝেমাঝে	একদমই না	মাঝেমাঝে	খুব কম	একদমই না	মাঝেমাঝে	সব সময়	সব সময়	সব সময়	সব সময়	সব সময়	সব সময়	সব সময়	একদমই না	একদমই না	একদমই না
হ্যা	19	খ) নারী	গ) বিশ্ববিদ্যালয়	খ) অবিবাহিত	ক) একক	4	খ) ২০ থেকে ৫০ হাজার	খ) শহরে	খ) না	ক) হ্যাঁ	ক) ভাল	খ) না	খ) না	খ) না	খ) না	খ) না	একদমই না	একদমই না	মাঝেমাঝে	একদমই না	সব সময়	মাঝেমাঝে	একদমই না	খুব কম	একদমই না	সব সময়	মাঝেমাঝে	মাঝেমাঝে	মাঝেমাঝে	খুব কম	একদমই না	সব সময়	মাঝেমাঝে	একদমই না	একদমই না	একদমই না	মাঝেমাঝে
হ্যা	22	ক) পুরুষ	গ) বিশ্ববিদ্যালয়	খ) অবিবাহিত	খ) যৌথ	7	খ) ২০ থেকে ৫০ হাজার	খ) শহরে	খ) না	খ) না	ক) ভাল	ক) হ্যাঁ	খ) না	খ) না	খ) না	ক) হ্যাঁ	একদমই না	একদমই না	একদমই না	একদমই না	একদমই না	একদমই না	একদমই না	একদমই না	একদমই না	একদমই না	একদমই না	একদমই না	মাঝেমাঝে	একদমই না	একদমই না	খুব কম	মাঝেমাঝে	একদমই না	একদমই না	একদমই না	একদমই না
হ্যা	22	ক) পুরুষ	গ) বিশ্ববিদ্যালয়	খ) অবিবাহিত	খ) যৌথ	18	গ) ৫০ হাজার এর বেশী	ক) গ্রামে	খ) না	ক) হ্যাঁ	ক) ভাল	ক) হ্যাঁ	খ) না	খ) না	খ) না	ক) হ্যাঁ	একদমই না	একদমই না	একদমই না	একদমই না	সব সময়	একদমই না	একদমই না	একদমই না	একদমই না	একদমই না	একদমই না	খুব কম	একদমই না	একদমই না	একদমই না	একদমই না	একদমই না	একদমই না	একদমই না	একদমই না	একদমই না
হ্যা	21	খ) নারী	গ) বিশ্ববিদ্যালয়	খ) অবিবাহিত	ক) একক	7	গ) ৫০ হাজার এর বেশী	খ) শহরে	খ) না	ক) হ্যাঁ	ক) ভাল	ক) হ্যাঁ	খ) না	খ) না	ক) হ্যাঁ	ক) হ্যাঁ	মাঝেমাঝে	একদমই না	একদমই না	একদমই না	সব সময়	একদমই না	একদমই না	একদমই না	মাঝেমাঝে	মাঝেমাঝে	খুব কম	সব সময়	খুব কম	খুব কম	মাঝেমাঝে	মাঝেমাঝে	একদমই না	খুব কম	একদমই না	খুব কম	মাঝেমাঝে
হ্যা	32	ক) পুরুষ	খ)হাইস্কুল	ক) বিবাহিত	খ) যৌথ	5	ক) ২০ হাজার এর নিচে	খ) শহরে	খ) না	ক) হ্যাঁ	ক) ভাল	ক) হ্যাঁ	ক) হ্যাঁ	ক) হ্যাঁ	ক) হ্যাঁ	ক) হ্যাঁ	মাঝেমাঝে	একদমই না	খুব কম	একদমই না	সব সময়	মাঝেমাঝে	একদমই না	খুব কম	একদমই না	সব সময়	সব সময়	সব সময়	খুব কম	একদমই না	খুব কম	মাঝেমাঝে	সব সময়	মাঝেমাঝে	একদমই না	একদমই না	মাঝেমাঝে
হ্যা	20	ক) পুরুষ	গ) বিশ্ববিদ্যালয়	খ) অবিবাহিত	ক) একক	7	খ) ২০ থেকে ৫০ হাজার	খ) শহরে	খ) না	খ) না	ক) ভাল	ক) হ্যাঁ	খ) না	খ) না	খ) না	ক) হ্যাঁ	একদমই না	খুব কম	একদমই না	সব সময়	খুব কম	খুব কম	মাঝেমাঝে	মাঝেমাঝে	খুব কম	একদমই না	একদমই না	একদমই না	একদমই না	একদমই না	একদমই না	একদমই না	একদমই না	একদমই না	খুব কম	একদমই না	একদমই না
হ্যা	18	খ) নারী	গ) বিশ্ববিদ্যালয়	খ) অবিবাহিত	ক) একক	3	খ) ২০ থেকে ৫০ হাজার	খ) শহরে	খ) না	ক) হ্যাঁ	ক) ভাল	ক) হ্যাঁ	খ) না	ক) হ্যাঁ	খ) না	ক) হ্যাঁ	মাঝেমাঝে	একদমই না	খুব কম	একদমই না	একদমই না	একদমই না	একদমই না	একদমই না	একদমই না	একদমই না	একদমই না	একদমই না	একদমই না	খুব কম	একদমই না	একদমই না	একদমই না	একদমই না	একদমই না	একদমই না	একদমই না
হ্যা	20	খ) নারী	গ) বিশ্ববিদ্যালয়	খ) অবিবাহিত	ক) একক	5	খ) ২০ থেকে ৫০ হাজার	ক) গ্রামে	খ) না	ক) হ্যাঁ	ক) ভাল	ক) হ্যাঁ	খ) না	খ) না	খ) না	ক) হ্যাঁ	খুব কম	একদমই না	একদমই না	খুব কম	খুব কম	মাঝেমাঝে	খুব কম	মাঝেমাঝে	খুব কম	খুব কম	খুব কম	মাঝেমাঝে	মাঝেমাঝে	খুব কম	মাঝেমাঝে	মাঝেমাঝে	খুব কম	খুব কম	খুব কম	খুব কম	খুব কম
হ্যা	19	খ) নারী	গ) বিশ্ববিদ্যালয়	খ) অবিবাহিত	ক) একক	4	গ) ৫০ হাজার এর বেশী	খ) শহরে	খ) না	খ) না	ক) ভাল	খ) না	খ) না	খ) না	খ) না	খ) না	একদমই না	একদমই না	খুব কম	একদমই না	সব সময়	মাঝেমাঝে	একদমই না	মাঝেমাঝে	মাঝেমাঝে	একদমই না	খুব কম	মাঝেমাঝে	মাঝেমাঝে	খুব কম	খুব কম	খুব কম	একদমই না	একদমই না	একদমই না	একদমই না	খুব কম
হ্যা	21	খ) নারী	গ) বিশ্ববিদ্যালয়	খ) অবিবাহিত	খ) যৌথ	16	খ) ২০ থেকে ৫০ হাজার	খ) শহরে	খ) না	ক) হ্যাঁ	ক) ভাল	খ) না	খ) না	খ) না	খ) না	ক) হ্যাঁ	মাঝেমাঝে	মাঝেমাঝে	খুব কম	একদমই না	একদমই না	সব সময়	মাঝেমাঝে	মাঝেমাঝে	মাঝেমাঝে	সব সময়	মাঝেমাঝে	সব সময়	মাঝেমাঝে	সব সময়	মাঝেমাঝে	মাঝেমাঝে	মাঝেমাঝে	সব সময়	একদমই না	মাঝেমাঝে	মাঝেমাঝে
হ্যা	20	খ) নারী	গ) বিশ্ববিদ্যালয়	খ) অবিবাহিত	খ) যৌথ	12	ক) ২০ হাজার এর নিচে	ক) গ্রামে	খ) না	খ) না	ক) ভাল	ক) হ্যাঁ	খ) না	ক) হ্যাঁ	ক) হ্যাঁ	ক) হ্যাঁ	সব সময়	মাঝেমাঝে	একদমই না	একদমই না	খুব কম	মাঝেমাঝে	একদমই না	মাঝেমাঝে	মাঝেমাঝে	একদমই না	একদমই না	একদমই না	মাঝেমাঝে	মাঝেমাঝে	মাঝেমাঝে	মাঝেমাঝে	একদমই না	একদমই না	একদমই না	মাঝেমাঝে	একদমই না
না	19	ক) পুরুষ	খ)হাইস্কুল	খ) অবিবাহিত	ক) একক	5	গ) ৫০ হাজার এর বেশী	খ) শহরে	খ) না	ক) হ্যাঁ	ক) ভাল	ক) হ্যাঁ	খ) না	খ) না	খ) না	ক) হ্যাঁ	একদমই না	মাঝেমাঝে	একদমই না	একদমই না	একদমই না	একদমই না	একদমই না	একদমই না	একদমই না	একদমই না	একদমই না	একদমই না	একদমই না	একদমই না	একদমই না	একদমই না	একদমই না	একদমই না	একদমই না	একদমই না	একদমই না
হ্যা	20	খ) নারী	গ) বিশ্ববিদ্যালয়	খ) অবিবাহিত	ক) একক	5	ক) ২০ হাজার এর নিচে	ক) গ্রামে	খ) না	খ) না	ক) ভাল	ক) হ্যাঁ	খ) না	খ) না	খ) না	ক) হ্যাঁ	মাঝেমাঝে	একদমই না	খুব কম	একদমই না	মাঝেমাঝে	খুব কম	একদমই না	মাঝেমাঝে	মাঝেমাঝে	খুব কম	মাঝেমাঝে	মাঝেমাঝে	খুব কম	একদমই না	মাঝেমাঝে	খুব কম	একদমই না	একদমই না	একদমই না	মাঝেমাঝে	খুব কম
হ্যা	19	খ) নারী	গ) বিশ্ববিদ্যালয়	খ) অবিবাহিত	ক) একক	4	খ) ২০ থেকে ৫০ হাজার	খ) শহরে	খ) না	খ) না	ক) ভাল	ক) হ্যাঁ	খ) না	ক) হ্যাঁ	ক) হ্যাঁ	ক) হ্যাঁ	মাঝেমাঝে	খুব কম	খুব কম	মাঝেমাঝে	মাঝেমাঝে	মাঝেমাঝে	একদমই না	সব সময়
হ্যা	19	খ) নারী	গ) বিশ্ববিদ্যালয়	খ) অবিবাহিত	ক) একক	5	খ) ২০ থেকে ৫০ হাজার	খ) শহরে	খ) না	ক) হ্যাঁ	ক) ভাল	ক) হ্যাঁ	খ) না	খ) না	ক) হ্যাঁ	ক) হ্যাঁ	সব সময়	মাঝেমাঝে	খুব কম	একদমই না	মাঝেমাঝে	সব সময়	একদমই না	মাঝেমাঝে	সব সময়	মাঝেমাঝে	মাঝেমাঝে	মাঝেমাঝে	মাঝেমাঝে	খুব কম	সব সময়	খুব কম	মাঝেমাঝে	সব সময়	খুব কম	সব সময়	সব সময়
হ্যা	19	খ) নারী	গ) বিশ্ববিদ্যালয়	খ) অবিবাহিত	ক) একক	5	গ) ৫০ হাজার এর বেশী	খ) শহরে	খ) না	খ) না	ক) ভাল	খ) না	খ) না	খ) না	খ) না	খ) না	মাঝেমাঝে	একদমই না	সব সময়	একদমই না	মাঝেমাঝে	মাঝেমাঝে	একদমই না	মাঝেমাঝে	খুব কম	একদমই না	খুব কম	খুব কম	মাঝেমাঝে	খুব কম	মাঝেমাঝে	মাঝেমাঝে	একদমই না	খুব কম	একদমই না	একদমই না	একদমই না
না	157	খ) নারী	ক) প্রাইমারি	খ) অবিবাহিত	খ) যৌথ	57	গ) ৫০ হাজার এর বেশী	খ) শহরে	ক) হ্যাঁ	ক) হ্যাঁ	খ) খারাপ	খ) না	ক) হ্যাঁ	খ) না	খ) না	খ) না	একদমই না	একদমই না	একদমই না	একদমই না	একদমই না	একদমই না	একদমই না	একদমই না	একদমই না	একদমই না	একদমই না	একদমই না	একদমই না	একদমই না	একদমই না	একদমই না	একদমই না	একদমই না	একদমই না	একদমই না	একদমই না
হ্যা	20	খ) নারী	গ) বিশ্ববিদ্যালয়	খ) অবিবাহিত	ক) একক	6	গ) ৫০ হাজার এর বেশী	খ) শহরে	খ) না	ক) হ্যাঁ	ক) ভাল	ক) হ্যাঁ	খ) না	ক) হ্যাঁ	ক) হ্যাঁ	ক) হ্যাঁ	মাঝেমাঝে	মাঝেমাঝে	একদমই না	একদমই না	একদমই না	একদমই না	একদমই না	একদমই না	একদমই না	মাঝেমাঝে	একদমই না	মাঝেমাঝে	মাঝেমাঝে	মাঝেমাঝে	একদমই না	খুব কম	মাঝেমাঝে	খুব কম	একদমই না	একদমই না	একদমই না
হ্যা	22	ক) পুরুষ	গ) বিশ্ববিদ্যালয়	খ) অবিবাহিত	ক) একক	4	খ) ২০ থেকে ৫০ হাজার	খ) শহরে	খ) না	খ) না	ক) ভাল	খ) না	খ) না	খ) না	খ) না	খ) না	সব সময়	খুব কম	খুব কম	একদমই না	খুব কম	সব সময়	খুব কম	সব সময়	সব সময়	সব সময়	সব সময়	মাঝেমাঝে	সব সময়	মাঝেমাঝে	সব সময়	সব সময়	সব সময়	মাঝেমাঝে	একদমই না	খুব কম	সব সময়
না	20	খ) নারী	গ) বিশ্ববিদ্যালয়	খ) অবিবাহিত	খ) যৌথ	14	খ) ২০ থেকে ৫০ হাজার	ক) গ্রামে	খ) না	খ) না	ক) ভাল	খ) না	খ) না	খ) না	খ) না	ক) হ্যাঁ	মাঝেমাঝে	খুব কম	সব সময়	খুব কম	মাঝেমাঝে	খুব কম	একদমই না	মাঝেমাঝে	মাঝেমাঝে	মাঝেমাঝে	মাঝেমাঝে	মাঝেমাঝে	মাঝেমাঝে	মাঝেমাঝে	খুব কম	মাঝেমাঝে	মাঝেমাঝে	মাঝেমাঝে	খুব কম	খুব কম	সব সময়
হ্যা	18	খ) নারী	গ) বিশ্ববিদ্যালয়	খ) অবিবাহিত	ক) একক	6	খ) ২০ থেকে ৫০ হাজার	খ) শহরে	খ) না	ক) হ্যাঁ	ক) ভাল	ক) হ্যাঁ	খ) না	খ) না	ক) হ্যাঁ	ক) হ্যাঁ	মাঝেমাঝে	খুব কম	মাঝেমাঝে	একদমই না	মাঝেমাঝে	মাঝেমাঝে	একদমই না	সব সময়	খুব কম	মাঝেমাঝে	মাঝেমাঝে	মাঝেমাঝে	সব সময়	মাঝেমাঝে	মাঝেমাঝে	সব সময়	একদমই না	একদমই না	একদমই না	মাঝেমাঝে	মাঝেমাঝে
হ্যা	21	ক) পুরুষ	গ) বিশ্ববিদ্যালয়	খ) অবিবাহিত	ক) একক	5	গ) ৫০ হাজার এর বেশী	খ) শহরে	খ) না	খ) না	ক) ভাল	ক) হ্যাঁ	খ) না	খ) না	খ) না	ক) হ্যাঁ	একদমই না	খুব কম	একদমই না	একদমই না	খুব কম	একদমই না	একদমই না	একদমই না	খুব কম	একদমই না	একদমই না	খুব কম	মাঝেমাঝে	খুব কম	একদমই না	খুব কম	একদমই না	মাঝেমাঝে	খুব কম	একদমই না	একদমই না
হ্যা	22	খ) নারী	খ)হাইস্কুল	খ) অবিবাহিত	ক) একক	4	খ) ২০ থেকে ৫০ হাজার	ক) গ্রামে	খ) না	ক) হ্যাঁ	ক) ভাল	খ) না	খ) না	খ) না	খ) না	খ) না		খুব কম	একদমই না	একদমই না	খুব কম	মাঝেমাঝে	মাঝেমাঝে	মাঝেমাঝে	মাঝেমাঝে	মাঝেমাঝে	সব সময়	মাঝেমাঝে	মাঝেমাঝে	মাঝেমাঝে	মাঝেমাঝে	মাঝেমাঝে	মাঝেমাঝে	মাঝেমাঝে	মাঝেমাঝে	মাঝেমাঝে	মাঝেমাঝে
হ্যা	22	ক) পুরুষ	গ) বিশ্ববিদ্যালয়	খ) অবিবাহিত	ক) একক	4	গ) ৫০ হাজার এর বেশী	খ) শহরে	খ) না	ক) হ্যাঁ	ক) ভাল	ক) হ্যাঁ	খ) না	খ) না	খ) না	ক) হ্যাঁ	মাঝেমাঝে	একদমই না	মাঝেমাঝে	খুব কম	একদমই না	খুব কম	একদমই না	একদমই না	একদমই না	একদমই না	মাঝেমাঝে	মাঝেমাঝে	মাঝেমাঝে	একদমই না	একদমই না	একদমই না	খুব কম	একদমই না	একদমই না	একদমই না
হ্যা	19	খ) নারী	গ) বিশ্ববিদ্যালয়	খ) অবিবাহিত	ক) একক	4	গ) ৫০ হাজার এর বেশী	খ) শহরে	খ) না	ক) হ্যাঁ	ক) ভাল	ক) হ্যাঁ	ক) হ্যাঁ	ক) হ্যাঁ	খ) না	ক) হ্যাঁ	মাঝেমাঝে	খুব কম	খুব কম	খুব কম	খুব কম	খুব কম	খুব কম	খুব কম	খুব কম	খুব কম	খুব কম	খুব কম	খুব কম	খুব কম	খুব কম	খুব কম	খুব কম	খুব কম	খুব কম	খুব কম	খুব কম
হ্যা	28	ক) পুরুষ	গ) বিশ্ববিদ্যালয়	খ) অবিবাহিত	ক) একক	6	গ) ৫০ হাজার এর বেশী	খ) শহরে	খ) না	খ) না	ক) ভাল	খ) না	খ) না	খ) না	খ) না	ক) হ্যাঁ		একদমই না	সব সময়	মাঝেমাঝে	খুব কম	সব সময়	খুব কম	মাঝেমাঝে	মাঝেমাঝে	সব সময়	সব সময়	সব সময়	সব সময়	মাঝেমাঝে	মাঝেমাঝে	মাঝেমাঝে	একদমই না	একদমই না	মাঝেমাঝে	সব সময়	সব সময়
হ্যা	20	ক) পুরুষ	গ) বিশ্ববিদ্যালয়	খ) অবিবাহিত	ক) একক	5	গ) ৫০ হাজার এর বেশী	খ) শহরে	খ) না	ক) হ্যাঁ	ক) ভাল	খ) না	খ) না	খ) না	খ) না	খ) না	খুব কম	খুব কম	মাঝেমাঝে	একদমই না	মাঝেমাঝে	খুব কম	খুব কম	মাঝেমাঝে	খুব কম	মাঝেমাঝে	মাঝেমাঝে	মাঝেমাঝে	মাঝেমাঝে	মাঝেমাঝে	খুব কম	মাঝেমাঝে	খুব কম	মাঝেমাঝে	খুব কম	খুব কম	মাঝেমাঝে
হ্যা	21	ক) পুরুষ	গ) বিশ্ববিদ্যালয়	খ) অবিবাহিত	ক) একক	4	গ) ৫০ হাজার এর বেশী	খ) শহরে	খ) না	ক) হ্যাঁ	ক) ভাল	খ) না	খ) না	ক) হ্যাঁ	খ) না	ক) হ্যাঁ	মাঝেমাঝে	মাঝেমাঝে	মাঝেমাঝে	মাঝেমাঝে	মাঝেমাঝে	মাঝেমাঝে	মাঝেমাঝে	মাঝেমাঝে	মাঝেমাঝে	মাঝেমাঝে	মাঝেমাঝে	সব সময়	মাঝেমাঝে	মাঝেমাঝে	মাঝেমাঝে	মাঝেমাঝে	মাঝেমাঝে	মাঝেমাঝে	মাঝেমাঝে	মাঝেমাঝে	মাঝেমাঝে
হ্যা	19	খ) নারী	গ) বিশ্ববিদ্যালয়	খ) অবিবাহিত	ক) একক	3	খ) ২০ থেকে ৫০ হাজার	খ) শহরে	খ) না	ক) হ্যাঁ	ক) ভাল	খ) না	খ) না	খ) না	খ) না	খ) না	মাঝেমাঝে	মাঝেমাঝে	মাঝেমাঝে	মাঝেমাঝে	মাঝেমাঝে	সব সময়	একদমই না	মাঝেমাঝে	মাঝেমাঝে	মাঝেমাঝে	মাঝেমাঝে	মাঝেমাঝে	মাঝেমাঝে	মাঝেমাঝে	মাঝেমাঝে	মাঝেমাঝে	খুব কম	একদমই না	খুব কম	মাঝেমাঝে	মাঝেমাঝে
হ্যা	25	খ) নারী	গ) বিশ্ববিদ্যালয়	ক) বিবাহিত	ক) একক	2	খ) ২০ থেকে ৫০ হাজার	খ) শহরে	খ) না	খ) না	ক) ভাল	ক) হ্যাঁ	ক) হ্যাঁ	ক) হ্যাঁ	ক) হ্যাঁ	ক) হ্যাঁ	খুব কম	খুব কম	খুব কম	খুব কম	সব সময়	মাঝেমাঝে	একদমই না	মাঝেমাঝে	মাঝেমাঝে	মাঝেমাঝে	মাঝেমাঝে	মাঝেমাঝে	একদমই না	একদমই না	খুব কম	মাঝেমাঝে	একদমই না	একদমই না	সব সময়	খুব কম	মাঝেমাঝে
হ্যা	21	খ) নারী	গ) বিশ্ববিদ্যালয়	খ) অবিবাহিত	ক) একক	04	খ) ২০ থেকে ৫০ হাজার	ক) গ্রামে	খ) না	ক) হ্যাঁ	ক) ভাল	ক) হ্যাঁ	খ) না	খ) না	খ) না	ক) হ্যাঁ	একদমই না	একদমই না	মাঝেমাঝে	একদমই না	খুব কম	খুব কম	একদমই না	খুব কম	খুব কম	সব সময়	সব সময়	মাঝেমাঝে	মাঝেমাঝে	মাঝেমাঝে	একদমই না	খুব কম	মাঝেমাঝে	সব সময়	খুব কম	খুব কম	সব সময়
হ্যা	20	খ) নারী	গ) বিশ্ববিদ্যালয়	খ) অবিবাহিত	ক) একক	5	গ) ৫০ হাজার এর বেশী	খ) শহরে	খ) না	ক) হ্যাঁ	ক) ভাল	ক) হ্যাঁ	খ) না	খ) না	খ) না	খ) না	একদমই না	একদমই না	একদমই না	একদমই না	খুব কম	খুব কম	একদমই না	মাঝেমাঝে	একদমই না	একদমই না	খুব কম	একদমই না	খুব কম	একদমই না	একদমই না	খুব কম	একদমই না	একদমই না	একদমই না	একদমই না	একদমই না
হ্যা	21	খ) নারী	গ) বিশ্ববিদ্যালয়	খ) অবিবাহিত	ক) একক	5	খ) ২০ থেকে ৫০ হাজার	ক) গ্রামে	খ) না	খ) না	ক) ভাল	ক) হ্যাঁ	খ) না	ক) হ্যাঁ	খ) না	ক) হ্যাঁ	একদমই না	একদমই না	মাঝেমাঝে	একদমই না	সব সময়	একদমই না	একদমই না	একদমই না	সব সময়	খুব কম	খুব কম	সব সময়	খুব কম	সব সময়	খুব কম	খুব কম	খুব কম	সব সময়	একদমই না	খুব কম	খুব কম
হ্যা	18	খ) নারী	গ) বিশ্ববিদ্যালয়	খ) অবিবাহিত	ক) একক	4	খ) ২০ থেকে ৫০ হাজার	ক) গ্রামে	খ) না	ক) হ্যাঁ	ক) ভাল	ক) হ্যাঁ	খ) না	খ) না	খ) না	ক) হ্যাঁ	একদমই না	একদমই না	একদমই না	একদমই না	একদমই না	একদমই না	একদমই না	একদমই না	একদমই না	একদমই না	একদমই না	একদমই না	একদমই না	একদমই না	একদমই না	একদমই না	একদমই না	একদমই না	একদমই না	একদমই না	একদমই না
হ্যা	20	খ) নারী	গ) বিশ্ববিদ্যালয়	খ) অবিবাহিত	ক) একক	4	খ) ২০ থেকে ৫০ হাজার	খ) শহরে	খ) না	ক) হ্যাঁ	ক) ভাল	খ) না	খ) না	খ) না	খ) না	খ) না	মাঝেমাঝে	মাঝেমাঝে	মাঝেমাঝে	একদমই না	মাঝেমাঝে	সব সময়	একদমই না	সব সময়	সব সময়	মাঝেমাঝে	সব সময়	সব সময়	সব সময়	সব সময়	সব সময়	খুব কম	খুব কম	একদমই না	একদমই না	সব সময়	সব সময়
হ্যা	19	খ) নারী	গ) বিশ্ববিদ্যালয়	খ) অবিবাহিত	ক) একক	5	গ) ৫০ হাজার এর বেশী	খ) শহরে	খ) না	ক) হ্যাঁ	ক) ভাল	খ) না	খ) না	খ) না	খ) না	খ) না	মাঝেমাঝে	একদমই না	একদমই না	একদমই না	মাঝেমাঝে	মাঝেমাঝে	খুব কম	মাঝেমাঝে	মাঝেমাঝে	মাঝেমাঝে	মাঝেমাঝে	খুব কম	মাঝেমাঝে	মাঝেমাঝে	মাঝেমাঝে	মাঝেমাঝে	মাঝেমাঝে	মাঝেমাঝে	খুব কম	খুব কম	মাঝেমাঝে
হ্যা	25	ক) পুরুষ	গ) বিশ্ববিদ্যালয়	খ) অবিবাহিত	ক) একক	5	ক) ২০ হাজার এর নিচে	ক) গ্রামে	খ) না	খ) না	ক) ভাল	ক) হ্যাঁ	খ) না	খ) না	খ) না	ক) হ্যাঁ	মাঝেমাঝে	একদমই না	একদমই না	একদমই না	একদমই না	মাঝেমাঝে	একদমই না	মাঝেমাঝে	একদমই না	সব সময়	সব সময়	সব সময়	সব সময়	সব সময়	একদমই না	খুব কম	একদমই না	একদমই না	একদমই না	একদমই না	মাঝেমাঝে
হ্যা	17	খ) নারী	খ)হাইস্কুল	খ) অবিবাহিত	ক) একক	4	গ) ৫০ হাজার এর বেশী	ক) গ্রামে	খ) না	খ) না	ক) ভাল	খ) না	খ) না	খ) না	খ) না	খ) না	একদমই না	একদমই না	একদমই না	একদমই না	একদমই না	একদমই না	একদমই না	একদমই না	একদমই না	একদমই না	খুব কম	একদমই না	মাঝেমাঝে	মাঝেমাঝে	একদমই না	একদমই না	একদমই না	খুব কম	একদমই না	একদমই না	একদমই না
হ্যা	22	ক) পুরুষ	গ) বিশ্ববিদ্যালয়	খ) অবিবাহিত	ক) একক	4	খ) ২০ থেকে ৫০ হাজার	খ) শহরে	খ) না	খ) না	ক) ভাল	ক) হ্যাঁ	খ) না	ক) হ্যাঁ	ক) হ্যাঁ	ক) হ্যাঁ	সব সময়	একদমই না	মাঝেমাঝে	একদমই না	খুব কম	খুব কম	একদমই না	একদমই না	একদমই না	সব সময়	মাঝেমাঝে	সব সময়	সব সময়	সব সময়	মাঝেমাঝে	সব সময়	খুব কম	খুব কম	মাঝেমাঝে	খুব কম	মাঝেমাঝে
হ্যা
হ্যা	22	খ) নারী	গ) বিশ্ববিদ্যালয়	খ) অবিবাহিত	ক) একক	4	ক) ২০ হাজার এর নিচে	খ) শহরে	খ) না	ক) হ্যাঁ	ক) ভাল	খ) না	খ) না	খ) না	খ) না	ক) হ্যাঁ	মাঝেমাঝে	খুব কম	একদমই না	মাঝেমাঝে	খুব কম	খুব কম	খুব কম	মাঝেমাঝে	খুব কম	মাঝেমাঝে	খুব কম	খুব কম	মাঝেমাঝে	খুব কম	মাঝেমাঝে	মাঝেমাঝে	খুব কম	খুব কম	খুব কম	মাঝেমাঝে	মাঝেমাঝে
হ্যা		খ) নারী	গ) বিশ্ববিদ্যালয়	খ) অবিবাহিত	ক) একক	3	ক) ২০ হাজার এর নিচে	খ) শহরে	খ) না	ক) হ্যাঁ	ক) ভাল	ক) হ্যাঁ	খ) না	ক) হ্যাঁ	ক) হ্যাঁ	ক) হ্যাঁ	মাঝেমাঝে	মাঝেমাঝে	সব সময়	খুব কম	সব সময়	সব সময়	একদমই না	সব সময়	সব সময়	সব সময়	সব সময়	মাঝেমাঝে	সব সময়	মাঝেমাঝে	মাঝেমাঝে	মাঝেমাঝে	একদমই না	সব সময়	মাঝেমাঝে	মাঝেমাঝে	মাঝেমাঝে
হ্যা	20	ক) পুরুষ	গ) বিশ্ববিদ্যালয়	খ) অবিবাহিত	ক) একক	5	খ) ২০ থেকে ৫০ হাজার	খ) শহরে	খ) না	ক) হ্যাঁ	ক) ভাল	ক) হ্যাঁ	খ) না	ক) হ্যাঁ	খ) না	ক) হ্যাঁ	খুব কম	খুব কম	খুব কম	খুব কম	খুব কম	খুব কম	খুব কম	খুব কম	খুব কম	খুব কম	খুব কম	খুব কম	খুব কম	খুব কম	খুব কম	খুব কম	খুব কম	খুব কম	খুব কম	খুব কম	খুব কম
হ্যা	25	ক) পুরুষ	গ) বিশ্ববিদ্যালয়	খ) অবিবাহিত	ক) একক	4	ক) ২০ হাজার এর নিচে	ক) গ্রামে	খ) না	খ) না	ক) ভাল	ক) হ্যাঁ	খ) না	খ) না	খ) না	খ) না	একদমই না	একদমই না	একদমই না	একদমই না	একদমই না	একদমই না	একদমই না	একদমই না	একদমই না	একদমই না	একদমই না	একদমই না	একদমই না	একদমই না	একদমই না	একদমই না	একদমই না	একদমই না	একদমই না	একদমই না	একদমই না
হ্যা	18	খ) নারী	গ) বিশ্ববিদ্যালয়	খ) অবিবাহিত	ক) একক	4	খ) ২০ থেকে ৫০ হাজার	ক) গ্রামে	খ) না	ক) হ্যাঁ	ক) ভাল	ক) হ্যাঁ	খ) না	খ) না	খ) না	ক) হ্যাঁ	একদমই না	একদমই না	একদমই না	একদমই না	একদমই না	একদমই না	একদমই না	একদমই না	একদমই না	একদমই না	একদমই না	একদমই না	একদমই না	একদমই না	একদমই না	একদমই না	একদমই না	একদমই না	একদমই না	একদমই না	একদমই না
হ্যা		খ) নারী	গ) বিশ্ববিদ্যালয়	খ) অবিবাহিত	ক) একক	5	গ) ৫০ হাজার এর বেশী	খ) শহরে	খ) না	ক) হ্যাঁ	ক) ভাল	ক) হ্যাঁ	খ) না	ক) হ্যাঁ	ক) হ্যাঁ	ক) হ্যাঁ	খুব কম	একদমই না	মাঝেমাঝে	একদমই না	একদমই না	খুব কম	একদমই না	একদমই না	একদমই না	খুব কম	মাঝেমাঝে	মাঝেমাঝে	মাঝেমাঝে	খুব কম	খুব কম	মাঝেমাঝে	মাঝেমাঝে	একদমই না	খুব কম	খুব কম	খুব কম
হ্যা	20	খ) নারী	গ) বিশ্ববিদ্যালয়	খ) অবিবাহিত	ক) একক	7	ক) ২০ হাজার এর নিচে	ক) গ্রামে	ক) হ্যাঁ	ক) হ্যাঁ	ক) ভাল	ক) হ্যাঁ	ক) হ্যাঁ	ক) হ্যাঁ	ক) হ্যাঁ	ক) হ্যাঁ	মাঝেমাঝে	একদমই না	মাঝেমাঝে	খুব কম	মাঝেমাঝে	একদমই না	একদমই না	মাঝেমাঝে	মাঝেমাঝে	মাঝেমাঝে	মাঝেমাঝে	সব সময়	সব সময়	খুব কম	একদমই না	মাঝেমাঝে	খুব কম	সব সময়	একদমই না	একদমই না	মাঝেমাঝে
হ্যা	18	খ) নারী	গ) বিশ্ববিদ্যালয়	খ) অবিবাহিত	ক) একক	3	খ) ২০ থেকে ৫০ হাজার	খ) শহরে	খ) না	ক) হ্যাঁ	ক) ভাল	খ) না	খ) না	ক) হ্যাঁ	খ) না	খ) না	মাঝেমাঝে	খুব কম	মাঝেমাঝে	খুব কম	মাঝেমাঝে	সব সময়	একদমই না	সব সময়	সব সময়	মাঝেমাঝে	মাঝেমাঝে	মাঝেমাঝে	মাঝেমাঝে	মাঝেমাঝে	মাঝেমাঝে	মাঝেমাঝে	খুব কম	মাঝেমাঝে	একদমই না	সব সময়	মাঝেমাঝে
হ্যা	23	ক) পুরুষ	গ) বিশ্ববিদ্যালয়	খ) অবিবাহিত	ক) একক	4	ক) ২০ হাজার এর নিচে	খ) শহরে	খ) না	ক) হ্যাঁ	ক) ভাল	ক) হ্যাঁ	খ) না	ক) হ্যাঁ	খ) না	ক) হ্যাঁ	একদমই না	একদমই না	একদমই না	একদমই না	মাঝেমাঝে	খুব কম	একদমই না	একদমই না	একদমই না	খুব কম	মাঝেমাঝে	মাঝেমাঝে	খুব কম	খুব কম	মাঝেমাঝে	মাঝেমাঝে	মাঝেমাঝে	মাঝেমাঝে	খুব কম	খুব কম	খুব কম
হ্যা	19	ক) পুরুষ	গ) বিশ্ববিদ্যালয়	খ) অবিবাহিত	ক) একক	3	গ) ৫০ হাজার এর বেশী	খ) শহরে	খ) না	ক) হ্যাঁ	ক) ভাল	খ) না	খ) না	খ) না	খ) না	খ) না	একদমই না	একদমই না	একদমই না	একদমই না	মাঝেমাঝে	খুব কম	একদমই না	একদমই না	একদমই না	একদমই না	খুব কম	মাঝেমাঝে	মাঝেমাঝে	একদমই না	একদমই না	একদমই না	একদমই না	একদমই না	একদমই না	একদমই না	একদমই না
হ্যা	33	ক) পুরুষ	গ) বিশ্ববিদ্যালয়	ক) বিবাহিত	ক) একক	4	ক) ২০ হাজার এর নিচে	ক) গ্রামে	খ) না	খ) না	ক) ভাল	ক) হ্যাঁ	ক) হ্যাঁ	ক) হ্যাঁ	ক) হ্যাঁ	খ) না	মাঝেমাঝে	খুব কম	খুব কম	একদমই না	একদমই না	খুব কম	একদমই না	মাঝেমাঝে	একদমই না	মাঝেমাঝে	মাঝেমাঝে	মাঝেমাঝে	মাঝেমাঝে	খুব কম	মাঝেমাঝে	মাঝেমাঝে	একদমই না	একদমই না	একদমই না	একদমই না	মাঝেমাঝে
হ্যা	21	খ) নারী	গ) বিশ্ববিদ্যালয়	খ) অবিবাহিত	ক) একক	5	গ) ৫০ হাজার এর বেশী	খ) শহরে	খ) না	ক) হ্যাঁ	ক) ভাল	ক) হ্যাঁ	খ) না	খ) না	খ) না	খ) না	মাঝেমাঝে	মাঝেমাঝে	খুব কম	খুব কম	মাঝেমাঝে	মাঝেমাঝে	মাঝেমাঝে	মাঝেমাঝে	মাঝেমাঝে	একদমই না	খুব কম	মাঝেমাঝে	একদমই না	মাঝেমাঝে	খুব কম	মাঝেমাঝে	মাঝেমাঝে	মাঝেমাঝে	মাঝেমাঝে	খুব কম	মাঝেমাঝে
হ্যা	20	ক) পুরুষ	গ) বিশ্ববিদ্যালয়	খ) অবিবাহিত	ক) একক	4	ক) ২০ হাজার এর নিচে	ক) গ্রামে	খ) না	খ) না	ক) ভাল	ক) হ্যাঁ	খ) না	ক) হ্যাঁ	খ) না	ক) হ্যাঁ	মাঝেমাঝে	একদমই না	সব সময়	একদমই না	খুব কম	একদমই না	একদমই না	খুব কম	খুব কম	খুব কম	একদমই না	একদমই না	একদমই না	খুব কম	একদমই না	সব সময়	খুব কম	একদমই না	একদমই না	একদমই না	মাঝেমাঝে
হ্যা	30	ক) পুরুষ	গ) বিশ্ববিদ্যালয়	ক) বিবাহিত	ক) একক	5	খ) ২০ থেকে ৫০ হাজার	খ) শহরে	খ) না	ক) হ্যাঁ	ক) ভাল	খ) না	খ) না	ক) হ্যাঁ	ক) হ্যাঁ	ক) হ্যাঁ	সব সময়	সব সময়	মাঝেমাঝে	মাঝেমাঝে	সব সময়	সব সময়	খুব কম	সব সময়	সব সময়	সব সময়	সব সময়	সব সময়	একদমই না	সব সময়	সব সময়	মাঝেমাঝে	মাঝেমাঝে	মাঝেমাঝে	সব সময়	সব সময়	মাঝেমাঝে
হ্যা	20	খ) নারী	গ) বিশ্ববিদ্যালয়	খ) অবিবাহিত	ক) একক	4	খ) ২০ থেকে ৫০ হাজার	খ) শহরে	খ) না	ক) হ্যাঁ	ক) ভাল	ক) হ্যাঁ	খ) না	খ) না	খ) না	ক) হ্যাঁ	মাঝেমাঝে	মাঝেমাঝে	মাঝেমাঝে	একদমই না	একদমই না	খুব কম	একদমই না	মাঝেমাঝে	খুব কম	সব সময়	মাঝেমাঝে	মাঝেমাঝে		সব সময়	মাঝেমাঝে	মাঝেমাঝে	মাঝেমাঝে	খুব কম	একদমই না	মাঝেমাঝে	মাঝেমাঝে
হ্যা	19	ক) পুরুষ	গ) বিশ্ববিদ্যালয়	খ) অবিবাহিত	ক) একক	5	গ) ৫০ হাজার এর বেশী	খ) শহরে	খ) না	ক) হ্যাঁ	ক) ভাল	ক) হ্যাঁ	খ) না	ক) হ্যাঁ	ক) হ্যাঁ	ক) হ্যাঁ	খুব কম	একদমই না	খুব কম	একদমই না	মাঝেমাঝে	মাঝেমাঝে	একদমই না	মাঝেমাঝে	মাঝেমাঝে	খুব কম	মাঝেমাঝে	মাঝেমাঝে	খুব কম	খুব কম	মাঝেমাঝে	খুব কম	খুব কম	একদমই না	একদমই না	খুব কম	একদমই না
হ্যা	19	খ) নারী	গ) বিশ্ববিদ্যালয়	খ) অবিবাহিত	ক) একক	4	গ) ৫০ হাজার এর বেশী	খ) শহরে	খ) না	ক) হ্যাঁ	ক) ভাল	ক) হ্যাঁ	খ) না	খ) না	ক) হ্যাঁ	ক) হ্যাঁ	সব সময়	একদমই না	মাঝেমাঝে	একদমই না	মাঝেমাঝে	সব সময়	একদমই না	সব সময়	মাঝেমাঝে	একদমই না	মাঝেমাঝে	সব সময়	সব সময়	সব সময়	মাঝেমাঝে	সব সময়	একদমই না	মাঝেমাঝে	একদমই না	মাঝেমাঝে	মাঝেমাঝে
হ্যা	19	ক) পুরুষ	গ) বিশ্ববিদ্যালয়	খ) অবিবাহিত	ক) একক	3	গ) ৫০ হাজার এর বেশী	ক) গ্রামে	খ) না	খ) না	ক) ভাল	ক) হ্যাঁ	ক) হ্যাঁ	ক) হ্যাঁ	ক) হ্যাঁ	ক) হ্যাঁ	খুব কম	খুব কম	মাঝেমাঝে	মাঝেমাঝে	মাঝেমাঝে	মাঝেমাঝে	মাঝেমাঝে	মাঝেমাঝে	মাঝেমাঝে	মাঝেমাঝে	মাঝেমাঝে	মাঝেমাঝে	মাঝেমাঝে	মাঝেমাঝে	মাঝেমাঝে	মাঝেমাঝে	মাঝেমাঝে	মাঝেমাঝে	মাঝেমাঝে	মাঝেমাঝে	মাঝেমাঝে
হ্যা	20	খ) নারী	গ) বিশ্ববিদ্যালয়	খ) অবিবাহিত	ক) একক	2	ক) ২০ হাজার এর নিচে	খ) শহরে	খ) না	ক) হ্যাঁ	ক) ভাল	ক) হ্যাঁ	ক) হ্যাঁ	ক) হ্যাঁ	খ) না	ক) হ্যাঁ	মাঝেমাঝে	মাঝেমাঝে	খুব কম	মাঝেমাঝে	সব সময়	সব সময়	একদমই না	সব সময়	মাঝেমাঝে	মাঝেমাঝে	খুব কম	খুব কম	মাঝেমাঝে	সব সময়	সব সময়	সব সময়	মাঝেমাঝে	খুব কম	সব সময়	সব সময়	মাঝেমাঝে
হ্যা	28	ক) পুরুষ	গ) বিশ্ববিদ্যালয়	খ) অবিবাহিত	খ) যৌথ	6	খ) ২০ থেকে ৫০ হাজার	ক) গ্রামে	খ) না	ক) হ্যাঁ	খ) খারাপ	ক) হ্যাঁ	ক) হ্যাঁ	ক) হ্যাঁ	খ) না	ক) হ্যাঁ	খুব কম	মাঝেমাঝে	খুব কম	মাঝেমাঝে	সব সময়	মাঝেমাঝে	সব সময়	খুব কম	খুব কম	মাঝেমাঝে	মাঝেমাঝে	মাঝেমাঝে	মাঝেমাঝে	মাঝেমাঝে	সব সময়	মাঝেমাঝে	মাঝেমাঝে	সব সময়	খুব কম	মাঝেমাঝে	মাঝেমাঝে
হ্যা	20	ক) পুরুষ	গ) বিশ্ববিদ্যালয়	খ) অবিবাহিত	ক) একক	4	খ) ২০ থেকে ৫০ হাজার	খ) শহরে	খ) না	ক) হ্যাঁ	ক) ভাল	ক) হ্যাঁ	খ) না	খ) না	ক) হ্যাঁ	ক) হ্যাঁ	সব সময়	মাঝেমাঝে	সব সময়	একদমই না	খুব কম	সব সময়	সব সময়	সব সময়	সব সময়	মাঝেমাঝে	সব সময়	সব সময়	সব সময়	সব সময়	সব সময়	সব সময়	মাঝেমাঝে	সব সময়	খুব কম	সব সময়	মাঝেমাঝে
হ্যা	21	ক) পুরুষ	গ) বিশ্ববিদ্যালয়	খ) অবিবাহিত	ক) একক	5	খ) ২০ থেকে ৫০ হাজার	ক) গ্রামে	খ) না	ক) হ্যাঁ	ক) ভাল	ক) হ্যাঁ	খ) না	খ) না	ক) হ্যাঁ	ক) হ্যাঁ	একদমই না	একদমই না	একদমই না	একদমই না	মাঝেমাঝে	একদমই না	একদমই না	একদমই না	একদমই না	মাঝেমাঝে	একদমই না	একদমই না	একদমই না	খুব কম	মাঝেমাঝে	একদমই না	একদমই না	একদমই না	একদমই না	একদমই না	একদমই না
হ্যা	21	খ) নারী	গ) বিশ্ববিদ্যালয়	খ) অবিবাহিত	ক) একক	3	গ) ৫০ হাজার এর বেশী	খ) শহরে	ক) হ্যাঁ	ক) হ্যাঁ	খ) খারাপ	ক) হ্যাঁ	খ) না	ক) হ্যাঁ	খ) না	ক) হ্যাঁ	মাঝেমাঝে	সব সময়	সব সময়	খুব কম	সব সময়	সব সময়	খুব কম	মাঝেমাঝে	মাঝেমাঝে	মাঝেমাঝে	সব সময়	সব সময়	সব সময়	সব সময়	মাঝেমাঝে	সব সময়	মাঝেমাঝে	সব সময়	মাঝেমাঝে	সব সময়	মাঝেমাঝে
হ্যা	20	খ) নারী	গ) বিশ্ববিদ্যালয়	খ) অবিবাহিত	ক) একক	5	গ) ৫০ হাজার এর বেশী	খ) শহরে	খ) না	ক) হ্যাঁ	ক) ভাল	খ) না	খ) না	খ) না	খ) না	খ) না	মাঝেমাঝে	মাঝেমাঝে	সব সময়	খুব কম	মাঝেমাঝে	খুব কম	খুব কম	খুব কম	মাঝেমাঝে	মাঝেমাঝে	মাঝেমাঝে	মাঝেমাঝে	মাঝেমাঝে	মাঝেমাঝে	মাঝেমাঝে	সব সময়	খুব কম	খুব কম	খুব কম	মাঝেমাঝে	খুব কম
হ্যা	20	ক) পুরুষ	খ)হাইস্কুল	খ) অবিবাহিত	ক) একক	4	গ) ৫০ হাজার এর বেশী	খ) শহরে	খ) না	ক) হ্যাঁ	ক) ভাল	খ) না	খ) না	খ) না	খ) না	খ) না	খুব কম	একদমই না	একদমই না	একদমই না	মাঝেমাঝে	খুব কম	একদমই না	একদমই না	একদমই না	মাঝেমাঝে	একদমই না	মাঝেমাঝে	মাঝেমাঝে	একদমই না	খুব কম	খুব কম	একদমই না	একদমই না	একদমই না	একদমই না	খুব কম
হ্যা	21	খ) নারী	গ) বিশ্ববিদ্যালয়	খ) অবিবাহিত	ক) একক	4	গ) ৫০ হাজার এর বেশী	খ) শহরে	খ) না	ক) হ্যাঁ	ক) ভাল	ক) হ্যাঁ	খ) না	খ) না	খ) না	ক) হ্যাঁ	মাঝেমাঝে	খুব কম	মাঝেমাঝে	খুব কম	মাঝেমাঝে	সব সময়	একদমই না	মাঝেমাঝে	মাঝেমাঝে	খুব কম	মাঝেমাঝে	মাঝেমাঝে	মাঝেমাঝে	সব সময়	খুব কম	মাঝেমাঝে	মাঝেমাঝে	সব সময়	একদমই না	একদমই না	মাঝেমাঝে
হ্যা	19	খ) নারী	গ) বিশ্ববিদ্যালয়	খ) অবিবাহিত	ক) একক	4	খ) ২০ থেকে ৫০ হাজার	খ) শহরে	খ) না	ক) হ্যাঁ	ক) ভাল	খ) না	খ) না	খ) না	খ) না	খ) না	মাঝেমাঝে	মাঝেমাঝে	সব সময়	মাঝেমাঝে	একদমই না	মাঝেমাঝে	একদমই না	মাঝেমাঝে	মাঝেমাঝে	সব সময়	মাঝেমাঝে	খুব কম	মাঝেমাঝে	মাঝেমাঝে	মাঝেমাঝে	মাঝেমাঝে	মাঝেমাঝে	মাঝেমাঝে	মাঝেমাঝে	মাঝেমাঝে	সব সময়
হ্যা	26	খ) নারী	গ) বিশ্ববিদ্যালয়	খ) অবিবাহিত	ক) একক	8	গ) ৫০ হাজার এর বেশী	খ) শহরে	খ) না	খ) না	খ) খারাপ	ক) হ্যাঁ	ক) হ্যাঁ	ক) হ্যাঁ	ক) হ্যাঁ	ক) হ্যাঁ	সব সময়	একদমই না	মাঝেমাঝে	মাঝেমাঝে	সব সময়	সব সময়	একদমই না	সব সময়	মাঝেমাঝে	সব সময়	খুব কম	সব সময়	খুব কম	মাঝেমাঝে	সব সময়	মাঝেমাঝে	একদমই না	একদমই না	মাঝেমাঝে	খুব কম	মাঝেমাঝে
হ্যা	20	খ) নারী	গ) বিশ্ববিদ্যালয়	খ) অবিবাহিত	ক) একক	4	খ) ২০ থেকে ৫০ হাজার	খ) শহরে	খ) না	খ) না	ক) ভাল	খ) না	খ) না	খ) না	খ) না	খ) না	খুব কম	খুব কম	খুব কম	খুব কম	খুব কম	খুব কম	খুব কম	খুব কম	খুব কম	খুব কম	খুব কম	খুব কম	খুব কম	খুব কম	খুব কম	খুব কম	খুব কম	খুব কম	খুব কম	খুব কম	খুব কম
হ্যা	21	ক) পুরুষ	গ) বিশ্ববিদ্যালয়	খ) অবিবাহিত	ক) একক	4	খ) ২০ থেকে ৫০ হাজার	খ) শহরে	খ) না	খ) না	ক) ভাল	খ) না	খ) না	ক) হ্যাঁ	খ) না	ক) হ্যাঁ	একদমই না	একদমই না	মাঝেমাঝে	মাঝেমাঝে	সব সময়	খুব কম	খুব কম	একদমই না	একদমই না	একদমই না	খুব কম	একদমই না	সব সময়	সব সময়	মাঝেমাঝে	সব সময়	সব সময়	মাঝেমাঝে	একদমই না	খুব কম	সব সময়
হ্যা	19	খ) নারী	গ) বিশ্ববিদ্যালয়	খ) অবিবাহিত	ক) একক	4	গ) ৫০ হাজার এর বেশী	খ) শহরে	খ) না	ক) হ্যাঁ	ক) ভাল	ক) হ্যাঁ	খ) না	খ) না	ক) হ্যাঁ	ক) হ্যাঁ	সব সময়	মাঝেমাঝে	মাঝেমাঝে	মাঝেমাঝে	মাঝেমাঝে	সব সময়	মাঝেমাঝে	মাঝেমাঝে	খুব কম	খুব কম	মাঝেমাঝে	সব সময়	মাঝেমাঝে	সব সময়	সব সময়	মাঝেমাঝে	মাঝেমাঝে	মাঝেমাঝে	মাঝেমাঝে	মাঝেমাঝে	খুব কম
হ্যা	20	খ) নারী	গ) বিশ্ববিদ্যালয়	খ) অবিবাহিত	ক) একক	6	খ) ২০ থেকে ৫০ হাজার	খ) শহরে	খ) না	ক) হ্যাঁ	ক) ভাল	ক) হ্যাঁ	খ) না	খ) না	খ) না	ক) হ্যাঁ	মাঝেমাঝে	মাঝেমাঝে	মাঝেমাঝে	একদমই না	মাঝেমাঝে	সব সময়	একদমই না	মাঝেমাঝে	খুব কম	একদমই না	মাঝেমাঝে	মাঝেমাঝে	একদমই না	মাঝেমাঝে	একদমই না	মাঝেমাঝে	একদমই না	একদমই না	একদমই না	মাঝেমাঝে	খুব কম
হ্যা	45	ক) পুরুষ	খ)হাইস্কুল	ক) বিবাহিত	ক) একক	4	ক) ২০ হাজার এর নিচে	ক) গ্রামে	খ) না	ক) হ্যাঁ	ক) ভাল	ক) হ্যাঁ	ক) হ্যাঁ	ক) হ্যাঁ	ক) হ্যাঁ	ক) হ্যাঁ	মাঝেমাঝে	খুব কম	খুব কম	মাঝেমাঝে	মাঝেমাঝে	মাঝেমাঝে	মাঝেমাঝে	মাঝেমাঝে	সব সময়	সব সময়	মাঝেমাঝে	মাঝেমাঝে	মাঝেমাঝে	খুব কম	মাঝেমাঝে	খুব কম	সব সময়	মাঝেমাঝে	মাঝেমাঝে	সব সময়	মাঝেমাঝে
হ্যা	19	খ) নারী	গ) বিশ্ববিদ্যালয়	খ) অবিবাহিত	ক) একক	5	খ) ২০ থেকে ৫০ হাজার	খ) শহরে	খ) না	ক) হ্যাঁ	ক) ভাল	খ) না	খ) না	খ) না	খ) না	খ) না	খুব কম	একদমই না	মাঝেমাঝে	একদমই না	মাঝেমাঝে	খুব কম	একদমই না	মাঝেমাঝে	খুব কম	খুব কম	খুব কম	খুব কম	মাঝেমাঝে	মাঝেমাঝে	খুব কম	মাঝেমাঝে	মাঝেমাঝে	খুব কম	একদমই না	একদমই না	মাঝেমাঝে
হ্যা	21	খ) নারী	গ) বিশ্ববিদ্যালয়	খ) অবিবাহিত	ক) একক	3	খ) ২০ থেকে ৫০ হাজার	খ) শহরে	খ) না	ক) হ্যাঁ	ক) ভাল	খ) না	খ) না	খ) না	খ) না	খ) না	সব সময়	একদমই না	মাঝেমাঝে	একদমই না	খুব কম	মাঝেমাঝে	একদমই না	সব সময়	সব সময়	সব সময়	সব সময়	মাঝেমাঝে	মাঝেমাঝে	একদমই না	মাঝেমাঝে	মাঝেমাঝে	খুব কম	সব সময়	একদমই না	খুব কম	একদমই না
হ্যা	21	ক) পুরুষ	গ) বিশ্ববিদ্যালয়	খ) অবিবাহিত	খ) যৌথ	8	খ) ২০ থেকে ৫০ হাজার	ক) গ্রামে	খ) না	খ) না	ক) ভাল	ক) হ্যাঁ	খ) না	ক) হ্যাঁ	খ) না	ক) হ্যাঁ	মাঝেমাঝে	মাঝেমাঝে	সব সময়	একদমই না	সব সময়	সব সময়	একদমই না	একদমই না	একদমই না	মাঝেমাঝে	সব সময়	সব সময়	সব সময়	মাঝেমাঝে	মাঝেমাঝে	মাঝেমাঝে	সব সময়	সব সময়	একদমই না	একদমই না	সব সময়
হ্যা	21	ক) পুরুষ	গ) বিশ্ববিদ্যালয়	খ) অবিবাহিত	ক) একক	7	ক) ২০ হাজার এর নিচে	ক) গ্রামে	খ) না	ক) হ্যাঁ	ক) ভাল	খ) না	খ) না	ক) হ্যাঁ	ক) হ্যাঁ	ক) হ্যাঁ	খুব কম	একদমই না	মাঝেমাঝে	খুব কম	মাঝেমাঝে	সব সময়	মাঝেমাঝে	মাঝেমাঝে	খুব কম	সব সময়	সব সময়	খুব কম	মাঝেমাঝে	সব সময়	সব সময়	সব সময়	মাঝেমাঝে	সব সময়	একদমই না	খুব কম	সব সময়
হ্যা	19	খ) নারী	গ) বিশ্ববিদ্যালয়	খ) অবিবাহিত	ক) একক	5	গ) ৫০ হাজার এর বেশী	খ) শহরে	খ) না		ক) ভাল	খ) না	খ) না	খ) না	খ) না	খ) না	মাঝেমাঝে	খুব কম	মাঝেমাঝে	একদমই না	সব সময়	মাঝেমাঝে	একদমই না	সব সময়	সব সময়	মাঝেমাঝে	সব সময়	মাঝেমাঝে	সব সময়	মাঝেমাঝে	সব সময়	সব সময়	খুব কম	মাঝেমাঝে	খুব কম	মাঝেমাঝে	মাঝেমাঝে
হ্যা	25	ক) পুরুষ	গ) বিশ্ববিদ্যালয়	খ) অবিবাহিত	খ) যৌথ	5	গ) ৫০ হাজার এর বেশী	খ) শহরে	খ) না	খ) না	ক) ভাল	খ) না	খ) না	খ) না	খ) না	খ) না	একদমই না	মাঝেমাঝে	একদমই না	একদমই না	একদমই না	একদমই না	একদমই না	একদমই না	একদমই না	সব সময়	মাঝেমাঝে	মাঝেমাঝে	একদমই না	একদমই না	খুব কম	একদমই না	একদমই না	একদমই না	একদমই না	একদমই না	একদমই না
হ্যা	20	ক) পুরুষ	গ) বিশ্ববিদ্যালয়	খ) অবিবাহিত	খ) যৌথ	6	খ) ২০ থেকে ৫০ হাজার	খ) শহরে	খ) না	ক) হ্যাঁ	ক) ভাল	ক) হ্যাঁ	খ) না	ক) হ্যাঁ	ক) হ্যাঁ	ক) হ্যাঁ	খুব কম	একদমই না	একদমই না	একদমই না	মাঝেমাঝে	একদমই না	একদমই না	একদমই না	মাঝেমাঝে	সব সময়	খুব কম	একদমই না	সব সময়	মাঝেমাঝে	একদমই না	একদমই না	একদমই না	একদমই না	একদমই না	একদমই না	সব সময়
হ্যা	19	খ) নারী	গ) বিশ্ববিদ্যালয়	খ) অবিবাহিত	খ) যৌথ	10	গ) ৫০ হাজার এর বেশী	খ) শহরে	খ) না	ক) হ্যাঁ	ক) ভাল	ক) হ্যাঁ	খ) না	খ) না	খ) না	ক) হ্যাঁ	মাঝেমাঝে	একদমই না	মাঝেমাঝে	একদমই না	মাঝেমাঝে	খুব কম	একদমই না	মাঝেমাঝে	মাঝেমাঝে	মাঝেমাঝে	মাঝেমাঝে	মাঝেমাঝে	মাঝেমাঝে	একদমই না	মাঝেমাঝে	সব সময়	একদমই না	মাঝেমাঝে	একদমই না	মাঝেমাঝে	খুব কম
হ্যা	19	খ) নারী	গ) বিশ্ববিদ্যালয়	খ) অবিবাহিত	ক) একক	3	ক) ২০ হাজার এর নিচে	খ) শহরে	খ) না	ক) হ্যাঁ	ক) ভাল	ক) হ্যাঁ	খ) না	খ) না	খ) না	ক) হ্যাঁ	মাঝেমাঝে	একদমই না	একদমই না	একদমই না	মাঝেমাঝে	মাঝেমাঝে	একদমই না	একদমই না	মাঝেমাঝে	একদমই না	মাঝেমাঝে	সব সময়	মাঝেমাঝে	মাঝেমাঝে	মাঝেমাঝে	সব সময়	একদমই না	একদমই না	একদমই না	মাঝেমাঝে	একদমই না
হ্যা	25	ক) পুরুষ	গ) বিশ্ববিদ্যালয়	খ) অবিবাহিত	ক) একক	4	খ) ২০ থেকে ৫০ হাজার	খ) শহরে	খ) না	ক) হ্যাঁ	ক) ভাল	ক) হ্যাঁ	খ) না	খ) না	খ) না	ক) হ্যাঁ	মাঝেমাঝে	মাঝেমাঝে	একদমই না	মাঝেমাঝে	খুব কম	মাঝেমাঝে	মাঝেমাঝে	খুব কম	মাঝেমাঝে	খুব কম	মাঝেমাঝে	খুব কম	একদমই না	একদমই না	মাঝেমাঝে	মাঝেমাঝে	খুব কম	খুব কম	মাঝেমাঝে	মাঝেমাঝে	খুব কম
হ্যা	21	খ) নারী	গ) বিশ্ববিদ্যালয়	খ) অবিবাহিত	ক) একক	6	খ) ২০ থেকে ৫০ হাজার	খ) শহরে	খ) না	ক) হ্যাঁ	ক) ভাল	খ) না	খ) না	খ) না	খ) না	খ) না	সব সময়	মাঝেমাঝে	খুব কম	খুব কম	মাঝেমাঝে	মাঝেমাঝে	মাঝেমাঝে	মাঝেমাঝে	সব সময়	মাঝেমাঝে	সব সময়	সব সময়	মাঝেমাঝে	মাঝেমাঝে	মাঝেমাঝে	সব সময়	মাঝেমাঝে	মাঝেমাঝে	খুব কম	মাঝেমাঝে	মাঝেমাঝে
হ্যা	19	ক) পুরুষ	খ)হাইস্কুল	খ) অবিবাহিত	ক) একক	5	গ) ৫০ হাজার এর বেশী	খ) শহরে	খ) না	ক) হ্যাঁ	ক) ভাল	খ) না	খ) না	খ) না	খ) না	খ) না	খুব কম	খুব কম	মাঝেমাঝে	একদমই না	খুব কম	মাঝেমাঝে	একদমই না	একদমই না	একদমই না	খুব কম	খুব কম	মাঝেমাঝে	খুব কম	মাঝেমাঝে	খুব কম	খুব কম	একদমই না	একদমই না	একদমই না	একদমই না	একদমই না
হ্যা	19	খ) নারী	গ) বিশ্ববিদ্যালয়	খ) অবিবাহিত	ক) একক	5	গ) ৫০ হাজার এর বেশী	খ) শহরে	খ) না	ক) হ্যাঁ	ক) ভাল	খ) না	খ) না	খ) না	খ) না	ক) হ্যাঁ	মাঝেমাঝে	একদমই না	একদমই না	একদমই না	একদমই না	সব সময়	একদমই না	মাঝেমাঝে	মাঝেমাঝে	মাঝেমাঝে	মাঝেমাঝে	সব সময়	মাঝেমাঝে	সব সময়	মাঝেমাঝে	খুব কম	মাঝেমাঝে	সব সময়	একদমই না	একদমই না	খুব কম
হ্যা	20	ক) পুরুষ	গ) বিশ্ববিদ্যালয়	খ) অবিবাহিত	ক) একক	4	গ) ৫০ হাজার এর বেশী	খ) শহরে	খ) না	ক) হ্যাঁ	ক) ভাল	খ) না	খ) না	খ) না	খ) না	খ) না	মাঝেমাঝে	মাঝেমাঝে	মাঝেমাঝে	মাঝেমাঝে	মাঝেমাঝে	মাঝেমাঝে	মাঝেমাঝে	মাঝেমাঝে	মাঝেমাঝে	মাঝেমাঝে	মাঝেমাঝে	মাঝেমাঝে	মাঝেমাঝে	মাঝেমাঝে	মাঝেমাঝে	মাঝেমাঝে	মাঝেমাঝে	মাঝেমাঝে	মাঝেমাঝে	মাঝেমাঝে	মাঝেমাঝে
হ্যা	19	ক) পুরুষ	গ) বিশ্ববিদ্যালয়	খ) অবিবাহিত	ক) একক	5	খ) ২০ থেকে ৫০ হাজার	ক) গ্রামে	খ) না	ক) হ্যাঁ	ক) ভাল	খ) না	খ) না	খ) না	খ) না	খ) না	মাঝেমাঝে	একদমই না	মাঝেমাঝে	একদমই না	সব সময়	খুব কম	একদমই না	একদমই না	খুব কম	মাঝেমাঝে	সব সময়	সব সময়	খুব কম	সব সময়	মাঝেমাঝে	মাঝেমাঝে	খুব কম	সব সময়	খুব কম	মাঝেমাঝে	খুব কম
হ্যা	16	খ) নারী	খ)হাইস্কুল	খ) অবিবাহিত	খ) যৌথ	15	ক) ২০ হাজার এর নিচে	ক) গ্রামে	খ) না	ক) হ্যাঁ	ক) ভাল	ক) হ্যাঁ	ক) হ্যাঁ	ক) হ্যাঁ	ক) হ্যাঁ	ক) হ্যাঁ	মাঝেমাঝে	মাঝেমাঝে	সব সময়	সব সময়	মাঝেমাঝে	মাঝেমাঝে	মাঝেমাঝে	সব সময়	সব সময়	মাঝেমাঝে	মাঝেমাঝে	সব সময়	মাঝেমাঝে	সব সময়	মাঝেমাঝে	খুব কম	খুব কম	মাঝেমাঝে	মাঝেমাঝে	মাঝেমাঝে	মাঝেমাঝে
হ্যা	22	খ) নারী	গ) বিশ্ববিদ্যালয়	খ) অবিবাহিত	ক) একক	4	খ) ২০ থেকে ৫০ হাজার	খ) শহরে	খ) না	ক) হ্যাঁ	ক) ভাল	ক) হ্যাঁ	খ) না	ক) হ্যাঁ	ক) হ্যাঁ	ক) হ্যাঁ	মাঝেমাঝে	সব সময়	মাঝেমাঝে	একদমই না	খুব কম	সব সময়	একদমই না	সব সময়	সব সময়	মাঝেমাঝে	সব সময়	সব সময়	মাঝেমাঝে	মাঝেমাঝে	মাঝেমাঝে	মাঝেমাঝে	মাঝেমাঝে	মাঝেমাঝে	খুব কম	মাঝেমাঝে	সব সময়
হ্যা	22	ক) পুরুষ	গ) বিশ্ববিদ্যালয়	খ) অবিবাহিত	ক) একক	5	খ) ২০ থেকে ৫০ হাজার	খ) শহরে	খ) না	ক) হ্যাঁ	খ) খারাপ	ক) হ্যাঁ	খ) না	খ) না	ক) হ্যাঁ	ক) হ্যাঁ	খুব কম	মাঝেমাঝে	খুব কম	মাঝেমাঝে	মাঝেমাঝে	মাঝেমাঝে	একদমই না	সব সময়	সব সময়	খুব কম	সব সময়	মাঝেমাঝে	সব সময়	সব সময়	সব সময়	মাঝেমাঝে	খুব কম	সব সময়	মাঝেমাঝে	মাঝেমাঝে	খুব কম
হ্যা	20	ক) পুরুষ	গ) বিশ্ববিদ্যালয়	খ) অবিবাহিত	ক) একক	5	খ) ২০ থেকে ৫০ হাজার	খ) শহরে	খ) না	খ) না	ক) ভাল	খ) না	খ) না	খ) না	খ) না	খ) না	মাঝেমাঝে	একদমই না	মাঝেমাঝে	একদমই না	সব সময়	খুব কম	মাঝেমাঝে	মাঝেমাঝে	সব সময়	খুব কম	সব সময়	সব সময়	সব সময়	সব সময়	মাঝেমাঝে	সব সময়	একদমই না	মাঝেমাঝে	একদমই না	একদমই না	খুব কম
হ্যা	22	খ) নারী	গ) বিশ্ববিদ্যালয়	খ) অবিবাহিত	ক) একক	5	ক) ২০ হাজার এর নিচে	ক) গ্রামে	খ) না	খ) না	ক) ভাল	ক) হ্যাঁ	খ) না	ক) হ্যাঁ	খ) না	ক) হ্যাঁ	মাঝেমাঝে	সব সময়	খুব কম	একদমই না	মাঝেমাঝে	খুব কম	মাঝেমাঝে	সব সময়	মাঝেমাঝে	সব সময়	সব সময়	সব সময়	সব সময়	মাঝেমাঝে	সব সময়
হ্যা	21	খ) নারী	গ) বিশ্ববিদ্যালয়	খ) অবিবাহিত	ক) একক	5	গ) ৫০ হাজার এর বেশী	খ) শহরে	খ) না	ক) হ্যাঁ	ক) ভাল	খ) না	খ) না	খ) না	খ) না	খ) না	একদমই না	একদমই না	খুব কম	একদমই না	একদমই না	মাঝেমাঝে	একদমই না	মাঝেমাঝে	একদমই না	মাঝেমাঝে	মাঝেমাঝে	মাঝেমাঝে	মাঝেমাঝে	মাঝেমাঝে	মাঝেমাঝে	মাঝেমাঝে	মাঝেমাঝে	মাঝেমাঝে	একদমই না	মাঝেমাঝে	মাঝেমাঝে
হ্যা	21	খ) নারী	গ) বিশ্ববিদ্যালয়	খ) অবিবাহিত	ক) একক	4	খ) ২০ থেকে ৫০ হাজার	খ) শহরে	খ) না	ক) হ্যাঁ	ক) ভাল	ক) হ্যাঁ	খ) না	খ) না	ক) হ্যাঁ	ক) হ্যাঁ	খুব কম	একদমই না	একদমই না	একদমই না	একদমই না	খুব কম	একদমই না	মাঝেমাঝে	মাঝেমাঝে	একদমই না	খুব কম	একদমই না	খুব কম	মাঝেমাঝে	মাঝেমাঝে	একদমই না	খুব কম	খুব কম	একদমই না	একদমই না	মাঝেমাঝে
হ্যা	21	খ) নারী	গ) বিশ্ববিদ্যালয়	খ) অবিবাহিত	ক) একক	6	গ) ৫০ হাজার এর বেশী	খ) শহরে	খ) না	ক) হ্যাঁ	ক) ভাল	ক) হ্যাঁ	খ) না	খ) না	খ) না	ক) হ্যাঁ	একদমই না	খুব কম	মাঝেমাঝে	একদমই না	সব সময়	খুব কম	একদমই না	একদমই না		একদমই না	একদমই না	খুব কম	একদমই না	একদমই না	খুব কম	একদমই না	একদমই না	একদমই না	খুব কম	একদমই না	একদমই না
হ্যা	17	ক) পুরুষ	খ)হাইস্কুল	খ) অবিবাহিত	ক) একক	4	খ) ২০ থেকে ৫০ হাজার	খ) শহরে	খ) না	ক) হ্যাঁ	ক) ভাল	ক) হ্যাঁ	খ) না	খ) না	খ) না	ক) হ্যাঁ	মাঝেমাঝে	খুব কম	মাঝেমাঝে	একদমই না	সব সময়	মাঝেমাঝে	খুব কম	মাঝেমাঝে	খুব কম	একদমই না	মাঝেমাঝে	খুব কম	মাঝেমাঝে	খুব কম	খুব কম	খুব কম	একদমই না	খুব কম	খুব কম	খুব কম	খুব কম
হ্যা	21	খ) নারী	গ) বিশ্ববিদ্যালয়	খ) অবিবাহিত	ক) একক	7	গ) ৫০ হাজার এর বেশী	খ) শহরে	খ) না	ক) হ্যাঁ	ক) ভাল	ক) হ্যাঁ	খ) না	খ) না	খ) না	খ) না	মাঝেমাঝে	একদমই না	মাঝেমাঝে	একদমই না	সব সময়	সব সময়	একদমই না	সব সময়	মাঝেমাঝে	মাঝেমাঝে	মাঝেমাঝে	খুব কম	খুব কম	খুব কম	মাঝেমাঝে	মাঝেমাঝে	মাঝেমাঝে	মাঝেমাঝে	একদমই না	খুব কম	একদমই না
হ্যা	24	ক) পুরুষ	গ) বিশ্ববিদ্যালয়	খ) অবিবাহিত	খ) যৌথ	4	ক) ২০ হাজার এর নিচে	ক) গ্রামে	খ) না	খ) না	ক) ভাল	ক) হ্যাঁ	খ) না	খ) না	খ) না	খ) না	একদমই না	একদমই না	একদমই না	একদমই না	একদমই না	একদমই না	একদমই না	একদমই না	একদমই না	একদমই না	একদমই না	একদমই না	একদমই না	একদমই না	একদমই না	একদমই না	একদমই না	একদমই না	একদমই না	একদমই না	একদমই না
হ্যা	17	ক) পুরুষ	খ)হাইস্কুল	খ) অবিবাহিত	ক) একক	3	খ) ২০ থেকে ৫০ হাজার	খ) শহরে	খ) না	ক) হ্যাঁ	ক) ভাল	ক) হ্যাঁ	ক) হ্যাঁ	ক) হ্যাঁ	খ) না	ক) হ্যাঁ	একদমই না	খুব কম	মাঝেমাঝে	সব সময়	খুব কম	মাঝেমাঝে	মাঝেমাঝে	খুব কম	খুব কম	মাঝেমাঝে	মাঝেমাঝে	খুব কম	মাঝেমাঝে	মাঝেমাঝে	মাঝেমাঝে	খুব কম	মাঝেমাঝে	খুব কম	মাঝেমাঝে	মাঝেমাঝে	মাঝেমাঝে
হ্যা	22	খ) নারী	গ) বিশ্ববিদ্যালয়	খ) অবিবাহিত	ক) একক	5	গ) ৫০ হাজার এর বেশী	খ) শহরে	খ) না	ক) হ্যাঁ	ক) ভাল	ক) হ্যাঁ	খ) না		খ) না	ক) হ্যাঁ	মাঝেমাঝে	একদমই না	একদমই না	একদমই না	একদমই না	একদমই না	একদমই না	একদমই না	একদমই না	একদমই না	একদমই না	খুব কম	একদমই না	খুব কম	একদমই না	একদমই না	একদমই না	একদমই না	একদমই না	একদমই না	একদমই না
হ্যা	21	খ) নারী	গ) বিশ্ববিদ্যালয়	খ) অবিবাহিত	ক) একক	5	খ) ২০ থেকে ৫০ হাজার	খ) শহরে	খ) না	ক) হ্যাঁ	ক) ভাল	খ) না	খ) না	খ) না	খ) না	খ) না	খুব কম	মাঝেমাঝে	মাঝেমাঝে	একদমই না	সব সময়	মাঝেমাঝে	একদমই না	খুব কম	মাঝেমাঝে	সব সময়	খুব কম	খুব কম	খুব কম	খুব কম	মাঝেমাঝে	সব সময়	খুব কম	একদমই না	একদমই না	একদমই না	সব সময়
হ্যা	26	খ) নারী	গ) বিশ্ববিদ্যালয়	ক) বিবাহিত	ক) একক	3	খ) ২০ থেকে ৫০ হাজার	খ) শহরে	খ) না	ক) হ্যাঁ	ক) ভাল	ক) হ্যাঁ	খ) না	ক) হ্যাঁ	ক) হ্যাঁ	ক) হ্যাঁ	মাঝেমাঝে	মাঝেমাঝে	খুব কম	মাঝেমাঝে	সব সময়	সব সময়	মাঝেমাঝে	মাঝেমাঝে	মাঝেমাঝে	সব সময়	সব সময়	মাঝেমাঝে	মাঝেমাঝে	মাঝেমাঝে	সব সময়	মাঝেমাঝে	খুব কম	সব সময়	খুব কম	মাঝেমাঝে	সব সময়
হ্যা	20	ক) পুরুষ	গ) বিশ্ববিদ্যালয়	খ) অবিবাহিত	ক) একক	5	গ) ৫০ হাজার এর বেশী	খ) শহরে	খ) না	ক) হ্যাঁ	ক) ভাল	খ) না	খ) না	খ) না	খ) না	খ) না	একদমই না	একদমই না	একদমই না	একদমই না	একদমই না	একদমই না	একদমই না	মাঝেমাঝে	খুব কম	একদমই না	একদমই না	একদমই না	একদমই না	সব সময়	একদমই না	একদমই না	খুব কম	একদমই না	একদমই না	একদমই না	একদমই না
হ্যা	23	ক) পুরুষ	গ) বিশ্ববিদ্যালয়	খ) অবিবাহিত	ক) একক	5	গ) ৫০ হাজার এর বেশী	খ) শহরে	খ) না	খ) না	ক) ভাল	খ) না	খ) না	ক) হ্যাঁ	খ) না	খ) না	একদমই না	খুব কম	সব সময়	একদমই না	খুব কম	একদমই না	একদমই না	একদমই না	মাঝেমাঝে	সব সময়	খুব কম	সব সময়	সব সময়	সব সময়	একদমই না	মাঝেমাঝে	একদমই না	খুব কম	একদমই না	একদমই না	খুব কম
হ্যা		ক) পুরুষ	গ) বিশ্ববিদ্যালয়	খ) অবিবাহিত	ক) একক	5	খ) ২০ থেকে ৫০ হাজার	খ) শহরে	খ) না	ক) হ্যাঁ	ক) ভাল	খ) না	খ) না	খ) না	খ) না	খ) না	খুব কম	একদমই না	একদমই না	একদমই না	খুব কম	একদমই না	একদমই না	একদমই না	একদমই না	একদমই না	মাঝেমাঝে	মাঝেমাঝে	খুব কম	খুব কম	খুব কম	খুব কম	খুব কম	একদমই না	একদমই না	একদমই না	একদমই না
হ্যা	20	খ) নারী	গ) বিশ্ববিদ্যালয়	খ) অবিবাহিত	ক) একক	4	গ) ৫০ হাজার এর বেশী	খ) শহরে	খ) না	ক) হ্যাঁ	ক) ভাল	খ) না	খ) না	খ) না	খ) না	খ) না	একদমই না	একদমই না	মাঝেমাঝে	একদমই না	একদমই না	একদমই না	একদমই না	মাঝেমাঝে	একদমই না	একদমই না	একদমই না	মাঝেমাঝে	সব সময়	একদমই না	একদমই না	মাঝেমাঝে	সব সময়	সব সময়	একদমই না	একদমই না	একদমই না
হ্যা	19	খ) নারী	গ) বিশ্ববিদ্যালয়	খ) অবিবাহিত	ক) একক	3	ক) ২০ হাজার এর নিচে	খ) শহরে	ক) হ্যাঁ	ক) হ্যাঁ	ক) ভাল	ক) হ্যাঁ	খ) না	ক) হ্যাঁ	খ) না	ক) হ্যাঁ	মাঝেমাঝে	একদমই না	সব সময়	মাঝেমাঝে	মাঝেমাঝে	মাঝেমাঝে	একদমই না	মাঝেমাঝে	মাঝেমাঝে	মাঝেমাঝে	মাঝেমাঝে	সব সময়	মাঝেমাঝে	খুব কম	মাঝেমাঝে	সব সময়	একদমই না	একদমই না	একদমই না	একদমই না	মাঝেমাঝে
হ্যা	23	ক) পুরুষ	গ) বিশ্ববিদ্যালয়	খ) অবিবাহিত	ক) একক	4	ক) ২০ হাজার এর নিচে	খ) শহরে	খ) না	ক) হ্যাঁ	ক) ভাল	ক) হ্যাঁ	খ) না	ক) হ্যাঁ	খ) না	খ) না	মাঝেমাঝে	একদমই না	একদমই না	একদমই না	মাঝেমাঝে	সব সময়	একদমই না	সব সময়	মাঝেমাঝে	সব সময়	মাঝেমাঝে	মাঝেমাঝে	সব সময়	খুব কম	মাঝেমাঝে	একদমই না	একদমই না	একদমই না	একদমই না	খুব কম	খুব কম
হ্যা	23	ক) পুরুষ	গ) বিশ্ববিদ্যালয়	খ) অবিবাহিত	ক) একক	4	ক) ২০ হাজার এর নিচে	খ) শহরে	খ) না	ক) হ্যাঁ	ক) ভাল	ক) হ্যাঁ	খ) না	খ) না	ক) হ্যাঁ	ক) হ্যাঁ	মাঝেমাঝে	খুব কম	একদমই না	একদমই না	সব সময়	খুব কম		একদমই না	খুব কম	একদমই না	একদমই না	একদমই না	একদমই না	একদমই না	একদমই না	একদমই না	একদমই না	একদমই না	একদমই না	একদমই না	একদমই না
হ্যা	24	ক) পুরুষ	গ) বিশ্ববিদ্যালয়	ক) বিবাহিত	ক) একক	4	গ) ৫০ হাজার এর বেশী	খ) শহরে	খ) না	খ) না	ক) ভাল	খ) না	খ) না	খ) না	খ) না	খ) না	একদমই না	একদমই না	একদমই না	একদমই না	খুব কম	খুব কম	একদমই না	একদমই না	একদমই না	একদমই না	একদমই না	একদমই না	একদমই না	একদমই না	একদমই না	খুব কম	একদমই না	একদমই না	একদমই না	একদমই না	একদমই না
হ্যা	19	ক) পুরুষ	গ) বিশ্ববিদ্যালয়	খ) অবিবাহিত	খ) যৌথ	6	গ) ৫০ হাজার এর বেশী	খ) শহরে	ক) হ্যাঁ	ক) হ্যাঁ	ক) ভাল	ক) হ্যাঁ	খ) না	ক) হ্যাঁ	খ) না	ক) হ্যাঁ	একদমই না	মাঝেমাঝে	মাঝেমাঝে	একদমই না	একদমই না	মাঝেমাঝে	একদমই না	একদমই না	মাঝেমাঝে	একদমই না	একদমই না	মাঝেমাঝে	একদমই না	একদমই না	একদমই না	একদমই না	একদমই না	একদমই না	একদমই না	একদমই না	একদমই না
হ্যা	24	ক) পুরুষ	গ) বিশ্ববিদ্যালয়	ক) বিবাহিত	ক) একক	4	গ) ৫০ হাজার এর বেশী	খ) শহরে	খ) না	খ) না	ক) ভাল	খ) না	খ) না	খ) না	খ) না	খ) না	একদমই না	একদমই না	একদমই না	একদমই না	খুব কম	খুব কম	একদমই না	একদমই না	একদমই না	একদমই না	একদমই না	একদমই না	একদমই না	একদমই না	একদমই না	খুব কম	একদমই না	একদমই না	একদমই না	একদমই না	একদমই না
হ্যা	32	ক) পুরুষ	গ) বিশ্ববিদ্যালয়	ক) বিবাহিত	খ) যৌথ	9	খ) ২০ থেকে ৫০ হাজার	খ) শহরে	খ) না	ক) হ্যাঁ	ক) ভাল	ক) হ্যাঁ	খ) না	ক) হ্যাঁ	ক) হ্যাঁ	ক) হ্যাঁ	মাঝেমাঝে	মাঝেমাঝে	খুব কম	একদমই না	খুব কম	একদমই না	মাঝেমাঝে	সব সময়	সব সময়	সব সময়	সব সময়	সব সময়	মাঝেমাঝে	সব সময়	মাঝেমাঝে	খুব কম	একদমই না	খুব কম	খুব কম	মাঝেমাঝে	সব সময়
হ্যা	23	ক) পুরুষ	গ) বিশ্ববিদ্যালয়	খ) অবিবাহিত	ক) একক	4	ক) ২০ হাজার এর নিচে	খ) শহরে	খ) না	ক) হ্যাঁ	ক) ভাল	ক) হ্যাঁ	খ) না	ক) হ্যাঁ	ক) হ্যাঁ	ক) হ্যাঁ	মাঝেমাঝে	মাঝেমাঝে	মাঝেমাঝে	একদমই না	মাঝেমাঝে	সব সময়	একদমই না	মাঝেমাঝে	সব সময়	একদমই না	সব সময়	সব সময়	সব সময়	সব সময়	মাঝেমাঝে	মাঝেমাঝে	মাঝেমাঝে	মাঝেমাঝে	মাঝেমাঝে	মাঝেমাঝে	মাঝেমাঝে
হ্যা	22	খ) নারী	গ) বিশ্ববিদ্যালয়	খ) অবিবাহিত	ক) একক	4	গ) ৫০ হাজার এর বেশী	খ) শহরে	খ) না	ক) হ্যাঁ	ক) ভাল	খ) না	খ) না	খ) না	খ) না	খ) না	মাঝেমাঝে	একদমই না	খুব কম	একদমই না	সব সময়	সব সময়	একদমই না	সব সময়	সব সময়	সব সময়	সব সময়	সব সময়	সব সময়	সব সময়	সব সময়	সব সময়	মাঝেমাঝে	সব সময়	সব সময়	মাঝেমাঝে	সব সময়
হ্যা	21	খ) নারী	গ) বিশ্ববিদ্যালয়	খ) অবিবাহিত	ক) একক			খ) শহরে		ক) হ্যাঁ	ক) ভাল	ক) হ্যাঁ	খ) না	খ) না	খ) না	ক) হ্যাঁ	সব সময়	খুব কম	সব সময়	খুব কম	মাঝেমাঝে	সব সময়	একদমই না	মাঝেমাঝে	মাঝেমাঝে	একদমই না	মাঝেমাঝে	মাঝেমাঝে	সব সময়	মাঝেমাঝে	মাঝেমাঝে	খুব কম	একদমই না	খুব কম	খুব কম	মাঝেমাঝে	মাঝেমাঝে
হ্যা
হ্যা	22	ক) পুরুষ	গ) বিশ্ববিদ্যালয়	খ) অবিবাহিত	ক) একক	3	গ) ৫০ হাজার এর বেশী	খ) শহরে	খ) না	ক) হ্যাঁ	ক) ভাল	খ) না	খ) না	খ) না	খ) না	খ) না	মাঝেমাঝে	খুব কম	মাঝেমাঝে	খুব কম	খুব কম	মাঝেমাঝে	খুব কম	খুব কম	খুব কম	খুব কম	মাঝেমাঝে	মাঝেমাঝে	খুব কম	মাঝেমাঝে	মাঝেমাঝে	মাঝেমাঝে	একদমই না	মাঝেমাঝে	খুব কম	মাঝেমাঝে	একদমই না
হ্যা	19	খ) নারী	খ)হাইস্কুল	খ) অবিবাহিত	ক) একক	4	গ) ৫০ হাজার এর বেশী	খ) শহরে	খ) না	ক) হ্যাঁ	ক) ভাল	খ) না	খ) না	খ) না	খ) না	খ) না	একদমই না	একদমই না	খুব কম	একদমই না	মাঝেমাঝে	খুব কম	একদমই না	খুব কম	খুব কম	একদমই না	খুব কম	মাঝেমাঝে	মাঝেমাঝে	মাঝেমাঝে	একদমই না	মাঝেমাঝে	একদমই না	খুব কম	একদমই না	একদমই না	খুব কম
হ্যা	18	খ) নারী	গ) বিশ্ববিদ্যালয়	খ) অবিবাহিত		4	খ) ২০ থেকে ৫০ হাজার	খ) শহরে	খ) না	খ) না	ক) ভাল	ক) হ্যাঁ	ক) হ্যাঁ	ক) হ্যাঁ	ক) হ্যাঁ	ক) হ্যাঁ	মাঝেমাঝে	সব সময়	সব সময়	মাঝেমাঝে	সব সময়	সব সময়	মাঝেমাঝে	মাঝেমাঝে	মাঝেমাঝে	সব সময়	সব সময়	সব সময়		সব সময়	সব সময়	সব সময়	সব সময়	সব সময়	সব সময়	সব সময়	সব সময়
হ্যা	22	ক) পুরুষ	গ) বিশ্ববিদ্যালয়	খ) অবিবাহিত	ক) একক	4	গ) ৫০ হাজার এর বেশী	খ) শহরে	খ) না	খ) না	ক) ভাল	ক) হ্যাঁ	খ) না	খ) না	খ) না	ক) হ্যাঁ	সব সময়	মাঝেমাঝে	খুব কম	একদমই না	সব সময়	সব সময়	খুব কম	সব সময়	সব সময়	সব সময়	সব সময়	সব সময়	সব সময়	সব সময়	সব সময়	সব সময়	সব সময়	সব সময়	মাঝেমাঝে	মাঝেমাঝে	সব সময়
হ্যা	20	খ) নারী	গ) বিশ্ববিদ্যালয়	খ) অবিবাহিত	ক) একক	5	ক) ২০ হাজার এর নিচে	ক) গ্রামে	খ) না	খ) না	ক) ভাল	ক) হ্যাঁ	খ) না	খ) না	খ) না	ক) হ্যাঁ	মাঝেমাঝে	একদমই না	খুব কম	একদমই না	খুব কম	একদমই না	একদমই না	একদমই না	একদমই না	খুব কম	খুব কম	মাঝেমাঝে	মাঝেমাঝে	একদমই না	খুব কম	মাঝেমাঝে	একদমই না	একদমই না	একদমই না	একদমই না	মাঝেমাঝে
হ্যা	20	ক) পুরুষ	গ) বিশ্ববিদ্যালয়	খ) অবিবাহিত	ক) একক	4	খ) ২০ থেকে ৫০ হাজার	খ) শহরে	খ) না	খ) না	খ) খারাপ	খ) না	খ) না	ক) হ্যাঁ	খ) না	খ) না	মাঝেমাঝে	খুব কম	খুব কম	একদমই না	মাঝেমাঝে	সব সময়	একদমই না	মাঝেমাঝে	সব সময়	একদমই না	মাঝেমাঝে	সব সময়	মাঝেমাঝে	খুব কম	খুব কম	মাঝেমাঝে	একদমই না	খুব কম	একদমই না	মাঝেমাঝে	মাঝেমাঝে
হ্যা	22	ক) পুরুষ	গ) বিশ্ববিদ্যালয়	খ) অবিবাহিত	ক) একক	5	খ) ২০ থেকে ৫০ হাজার	খ) শহরে	খ) না	খ) না	ক) ভাল	খ) না	খ) না	খ) না	খ) না	খ) না	একদমই না	একদমই না	একদমই না	একদমই না	একদমই না	একদমই না	একদমই না	একদমই না	একদমই না	একদমই না	একদমই না	একদমই না	একদমই না	একদমই না	একদমই না	একদমই না	একদমই না	একদমই না	একদমই না	একদমই না	একদমই না
হ্যা	20	ক) পুরুষ	গ) বিশ্ববিদ্যালয়	খ) অবিবাহিত	ক) একক	4	খ) ২০ থেকে ৫০ হাজার	খ) শহরে	খ) না	খ) না	খ) খারাপ	খ) না	খ) না	ক) হ্যাঁ	খ) না	খ) না	মাঝেমাঝে	খুব কম	খুব কম	একদমই না	মাঝেমাঝে	সব সময়	একদমই না	মাঝেমাঝে	সব সময়	একদমই না	মাঝেমাঝে	সব সময়	মাঝেমাঝে	খুব কম	খুব কম	মাঝেমাঝে	একদমই না	খুব কম	একদমই না	মাঝেমাঝে	মাঝেমাঝে
হ্যা	18	খ) নারী		খ) অবিবাহিত	ক) একক	4	খ) ২০ থেকে ৫০ হাজার	খ) শহরে	খ) না	ক) হ্যাঁ	ক) ভাল	ক) হ্যাঁ	খ) না	ক) হ্যাঁ	খ) না	খ) না	মাঝেমাঝে	খুব কম	একদমই না	খুব কম	মাঝেমাঝে	একদমই না	একদমই না	একদমই না	মাঝেমাঝে	মাঝেমাঝে	সব সময়	একদমই না	মাঝেমাঝে	খুব কম	সব সময়	খুব কম	একদমই না	একদমই না	খুব কম	মাঝেমাঝে	খুব কম
হ্যা	30	ক) পুরুষ	গ) বিশ্ববিদ্যালয়	ক) বিবাহিত	খ) যৌথ	4	গ) ৫০ হাজার এর বেশী	খ) শহরে	ক) হ্যাঁ	ক) হ্যাঁ	খ) খারাপ	ক) হ্যাঁ	খ) না	খ) না	খ) না	ক) হ্যাঁ	মাঝেমাঝে	সব সময়	মাঝেমাঝে	মাঝেমাঝে	সব সময়	মাঝেমাঝে	সব সময়	সব সময়	সব সময়	মাঝেমাঝে	মাঝেমাঝে	সব সময়	সব সময়	সব সময়	সব সময়	সব সময়	মাঝেমাঝে	মাঝেমাঝে	সব সময়	সব সময়	সব সময়
হ্যা	21	ক) পুরুষ	গ) বিশ্ববিদ্যালয়	খ) অবিবাহিত	ক) একক	4	ক) ২০ হাজার এর নিচে	ক) গ্রামে	খ) না	ক) হ্যাঁ	ক) ভাল	ক) হ্যাঁ	ক) হ্যাঁ	ক) হ্যাঁ	ক) হ্যাঁ	ক) হ্যাঁ	মাঝেমাঝে	মাঝেমাঝে	মাঝেমাঝে	খুব কম	একদমই না	মাঝেমাঝে	একদমই না	খুব কম	সব সময়	খুব কম	মাঝেমাঝে	সব সময়	মাঝেমাঝে	খুব কম	মাঝেমাঝে	সব সময়	মাঝেমাঝে	খুব কম	খুব কম	মাঝেমাঝে	মাঝেমাঝে
হ্যা	20	ক) পুরুষ	গ) বিশ্ববিদ্যালয়	খ) অবিবাহিত	ক) একক	4	গ) ৫০ হাজার এর বেশী	খ) শহরে	খ) না	ক) হ্যাঁ	ক) ভাল	ক) হ্যাঁ	খ) না	ক) হ্যাঁ	খ) না	ক) হ্যাঁ	খুব কম	একদমই না	মাঝেমাঝে	একদমই না	একদমই না	খুব কম	একদমই না	খুব কম	একদমই না	একদমই না	একদমই না	মাঝেমাঝে	খুব কম	মাঝেমাঝে	খুব কম	একদমই না	একদমই না	খুব কম	খুব কম	খুব কম	খুব কম
হ্যা	21	খ) নারী	গ) বিশ্ববিদ্যালয়	খ) অবিবাহিত	ক) একক	4	গ) ৫০ হাজার এর বেশী	খ) শহরে	খ) না	খ) না	ক) ভাল	খ) না	খ) না	খ) না	খ) না	খ) না	মাঝেমাঝে	একদমই না	মাঝেমাঝে	একদমই না	সব সময়	মাঝেমাঝে	একদমই না	মাঝেমাঝে	খুব কম	একদমই না	সব সময়	সব সময়	মাঝেমাঝে	সব সময়	খুব কম	সব সময়	একদমই না	মাঝেমাঝে	একদমই না	মাঝেমাঝে	সব সময়
হ্যা	24	ক) পুরুষ	গ) বিশ্ববিদ্যালয়	খ) অবিবাহিত	ক) একক	4	খ) ২০ থেকে ৫০ হাজার	খ) শহরে	খ) না	ক) হ্যাঁ	ক) ভাল	ক) হ্যাঁ	খ) না	খ) না	খ) না	ক) হ্যাঁ	সব সময়	মাঝেমাঝে	সব সময়	একদমই না	সব সময়	সব সময়	একদমই না	সব সময়	সব সময়	মাঝেমাঝে	মাঝেমাঝে	সব সময়	সব সময়	সব সময়	মাঝেমাঝে	সব সময়	খুব কম	মাঝেমাঝে	খুব কম	খুব কম	মাঝেমাঝে
হ্যা	19	ক) পুরুষ	গ) বিশ্ববিদ্যালয়	খ) অবিবাহিত	খ) যৌথ	9	গ) ৫০ হাজার এর বেশী	খ) শহরে	খ) না	ক) হ্যাঁ	ক) ভাল	ক) হ্যাঁ	খ) না	খ) না	খ) না	খ) না	সব সময়	মাঝেমাঝে	খুব কম	একদমই না	সব সময়	সব সময়	একদমই না	খুব কম	একদমই না	খুব কম	খুব কম	একদমই না	একদমই না	একদমই না	একদমই না	একদমই না	একদমই না	একদমই না	একদমই না	একদমই না	খুব কম
হ্যা	19	খ) নারী	গ) বিশ্ববিদ্যালয়	খ) অবিবাহিত	ক) একক	3	গ) ৫০ হাজার এর বেশী	খ) শহরে	খ) না	ক) হ্যাঁ	ক) ভাল	ক) হ্যাঁ	খ) না	খ) না	খ) না	ক) হ্যাঁ	মাঝেমাঝে	খুব কম	খুব কম	একদমই না	মাঝেমাঝে	মাঝেমাঝে	একদমই না	সব সময়	খুব কম	একদমই না	খুব কম	মাঝেমাঝে	মাঝেমাঝে	মাঝেমাঝে	খুব কম	খুব কম	একদমই না	মাঝেমাঝে	খুব কম	খুব কম	খুব কম
হ্যা	21	ক) পুরুষ	গ) বিশ্ববিদ্যালয়	খ) অবিবাহিত	ক) একক	6	ক) ২০ হাজার এর নিচে	খ) শহরে	খ) না	ক) হ্যাঁ	ক) ভাল	খ) না	খ) না	ক) হ্যাঁ	ক) হ্যাঁ	ক) হ্যাঁ	সব সময়	সব সময়	সব সময়	মাঝেমাঝে	সব সময়	সব সময়	সব সময়	সব সময়	মাঝেমাঝে	মাঝেমাঝে	সব সময়	মাঝেমাঝে	সব সময়	মাঝেমাঝে	মাঝেমাঝে	সব সময়	মাঝেমাঝে	মাঝেমাঝে	একদমই না	মাঝেমাঝে	সব সময়
হ্যা	21	খ) নারী	গ) বিশ্ববিদ্যালয়	খ) অবিবাহিত	ক) একক	4	খ) ২০ থেকে ৫০ হাজার	খ) শহরে	খ) না	ক) হ্যাঁ	ক) ভাল	খ) না	খ) না	খ) না	খ) না	খ) না	মাঝেমাঝে	খুব কম	মাঝেমাঝে	একদমই না	খুব কম	মাঝেমাঝে	একদমই না	মাঝেমাঝে	মাঝেমাঝে	একদমই না	মাঝেমাঝে	মাঝেমাঝে	মাঝেমাঝে	মাঝেমাঝে	একদমই না	খুব কম	মাঝেমাঝে	খুব কম	একদমই না	একদমই না	একদমই না
হ্যা	18	ক) পুরুষ	খ)হাইস্কুল	খ) অবিবাহিত	ক) একক	3	খ) ২০ থেকে ৫০ হাজার	খ) শহরে	খ) না	ক) হ্যাঁ	ক) ভাল	খ) না	ক) হ্যাঁ	ক) হ্যাঁ	খ) না	ক) হ্যাঁ	মাঝেমাঝে	খুব কম	মাঝেমাঝে	একদমই না	মাঝেমাঝে	খুব কম	একদমই না	খুব কম	একদমই না	একদমই না	মাঝেমাঝে	মাঝেমাঝে	সব সময়	মাঝেমাঝে	খুব কম	মাঝেমাঝে	একদমই না	একদমই না	একদমই না	একদমই না	মাঝেমাঝে
হ্যা	21	ক) পুরুষ	গ) বিশ্ববিদ্যালয়	খ) অবিবাহিত	ক) একক	4	খ) ২০ থেকে ৫০ হাজার	খ) শহরে	খ) না	ক) হ্যাঁ	ক) ভাল	ক) হ্যাঁ	খ) না	খ) না	খ) না	ক) হ্যাঁ	সব সময়	একদমই না	মাঝেমাঝে	একদমই না	খুব কম	খুব কম	একদমই না	একদমই না	একদমই না	খুব কম	মাঝেমাঝে	মাঝেমাঝে	মাঝেমাঝে	একদমই না	একদমই না	একদমই না	একদমই না	একদমই না	একদমই না	একদমই না	একদমই না
হ্যা	27	ক) পুরুষ	গ) বিশ্ববিদ্যালয়	ক) বিবাহিত	ক) একক	3	গ) ৫০ হাজার এর বেশী	খ) শহরে	খ) না	ক) হ্যাঁ	খ) খারাপ	ক) হ্যাঁ	খ) না	ক) হ্যাঁ	ক) হ্যাঁ	ক) হ্যাঁ	সব সময়	মাঝেমাঝে	মাঝেমাঝে	মাঝেমাঝে	মাঝেমাঝে	মাঝেমাঝে	একদমই না	মাঝেমাঝে	একদমই না	মাঝেমাঝে	মাঝেমাঝে	সব সময়	মাঝেমাঝে	সব সময়	মাঝেমাঝে	মাঝেমাঝে	একদমই না	খুব কম	একদমই না	খুব কম	মাঝেমাঝে
হ্যা	22	ক) পুরুষ	গ) বিশ্ববিদ্যালয়	খ) অবিবাহিত	ক) একক	5	গ) ৫০ হাজার এর বেশী	খ) শহরে	খ) না	ক) হ্যাঁ	ক) ভাল	ক) হ্যাঁ	খ) না	ক) হ্যাঁ	খ) না	ক) হ্যাঁ	একদমই না	একদমই না	মাঝেমাঝে	একদমই না	খুব কম	মাঝেমাঝে	একদমই না	একদমই না	একদমই না	মাঝেমাঝে	খুব কম	মাঝেমাঝে	মাঝেমাঝে	মাঝেমাঝে	খুব কম	মাঝেমাঝে	একদমই না	মাঝেমাঝে	একদমই না	একদমই না	খুব কম
হ্যা	32	ক) পুরুষ	গ) বিশ্ববিদ্যালয়	ক) বিবাহিত	খ) যৌথ	6	গ) ৫০ হাজার এর বেশী	খ) শহরে	খ) না	ক) হ্যাঁ	ক) ভাল	ক) হ্যাঁ	খ) না	ক) হ্যাঁ	ক) হ্যাঁ	ক) হ্যাঁ	খুব কম	একদমই না	একদমই না	একদমই না	খুব কম	খুব কম	একদমই না	খুব কম	খুব কম	মাঝেমাঝে	একদমই না	একদমই না	একদমই না	খুব কম	মাঝেমাঝে	খুব কম	একদমই না	একদমই না	একদমই না	একদমই না	একদমই না
হ্যা	20	খ) নারী	গ) বিশ্ববিদ্যালয়	খ) অবিবাহিত	ক) একক	6	খ) ২০ থেকে ৫০ হাজার	খ) শহরে	খ) না	ক) হ্যাঁ	ক) ভাল	ক) হ্যাঁ	খ) না	ক) হ্যাঁ	খ) না	ক) হ্যাঁ	মাঝেমাঝে	মাঝেমাঝে	মাঝেমাঝে	খুব কম	মাঝেমাঝে	মাঝেমাঝে	মাঝেমাঝে	মাঝেমাঝে	মাঝেমাঝে	মাঝেমাঝে	মাঝেমাঝে	মাঝেমাঝে	মাঝেমাঝে	মাঝেমাঝে	মাঝেমাঝে	একদমই না	একদমই না	মাঝেমাঝে	মাঝেমাঝে	মাঝেমাঝে	মাঝেমাঝে
হ্যা	17	খ) নারী	খ)হাইস্কুল	খ) অবিবাহিত	ক) একক	4	খ) ২০ থেকে ৫০ হাজার	খ) শহরে	খ) না	ক) হ্যাঁ	ক) ভাল	ক) হ্যাঁ	ক) হ্যাঁ	ক) হ্যাঁ	ক) হ্যাঁ	ক) হ্যাঁ	মাঝেমাঝে	একদমই না	একদমই না	একদমই না	মাঝেমাঝে	একদমই না	একদমই না	একদমই না	একদমই না	একদমই না	একদমই না	একদমই না	একদমই না	মাঝেমাঝে	মাঝেমাঝে	একদমই না	একদমই না	একদমই না	একদমই না	মাঝেমাঝে	মাঝেমাঝে
হ্যা	22	খ) নারী	গ) বিশ্ববিদ্যালয়	খ) অবিবাহিত	ক) একক	7	গ) ৫০ হাজার এর বেশী	ক) গ্রামে	খ) না	খ) না	ক) ভাল	ক) হ্যাঁ	খ) না	ক) হ্যাঁ	ক) হ্যাঁ	ক) হ্যাঁ	মাঝেমাঝে	মাঝেমাঝে	মাঝেমাঝে	খুব কম	সব সময়	মাঝেমাঝে	একদমই না	সব সময়	সব সময়	সব সময়	সব সময়	সব সময়	মাঝেমাঝে	সব সময়	সব সময়	মাঝেমাঝে	খুব কম	খুব কম	খুব কম	খুব কম	সব সময়
হ্যা	19	খ) নারী	গ) বিশ্ববিদ্যালয়	খ) অবিবাহিত	ক) একক	4	গ) ৫০ হাজার এর বেশী	খ) শহরে	খ) না	ক) হ্যাঁ	ক) ভাল	খ) না	খ) না	খ) না	খ) না	খ) না	খুব কম	একদমই না	খুব কম	একদমই না	খুব কম	খুব কম	খুব কম	খুব কম	একদমই না	খুব কম	খুব কম	একদমই না	খুব কম	খুব কম	খুব কম	মাঝেমাঝে	খুব কম	খুব কম	খুব কম	খুব কম	খুব কম
হ্যা	20	খ) নারী	গ) বিশ্ববিদ্যালয়	খ) অবিবাহিত	ক) একক	3	খ) ২০ থেকে ৫০ হাজার	খ) শহরে	খ) না	ক) হ্যাঁ	ক) ভাল	ক) হ্যাঁ	ক) হ্যাঁ	ক) হ্যাঁ	খ) না	ক) হ্যাঁ	খুব কম	মাঝেমাঝে	খুব কম	একদমই না	একদমই না	মাঝেমাঝে	একদমই না	মাঝেমাঝে	সব সময়	খুব কম	মাঝেমাঝে	একদমই না	খুব কম	খুব কম	একদমই না	একদমই না	একদমই না	একদমই না	একদমই না	খুব কম	একদমই না
হ্যা	21	খ) নারী	গ) বিশ্ববিদ্যালয়	খ) অবিবাহিত	ক) একক	4	গ) ৫০ হাজার এর বেশী	খ) শহরে	খ) না	ক) হ্যাঁ	ক) ভাল	খ) না	খ) না	খ) না	খ) না	খ) না	একদমই না	একদমই না	একদমই না	একদমই না	একদমই না	একদমই না	একদমই না	একদমই না	একদমই না	একদমই না	একদমই না	একদমই না	একদমই না	একদমই না	একদমই না	একদমই না	একদমই না	একদমই না	একদমই না	একদমই না	একদমই না
	20	খ) নারী	গ) বিশ্ববিদ্যালয়	খ) অবিবাহিত	ক) একক	8	ক) ২০ হাজার এর নিচে	ক) গ্রামে	খ) না	খ) না	ক) ভাল	ক) হ্যাঁ	খ) না	খ) না	খ) না	ক) হ্যাঁ	মাঝেমাঝে	খুব কম	মাঝেমাঝে	একদমই না	একদমই না	খুব কম	একদমই না	একদমই না	একদমই না	একদমই না	খুব কম	খুব কম	একদমই না	একদমই না	একদমই না	একদমই না	একদমই না	খুব কম	একদমই না	একদমই না	একদমই না
হ্যা	19	খ) নারী	গ) বিশ্ববিদ্যালয়	খ) অবিবাহিত	ক) একক	4	ক) ২০ হাজার এর নিচে	ক) গ্রামে	খ) না	ক) হ্যাঁ	ক) ভাল	ক) হ্যাঁ	খ) না	ক) হ্যাঁ	খ) না	ক) হ্যাঁ	খুব কম	একদমই না	একদমই না	মাঝেমাঝে	একদমই না	একদমই না	একদমই না	একদমই না	একদমই না	সব সময়	মাঝেমাঝে	একদমই না	একদমই না	সব সময়	খুব কম	খুব কম	একদমই না	একদমই না	একদমই না	একদমই না	একদমই না
হ্যা	22	খ) নারী	গ) বিশ্ববিদ্যালয়	খ) অবিবাহিত	ক) একক	4	ক) ২০ হাজার এর নিচে	ক) গ্রামে	খ) না	খ) না	ক) ভাল	ক) হ্যাঁ	খ) না	ক) হ্যাঁ	খ) না	ক) হ্যাঁ	একদমই না	একদমই না	একদমই না	একদমই না	মাঝেমাঝে	সব সময়	একদমই না	মাঝেমাঝে	মাঝেমাঝে	মাঝেমাঝে	মাঝেমাঝে	মাঝেমাঝে	মাঝেমাঝে	মাঝেমাঝে	সব সময়	সব সময়	সব সময়	সব সময়	একদমই না	মাঝেমাঝে	মাঝেমাঝে
হ্যা	19	খ) নারী	গ) বিশ্ববিদ্যালয়	খ) অবিবাহিত	খ) যৌথ	6	গ) ৫০ হাজার এর বেশী	খ) শহরে	খ) না	ক) হ্যাঁ	ক) ভাল	ক) হ্যাঁ	খ) না	খ) না	ক) হ্যাঁ	ক) হ্যাঁ	খুব কম	মাঝেমাঝে	খুব কম	একদমই না	একদমই না	মাঝেমাঝে	একদমই না	মাঝেমাঝে	একদমই না	খুব কম	খুব কম	খুব কম	খুব কম	খুব কম	একদমই না	খুব কম	একদমই না	একদমই না	একদমই না	একদমই না	একদমই না
হ্যা	20	খ) নারী	গ) বিশ্ববিদ্যালয়	খ) অবিবাহিত	ক) একক	4	গ) ৫০ হাজার এর বেশী	খ) শহরে	খ) না	ক) হ্যাঁ	ক) ভাল	ক) হ্যাঁ	খ) না	খ) না	খ) না	ক) হ্যাঁ	মাঝেমাঝে	একদমই না	মাঝেমাঝে	একদমই না	মাঝেমাঝে	মাঝেমাঝে	একদমই না	মাঝেমাঝে	মাঝেমাঝে	একদমই না	মাঝেমাঝে	মাঝেমাঝে	মাঝেমাঝে	মাঝেমাঝে	খুব কম	মাঝেমাঝে	একদমই না	মাঝেমাঝে	একদমই না	একদমই না	একদমই না
হ্যা	19	ক) পুরুষ	গ) বিশ্ববিদ্যালয়	খ) অবিবাহিত	ক) একক	3	খ) ২০ থেকে ৫০ হাজার	খ) শহরে	খ) না	ক) হ্যাঁ	ক) ভাল	ক) হ্যাঁ	খ) না	খ) না	খ) না	খ) না	খুব কম
হ্যা	20	খ) নারী	গ) বিশ্ববিদ্যালয়	খ) অবিবাহিত	ক) একক	4	খ) ২০ থেকে ৫০ হাজার	খ) শহরে	খ) না	ক) হ্যাঁ	ক) ভাল	ক) হ্যাঁ	খ) না	খ) না	খ) না	ক) হ্যাঁ																				একদমই না	মাঝেমাঝে
হ্যা	24	খ) নারী	গ) বিশ্ববিদ্যালয়	খ) অবিবাহিত	ক) একক	5	গ) ৫০ হাজার এর বেশী	খ) শহরে	খ) না	ক) হ্যাঁ	ক) ভাল	খ) না	খ) না	খ) না	খ) না	খ) না	খুব কম	একদমই না	খুব কম	একদমই না	একদমই না	খুব কম	একদমই না	মাঝেমাঝে	খুব কম	একদমই না	খুব কম	একদমই না	মাঝেমাঝে	সব সময়	মাঝেমাঝে	খুব কম	মাঝেমাঝে	মাঝেমাঝে	মাঝেমাঝে	একদমই না	মাঝেমাঝে
হ্যা	21	খ) নারী	গ) বিশ্ববিদ্যালয়	খ) অবিবাহিত	ক) একক	4	খ) ২০ থেকে ৫০ হাজার	খ) শহরে	খ) না	ক) হ্যাঁ	ক) ভাল	ক) হ্যাঁ	খ) না	খ) না	খ) না	ক) হ্যাঁ	মাঝেমাঝে	একদমই না	খুব কম	একদমই না	একদমই না	মাঝেমাঝে	একদমই না	খুব কম	খুব কম	সব সময়	মাঝেমাঝে	একদমই না	খুব কম	খুব কম	একদমই না	একদমই না	একদমই না	খুব কম	খুব কম	একদমই না	মাঝেমাঝে
হ্যা	23	খ) নারী	গ) বিশ্ববিদ্যালয়	খ) অবিবাহিত	ক) একক	5	ক) ২০ হাজার এর নিচে	খ) শহরে	খ) না	খ) না	ক) ভাল	ক) হ্যাঁ	খ) না	ক) হ্যাঁ	ক) হ্যাঁ	ক) হ্যাঁ	মাঝেমাঝে	একদমই না	মাঝেমাঝে	একদমই না	মাঝেমাঝে	মাঝেমাঝে	একদমই না	মাঝেমাঝে	মাঝেমাঝে	মাঝেমাঝে	মাঝেমাঝে	মাঝেমাঝে	খুব কম	সব সময়	মাঝেমাঝে	মাঝেমাঝে	একদমই না	মাঝেমাঝে	একদমই না	মাঝেমাঝে	মাঝেমাঝে
হ্যা	20	খ) নারী	গ) বিশ্ববিদ্যালয়	খ) অবিবাহিত	ক) একক	3	খ) ২০ থেকে ৫০ হাজার	ক) গ্রামে	খ) না	ক) হ্যাঁ	ক) ভাল	খ) না	খ) না	খ) না	খ) না	খ) না	মাঝেমাঝে	খুব কম	খুব কম	খুব কম	খুব কম	মাঝেমাঝে	একদমই না	মাঝেমাঝে	মাঝেমাঝে	একদমই না	খুব কম	খুব কম	মাঝেমাঝে	খুব কম	মাঝেমাঝে	খুব কম	একদমই না	খুব কম	একদমই না	মাঝেমাঝে	একদমই না
হ্যা	23	ক) পুরুষ	গ) বিশ্ববিদ্যালয়	খ) অবিবাহিত	খ) যৌথ	5	খ) ২০ থেকে ৫০ হাজার	ক) গ্রামে	খ) না	খ) না	ক) ভাল	ক) হ্যাঁ	খ) না	খ) না	খ) না	খ) না	মাঝেমাঝে	একদমই না	একদমই না													একদমই না				খুব কম	একদমই না
হ্যা	19	খ) নারী	গ) বিশ্ববিদ্যালয়	খ) অবিবাহিত	ক) একক	3	খ) ২০ থেকে ৫০ হাজার	খ) শহরে	খ) না	ক) হ্যাঁ	ক) ভাল	ক) হ্যাঁ	খ) না	খ) না	খ) না	খ) না	সব সময়	মাঝেমাঝে	খুব কম	একদমই না	সব সময়	মাঝেমাঝে	একদমই না	মাঝেমাঝে	মাঝেমাঝে	মাঝেমাঝে	সব সময়	সব সময়	মাঝেমাঝে	মাঝেমাঝে	মাঝেমাঝে	সব সময়	মাঝেমাঝে	সব সময়	একদমই না	মাঝেমাঝে	সব সময়
হ্যা	20	খ) নারী	গ) বিশ্ববিদ্যালয়	খ) অবিবাহিত	ক) একক	4	খ) ২০ থেকে ৫০ হাজার	খ) শহরে	খ) না	ক) হ্যাঁ	ক) ভাল	ক) হ্যাঁ	খ) না	খ) না	ক) হ্যাঁ	ক) হ্যাঁ	মাঝেমাঝে	মাঝেমাঝে	মাঝেমাঝে	একদমই না	মাঝেমাঝে	মাঝেমাঝে	মাঝেমাঝে	মাঝেমাঝে	মাঝেমাঝে	সব সময়	মাঝেমাঝে	মাঝেমাঝে	মাঝেমাঝে	মাঝেমাঝে	মাঝেমাঝে	মাঝেমাঝে	খুব কম	মাঝেমাঝে	খুব কম	মাঝেমাঝে	মাঝেমাঝে
হ্যা	23	খ) নারী	গ) বিশ্ববিদ্যালয়	খ) অবিবাহিত	ক) একক	5	খ) ২০ থেকে ৫০ হাজার	খ) শহরে	খ) না	ক) হ্যাঁ	ক) ভাল	ক) হ্যাঁ	খ) না	ক) হ্যাঁ	ক) হ্যাঁ	ক) হ্যাঁ	সব সময়	সব সময়	সব সময়	একদমই না	একদমই না	মাঝেমাঝে	একদমই না	মাঝেমাঝে	মাঝেমাঝে	মাঝেমাঝে	মাঝেমাঝে	খুব কম	মাঝেমাঝে	সব সময়	খুব কম	মাঝেমাঝে	খুব কম	একদমই না	একদমই না	একদমই না	মাঝেমাঝে
না
হ্যা	21	ক) পুরুষ	গ) বিশ্ববিদ্যালয়	খ) অবিবাহিত	ক) একক	4	খ) ২০ থেকে ৫০ হাজার	খ) শহরে	খ) না	ক) হ্যাঁ	ক) ভাল	ক) হ্যাঁ	খ) না	খ) না	খ) না	ক) হ্যাঁ	মাঝেমাঝে	খুব কম	একদমই না	মাঝেমাঝে	সব সময়	মাঝেমাঝে	একদমই না	মাঝেমাঝে	খুব কম	মাঝেমাঝে	একদমই না	একদমই না	একদমই না	একদমই না	খুব কম	মাঝেমাঝে	খুব কম	মাঝেমাঝে	খুব কম	একদমই না	একদমই না
হ্যা	25	খ) নারী	গ) বিশ্ববিদ্যালয়	খ) অবিবাহিত	ক) একক	4	গ) ৫০ হাজার এর বেশী	খ) শহরে	খ) না	ক) হ্যাঁ	ক) ভাল	ক) হ্যাঁ	খ) না	খ) না	খ) না	ক) হ্যাঁ
হ্যা	20	খ) নারী	গ) বিশ্ববিদ্যালয়	খ) অবিবাহিত	ক) একক	4	খ) ২০ থেকে ৫০ হাজার	খ) শহরে	খ) না	ক) হ্যাঁ	ক) ভাল	ক) হ্যাঁ	খ) না	খ) না	খ) না	ক) হ্যাঁ	মাঝেমাঝে	একদমই না	একদমই না	একদমই না	মাঝেমাঝে	খুব কম	একদমই না	খুব কম	মাঝেমাঝে	মাঝেমাঝে	সব সময়	মাঝেমাঝে	মাঝেমাঝে	মাঝেমাঝে	মাঝেমাঝে	মাঝেমাঝে	একদমই না	খুব কম	একদমই না	খুব কম	খুব কম
হ্যা	17	ক) পুরুষ	খ)হাইস্কুল	খ) অবিবাহিত	ক) একক	4	খ) ২০ থেকে ৫০ হাজার	খ) শহরে	খ) না	খ) না	ক) ভাল	ক) হ্যাঁ	খ) না	ক) হ্যাঁ	খ) না	খ) না	একদমই না	একদমই না	একদমই না	একদমই না	মাঝেমাঝে	একদমই না	একদমই না	মাঝেমাঝে	মাঝেমাঝে	মাঝেমাঝে	মাঝেমাঝে	সব সময়	সব সময়	খুব কম	মাঝেমাঝে	মাঝেমাঝে	মাঝেমাঝে	মাঝেমাঝে	একদমই না	খুব কম	একদমই না
হ্যা	19	খ) নারী	গ) বিশ্ববিদ্যালয়	খ) অবিবাহিত	ক) একক	4	খ) ২০ থেকে ৫০ হাজার	ক) গ্রামে	খ) না	ক) হ্যাঁ	ক) ভাল	ক) হ্যাঁ	খ) না	ক) হ্যাঁ	ক) হ্যাঁ	ক) হ্যাঁ	খুব কম	একদমই না	খুব কম	একদমই না	মাঝেমাঝে	খুব কম	একদমই না	মাঝেমাঝে	মাঝেমাঝে	মাঝেমাঝে	মাঝেমাঝে	মাঝেমাঝে	সব সময়	খুব কম	মাঝেমাঝে	খুব কম	মাঝেমাঝে	মাঝেমাঝে	একদমই না	একদমই না	মাঝেমাঝে
হ্যা	15	ক) পুরুষ	খ)হাইস্কুল	খ) অবিবাহিত	ক) একক	5	খ) ২০ থেকে ৫০ হাজার	খ) শহরে	খ) না	ক) হ্যাঁ	ক) ভাল	ক) হ্যাঁ	খ) না	ক) হ্যাঁ	ক) হ্যাঁ	ক) হ্যাঁ	মাঝেমাঝে	মাঝেমাঝে	সব সময়	একদমই না	একদমই না	খুব কম	একদমই না	একদমই না	মাঝেমাঝে	খুব কম	সব সময়	খুব কম	মাঝেমাঝে	সব সময়	খুব কম	মাঝেমাঝে	খুব কম	একদমই না	একদমই না	একদমই না	একদমই না
হ্যা	24	ক) পুরুষ	গ) বিশ্ববিদ্যালয়	খ) অবিবাহিত	ক) একক	9	ক) ২০ হাজার এর নিচে	খ) শহরে	খ) না	ক) হ্যাঁ	ক) ভাল	ক) হ্যাঁ	ক) হ্যাঁ	ক) হ্যাঁ	ক) হ্যাঁ	ক) হ্যাঁ	একদমই না	মাঝেমাঝে	খুব কম	একদমই না	একদমই না	একদমই না	একদমই না	একদমই না	একদমই না	মাঝেমাঝে	একদমই না	মাঝেমাঝে	সব সময়	একদমই না	মাঝেমাঝে	মাঝেমাঝে	একদমই না	একদমই না	একদমই না	একদমই না	মাঝেমাঝে
হ্যা	19	ক) পুরুষ	গ) বিশ্ববিদ্যালয়	খ) অবিবাহিত	ক) একক	4	খ) ২০ থেকে ৫০ হাজার	খ) শহরে	ক) হ্যাঁ	ক) হ্যাঁ	ক) ভাল	ক) হ্যাঁ	খ) না	খ) না	খ) না	ক) হ্যাঁ	খুব কম	একদমই না	মাঝেমাঝে	একদমই না	খুব কম	মাঝেমাঝে	একদমই না	মাঝেমাঝে	সব সময়	মাঝেমাঝে	মাঝেমাঝে	সব সময়	সব সময়	সব সময়	মাঝেমাঝে	মাঝেমাঝে	খুব কম	মাঝেমাঝে	খুব কম	একদমই না	খুব কম
হ্যা	22	ক) পুরুষ	গ) বিশ্ববিদ্যালয়	খ) অবিবাহিত	খ) যৌথ	9	খ) ২০ থেকে ৫০ হাজার	ক) গ্রামে	খ) না	ক) হ্যাঁ	ক) ভাল	খ) না	খ) না	খ) না	খ) না	ক) হ্যাঁ	মাঝেমাঝে	মাঝেমাঝে	একদমই না	একদমই না	মাঝেমাঝে	মাঝেমাঝে	একদমই না	মাঝেমাঝে	মাঝেমাঝে	খুব কম	একদমই না	মাঝেমাঝে	মাঝেমাঝে	মাঝেমাঝে	খুব কম	খুব কম	একদমই না	মাঝেমাঝে	খুব কম	মাঝেমাঝে	মাঝেমাঝে
হ্যা	18	ক) পুরুষ	গ) বিশ্ববিদ্যালয়	খ) অবিবাহিত	খ) যৌথ	05	ক) ২০ হাজার এর নিচে	ক) গ্রামে	খ) না	খ) না	ক) ভাল	ক) হ্যাঁ	খ) না		খ) না	ক) হ্যাঁ	মাঝেমাঝে	একদমই না	একদমই না	একদমই না	মাঝেমাঝে	একদমই না	একদমই না	একদমই না	একদমই না	খুব কম	খুব কম	সব সময়	মাঝেমাঝে	মাঝেমাঝে	মাঝেমাঝে	মাঝেমাঝে	একদমই না	একদমই না	একদমই না	একদমই না	একদমই না
হ্যা	20	ক) পুরুষ	গ) বিশ্ববিদ্যালয়	খ) অবিবাহিত	ক) একক	5	খ) ২০ থেকে ৫০ হাজার	খ) শহরে	খ) না	ক) হ্যাঁ	ক) ভাল	ক) হ্যাঁ	খ) না	খ) না	খ) না	খ) না	খুব কম	একদমই না	একদমই না	একদমই না	মাঝেমাঝে	খুব কম	একদমই না	মাঝেমাঝে	মাঝেমাঝে	সব সময়	সব সময়	সব সময়	মাঝেমাঝে	মাঝেমাঝে	সব সময়	মাঝেমাঝে	খুব কম	খুব কম	মাঝেমাঝে	মাঝেমাঝে	মাঝেমাঝে
হ্যা	28	ক) পুরুষ	গ) বিশ্ববিদ্যালয়	খ) অবিবাহিত	খ) যৌথ	28	ক) ২০ হাজার এর নিচে	ক) গ্রামে	খ) না	ক) হ্যাঁ	খ) খারাপ	ক) হ্যাঁ	ক) হ্যাঁ	ক) হ্যাঁ	ক) হ্যাঁ	ক) হ্যাঁ	সব সময়	মাঝেমাঝে	একদমই না	মাঝেমাঝে	সব সময়	সব সময়	সব সময়	সব সময়	সব সময়	সব সময়	সব সময়	একদমই না	একদমই না	মাঝেমাঝে	সব সময়	সব সময়	সব সময়	মাঝেমাঝে	মাঝেমাঝে	মাঝেমাঝে	সব সময়
হ্যা	21	ক) পুরুষ	গ) বিশ্ববিদ্যালয়	খ) অবিবাহিত	ক) একক	5	খ) ২০ থেকে ৫০ হাজার	ক) গ্রামে	খ) না	খ) না	ক) ভাল	ক) হ্যাঁ	খ) না
হ্যা	21	ক) পুরুষ	গ) বিশ্ববিদ্যালয়	খ) অবিবাহিত	ক) একক	5	খ) ২০ থেকে ৫০ হাজার	ক) গ্রামে	খ) না	খ) না	ক) ভাল	ক) হ্যাঁ	খ) না
হ্যা	22	খ) নারী	গ) বিশ্ববিদ্যালয়	খ) অবিবাহিত	খ) যৌথ	7	খ) ২০ থেকে ৫০ হাজার	খ) শহরে	খ) না	ক) হ্যাঁ	ক) ভাল	ক) হ্যাঁ	খ) না	ক) হ্যাঁ	ক) হ্যাঁ	ক) হ্যাঁ	মাঝেমাঝে	খুব কম	মাঝেমাঝে	মাঝেমাঝে	মাঝেমাঝে	সব সময়	একদমই না	সব সময়	মাঝেমাঝে	মাঝেমাঝে	সব সময়	মাঝেমাঝে	মাঝেমাঝে	একদমই না	মাঝেমাঝে	মাঝেমাঝে	একদমই না	একদমই না	একদমই না	মাঝেমাঝে	মাঝেমাঝে
হ্যা	20	ক) পুরুষ	গ) বিশ্ববিদ্যালয়	খ) অবিবাহিত	ক) একক	5	গ) ৫০ হাজার এর বেশী	খ) শহরে	খ) না	ক) হ্যাঁ	ক) ভাল	ক) হ্যাঁ	খ) না	খ) না	ক) হ্যাঁ	খ) না	একদমই না	একদমই না	একদমই না	একদমই না	একদমই না	একদমই না	একদমই না	একদমই না	একদমই না	একদমই না	একদমই না	একদমই না	সব সময়	একদমই না	একদমই না	একদমই না	একদমই না	একদমই না	একদমই না	একদমই না	একদমই না
হ্যা	21	ক) পুরুষ	গ) বিশ্ববিদ্যালয়	খ) অবিবাহিত	ক) একক	4	গ) ৫০ হাজার এর বেশী	খ) শহরে	খ) না	ক) হ্যাঁ	ক) ভাল	খ) না	খ) না	খ) না	খ) না	খ) না	মাঝেমাঝে	একদমই না	খুব কম	একদমই না	একদমই না	মাঝেমাঝে	একদমই না	মাঝেমাঝে	খুব কম	একদমই না	খুব কম	মাঝেমাঝে	সব সময়	মাঝেমাঝে				খুব কম	একদমই না	খুব কম	একদমই না
হ্যা	23	খ) নারী	গ) বিশ্ববিদ্যালয়	খ) অবিবাহিত	ক) একক	3	গ) ৫০ হাজার এর বেশী	খ) শহরে	খ) না	ক) হ্যাঁ	খ) খারাপ	খ) না	খ) না	ক) হ্যাঁ	ক) হ্যাঁ	ক) হ্যাঁ	সব সময়	খুব কম	মাঝেমাঝে	খুব কম	সব সময়	সব সময়	মাঝেমাঝে	সব সময়	সব সময়	মাঝেমাঝে	সব সময়	সব সময়	সব সময়	সব সময়	সব সময়	মাঝেমাঝে	মাঝেমাঝে	খুব কম	খুব কম	মাঝেমাঝে	মাঝেমাঝে
হ্যা	18	ক) পুরুষ	গ) বিশ্ববিদ্যালয়	খ) অবিবাহিত	ক) একক	5	গ) ৫০ হাজার এর বেশী	খ) শহরে	খ) না	খ) না	ক) ভাল	খ) না	খ) না	খ) না	ক) হ্যাঁ	ক) হ্যাঁ	মাঝেমাঝে	একদমই না	খুব কম	একদমই না	খুব কম	খুব কম	খুব কম	একদমই না	একদমই না	একদমই না	মাঝেমাঝে	মাঝেমাঝে	সব সময়	একদমই না	একদমই না	খুব কম	একদমই না	একদমই না	একদমই না	একদমই না	খুব কম
হ্যা	21	ক) পুরুষ	গ) বিশ্ববিদ্যালয়	খ) অবিবাহিত	ক) একক	7	গ) ৫০ হাজার এর বেশী	খ) শহরে	খ) না	খ) না	ক) ভাল	ক) হ্যাঁ	খ) না	খ) না	খ) না	ক) হ্যাঁ	একদমই না	একদমই না	খুব কম	একদমই না	মাঝেমাঝে	মাঝেমাঝে	একদমই না	মাঝেমাঝে	একদমই না	একদমই না	একদমই না	মাঝেমাঝে	মাঝেমাঝে	মাঝেমাঝে	মাঝেমাঝে	একদমই না	একদমই না	মাঝেমাঝে	একদমই না	একদমই না	একদমই না
হ্যা	55	ক) পুরুষ	গ) বিশ্ববিদ্যালয়	ক) বিবাহিত	ক) একক	4	গ) ৫০ হাজার এর বেশী	খ) শহরে	খ) না	খ) না	ক) ভাল	খ) না	খ) না	খ) না	খ) না	ক) হ্যাঁ	খুব কম	একদমই না	খুব কম	একদমই না	খুব কম	খুব কম	একদমই না	মাঝেমাঝে	খুব কম	খুব কম	খুব কম	খুব কম	একদমই না	খুব কম	মাঝেমাঝে	খুব কম	খুব কম	খুব কম	একদমই না	খুব কম	একদমই না
হ্যা	23	খ) নারী	গ) বিশ্ববিদ্যালয়	খ) অবিবাহিত	খ) যৌথ	6	ক) ২০ হাজার এর নিচে	খ) শহরে	খ) না	ক) হ্যাঁ	ক) ভাল	ক) হ্যাঁ	ক) হ্যাঁ	ক) হ্যাঁ	ক) হ্যাঁ	ক) হ্যাঁ	একদমই না	মাঝেমাঝে	সব সময়	একদমই না	মাঝেমাঝে	একদমই না	একদমই না	মাঝেমাঝে	সব সময়	একদমই না	মাঝেমাঝে	মাঝেমাঝে	মাঝেমাঝে	মাঝেমাঝে	মাঝেমাঝে	মাঝেমাঝে	একদমই না	মাঝেমাঝে	সব সময়	মাঝেমাঝে	মাঝেমাঝে
হ্যা	20	ক) পুরুষ	গ) বিশ্ববিদ্যালয়	খ) অবিবাহিত	ক) একক	4	গ) ৫০ হাজার এর বেশী	খ) শহরে	খ) না	ক) হ্যাঁ	ক) ভাল	ক) হ্যাঁ	খ) না	খ) না	ক) হ্যাঁ	ক) হ্যাঁ	একদমই না	একদমই না	একদমই না	একদমই না	সব সময়	সব সময়	একদমই না	একদমই না	একদমই না	সব সময়	সব সময়	সব সময়	সব সময়	একদমই না	একদমই না	সব সময়	একদমই না	সব সময়	একদমই না	একদমই না	সব সময়
হ্যা	20	ক) পুরুষ	গ) বিশ্ববিদ্যালয়	খ) অবিবাহিত	ক) একক	5	খ) ২০ থেকে ৫০ হাজার	খ) শহরে	খ) না	ক) হ্যাঁ	ক) ভাল	ক) হ্যাঁ	খ) না	খ) না	খ) না	ক) হ্যাঁ	খুব কম	একদমই না	খুব কম	একদমই না		খুব কম	একদমই না	একদমই না	খুব কম	একদমই না	একদমই না	একদমই না	খুব কম	খুব কম	খুব কম	খুব কম	একদমই না	একদমই না	খুব কম	খুব কম	একদমই না
না	19	ক) পুরুষ	গ) বিশ্ববিদ্যালয়	খ) অবিবাহিত	ক) একক	6	খ) ২০ থেকে ৫০ হাজার	খ) শহরে	ক) হ্যাঁ	ক) হ্যাঁ	ক) ভাল	ক) হ্যাঁ	খ) না	খ) না	খ) না	খ) না	একদমই না	একদমই না	একদমই না	একদমই না	খুব কম	একদমই না	একদমই না	একদমই না	একদমই না	একদমই না	একদমই না	মাঝেমাঝে	খুব কম	সব সময়	একদমই না	একদমই না	খুব কম	একদমই না	একদমই না	একদমই না	একদমই না
হ্যা	20	খ) নারী	গ) বিশ্ববিদ্যালয়	খ) অবিবাহিত	ক) একক	4	খ) ২০ থেকে ৫০ হাজার	খ) শহরে	খ) না	ক) হ্যাঁ	ক) ভাল	খ) না	খ) না	খ) না	খ) না	খ) না	খুব কম	একদমই না	একদমই না	একদমই না	খুব কম	খুব কম	একদমই না	একদমই না	খুব কম	একদমই না	খুব কম	মাঝেমাঝে	খুব কম	মাঝেমাঝে	খুব কম	খুব কম	একদমই না	খুব কম	একদমই না	একদমই না	খুব কম
হ্যা	20	খ) নারী	গ) বিশ্ববিদ্যালয়	খ) অবিবাহিত	ক) একক	3	ক) ২০ হাজার এর নিচে	খ) শহরে	খ) না	ক) হ্যাঁ	ক) ভাল	ক) হ্যাঁ	ক) হ্যাঁ	ক) হ্যাঁ	ক) হ্যাঁ	ক) হ্যাঁ	সব সময়	মাঝেমাঝে	মাঝেমাঝে	একদমই না	খুব কম	মাঝেমাঝে	একদমই না	মাঝেমাঝে	মাঝেমাঝে	সব সময়	সব সময়	মাঝেমাঝে	খুব কম	মাঝেমাঝে	খুব কম	মাঝেমাঝে	একদমই না	মাঝেমাঝে	একদমই না	একদমই না	একদমই না
হ্যা	22	খ) নারী	গ) বিশ্ববিদ্যালয়	খ) অবিবাহিত	ক) একক	4	গ) ৫০ হাজার এর বেশী	খ) শহরে	খ) না	খ) না	ক) ভাল	ক) হ্যাঁ	খ) না	খ) না	খ) না	ক) হ্যাঁ	মাঝেমাঝে	খুব কম	মাঝেমাঝে	একদমই না	মাঝেমাঝে	মাঝেমাঝে	একদমই না	খুব কম	খুব কম	মাঝেমাঝে	মাঝেমাঝে	সব সময়	সব সময়	সব সময়	মাঝেমাঝে	সব সময়	খুব কম	সব সময়	খুব কম	খুব কম	সব সময়
হ্যা
হ্যা	18	খ) নারী	গ) বিশ্ববিদ্যালয়	খ) অবিবাহিত	ক) একক	4	গ) ৫০ হাজার এর বেশী	খ) শহরে	খ) না	ক) হ্যাঁ	ক) ভাল	খ) না	খ) না	ক) হ্যাঁ	খ) না	খ) না	মাঝেমাঝে	মাঝেমাঝে	মাঝেমাঝে	খুব কম	খুব কম	মাঝেমাঝে	একদমই না	খুব কম	সব সময়	সব সময়	মাঝেমাঝে	মাঝেমাঝে	মাঝেমাঝে	সব সময়	মাঝেমাঝে	সব সময়	একদমই না	সব সময়	মাঝেমাঝে	খুব কম	মাঝেমাঝে
হ্যা	21	ক) পুরুষ	গ) বিশ্ববিদ্যালয়	ক) বিবাহিত	খ) যৌথ	09	খ) ২০ থেকে ৫০ হাজার	ক) গ্রামে	খ) না	খ) না	ক) ভাল	খ) না	খ) না				খুব কম	একদমই না	একদমই না	একদমই না	একদমই না	একদমই না	একদমই না	একদমই না		একদমই না	একদমই না	একদমই না	একদমই না	একদমই না	মাঝেমাঝে		একদমই না	একদমই না	একদমই না	একদমই না	একদমই না
হ্যা	20	ক) পুরুষ	গ) বিশ্ববিদ্যালয়	খ) অবিবাহিত	ক) একক	5	ক) ২০ হাজার এর নিচে	খ) শহরে	খ) না	ক) হ্যাঁ	ক) ভাল	ক) হ্যাঁ	ক) হ্যাঁ	ক) হ্যাঁ	ক) হ্যাঁ	ক) হ্যাঁ	মাঝেমাঝে	মাঝেমাঝে	খুব কম	একদমই না	মাঝেমাঝে	একদমই না	একদমই না	মাঝেমাঝে	একদমই না	একদমই না	একদমই না	মাঝেমাঝে	খুব কম	খুব কম	খুব কম	একদমই না	একদমই না	একদমই না	একদমই না	একদমই না	খুব কম
হ্যা	19	খ) নারী	গ) বিশ্ববিদ্যালয়	খ) অবিবাহিত	ক) একক	4	গ) ৫০ হাজার এর বেশী	খ) শহরে	খ) না	ক) হ্যাঁ	ক) ভাল	খ) না	খ) না	খ) না	খ) না	খ) না	মাঝেমাঝে	মাঝেমাঝে	খুব কম	মাঝেমাঝে	একদমই না	মাঝেমাঝে	মাঝেমাঝে	খুব কম	সব সময়	একদমই না	মাঝেমাঝে	খুব কম	মাঝেমাঝে	খুব কম	মাঝেমাঝে	একদমই না	একদমই না	একদমই না	মাঝেমাঝে	মাঝেমাঝে	একদমই না
হ্যা	19	খ) নারী	গ) বিশ্ববিদ্যালয়	খ) অবিবাহিত	ক) একক	5	খ) ২০ থেকে ৫০ হাজার	খ) শহরে	খ) না	খ) না	ক) ভাল	খ) না	খ) না	খ) না	খ) না	খ) না	মাঝেমাঝে	মাঝেমাঝে	খুব কম	মাঝেমাঝে	মাঝেমাঝে	খুব কম	মাঝেমাঝে	খুব কম	মাঝেমাঝে	সব সময়	মাঝেমাঝে	খুব কম	খুব কম	মাঝেমাঝে	মাঝেমাঝে	মাঝেমাঝে	একদমই না	খুব কম	খুব কম	মাঝেমাঝে	মাঝেমাঝে
হ্যা	20	খ) নারী	গ) বিশ্ববিদ্যালয়	খ) অবিবাহিত	ক) একক	5	খ) ২০ থেকে ৫০ হাজার	খ) শহরে	খ) না	ক) হ্যাঁ	ক) ভাল	ক) হ্যাঁ	খ) না	খ) না	খ) না	ক) হ্যাঁ	খুব কম	মাঝেমাঝে	খুব কম	মাঝেমাঝে	মাঝেমাঝে	মাঝেমাঝে	মাঝেমাঝে	মাঝেমাঝে	মাঝেমাঝে	মাঝেমাঝে	মাঝেমাঝে	মাঝেমাঝে	মাঝেমাঝে	মাঝেমাঝে	মাঝেমাঝে	মাঝেমাঝে	মাঝেমাঝে	মাঝেমাঝে	মাঝেমাঝে	মাঝেমাঝে	মাঝেমাঝে
হ্যা	21	ক) পুরুষ	গ) বিশ্ববিদ্যালয়	খ) অবিবাহিত	ক) একক	5	খ) ২০ থেকে ৫০ হাজার	ক) গ্রামে	খ) না	ক) হ্যাঁ	ক) ভাল	ক) হ্যাঁ	খ) না	খ) না	ক) হ্যাঁ	ক) হ্যাঁ	একদমই না	খুব কম	মাঝেমাঝে		একদমই না	খুব কম	একদমই না	একদমই না		মাঝেমাঝে	মাঝেমাঝে	সব সময়	মাঝেমাঝে	মাঝেমাঝে	মাঝেমাঝে	মাঝেমাঝে	মাঝেমাঝে	মাঝেমাঝে	মাঝেমাঝে	মাঝেমাঝে	মাঝেমাঝে
হ্যা	20	ক) পুরুষ	গ) বিশ্ববিদ্যালয়	খ) অবিবাহিত	ক) একক	4	ক) ২০ হাজার এর নিচে	ক) গ্রামে	খ) না	খ) না	ক) ভাল	ক) হ্যাঁ	খ) না	ক) হ্যাঁ	খ) না	ক) হ্যাঁ	একদমই না	একদমই না	মাঝেমাঝে	একদমই না	একদমই না	একদমই না	একদমই না	একদমই না	একদমই না	খুব কম	মাঝেমাঝে	সব সময়	সব সময়	মাঝেমাঝে	মাঝেমাঝে	খুব কম	একদমই না	একদমই না	একদমই না	খুব কম	খুব কম
হ্যা	33	খ) নারী	গ) বিশ্ববিদ্যালয়	ক) বিবাহিত	খ) যৌথ	9	খ) ২০ থেকে ৫০ হাজার	খ) শহরে	খ) না	ক) হ্যাঁ	ক) ভাল	ক) হ্যাঁ	ক) হ্যাঁ	ক) হ্যাঁ	ক) হ্যাঁ	ক) হ্যাঁ	সব সময়	মাঝেমাঝে	মাঝেমাঝে	একদমই না	সব সময়	মাঝেমাঝে	খুব কম	মাঝেমাঝে	মাঝেমাঝে	মাঝেমাঝে	মাঝেমাঝে	মাঝেমাঝে	মাঝেমাঝে	একদমই না	মাঝেমাঝে	মাঝেমাঝে	একদমই না	একদমই না	একদমই না	একদমই না	একদমই না
হ্যা	21	খ) নারী	গ) বিশ্ববিদ্যালয়	খ) অবিবাহিত	ক) একক	5	গ) ৫০ হাজার এর বেশী	খ) শহরে	খ) না	ক) হ্যাঁ	ক) ভাল	খ) না	খ) না	খ) না	খ) না	খ) না	মাঝেমাঝে	মাঝেমাঝে	সব সময়	একদমই না	একদমই না	একদমই না	একদমই না	মাঝেমাঝে	খুব কম	খুব কম	একদমই না	মাঝেমাঝে	একদমই না	একদমই না	একদমই না	একদমই না	একদমই না	একদমই না	একদমই না	একদমই না	একদমই না
হ্যা	41	ক) পুরুষ	গ) বিশ্ববিদ্যালয়	ক) বিবাহিত	ক) একক	4	গ) ৫০ হাজার এর বেশী	খ) শহরে	খ) না	ক) হ্যাঁ	ক) ভাল	ক) হ্যাঁ	খ) না	ক) হ্যাঁ	ক) হ্যাঁ	ক) হ্যাঁ	মাঝেমাঝে	একদমই না	মাঝেমাঝে	একদমই না	মাঝেমাঝে	একদমই না	একদমই না	একদমই না	খুব কম	মাঝেমাঝে	খুব কম	একদমই না	একদমই না	একদমই না	একদমই না	একদমই না	একদমই না	একদমই না	একদমই না	একদমই না	একদমই না
হ্যা	19	খ) নারী	গ) বিশ্ববিদ্যালয়	খ) অবিবাহিত	খ) যৌথ	5	খ) ২০ থেকে ৫০ হাজার	খ) শহরে	খ) না	ক) হ্যাঁ	ক) ভাল	খ) না	খ) না	ক) হ্যাঁ	খ) না	খ) না	সব সময়	খুব কম	সব সময়	মাঝেমাঝে	মাঝেমাঝে	সব সময়	খুব কম	সব সময়	সব সময়	সব সময়	সব সময়	সব সময়	সব সময়	সব সময়	সব সময়	মাঝেমাঝে	সব সময়	সব সময়	মাঝেমাঝে	মাঝেমাঝে	সব সময়
হ্যা	20	ক) পুরুষ	গ) বিশ্ববিদ্যালয়	খ) অবিবাহিত	ক) একক	3	ক) ২০ হাজার এর নিচে	খ) শহরে	খ) না	খ) না	ক) ভাল	খ) না	খ) না	খ) না	খ) না	খ) না	খুব কম	একদমই না	একদমই না	একদমই না	মাঝেমাঝে	একদমই না	একদমই না	একদমই না	একদমই না	একদমই না	একদমই না	সব সময়	একদমই না	একদমই না	সব সময়	মাঝেমাঝে	মাঝেমাঝে	একদমই না	একদমই না	একদমই না	একদমই না
হ্যা	19	খ) নারী	গ) বিশ্ববিদ্যালয়	খ) অবিবাহিত	ক) একক	5		খ) শহরে	খ) না	ক) হ্যাঁ	ক) ভাল	ক) হ্যাঁ	খ) না	ক) হ্যাঁ	খ) না	ক) হ্যাঁ	খুব কম	একদমই না	মাঝেমাঝে	একদমই না	খুব কম	খুব কম	খুব কম	খুব কম	একদমই না	একদমই না	একদমই না	একদমই না	একদমই না	খুব কম	খুব কম	একদমই না	একদমই না	খুব কম	একদমই না	একদমই না	একদমই না
হ্যা	21	খ) নারী	গ) বিশ্ববিদ্যালয়	খ) অবিবাহিত	ক) একক	8	খ) ২০ থেকে ৫০ হাজার	ক) গ্রামে	খ) না	খ) না	ক) ভাল	ক) হ্যাঁ	খ) না	ক) হ্যাঁ	ক) হ্যাঁ	ক) হ্যাঁ	মাঝেমাঝে	মাঝেমাঝে	খুব কম	খুব কম	খুব কম	একদমই না	একদমই না	একদমই না	একদমই না	একদমই না	মাঝেমাঝে	মাঝেমাঝে	একদমই না	একদমই না	খুব কম	খুব কম	খুব কম	খুব কম	মাঝেমাঝে	মাঝেমাঝে	খুব কম
হ্যা	52	খ) নারী	খ)হাইস্কুল	ক) বিবাহিত	ক) একক	5	খ) ২০ থেকে ৫০ হাজার	খ) শহরে	খ) না	ক) হ্যাঁ	খ) খারাপ	ক) হ্যাঁ	খ) না	ক) হ্যাঁ	ক) হ্যাঁ	ক) হ্যাঁ	সব সময়	একদমই না	মাঝেমাঝে	একদমই না	একদমই না	সব সময়	মাঝেমাঝে	খুব কম	সব সময়	একদমই না	সব সময়	সব সময়	মাঝেমাঝে	খুব কম	একদমই না	মাঝেমাঝে	মাঝেমাঝে	একদমই না	খুব কম	মাঝেমাঝে	একদমই না
হ্যা	22	ক) পুরুষ	গ) বিশ্ববিদ্যালয়	খ) অবিবাহিত	ক) একক	4	খ) ২০ থেকে ৫০ হাজার	খ) শহরে	খ) না	ক) হ্যাঁ	ক) ভাল	ক) হ্যাঁ	খ) না	ক) হ্যাঁ	খ) না	ক) হ্যাঁ	খুব কম	একদমই না	মাঝেমাঝে	একদমই না	মাঝেমাঝে	মাঝেমাঝে	একদমই না	একদমই না	একদমই না	মাঝেমাঝে	একদমই না	মাঝেমাঝে	খুব কম	সব সময়	একদমই না	খুব কম	একদমই না	একদমই না	একদমই না	একদমই না	একদমই না
হ্যা	20	খ) নারী	গ) বিশ্ববিদ্যালয়	খ) অবিবাহিত	ক) একক	4	গ) ৫০ হাজার এর বেশী	খ) শহরে	খ) না	ক) হ্যাঁ	ক) ভাল	খ) না	খ) না	খ) না	খ) না	খ) না	মাঝেমাঝে	মাঝেমাঝে	মাঝেমাঝে	মাঝেমাঝে	মাঝেমাঝে	মাঝেমাঝে	একদমই না	মাঝেমাঝে	খুব কম	একদমই না	মাঝেমাঝে	মাঝেমাঝে	মাঝেমাঝে	মাঝেমাঝে	খুব কম	মাঝেমাঝে	একদমই না	মাঝেমাঝে	একদমই না	খুব কম	খুব কম
হ্যা	19	খ) নারী	গ) বিশ্ববিদ্যালয়	খ) অবিবাহিত	ক) একক	5	গ) ৫০ হাজার এর বেশী	খ) শহরে	খ) না	ক) হ্যাঁ	ক) ভাল	ক) হ্যাঁ	খ) না	খ) না	খ) না	ক) হ্যাঁ	মাঝেমাঝে	খুব কম	একদমই না	একদমই না	একদমই না	মাঝেমাঝে	একদমই না	খুব কম	একদমই না	মাঝেমাঝে	মাঝেমাঝে	খুব কম	মাঝেমাঝে	মাঝেমাঝে	একদমই না	খুব কম	একদমই না	একদমই না	একদমই না	একদমই না	একদমই না
হ্যা	21	খ) নারী	গ) বিশ্ববিদ্যালয়	খ) অবিবাহিত	ক) একক	4	খ) ২০ থেকে ৫০ হাজার	খ) শহরে	খ) না	ক) হ্যাঁ	খ) খারাপ	ক) হ্যাঁ	ক) হ্যাঁ	ক) হ্যাঁ	খ) না	ক) হ্যাঁ	মাঝেমাঝে	খুব কম	সব সময়	একদমই না	সব সময়	সব সময়	একদমই না	সব সময়	সব সময়	সব সময়	সব সময়	সব সময়	সব সময়	সব সময়	সব সময়	সব সময়	সব সময়	সব সময়	খুব কম	মাঝেমাঝে	সব সময়
হ্যা	20	খ) নারী	গ) বিশ্ববিদ্যালয়	খ) অবিবাহিত	ক) একক	4	গ) ৫০ হাজার এর বেশী	খ) শহরে	খ) না	ক) হ্যাঁ	ক) ভাল	ক) হ্যাঁ	খ) না	খ) না	খ) না	ক) হ্যাঁ	সব সময়	খুব কম	মাঝেমাঝে	মাঝেমাঝে	সব সময়	সব সময়	সব সময়	মাঝেমাঝে	মাঝেমাঝে	মাঝেমাঝে	মাঝেমাঝে	মাঝেমাঝে	সব সময়	সব সময়	খুব কম	সব সময়	মাঝেমাঝে	মাঝেমাঝে	সব সময়	খুব কম	মাঝেমাঝে
হ্যা	19	খ) নারী	গ) বিশ্ববিদ্যালয়	খ) অবিবাহিত	ক) একক	5	খ) ২০ থেকে ৫০ হাজার	খ) শহরে	খ) না	ক) হ্যাঁ	ক) ভাল	ক) হ্যাঁ	খ) না	খ) না	ক) হ্যাঁ	ক) হ্যাঁ	মাঝেমাঝে	খুব কম	খুব কম	মাঝেমাঝে	সব সময়	সব সময়	মাঝেমাঝে	সব সময়	সব সময়	সব সময়	সব সময়	সব সময়	সব সময়	সব সময়	সব সময়	সব সময়	সব সময়	সব সময়	মাঝেমাঝে	সব সময়	সব সময়
হ্যা	22	ক) পুরুষ	গ) বিশ্ববিদ্যালয়	খ) অবিবাহিত	ক) একক	4	খ) ২০ থেকে ৫০ হাজার	খ) শহরে	খ) না	ক) হ্যাঁ	ক) ভাল	ক) হ্যাঁ	খ) না	খ) না	ক) হ্যাঁ	ক) হ্যাঁ	খুব কম	একদমই না	খুব কম	একদমই না	একদমই না	একদমই না	একদমই না	একদমই না	একদমই না	মাঝেমাঝে	একদমই না		মাঝেমাঝে	একদমই না	একদমই না	একদমই না	একদমই না	একদমই না	একদমই না	একদমই না	একদমই না
হ্যা	19	খ) নারী	গ) বিশ্ববিদ্যালয়	খ) অবিবাহিত	ক) একক	4	গ) ৫০ হাজার এর বেশী	খ) শহরে	খ) না	ক) হ্যাঁ	ক) ভাল	খ) না	খ) না	ক) হ্যাঁ	খ) না	ক) হ্যাঁ	মাঝেমাঝে	খুব কম	সব সময়	খুব কম	মাঝেমাঝে	মাঝেমাঝে	একদমই না	খুব কম	খুব কম	মাঝেমাঝে	মাঝেমাঝে	মাঝেমাঝে	মাঝেমাঝে	মাঝেমাঝে	খুব কম	মাঝেমাঝে	খুব কম	খুব কম	খুব কম	খুব কম	মাঝেমাঝে
না	24	ক) পুরুষ	গ) বিশ্ববিদ্যালয়	খ) অবিবাহিত	ক) একক	5	ক) ২০ হাজার এর নিচে	খ) শহরে	খ) না	ক) হ্যাঁ	ক) ভাল	ক) হ্যাঁ	খ) না	ক) হ্যাঁ	খ) না	ক) হ্যাঁ	সব সময়	মাঝেমাঝে	খুব কম	খুব কম	একদমই না	একদমই না	একদমই না	একদমই না	একদমই না	একদমই না	একদমই না	একদমই না	একদমই না	সব সময়	সব সময়	সব সময়	মাঝেমাঝে	খুব কম	একদমই না	মাঝেমাঝে	খুব কম
হ্যা	19	ক) পুরুষ	গ) বিশ্ববিদ্যালয়	খ) অবিবাহিত	ক) একক	5	গ) ৫০ হাজার এর বেশী	খ) শহরে	খ) না		ক) ভাল	ক) হ্যাঁ	খ) না	খ) না	খ) না	খ) না	একদমই না	একদমই না	একদমই না	একদমই না	একদমই না	মাঝেমাঝে	একদমই না	একদমই না	একদমই না	খুব কম	মাঝেমাঝে	মাঝেমাঝে	সব সময়	মাঝেমাঝে	একদমই না	একদমই না	একদমই না	মাঝেমাঝে	খুব কম	একদমই না	মাঝেমাঝে
হ্যা	23	খ) নারী	গ) বিশ্ববিদ্যালয়	খ) অবিবাহিত	ক) একক	4	গ) ৫০ হাজার এর বেশী	খ) শহরে	খ) না	খ) না	ক) ভাল	খ) না	খ) না	খ) না	খ) না	খ) না	একদমই না	একদমই না	একদমই না	একদমই না	মাঝেমাঝে	একদমই না	একদমই না	একদমই না	মাঝেমাঝে	খুব কম	একদমই না	একদমই না	একদমই না	সব সময়	একদমই না	একদমই না	একদমই না	একদমই না	একদমই না	একদমই না	একদমই না
হ্যা	21	ক) পুরুষ	গ) বিশ্ববিদ্যালয়	খ) অবিবাহিত	ক) একক	3	খ) ২০ থেকে ৫০ হাজার	খ) শহরে	খ) না	ক) হ্যাঁ	ক) ভাল	খ) না	খ) না	খ) না	খ) না	ক) হ্যাঁ	মাঝেমাঝে	একদমই না	একদমই না	একদমই না	সব সময়	একদমই না	একদমই না	একদমই না	একদমই না	একদমই না	একদমই না	একদমই না	মাঝেমাঝে	একদমই না	একদমই না	একদমই না		একদমই না	একদমই না	একদমই না	একদমই না
হ্যা	23	ক) পুরুষ	গ) বিশ্ববিদ্যালয়	খ) অবিবাহিত	ক) একক	4	গ) ৫০ হাজার এর বেশী	খ) শহরে	খ) না	ক) হ্যাঁ	ক) ভাল	ক) হ্যাঁ	খ) না	খ) না	খ) না	খ) না	একদমই না	একদমই না	একদমই না	খুব কম	একদমই না	একদমই না	একদমই না	একদমই না	একদমই না	একদমই না	একদমই না	একদমই না	একদমই না	একদমই না	একদমই না	একদমই না	একদমই না	একদমই না	একদমই না	একদমই না	একদমই না
হ্যা	21	ক) পুরুষ	গ) বিশ্ববিদ্যালয়	খ) অবিবাহিত	ক) একক	4	খ) ২০ থেকে ৫০ হাজার	খ) শহরে	খ) না	ক) হ্যাঁ	ক) ভাল	ক) হ্যাঁ	খ) না	ক) হ্যাঁ	ক) হ্যাঁ	ক) হ্যাঁ	মাঝেমাঝে	খুব কম	মাঝেমাঝে	মাঝেমাঝে	খুব কম	খুব কম	খুব কম	মাঝেমাঝে	মাঝেমাঝে	মাঝেমাঝে	মাঝেমাঝে	মাঝেমাঝে	সব সময়	সব সময়	মাঝেমাঝে	মাঝেমাঝে	মাঝেমাঝে	মাঝেমাঝে	মাঝেমাঝে	খুব কম	মাঝেমাঝে
হ্যা	20	খ) নারী	গ) বিশ্ববিদ্যালয়	খ) অবিবাহিত	ক) একক	4	গ) ৫০ হাজার এর বেশী	খ) শহরে	খ) না	ক) হ্যাঁ	ক) ভাল	খ) না	খ) না	খ) না	খ) না	খ) না	মাঝেমাঝে	মাঝেমাঝে	একদমই না	মাঝেমাঝে	একদমই না	একদমই না	একদমই না	মাঝেমাঝে	মাঝেমাঝে	একদমই না	মাঝেমাঝে	মাঝেমাঝে	একদমই না	মাঝেমাঝে	মাঝেমাঝে	একদমই না	একদমই না	মাঝেমাঝে	মাঝেমাঝে	মাঝেমাঝে	একদমই না
হ্যা	23	ক) পুরুষ	গ) বিশ্ববিদ্যালয়	খ) অবিবাহিত	ক) একক	7	গ) ৫০ হাজার এর বেশী	খ) শহরে	খ) না	ক) হ্যাঁ	ক) ভাল	খ) না	খ) না	খ) না	খ) না	ক) হ্যাঁ	একদমই না	একদমই না	একদমই না	একদমই না	মাঝেমাঝে	খুব কম	একদমই না	মাঝেমাঝে	একদমই না	মাঝেমাঝে	মাঝেমাঝে	মাঝেমাঝে	খুব কম	খুব কম	মাঝেমাঝে	মাঝেমাঝে	একদমই না	একদমই না	খুব কম	একদমই না	একদমই না
হ্যা	20	খ) নারী	গ) বিশ্ববিদ্যালয়	খ) অবিবাহিত	ক) একক	4	গ) ৫০ হাজার এর বেশী	খ) শহরে	খ) না	ক) হ্যাঁ	ক) ভাল	খ) না	খ) না	খ) না	খ) না		সব সময়	খুব কম	সব সময়	মাঝেমাঝে	মাঝেমাঝে	মাঝেমাঝে	একদমই না	সব সময়	সব সময়	মাঝেমাঝে	সব সময়	সব সময়	সব সময়	সব সময়	সব সময়	সব সময়	মাঝেমাঝে	সব সময়	খুব কম	মাঝেমাঝে	মাঝেমাঝে
হ্যা	22	ক) পুরুষ	গ) বিশ্ববিদ্যালয়	খ) অবিবাহিত	ক) একক	4	ক) ২০ হাজার এর নিচে	খ) শহরে	খ) না	ক) হ্যাঁ	ক) ভাল	ক) হ্যাঁ	খ) না	ক) হ্যাঁ	ক) হ্যাঁ	ক) হ্যাঁ	মাঝেমাঝে	একদমই না	খুব কম	একদমই না	একদমই না	খুব কম	একদমই না	খুব কম	খুব কম	মাঝেমাঝে	মাঝেমাঝে	সব সময়	সব সময়	সব সময়	মাঝেমাঝে	সব সময়	মাঝেমাঝে	খুব কম	একদমই না	খুব কম	মাঝেমাঝে
হ্যা	20	ক) পুরুষ	গ) বিশ্ববিদ্যালয়	খ) অবিবাহিত	ক) একক	5	খ) ২০ থেকে ৫০ হাজার	খ) শহরে	খ) না	ক) হ্যাঁ	ক) ভাল	খ) না	খ) না	খ) না	খ) না	খ) না	মাঝেমাঝে	মাঝেমাঝে	খুব কম	একদমই না	একদমই না	মাঝেমাঝে	একদমই না	মাঝেমাঝে	মাঝেমাঝে	একদমই না	একদমই না	মাঝেমাঝে	সব সময়	মাঝেমাঝে	মাঝেমাঝে	সব সময়	মাঝেমাঝে	সব সময়	খুব কম	একদমই না	সব সময়
হ্যা	19	খ) নারী	গ) বিশ্ববিদ্যালয়	খ) অবিবাহিত	ক) একক	4	গ) ৫০ হাজার এর বেশী	খ) শহরে	খ) না	ক) হ্যাঁ	ক) ভাল	ক) হ্যাঁ	খ) না	ক) হ্যাঁ	ক) হ্যাঁ	ক) হ্যাঁ	মাঝেমাঝে	একদমই না	মাঝেমাঝে	একদমই না	সব সময়	সব সময়	একদমই না	সব সময়	সব সময়	মাঝেমাঝে	সব সময়	সব সময়	মাঝেমাঝে	সব সময়	মাঝেমাঝে	সব সময়	একদমই না	সব সময়	একদমই না	খুব কম	মাঝেমাঝে
হ্যা	25	ক) পুরুষ	গ) বিশ্ববিদ্যালয়	খ) অবিবাহিত	খ) যৌথ	7	ক) ২০ হাজার এর নিচে	খ) শহরে	খ) না	খ) না	ক) ভাল	খ) না	খ) না	ক) হ্যাঁ	ক) হ্যাঁ	ক) হ্যাঁ	একদমই না	একদমই না	মাঝেমাঝে	একদমই না	একদমই না	একদমই না	একদমই না	মাঝেমাঝে	সব সময়	মাঝেমাঝে	একদমই না	খুব কম	একদমই না	একদমই না	খুব কম	একদমই না	একদমই না	একদমই না	একদমই না	একদমই না	একদমই না
হ্যা	18	ক) পুরুষ	গ) বিশ্ববিদ্যালয়	খ) অবিবাহিত	ক) একক	4	গ) ৫০ হাজার এর বেশী	খ) শহরে	খ) না	ক) হ্যাঁ	ক) ভাল	ক) হ্যাঁ	খ) না	ক) হ্যাঁ	খ) না	ক) হ্যাঁ	একদমই না	একদমই না	একদমই না	একদমই না	সব সময়	একদমই না	একদমই না	একদমই না	একদমই না	একদমই না	একদমই না	মাঝেমাঝে	মাঝেমাঝে	সব সময়	একদমই না	একদমই না	একদমই না	মাঝেমাঝে	একদমই না	একদমই না	একদমই না
হ্যা	19	খ) নারী	খ)হাইস্কুল	খ) অবিবাহিত	ক) একক	4	ক) ২০ হাজার এর নিচে	ক) গ্রামে	খ) না	খ) না	ক) ভাল	ক) হ্যাঁ	খ) না	খ) না		ক) হ্যাঁ	খুব কম	একদমই না	একদমই না	একদমই না	মাঝেমাঝে	খুব কম	একদমই না	খুব কম	মাঝেমাঝে	মাঝেমাঝে	খুব কম	একদমই না	একদমই না	একদমই না	মাঝেমাঝে	খুব কম	খুব কম	মাঝেমাঝে	একদমই না	একদমই না	খুব কম
হ্যা	28	ক) পুরুষ	গ) বিশ্ববিদ্যালয়	ক) বিবাহিত	ক) একক	4	গ) ৫০ হাজার এর বেশী	খ) শহরে	খ) না	ক) হ্যাঁ	ক) ভাল	ক) হ্যাঁ	খ) না	খ) না	খ) না	ক) হ্যাঁ	মাঝেমাঝে	একদমই না	মাঝেমাঝে	মাঝেমাঝে	মাঝেমাঝে	মাঝেমাঝে	একদমই না	মাঝেমাঝে	মাঝেমাঝে	মাঝেমাঝে	মাঝেমাঝে	মাঝেমাঝে	খুব কম	খুব কম	খুব কম	খুব কম	একদমই না	একদমই না	খুব কম	একদমই না	খুব কম
হ্যা	24	ক) পুরুষ	গ) বিশ্ববিদ্যালয়	খ) অবিবাহিত	ক) একক	5	গ) ৫০ হাজার এর বেশী	খ) শহরে	খ) না	খ) না	ক) ভাল	খ) না	খ) না	খ) না	ক) হ্যাঁ	ক) হ্যাঁ	খুব কম	খুব কম	খুব কম	মাঝেমাঝে	একদমই না	একদমই না	একদমই না	একদমই না	খুব কম	একদমই না	একদমই না	খুব কম	মাঝেমাঝে	খুব কম	খুব কম	খুব কম	খুব কম	একদমই না	একদমই না	একদমই না	একদমই না
হ্যা	40	খ) নারী	খ)হাইস্কুল	ক) বিবাহিত	খ) যৌথ	10	গ) ৫০ হাজার এর বেশী	খ) শহরে	খ) না	ক) হ্যাঁ	ক) ভাল	খ) না	খ) না	ক) হ্যাঁ	ক) হ্যাঁ	ক) হ্যাঁ	একদমই না	খুব কম	মাঝেমাঝে	মাঝেমাঝে	মাঝেমাঝে	খুব কম	সব সময়	মাঝেমাঝে	খুব কম	খুব কম	একদমই না	খুব কম	সব সময়	সব সময়	সব সময়	খুব কম	একদমই না	মাঝেমাঝে	একদমই না	খুব কম	মাঝেমাঝে
হ্যা	20	ক) পুরুষ	গ) বিশ্ববিদ্যালয়	খ) অবিবাহিত	ক) একক	4	খ) ২০ থেকে ৫০ হাজার	খ) শহরে	খ) না	ক) হ্যাঁ	ক) ভাল	ক) হ্যাঁ	খ) না	ক) হ্যাঁ	খ) না	ক) হ্যাঁ	মাঝেমাঝে	খুব কম	মাঝেমাঝে	একদমই না	সব সময়	মাঝেমাঝে	মাঝেমাঝে	সব সময়	সব সময়	খুব কম	সব সময়	সব সময়	সব সময়	সব সময়	মাঝেমাঝে	সব সময়	একদমই না	মাঝেমাঝে	খুব কম	খুব কম	খুব কম
হ্যা	19	ক) পুরুষ	গ) বিশ্ববিদ্যালয়	খ) অবিবাহিত	ক) একক	4	খ) ২০ থেকে ৫০ হাজার	খ) শহরে	খ) না	ক) হ্যাঁ	ক) ভাল	ক) হ্যাঁ	খ) না	খ) না	খ) না	ক) হ্যাঁ	মাঝেমাঝে	খুব কম	মাঝেমাঝে	একদমই না	খুব কম	খুব কম	একদমই না	একদমই না	মাঝেমাঝে	মাঝেমাঝে	মাঝেমাঝে	মাঝেমাঝে	মাঝেমাঝে	মাঝেমাঝে	মাঝেমাঝে	মাঝেমাঝে	একদমই না	খুব কম	একদমই না	একদমই না	একদমই না
হ্যা	19	খ) নারী	গ) বিশ্ববিদ্যালয়	খ) অবিবাহিত	ক) একক	6	ক) ২০ হাজার এর নিচে	ক) গ্রামে	খ) না	খ) না	ক) ভাল	ক) হ্যাঁ	খ) না	খ) না	খ) না	ক) হ্যাঁ	খুব কম	খুব কম	একদমই না	একদমই না	একদমই না	একদমই না	খুব কম	একদমই না	খুব কম	একদমই না	মাঝেমাঝে	খুব কম	একদমই না	একদমই না	একদমই না	একদমই না	একদমই না	খুব কম	একদমই না	একদমই না	একদমই না
হ্যা	22	ক) পুরুষ	গ) বিশ্ববিদ্যালয়	খ) অবিবাহিত	ক) একক	5	গ) ৫০ হাজার এর বেশী	খ) শহরে	খ) না	ক) হ্যাঁ	ক) ভাল	ক) হ্যাঁ	খ) না	ক) হ্যাঁ	খ) না	ক) হ্যাঁ	খুব কম	একদমই না	মাঝেমাঝে	খুব কম	খুব কম	মাঝেমাঝে	একদমই না	একদমই না	একদমই না	মাঝেমাঝে	খুব কম	মাঝেমাঝে	মাঝেমাঝে	মাঝেমাঝে	মাঝেমাঝে	মাঝেমাঝে	একদমই না	মাঝেমাঝে	একদমই না	একদমই না	মাঝেমাঝে
হ্যা	23	ক) পুরুষ	গ) বিশ্ববিদ্যালয়	খ) অবিবাহিত	ক) একক	4	গ) ৫০ হাজার এর বেশী	খ) শহরে	খ) না	ক) হ্যাঁ	খ) খারাপ	খ) না	খ) না	খ) না	খ) না	খ) না	মাঝেমাঝে	একদমই না	খুব কম	মাঝেমাঝে	মাঝেমাঝে	খুব কম	একদমই না	খুব কম	খুব কম	মাঝেমাঝে	খুব কম	মাঝেমাঝে	মাঝেমাঝে	মাঝেমাঝে	মাঝেমাঝে	মাঝেমাঝে	মাঝেমাঝে	মাঝেমাঝে	মাঝেমাঝে	মাঝেমাঝে	মাঝেমাঝে
হ্যা	33	খ) নারী	গ) বিশ্ববিদ্যালয়	ক) বিবাহিত	খ) যৌথ	9	খ) ২০ থেকে ৫০ হাজার	খ) শহরে	খ) না	ক) হ্যাঁ	ক) ভাল	ক) হ্যাঁ	ক) হ্যাঁ	ক) হ্যাঁ	খ) না	ক) হ্যাঁ	একদমই না	মাঝেমাঝে	একদমই না	একদমই না	মাঝেমাঝে	খুব কম	একদমই না	একদমই না	খুব কম	একদমই না	একদমই না	একদমই না	একদমই না	একদমই না	খুব কম	একদমই না	একদমই না	একদমই না	একদমই না	একদমই না	একদমই না
হ্যা	21	ক) পুরুষ	গ) বিশ্ববিদ্যালয়	খ) অবিবাহিত	ক) একক	4	খ) ২০ থেকে ৫০ হাজার	খ) শহরে	খ) না	ক) হ্যাঁ	ক) ভাল	খ) না	খ) না	ক) হ্যাঁ	খ) না	খ) না	মাঝেমাঝে	মাঝেমাঝে	মাঝেমাঝে	মাঝেমাঝে	সব সময়	সব সময়	মাঝেমাঝে	সব সময়	সব সময়	সব সময়	সব সময়	সব সময়	সব সময়	সব সময়	সব সময়	সব সময়	মাঝেমাঝে	সব সময়	মাঝেমাঝে	সব সময়	মাঝেমাঝে
হ্যা	23	খ) নারী	গ) বিশ্ববিদ্যালয়	খ) অবিবাহিত	খ) যৌথ	09	খ) ২০ থেকে ৫০ হাজার	খ) শহরে	খ) না	খ) না	ক) ভাল	ক) হ্যাঁ	খ) না	খ) না	ক) হ্যাঁ	ক) হ্যাঁ	খুব কম	খুব কম	খুব কম	খুব কম	খুব কম	খুব কম	খুব কম	খুব কম	খুব কম	খুব কম	খুব কম	খুব কম	মাঝেমাঝে	মাঝেমাঝে	খুব কম	খুব কম	একদমই না	মাঝেমাঝে	মাঝেমাঝে	মাঝেমাঝে	মাঝেমাঝে
হ্যা	19	খ) নারী	গ) বিশ্ববিদ্যালয়	খ) অবিবাহিত	ক) একক	4	গ) ৫০ হাজার এর বেশী	খ) শহরে	খ) না	খ) না	ক) ভাল	খ) না	খ) না	খ) না	খ) না	খ) না	খুব কম	একদমই না	মাঝেমাঝে	একদমই না	মাঝেমাঝে	মাঝেমাঝে	একদমই না	মাঝেমাঝে	মাঝেমাঝে	মাঝেমাঝে	মাঝেমাঝে	সব সময়	মাঝেমাঝে	মাঝেমাঝে	খুব কম	মাঝেমাঝে	একদমই না	মাঝেমাঝে	মাঝেমাঝে	একদমই না	মাঝেমাঝে
হ্যা	19	খ) নারী	গ) বিশ্ববিদ্যালয়	খ) অবিবাহিত	খ) যৌথ	4	গ) ৫০ হাজার এর বেশী	খ) শহরে	খ) না	ক) হ্যাঁ	ক) ভাল	ক) হ্যাঁ	খ) না	ক) হ্যাঁ	ক) হ্যাঁ	ক) হ্যাঁ	মাঝেমাঝে	একদমই না	একদমই না	একদমই না	একদমই না	একদমই না	একদমই না	একদমই না	খুব কম	সব সময়	মাঝেমাঝে	সব সময়	মাঝেমাঝে	খুব কম	মাঝেমাঝে	সব সময়	মাঝেমাঝে	খুব কম	খুব কম	একদমই না	সব সময়
হ্যা	26	খ) নারী	গ) বিশ্ববিদ্যালয়	খ) অবিবাহিত	ক) একক	4	খ) ২০ থেকে ৫০ হাজার	খ) শহরে	খ) না	ক) হ্যাঁ	ক) ভাল	ক) হ্যাঁ	খ) না	খ) না	ক) হ্যাঁ	ক) হ্যাঁ	খুব কম	একদমই না	খুব কম	একদমই না	একদমই না	মাঝেমাঝে	একদমই না	মাঝেমাঝে	খুব কম	মাঝেমাঝে	খুব কম	মাঝেমাঝে	মাঝেমাঝে	খুব কম	মাঝেমাঝে	মাঝেমাঝে	খুব কম	মাঝেমাঝে	একদমই না	একদমই না	মাঝেমাঝে
হ্যা	20	খ) নারী	গ) বিশ্ববিদ্যালয়	খ) অবিবাহিত	খ) যৌথ	6	গ) ৫০ হাজার এর বেশী	খ) শহরে	খ) না	ক) হ্যাঁ	ক) ভাল	খ) না	খ) না	খ) না	খ) না	ক) হ্যাঁ	মাঝেমাঝে	একদমই না	মাঝেমাঝে	খুব কম	একদমই না	একদমই না	খুব কম	মাঝেমাঝে	একদমই না	মাঝেমাঝে	খুব কম	মাঝেমাঝে	মাঝেমাঝে	একদমই না	খুব কম	মাঝেমাঝে	একদমই না	মাঝেমাঝে	একদমই না	একদমই না	মাঝেমাঝে
হ্যা	19	খ) নারী	গ) বিশ্ববিদ্যালয়	খ) অবিবাহিত	ক) একক	4	গ) ৫০ হাজার এর বেশী	খ) শহরে	খ) না	ক) হ্যাঁ	ক) ভাল	ক) হ্যাঁ	খ) না	ক) হ্যাঁ	খ) না	ক) হ্যাঁ	মাঝেমাঝে	খুব কম	একদমই না	একদমই না	একদমই না	খুব কম	একদমই না	মাঝেমাঝে	মাঝেমাঝে	একদমই না	মাঝেমাঝে	একদমই না	মাঝেমাঝে	মাঝেমাঝে	একদমই না	একদমই না	একদমই না	মাঝেমাঝে	একদমই না	একদমই না	একদমই না
হ্যা	19	ক) পুরুষ	খ)হাইস্কুল	খ) অবিবাহিত	ক) একক	4	খ) ২০ থেকে ৫০ হাজার	খ) শহরে	খ) না	ক) হ্যাঁ	ক) ভাল	ক) হ্যাঁ	খ) না	ক) হ্যাঁ	ক) হ্যাঁ	ক) হ্যাঁ	খুব কম	একদমই না	একদমই না	একদমই না	মাঝেমাঝে	মাঝেমাঝে	একদমই না	খুব কম	একদমই না	মাঝেমাঝে	একদমই না	সব সময়	মাঝেমাঝে	খুব কম	একদমই না	খুব কম	খুব কম	একদমই না	একদমই না	একদমই না	একদমই না
হ্যা	21	ক) পুরুষ	গ) বিশ্ববিদ্যালয়	খ) অবিবাহিত	ক) একক	2	খ) ২০ থেকে ৫০ হাজার	খ) শহরে	খ) না	খ) না	ক) ভাল	খ) না	খ) না	ক) হ্যাঁ	ক) হ্যাঁ	ক) হ্যাঁ	একদমই না	একদমই না	খুব কম	মাঝেমাঝে	খুব কম	একদমই না	একদমই না	একদমই না	একদমই না	খুব কম	একদমই না	মাঝেমাঝে	মাঝেমাঝে	খুব কম	একদমই না	একদমই না	একদমই না	একদমই না	একদমই না	একদমই না	একদমই না
হ্যা	19	ক) পুরুষ	গ) বিশ্ববিদ্যালয়	খ) অবিবাহিত	ক) একক	4	খ) ২০ থেকে ৫০ হাজার	ক) গ্রামে	খ) না	খ) না	ক) ভাল	খ) না	খ) না	খ) না	খ) না	খ) না	মাঝেমাঝে	একদমই না	খুব কম	একদমই না	সব সময়	সব সময়	একদমই না	সব সময়	মাঝেমাঝে	একদমই না	সব সময়	সব সময়	সব সময়	সব সময়	সব সময়	একদমই না	খুব কম	সব সময়	একদমই না	মাঝেমাঝে	সব সময়
হ্যা	18	খ) নারী	গ) বিশ্ববিদ্যালয়	খ) অবিবাহিত	ক) একক	5	খ) ২০ থেকে ৫০ হাজার	খ) শহরে	খ) না	ক) হ্যাঁ	ক) ভাল	ক) হ্যাঁ	খ) না	খ) না	খ) না	ক) হ্যাঁ	মাঝেমাঝে	একদমই না	সব সময়	একদমই না	সব সময়	মাঝেমাঝে	একদমই না	খুব কম	খুব কম	মাঝেমাঝে	মাঝেমাঝে	মাঝেমাঝে	খুব কম	একদমই না	খুব কম	মাঝেমাঝে	খুব কম	খুব কম	একদমই না	খুব কম	মাঝেমাঝে
হ্যা	21	ক) পুরুষ	গ) বিশ্ববিদ্যালয়	খ) অবিবাহিত	ক) একক	6	খ) ২০ থেকে ৫০ হাজার	খ) শহরে	খ) না	ক) হ্যাঁ	ক) ভাল	খ) না	খ) না	খ) না	খ) না	খ) না	একদমই না	একদমই না	একদমই না	একদমই না	মাঝেমাঝে	মাঝেমাঝে	একদমই না	একদমই না	খুব কম	মাঝেমাঝে	মাঝেমাঝে	সব সময়	সব সময়	সব সময়	মাঝেমাঝে	মাঝেমাঝে	একদমই না	একদমই না	একদমই না	একদমই না	একদমই না
হ্যা	19	খ) নারী	গ) বিশ্ববিদ্যালয়	খ) অবিবাহিত	ক) একক	7	গ) ৫০ হাজার এর বেশী	খ) শহরে	খ) না	ক) হ্যাঁ	ক) ভাল	খ) না	খ) না	খ) না	খ) না	খ) না	সব সময়	খুব কম	মাঝেমাঝে	খুব কম	মাঝেমাঝে	মাঝেমাঝে	একদমই না	মাঝেমাঝে	মাঝেমাঝে	খুব কম	সব সময়	সব সময়	সব সময়	মাঝেমাঝে	সব সময়	সব সময়	মাঝেমাঝে	সব সময়	খুব কম	মাঝেমাঝে	সব সময়
হ্যা	19	ক) পুরুষ	গ) বিশ্ববিদ্যালয়	খ) অবিবাহিত	ক) একক	5	গ) ৫০ হাজার এর বেশী	খ) শহরে	খ) না	ক) হ্যাঁ	ক) ভাল	ক) হ্যাঁ	ক) হ্যাঁ	ক) হ্যাঁ	ক) হ্যাঁ	ক) হ্যাঁ	একদমই না	একদমই না	একদমই না	একদমই না	সব সময়	একদমই না	একদমই না	মাঝেমাঝে	একদমই না	সব সময়	সব সময়	সব সময়	সব সময়	একদমই না	খুব কম	সব সময়	একদমই না	সব সময়	একদমই না	একদমই না	সব সময়
হ্যা	19	খ) নারী	খ)হাইস্কুল	খ) অবিবাহিত	ক) একক	4	খ) ২০ থেকে ৫০ হাজার	খ) শহরে	খ) না	ক) হ্যাঁ	ক) ভাল	খ) না	খ) না	খ) না	খ) না	খ) না	মাঝেমাঝে	মাঝেমাঝে	সব সময়	একদমই না	সব সময়	সব সময়	একদমই না	সব সময়	খুব কম	খুব কম	সব সময়	সব সময়	সব সময়	সব সময়	মাঝেমাঝে	সব সময়	মাঝেমাঝে	সব সময়	সব সময়	খুব কম	সব সময়
হ্যা	22	ক) পুরুষ	গ) বিশ্ববিদ্যালয়	খ) অবিবাহিত	ক) একক	4	গ) ৫০ হাজার এর বেশী	ক) গ্রামে	খ) না	ক) হ্যাঁ	ক) ভাল	খ) না	খ) না	ক) হ্যাঁ	খ) না	খ) না	খুব কম	একদমই না	একদমই না	একদমই না	একদমই না	একদমই না	একদমই না	একদমই না	একদমই না	খুব কম	খুব কম	খুব কম	একদমই না	একদমই না	খুব কম	খুব কম	খুব কম	খুব কম	খুব কম	খুব কম	খুব কম
হ্যা	21	খ) নারী	গ) বিশ্ববিদ্যালয়	খ) অবিবাহিত	ক) একক	3	খ) ২০ থেকে ৫০ হাজার	খ) শহরে	খ) না	ক) হ্যাঁ	ক) ভাল	ক) হ্যাঁ	খ) না	খ) না	খ) না	ক) হ্যাঁ	মাঝেমাঝে	একদমই না	মাঝেমাঝে	একদমই না	সব সময়	মাঝেমাঝে	মাঝেমাঝে	মাঝেমাঝে	মাঝেমাঝে	খুব কম	মাঝেমাঝে	মাঝেমাঝে	মাঝেমাঝে	মাঝেমাঝে	মাঝেমাঝে	মাঝেমাঝে	একদমই না	মাঝেমাঝে	খুব কম	মাঝেমাঝে	মাঝেমাঝে
হ্যা	15	খ) নারী	খ)হাইস্কুল	খ) অবিবাহিত	ক) একক	4	খ) ২০ থেকে ৫০ হাজার	খ) শহরে	খ) না	ক) হ্যাঁ	ক) ভাল	ক) হ্যাঁ	খ) না	ক) হ্যাঁ	খ) না	ক) হ্যাঁ	খুব কম	একদমই না	একদমই না	একদমই না	একদমই না	একদমই না	একদমই না	একদমই না	একদমই না	একদমই না	একদমই না	একদমই না	একদমই না	মাঝেমাঝে	একদমই না	একদমই না	একদমই না	একদমই না	একদমই না	একদমই না	একদমই না
হ্যা	21	খ) নারী	গ) বিশ্ববিদ্যালয়	খ) অবিবাহিত	ক) একক	5	খ) ২০ থেকে ৫০ হাজার	খ) শহরে	খ) না	ক) হ্যাঁ	ক) ভাল	ক) হ্যাঁ	খ) না	ক) হ্যাঁ	ক) হ্যাঁ	ক) হ্যাঁ	মাঝেমাঝে	মাঝেমাঝে	মাঝেমাঝে	একদমই না	খুব কম	মাঝেমাঝে	খুব কম	সব সময়	সব সময়	সব সময়	সব সময়	মাঝেমাঝে	মাঝেমাঝে	মাঝেমাঝে	মাঝেমাঝে	মাঝেমাঝে	মাঝেমাঝে	মাঝেমাঝে	মাঝেমাঝে	মাঝেমাঝে	মাঝেমাঝে
হ্যা	24	ক) পুরুষ	গ) বিশ্ববিদ্যালয়	খ) অবিবাহিত	ক) একক	4	গ) ৫০ হাজার এর বেশী	খ) শহরে	খ) না	ক) হ্যাঁ	ক) ভাল	ক) হ্যাঁ	খ) না	ক) হ্যাঁ	খ) না	ক) হ্যাঁ	মাঝেমাঝে	মাঝেমাঝে	সব সময়	একদমই না	সব সময়	সব সময়	একদমই না	মাঝেমাঝে	খুব কম	সব সময়	সব সময়	সব সময়	খুব কম	মাঝেমাঝে	মাঝেমাঝে	মাঝেমাঝে	মাঝেমাঝে	একদমই না	একদমই না	খুব কম	একদমই না
হ্যা	23	ক) পুরুষ	গ) বিশ্ববিদ্যালয়	খ) অবিবাহিত	খ) যৌথ	10	খ) ২০ থেকে ৫০ হাজার	ক) গ্রামে	খ) না	খ) না	ক) ভাল	ক) হ্যাঁ	খ) না	ক) হ্যাঁ	ক) হ্যাঁ	ক) হ্যাঁ	খুব কম	মাঝেমাঝে	মাঝেমাঝে	খুব কম	একদমই না	একদমই না	একদমই না	একদমই না	একদমই না	মাঝেমাঝে	খুব কম	মাঝেমাঝে	খুব কম	সব সময়	একদমই না	মাঝেমাঝে	একদমই না	খুব কম	একদমই না	একদমই না	মাঝেমাঝে
হ্যা	25	ক) পুরুষ	গ) বিশ্ববিদ্যালয়	খ) অবিবাহিত	ক) একক	7	ক) ২০ হাজার এর নিচে	খ) শহরে	খ) না	খ) না	ক) ভাল	খ) না	খ) না	ক) হ্যাঁ	ক) হ্যাঁ	ক) হ্যাঁ	একদমই না	একদমই না	একদমই না	একদমই না	মাঝেমাঝে	একদমই না	একদমই না	একদমই না	একদমই না	একদমই না	একদমই না	একদমই না	একদমই না	একদমই না	একদমই না	একদমই না	একদমই না	একদমই না	একদমই না	একদমই না	একদমই না
হ্যা	18	খ) নারী	গ) বিশ্ববিদ্যালয়	খ) অবিবাহিত	ক) একক	4	ক) ২০ হাজার এর নিচে	খ) শহরে	খ) না	খ) না	ক) ভাল	খ) না	খ) না	খ) না	খ) না	খ) না	খুব কম	মাঝেমাঝে	মাঝেমাঝে	খুব কম	একদমই না	মাঝেমাঝে	একদমই না	খুব কম	একদমই না	একদমই না	একদমই না	খুব কম	একদমই না	একদমই না	একদমই না	মাঝেমাঝে	একদমই না	সব সময়	খুব কম	সব সময়	একদমই না
হ্যা	21	ক) পুরুষ	গ) বিশ্ববিদ্যালয়	খ) অবিবাহিত	ক) একক	4	ক) ২০ হাজার এর নিচে	খ) শহরে	খ) না	ক) হ্যাঁ	খ) খারাপ	ক) হ্যাঁ	খ) না	ক) হ্যাঁ	ক) হ্যাঁ	ক) হ্যাঁ	মাঝেমাঝে	একদমই না	একদমই না	একদমই না	খুব কম	একদমই না	একদমই না	খুব কম	একদমই না	একদমই না	একদমই না	খুব কম	একদমই না	মাঝেমাঝে	একদমই না	মাঝেমাঝে	একদমই না	খুব কম	একদমই না	একদমই না	একদমই না
হ্যা	16	খ) নারী	খ)হাইস্কুল	খ) অবিবাহিত	ক) একক	4	খ) ২০ থেকে ৫০ হাজার	খ) শহরে	খ) না	ক) হ্যাঁ	ক) ভাল	ক) হ্যাঁ	খ) না	ক) হ্যাঁ	খ) না	ক) হ্যাঁ	খুব কম	একদমই না	একদমই না	একদমই না	একদমই না	একদমই না	একদমই না	একদমই না	একদমই না	একদমই না	একদমই না	একদমই না	একদমই না	মাঝেমাঝে	একদমই না	একদমই না	একদমই না	একদমই না	একদমই না	একদমই না	একদমই না
হ্যা	19	খ) নারী	গ) বিশ্ববিদ্যালয়	খ) অবিবাহিত	ক) একক	4	ক) ২০ হাজার এর নিচে	ক) গ্রামে	খ) না	খ) না	ক) ভাল	ক) হ্যাঁ	খ) না	ক) হ্যাঁ	ক) হ্যাঁ	ক) হ্যাঁ	মাঝেমাঝে	মাঝেমাঝে	খুব কম	একদমই না	সব সময়	মাঝেমাঝে	একদমই না	সব সময়	সব সময়	সব সময়	মাঝেমাঝে	মাঝেমাঝে	মাঝেমাঝে	মাঝেমাঝে	মাঝেমাঝে	মাঝেমাঝে	খুব কম	মাঝেমাঝে	খুব কম	মাঝেমাঝে	খুব কম
হ্যা	19	খ) নারী	গ) বিশ্ববিদ্যালয়	খ) অবিবাহিত	ক) একক	4	খ) ২০ থেকে ৫০ হাজার	খ) শহরে	খ) না	ক) হ্যাঁ	ক) ভাল	ক) হ্যাঁ	খ) না	খ) না	ক) হ্যাঁ	ক) হ্যাঁ	মাঝেমাঝে	মাঝেমাঝে	খুব কম	একদমই না	মাঝেমাঝে	একদমই না	একদমই না	একদমই না	খুব কম	খুব কম	খুব কম	খুব কম	মাঝেমাঝে	খুব কম	একদমই না	খুব কম	খুব কম	মাঝেমাঝে	একদমই না	একদমই না	একদমই না
হ্যা	18	খ) নারী	গ) বিশ্ববিদ্যালয়	খ) অবিবাহিত	ক) একক	4	ক) ২০ হাজার এর নিচে	খ) শহরে	খ) না	খ) না	ক) ভাল	ক) হ্যাঁ	খ) না	ক) হ্যাঁ	খ) না	ক) হ্যাঁ	মাঝেমাঝে	খুব কম	সব সময়	মাঝেমাঝে	সব সময়	মাঝেমাঝে	সব সময়	সব সময়	সব সময়	মাঝেমাঝে	সব সময়	সব সময়	সব সময়	সব সময়	সব সময়	সব সময়	খুব কম	মাঝেমাঝে	খুব কম	মাঝেমাঝে	মাঝেমাঝে
হ্যা	20	খ) নারী	গ) বিশ্ববিদ্যালয়	খ) অবিবাহিত	ক) একক	4	গ) ৫০ হাজার এর বেশী	খ) শহরে	খ) না	ক) হ্যাঁ	ক) ভাল	খ) না	খ) না	খ) না	খ) না	ক) হ্যাঁ	মাঝেমাঝে	খুব কম	খুব কম	একদমই না	খুব কম	মাঝেমাঝে	একদমই না	মাঝেমাঝে	মাঝেমাঝে	মাঝেমাঝে	মাঝেমাঝে	খুব কম	খুব কম	মাঝেমাঝে	মাঝেমাঝে	মাঝেমাঝে	খুব কম	খুব কম	একদমই না	মাঝেমাঝে	মাঝেমাঝে
হ্যা	35	ক) পুরুষ	গ) বিশ্ববিদ্যালয়	খ) অবিবাহিত	ক) একক	3	গ) ৫০ হাজার এর বেশী	খ) শহরে	খ) না	খ) না	ক) ভাল	ক) হ্যাঁ	খ) না	খ) না	খ) না	খ) না	একদমই না	একদমই না	মাঝেমাঝে	একদমই না	মাঝেমাঝে	একদমই না	একদমই না	একদমই না	একদমই না	একদমই না	একদমই না	খুব কম	খুব কম	একদমই না	খুব কম	একদমই না	খুব কম		একদমই না	একদমই না	একদমই না
হ্যা	22	ক) পুরুষ	গ) বিশ্ববিদ্যালয়	খ) অবিবাহিত	ক) একক	4	খ) ২০ থেকে ৫০ হাজার	খ) শহরে	খ) না	ক) হ্যাঁ	ক) ভাল	ক) হ্যাঁ	খ) না	ক) হ্যাঁ	ক) হ্যাঁ	ক) হ্যাঁ	মাঝেমাঝে	একদমই না	সব সময়	একদমই না	মাঝেমাঝে	সব সময়	মাঝেমাঝে	সব সময়	সব সময়	সব সময়	সব সময়	সব সময়	সব সময়	সব সময়	খুব কম	মাঝেমাঝে	একদমই না	সব সময়	খুব কম	মাঝেমাঝে	সব সময়
হ্যা	23	খ) নারী	গ) বিশ্ববিদ্যালয়	ক) বিবাহিত	ক) একক	5	গ) ৫০ হাজার এর বেশী	খ) শহরে	খ) না	ক) হ্যাঁ	ক) ভাল	খ) না	খ) না	ক) হ্যাঁ	খ) না	খ) না	মাঝেমাঝে	খুব কম	মাঝেমাঝে	একদমই না	সব সময়	সব সময়	একদমই না	মাঝেমাঝে	মাঝেমাঝে	সব সময়	সব সময়	মাঝেমাঝে	মাঝেমাঝে	সব সময়	মাঝেমাঝে	সব সময়	খুব কম	সব সময়	একদমই না	মাঝেমাঝে	সব সময়
হ্যা	20	খ) নারী	গ) বিশ্ববিদ্যালয়	খ) অবিবাহিত	ক) একক	5	গ) ৫০ হাজার এর বেশী	খ) শহরে	খ) না	ক) হ্যাঁ	ক) ভাল	ক) হ্যাঁ	খ) না	খ) না	খ) না	ক) হ্যাঁ	মাঝেমাঝে	একদমই না	একদমই না	একদমই না		একদমই না	একদমই না	মাঝেমাঝে	সব সময়	সব সময়	মাঝেমাঝে	মাঝেমাঝে	একদমই না	সব সময়	মাঝেমাঝে	মাঝেমাঝে	মাঝেমাঝে	মাঝেমাঝে	একদমই না	মাঝেমাঝে	একদমই না
হ্যা	23	খ) নারী	গ) বিশ্ববিদ্যালয়	খ) অবিবাহিত	ক) একক	4	খ) ২০ থেকে ৫০ হাজার	খ) শহরে	খ) না	ক) হ্যাঁ	ক) ভাল	ক) হ্যাঁ	খ) না	ক) হ্যাঁ	ক) হ্যাঁ	ক) হ্যাঁ	সব সময়	সব সময়	মাঝেমাঝে	একদমই না	মাঝেমাঝে	সব সময়	একদমই না	সব সময়	সব সময়	মাঝেমাঝে	সব সময়	সব সময়	মাঝেমাঝে	সব সময়	সব সময়	মাঝেমাঝে	একদমই না	খুব কম	মাঝেমাঝে	মাঝেমাঝে	মাঝেমাঝে
হ্যা	21	খ) নারী	গ) বিশ্ববিদ্যালয়	খ) অবিবাহিত	ক) একক	4	খ) ২০ থেকে ৫০ হাজার	খ) শহরে	খ) না	ক) হ্যাঁ	ক) ভাল	ক) হ্যাঁ	খ) না	খ) না	খ) না	ক) হ্যাঁ	খুব কম	একদমই না	একদমই না	একদমই না	একদমই না	সব সময়	একদমই না	মাঝেমাঝে	মাঝেমাঝে	একদমই না	একদমই না	একদমই না	একদমই না	একদমই না	একদমই না	একদমই না	একদমই না	একদমই না	একদমই না	মাঝেমাঝে	একদমই না
হ্যা	20	খ) নারী	গ) বিশ্ববিদ্যালয়	খ) অবিবাহিত	ক) একক	3	খ) ২০ থেকে ৫০ হাজার	খ) শহরে	খ) না	খ) না	ক) ভাল	ক) হ্যাঁ	খ) না	খ) না	খ) না	ক) হ্যাঁ	খুব কম
হ্যা	18	খ) নারী	গ) বিশ্ববিদ্যালয়	খ) অবিবাহিত	ক) একক	4	ক) ২০ হাজার এর নিচে	খ) শহরে	খ) না	খ) না	ক) ভাল	খ) না	খ) না	খ) না	খ) না	খ) না	একদমই না	একদমই না	একদমই না	খুব কম	একদমই না	মাঝেমাঝে	একদমই না	মাঝেমাঝে	একদমই না	একদমই না	একদমই না	একদমই না	একদমই না	একদমই না	একদমই না	একদমই না	একদমই না	মাঝেমাঝে	একদমই না	খুব কম	একদমই না
হ্যা	21	ক) পুরুষ	গ) বিশ্ববিদ্যালয়	খ) অবিবাহিত	ক) একক	4	ক) ২০ হাজার এর নিচে	খ) শহরে	খ) না	ক) হ্যাঁ	খ) খারাপ	ক) হ্যাঁ	ক) হ্যাঁ	ক) হ্যাঁ	ক) হ্যাঁ	ক) হ্যাঁ	মাঝেমাঝে	সব সময়	খুব কম	সব সময়	একদমই না	মাঝেমাঝে	মাঝেমাঝে	মাঝেমাঝে	মাঝেমাঝে	মাঝেমাঝে	মাঝেমাঝে	মাঝেমাঝে	মাঝেমাঝে	মাঝেমাঝে	মাঝেমাঝে	মাঝেমাঝে	মাঝেমাঝে	মাঝেমাঝে	মাঝেমাঝে	মাঝেমাঝে	মাঝেমাঝে
হ্যা	19	খ) নারী	খ)হাইস্কুল	খ) অবিবাহিত	ক) একক	4	খ) ২০ থেকে ৫০ হাজার	খ) শহরে	খ) না	ক) হ্যাঁ	ক) ভাল	খ) না	খ) না	খ) না	ক) হ্যাঁ	ক) হ্যাঁ	মাঝেমাঝে	একদমই না	একদমই না	একদমই না	একদমই না	একদমই না	একদমই না	একদমই না	একদমই না	একদমই না	একদমই না	একদমই না	একদমই না	একদমই না	একদমই না	একদমই না	একদমই না	একদমই না	একদমই না	একদমই না	একদমই না
হ্যা	19	ক) পুরুষ	গ) বিশ্ববিদ্যালয়	খ) অবিবাহিত	ক) একক	4	খ) ২০ থেকে ৫০ হাজার	খ) শহরে	খ) না	ক) হ্যাঁ	ক) ভাল	ক) হ্যাঁ	খ) না	খ) না	খ) না	খ) না	খুব কম	একদমই না	মাঝেমাঝে	একদমই না	সব সময়	মাঝেমাঝে	একদমই না	মাঝেমাঝে	খুব কম	একদমই না	মাঝেমাঝে	সব সময়	মাঝেমাঝে	মাঝেমাঝে	সব সময়	মাঝেমাঝে	খুব কম	মাঝেমাঝে	মাঝেমাঝে	খুব কম	খুব কম
হ্যা	18	খ) নারী	খ)হাইস্কুল	খ) অবিবাহিত	ক) একক	4	গ) ৫০ হাজার এর বেশী	খ) শহরে	খ) না	খ) না	ক) ভাল	খ) না	খ) না	খ) না	খ) না	খ) না	মাঝেমাঝে	মাঝেমাঝে	মাঝেমাঝে	খুব কম	মাঝেমাঝে	সব সময়	একদমই না	মাঝেমাঝে	মাঝেমাঝে	একদমই না	মাঝেমাঝে	খুব কম	একদমই না	সব সময়	মাঝেমাঝে	মাঝেমাঝে	খুব কম	মাঝেমাঝে	মাঝেমাঝে	মাঝেমাঝে	একদমই না
হ্যা	20	ক) পুরুষ	গ) বিশ্ববিদ্যালয়	খ) অবিবাহিত	খ) যৌথ	7	ক) ২০ হাজার এর নিচে	ক) গ্রামে	খ) না	খ) না	ক) ভাল	ক) হ্যাঁ	খ) না	ক) হ্যাঁ	ক) হ্যাঁ	ক) হ্যাঁ	মাঝেমাঝে	একদমই না	একদমই না	একদমই না	মাঝেমাঝে	মাঝেমাঝে	মাঝেমাঝে	খুব কম	খুব কম	মাঝেমাঝে	মাঝেমাঝে	খুব কম	মাঝেমাঝে	মাঝেমাঝে	মাঝেমাঝে	মাঝেমাঝে	খুব কম	খুব কম	খুব কম	মাঝেমাঝে	মাঝেমাঝে
হ্যা	19	ক) পুরুষ	গ) বিশ্ববিদ্যালয়	খ) অবিবাহিত	খ) যৌথ	5	গ) ৫০ হাজার এর বেশী	খ) শহরে	খ) না	ক) হ্যাঁ	ক) ভাল	ক) হ্যাঁ	খ) না	খ) না	খ) না	ক) হ্যাঁ	মাঝেমাঝে	মাঝেমাঝে	মাঝেমাঝে	মাঝেমাঝে	মাঝেমাঝে	মাঝেমাঝে	মাঝেমাঝে	মাঝেমাঝে	মাঝেমাঝে	মাঝেমাঝে	মাঝেমাঝে	মাঝেমাঝে	মাঝেমাঝে	মাঝেমাঝে	মাঝেমাঝে	মাঝেমাঝে	মাঝেমাঝে	মাঝেমাঝে	মাঝেমাঝে	মাঝেমাঝে	মাঝেমাঝে
হ্যা	26	ক) পুরুষ	গ) বিশ্ববিদ্যালয়	খ) অবিবাহিত	ক) একক	5	গ) ৫০ হাজার এর বেশী	খ) শহরে	খ) না	খ) না	ক) ভাল	খ) না	খ) না	খ) না	খ) না	খ) না	মাঝেমাঝে	খুব কম	খুব কম	একদমই না	মাঝেমাঝে	মাঝেমাঝে	একদমই না	খুব কম	একদমই না	মাঝেমাঝে	মাঝেমাঝে	মাঝেমাঝে	মাঝেমাঝে	খুব কম	মাঝেমাঝে	মাঝেমাঝে	একদমই না	মাঝেমাঝে	একদমই না	একদমই না	খুব কম
হ্যা	20	খ) নারী	গ) বিশ্ববিদ্যালয়	খ) অবিবাহিত	ক) একক	4	গ) ৫০ হাজার এর বেশী	খ) শহরে	ক) হ্যাঁ	ক) হ্যাঁ	ক) ভাল	খ) না	খ) না	খ) না	ক) হ্যাঁ	ক) হ্যাঁ	মাঝেমাঝে	একদমই না	একদমই না	একদমই না	মাঝেমাঝে	খুব কম	একদমই না	মাঝেমাঝে	মাঝেমাঝে	খুব কম	একদমই না	সব সময়	মাঝেমাঝে	মাঝেমাঝে	খুব কম	খুব কম	খুব কম	মাঝেমাঝে	একদমই না	খুব কম	একদমই না
হ্যা	21	খ) নারী	গ) বিশ্ববিদ্যালয়	খ) অবিবাহিত	ক) একক	4	খ) ২০ থেকে ৫০ হাজার	খ) শহরে	খ) না	ক) হ্যাঁ	ক) ভাল	খ) না	খ) না	ক) হ্যাঁ	খ) না	ক) হ্যাঁ	মাঝেমাঝে	একদমই না	মাঝেমাঝে	একদমই না	মাঝেমাঝে	মাঝেমাঝে	একদমই না	খুব কম	খুব কম	মাঝেমাঝে	মাঝেমাঝে	মাঝেমাঝে	মাঝেমাঝে	খুব কম	মাঝেমাঝে	মাঝেমাঝে	একদমই না	মাঝেমাঝে	একদমই না	মাঝেমাঝে	মাঝেমাঝে
হ্যা	18	খ) নারী	খ)হাইস্কুল	খ) অবিবাহিত	ক) একক	4	গ) ৫০ হাজার এর বেশী	খ) শহরে	খ) না	খ) না	ক) ভাল	খ) না	খ) না	খ) না	খ) না	খ) না	মাঝেমাঝে	একদমই না	মাঝেমাঝে	একদমই না	একদমই না	মাঝেমাঝে	একদমই না	মাঝেমাঝে	খুব কম	মাঝেমাঝে	মাঝেমাঝে	মাঝেমাঝে	খুব কম	মাঝেমাঝে	মাঝেমাঝে	মাঝেমাঝে	মাঝেমাঝে	মাঝেমাঝে	মাঝেমাঝে	মাঝেমাঝে	মাঝেমাঝে
হ্যা		ক) পুরুষ	গ) বিশ্ববিদ্যালয়	খ) অবিবাহিত	খ) যৌথ	8	খ) ২০ থেকে ৫০ হাজার	ক) গ্রামে	খ) না	খ) না	খ) খারাপ	ক) হ্যাঁ	ক) হ্যাঁ	ক) হ্যাঁ	খ) না	ক) হ্যাঁ	খুব কম	মাঝেমাঝে	মাঝেমাঝে	একদমই না	একদমই না	একদমই না	একদমই না	একদমই না	মাঝেমাঝে	মাঝেমাঝে	সব সময়	মাঝেমাঝে	সব সময়	একদমই না	একদমই না	একদমই না	একদমই না	মাঝেমাঝে	খুব কম	একদমই না	মাঝেমাঝে
হ্যা	21	ক) পুরুষ	গ) বিশ্ববিদ্যালয়	খ) অবিবাহিত	ক) একক	5	গ) ৫০ হাজার এর বেশী	খ) শহরে	খ) না	ক) হ্যাঁ	ক) ভাল	খ) না	খ) না	খ) না	খ) না	খ) না	মাঝেমাঝে	একদমই না	একদমই না	একদমই না	সব সময়	মাঝেমাঝে	একদমই না	সব সময়	মাঝেমাঝে	একদমই না	মাঝেমাঝে	মাঝেমাঝে	একদমই না	খুব কম	খুব কম	সব সময়	একদমই না	মাঝেমাঝে	সব সময়	খুব কম	একদমই না
হ্যা		খ) নারী	গ) বিশ্ববিদ্যালয়	খ) অবিবাহিত	ক) একক	4	গ) ৫০ হাজার এর বেশী	খ) শহরে	খ) না		ক) ভাল	ক) হ্যাঁ	খ) না	খ) না	খ) না	ক) হ্যাঁ	খুব কম	একদমই না	খুব কম	একদমই না	একদমই না	একদমই না	একদমই না	একদমই না	একদমই না	একদমই না	একদমই না	খুব কম	খুব কম	একদমই না	একদমই না	একদমই না	একদমই না	একদমই না	একদমই না	একদমই না	একদমই না
হ্যা	19	ক) পুরুষ	খ)হাইস্কুল	খ) অবিবাহিত	ক) একক	4	খ) ২০ থেকে ৫০ হাজার	ক) গ্রামে	খ) না	খ) না	ক) ভাল	ক) হ্যাঁ	খ) না	খ) না	ক) হ্যাঁ	ক) হ্যাঁ	মাঝেমাঝে	মাঝেমাঝে	মাঝেমাঝে	একদমই না	মাঝেমাঝে	খুব কম	খুব কম	খুব কম	একদমই না	খুব কম	মাঝেমাঝে	খুব কম	খুব কম	একদমই না	খুব কম	খুব কম	একদমই না	খুব কম	খুব কম	খুব কম	খুব কম
হ্যা	24	খ) নারী	গ) বিশ্ববিদ্যালয়	খ) অবিবাহিত	ক) একক	4	খ) ২০ থেকে ৫০ হাজার	খ) শহরে	খ) না	ক) হ্যাঁ	ক) ভাল	ক) হ্যাঁ	খ) না	খ) না	ক) হ্যাঁ	ক) হ্যাঁ	মাঝেমাঝে	একদমই না	মাঝেমাঝে	একদমই না	মাঝেমাঝে	সব সময়	একদমই না	খুব কম	খুব কম	মাঝেমাঝে	মাঝেমাঝে	মাঝেমাঝে	মাঝেমাঝে	মাঝেমাঝে	মাঝেমাঝে	মাঝেমাঝে	মাঝেমাঝে	মাঝেমাঝে	একদমই না	খুব কম	মাঝেমাঝে
হ্যা	26	ক) পুরুষ	গ) বিশ্ববিদ্যালয়	খ) অবিবাহিত	খ) যৌথ	5	ক) ২০ হাজার এর নিচে	ক) গ্রামে	খ) না	খ) না	ক) ভাল	ক) হ্যাঁ	খ) না	ক) হ্যাঁ	ক) হ্যাঁ	ক) হ্যাঁ	একদমই না	একদমই না	একদমই না	একদমই না	মাঝেমাঝে	একদমই না	একদমই না	একদমই না	একদমই না	একদমই না	একদমই না	একদমই না	একদমই না	একদমই না	একদমই না	একদমই না	একদমই না	একদমই না	একদমই না	একদমই না	একদমই না
হ্যা	20	ক) পুরুষ	গ) বিশ্ববিদ্যালয়	খ) অবিবাহিত	ক) একক	5	ক) ২০ হাজার এর নিচে	ক) গ্রামে	খ) না	খ) না	ক) ভাল	ক) হ্যাঁ	খ) না	ক) হ্যাঁ		ক) হ্যাঁ
হ্যা	19	ক) পুরুষ	গ) বিশ্ববিদ্যালয়	খ) অবিবাহিত	ক) একক	4	ক) ২০ হাজার এর নিচে	খ) শহরে	খ) না	ক) হ্যাঁ	ক) ভাল	খ) না	খ) না	ক) হ্যাঁ	খ) না	ক) হ্যাঁ	খুব কম	একদমই না	একদমই না	একদমই না	একদমই না	খুব কম	একদমই না	একদমই না	একদমই না	একদমই না	একদমই না	একদমই না	একদমই না	একদমই না	খুব কম	একদমই না	একদমই না	একদমই না	একদমই না	একদমই না	একদমই না
না	20	খ) নারী	গ) বিশ্ববিদ্যালয়	খ) অবিবাহিত	ক) একক	4	খ) ২০ থেকে ৫০ হাজার	খ) শহরে	খ) না	খ) না	ক) ভাল	খ) না	খ) না	খ) না	খ) না	খ) না	খুব কম	খুব কম	খুব কম	খুব কম	খুব কম	খুব কম	খুব কম	খুব কম	খুব কম	খুব কম	খুব কম	খুব কম	খুব কম	খুব কম	খুব কম	খুব কম	খুব কম	খুব কম	খুব কম	খুব কম	খুব কম
হ্যা	21	খ) নারী	গ) বিশ্ববিদ্যালয়	খ) অবিবাহিত	ক) একক	4	ক) ২০ হাজার এর নিচে	ক) গ্রামে	খ) না	খ) না	ক) ভাল	ক) হ্যাঁ	খ) না				মাঝেমাঝে	একদমই না	মাঝেমাঝে	একদমই না	মাঝেমাঝে	মাঝেমাঝে	একদমই না	খুব কম
হ্যা	22	খ) নারী	গ) বিশ্ববিদ্যালয়	খ) অবিবাহিত	ক) একক	5	খ) ২০ থেকে ৫০ হাজার	খ) শহরে	খ) না	ক) হ্যাঁ	ক) ভাল	খ) না	খ) না	খ) না	খ) না	ক) হ্যাঁ	মাঝেমাঝে	একদমই না	একদমই না	একদমই না	সব সময়	মাঝেমাঝে	একদমই না	একদমই না	মাঝেমাঝে	খুব কম	খুব কম	মাঝেমাঝে	খুব কম	একদমই না	একদমই না	একদমই না	একদমই না	একদমই না	মাঝেমাঝে	একদমই না	খুব কম
হ্যা	21	ক) পুরুষ	গ) বিশ্ববিদ্যালয়	খ) অবিবাহিত	ক) একক	4	ক) ২০ হাজার এর নিচে	খ) শহরে	খ) না	ক) হ্যাঁ	ক) ভাল	ক) হ্যাঁ	খ) না	ক) হ্যাঁ	খ) না	ক) হ্যাঁ	মাঝেমাঝে	মাঝেমাঝে	মাঝেমাঝে	একদমই না	খুব কম	মাঝেমাঝে	একদমই না	মাঝেমাঝে	মাঝেমাঝে	সব সময়	সব সময়	সব সময়	মাঝেমাঝে	মাঝেমাঝে	মাঝেমাঝে	মাঝেমাঝে	খুব কম	মাঝেমাঝে	মাঝেমাঝে	মাঝেমাঝে	সব সময়
হ্যা	20	খ) নারী	খ)হাইস্কুল	খ) অবিবাহিত	ক) একক	5	গ) ৫০ হাজার এর বেশী	খ) শহরে	খ) না	খ) না	ক) ভাল	খ) না	খ) না	খ) না	খ) না	ক) হ্যাঁ	খুব কম	খুব কম	মাঝেমাঝে	একদমই না	একদমই না	খুব কম	একদমই না	খুব কম	একদমই না	খুব কম	মাঝেমাঝে	মাঝেমাঝে	খুব কম	মাঝেমাঝে	খুব কম	মাঝেমাঝে	একদমই না	খুব কম	একদমই না	একদমই না	একদমই না
হ্যা	20	খ) নারী	গ) বিশ্ববিদ্যালয়	খ) অবিবাহিত	ক) একক	4	গ) ৫০ হাজার এর বেশী	খ) শহরে	খ) না	ক) হ্যাঁ	ক) ভাল	ক) হ্যাঁ	খ) না	ক) হ্যাঁ	ক) হ্যাঁ	ক) হ্যাঁ	একদমই না	মাঝেমাঝে	সব সময়	একদমই না	একদমই না	খুব কম	একদমই না	খুব কম	একদমই না	মাঝেমাঝে	একদমই না	সব সময়	সব সময়	সব সময়	খুব কম	একদমই না	একদমই না		একদমই না	একদমই না	একদমই না
হ্যা	19	খ) নারী	গ) বিশ্ববিদ্যালয়	খ) অবিবাহিত	ক) একক	4	খ) ২০ থেকে ৫০ হাজার	খ) শহরে	খ) না	ক) হ্যাঁ	ক) ভাল	খ) না	খ) না	খ) না	খ) না	খ) না		একদমই না	খুব কম	একদমই না	একদমই না	একদমই না	একদমই না	একদমই না	একদমই না	একদমই না	একদমই না	খুব কম	খুব কম	খুব কম	মাঝেমাঝে	একদমই না	একদমই না	একদমই না	একদমই না	একদমই না	মাঝেমাঝে
হ্যা	20	ক) পুরুষ	গ) বিশ্ববিদ্যালয়	খ) অবিবাহিত	ক) একক	5	গ) ৫০ হাজার এর বেশী	খ) শহরে	খ) না	ক) হ্যাঁ	ক) ভাল	ক) হ্যাঁ	খ) না	খ) না	খ) না	ক) হ্যাঁ	মাঝেমাঝে	একদমই না	খুব কম	একদমই না	সব সময়	মাঝেমাঝে	একদমই না	মাঝেমাঝে	খুব কম	সব সময়	মাঝেমাঝে	মাঝেমাঝে	মাঝেমাঝে	মাঝেমাঝে	মাঝেমাঝে	খুব কম	একদমই না	মাঝেমাঝে	একদমই না	একদমই না	সব সময়
হ্যা	17	খ) নারী	খ)হাইস্কুল	খ) অবিবাহিত	ক) একক	5	গ) ৫০ হাজার এর বেশী	ক) গ্রামে	ক) হ্যাঁ	ক) হ্যাঁ	ক) ভাল	ক) হ্যাঁ	খ) না	খ) না	খ) না	ক) হ্যাঁ	খুব কম	মাঝেমাঝে	মাঝেমাঝে	মাঝেমাঝে	খুব কম	একদমই না	একদমই না	একদমই না	মাঝেমাঝে	খুব কম	মাঝেমাঝে	মাঝেমাঝে	খুব কম	খুব কম	মাঝেমাঝে	মাঝেমাঝে	একদমই না	মাঝেমাঝে	মাঝেমাঝে	খুব কম	মাঝেমাঝে
হ্যা	19	ক) পুরুষ	গ) বিশ্ববিদ্যালয়	খ) অবিবাহিত	ক) একক	8	ক) ২০ হাজার এর নিচে	ক) গ্রামে	খ) না	ক) হ্যাঁ	খ) খারাপ	খ) না	খ) না	ক) হ্যাঁ	ক) হ্যাঁ	ক) হ্যাঁ	সব সময়	সব সময়	সব সময়	খুব কম	সব সময়	সব সময়	সব সময়	সব সময়	সব সময়	খুব কম	সব সময়	সব সময়	সব সময়	খুব কম	সব সময়	মাঝেমাঝে	একদমই না	খুব কম	মাঝেমাঝে	সব সময়	সব সময়
হ্যা	27	খ) নারী	গ) বিশ্ববিদ্যালয়	ক) বিবাহিত	ক) একক	4	গ) ৫০ হাজার এর বেশী	খ) শহরে	খ) না	ক) হ্যাঁ	খ) খারাপ	ক) হ্যাঁ	খ) না	খ) না	খ) না	ক) হ্যাঁ	মাঝেমাঝে	একদমই না	খুব কম	খুব কম	খুব কম	মাঝেমাঝে		মাঝেমাঝে	মাঝেমাঝে	খুব কম	খুব কম	খুব কম	একদমই না	একদমই না	একদমই না	একদমই না	একদমই না	খুব কম	খুব কম	খুব কম	খুব কম
হ্যা	19	খ) নারী	গ) বিশ্ববিদ্যালয়	খ) অবিবাহিত	ক) একক	3	খ) ২০ থেকে ৫০ হাজার	খ) শহরে	খ) না	ক) হ্যাঁ	ক) ভাল	খ) না	খ) না	খ) না	খ) না	খ) না	একদমই না	একদমই না	একদমই না	একদমই না	একদমই না	খুব কম	একদমই না	একদমই না	একদমই না	খুব কম	একদমই না	একদমই না	একদমই না	একদমই না	মাঝেমাঝে	একদমই না	একদমই না	একদমই না	একদমই না	একদমই না	একদমই না
না	25	ক) পুরুষ	গ) বিশ্ববিদ্যালয়	খ) অবিবাহিত	খ) যৌথ	8	খ) ২০ থেকে ৫০ হাজার	খ) শহরে	খ) না	ক) হ্যাঁ	ক) ভাল	ক) হ্যাঁ	খ) না	ক) হ্যাঁ	খ) না	ক) হ্যাঁ	মাঝেমাঝে	মাঝেমাঝে	একদমই না	একদমই না	সব সময়	একদমই না	একদমই না	একদমই না	মাঝেমাঝে	মাঝেমাঝে	মাঝেমাঝে	সব সময়	মাঝেমাঝে	একদমই না	মাঝেমাঝে	মাঝেমাঝে	একদমই না	মাঝেমাঝে	মাঝেমাঝে	মাঝেমাঝে	একদমই না
হ্যা	20	খ) নারী	গ) বিশ্ববিদ্যালয়	খ) অবিবাহিত	ক) একক	4	খ) ২০ থেকে ৫০ হাজার	খ) শহরে	খ) না	ক) হ্যাঁ	ক) ভাল	ক) হ্যাঁ	খ) না	ক) হ্যাঁ	ক) হ্যাঁ	ক) হ্যাঁ	মাঝেমাঝে	মাঝেমাঝে	মাঝেমাঝে	একদমই না	খুব কম	মাঝেমাঝে	একদমই না	মাঝেমাঝে	মাঝেমাঝে	মাঝেমাঝে	খুব কম	সব সময়	মাঝেমাঝে	মাঝেমাঝে	খুব কম	সব সময়	খুব কম	মাঝেমাঝে	মাঝেমাঝে	একদমই না	খুব কম
হ্যা	18	ক) পুরুষ	গ) বিশ্ববিদ্যালয়	খ) অবিবাহিত	ক) একক	6	খ) ২০ থেকে ৫০ হাজার	ক) গ্রামে	খ) না	খ) না	ক) ভাল	খ) না	খ) না	খ) না	খ) না	ক) হ্যাঁ	একদমই না	মাঝেমাঝে	একদমই না	মাঝেমাঝে	একদমই না	খুব কম	মাঝেমাঝে	মাঝেমাঝে	মাঝেমাঝে	মাঝেমাঝে	মাঝেমাঝে	মাঝেমাঝে	মাঝেমাঝে	একদমই না	মাঝেমাঝে	একদমই না	একদমই না	মাঝেমাঝে	একদমই না	একদমই না	মাঝেমাঝে
হ্যা	22	খ) নারী	গ) বিশ্ববিদ্যালয়	খ) অবিবাহিত	ক) একক	4	ক) ২০ হাজার এর নিচে	খ) শহরে	খ) না	ক) হ্যাঁ	ক) ভাল	ক) হ্যাঁ	খ) না	খ) না	খ) না	ক) হ্যাঁ	মাঝেমাঝে	মাঝেমাঝে	একদমই না	একদমই না	সব সময়	মাঝেমাঝে	একদমই না	মাঝেমাঝে	খুব কম	খুব কম	মাঝেমাঝে	খুব কম	খুব কম	একদমই না	খুব কম	একদমই না	একদমই না	সব সময়	একদমই না	খুব কম	একদমই না
হ্যা	24	খ) নারী	গ) বিশ্ববিদ্যালয়	খ) অবিবাহিত	ক) একক	6	গ) ৫০ হাজার এর বেশী	খ) শহরে	খ) না	ক) হ্যাঁ	ক) ভাল	ক) হ্যাঁ	খ) না	খ) না	খ) না	খ) না	একদমই না	একদমই না	মাঝেমাঝে	একদমই না	মাঝেমাঝে	মাঝেমাঝে	একদমই না	মাঝেমাঝে	খুব কম	সব সময়	মাঝেমাঝে	সব সময়	সব সময়	খুব কম	একদমই না	সব সময়	খুব কম	সব সময়	একদমই না	একদমই না	মাঝেমাঝে
হ্যা	42	খ) নারী	গ) বিশ্ববিদ্যালয়	ক) বিবাহিত	ক) একক	6	গ) ৫০ হাজার এর বেশী	খ) শহরে	খ) না	ক) হ্যাঁ	ক) ভাল	ক) হ্যাঁ	খ) না	খ) না	ক) হ্যাঁ	ক) হ্যাঁ	মাঝেমাঝে	একদমই না	খুব কম	মাঝেমাঝে	মাঝেমাঝে	একদমই না	একদমই না	মাঝেমাঝে	খুব কম	খুব কম	মাঝেমাঝে	একদমই না	একদমই না	মাঝেমাঝে	মাঝেমাঝে	খুব কম	একদমই না	খুব কম	খুব কম	একদমই না	একদমই না
হ্যা	20	ক) পুরুষ	গ) বিশ্ববিদ্যালয়	খ) অবিবাহিত	ক) একক	4	গ) ৫০ হাজার এর বেশী	খ) শহরে	খ) না	ক) হ্যাঁ	ক) ভাল	ক) হ্যাঁ	খ) না	খ) না	ক) হ্যাঁ	ক) হ্যাঁ	মাঝেমাঝে	সব সময়	মাঝেমাঝে	মাঝেমাঝে	মাঝেমাঝে	মাঝেমাঝে	মাঝেমাঝে	একদমই না	মাঝেমাঝে	মাঝেমাঝে	মাঝেমাঝে	মাঝেমাঝে	মাঝেমাঝে		মাঝেমাঝে	মাঝেমাঝে	মাঝেমাঝে	মাঝেমাঝে	মাঝেমাঝে	মাঝেমাঝে	মাঝেমাঝে
হ্যা	21	খ) নারী	গ) বিশ্ববিদ্যালয়	খ) অবিবাহিত	ক) একক	4	খ) ২০ থেকে ৫০ হাজার	খ) শহরে	খ) না	ক) হ্যাঁ	ক) ভাল	ক) হ্যাঁ	খ) না	খ) না	খ) না	ক) হ্যাঁ	মাঝেমাঝে	মাঝেমাঝে	মাঝেমাঝে	সব সময়	সব সময়	সব সময়	একদমই না	সব সময়	সব সময়	মাঝেমাঝে	মাঝেমাঝে	মাঝেমাঝে	একদমই না	মাঝেমাঝে	সব সময়	মাঝেমাঝে	খুব কম	খুব কম	মাঝেমাঝে	মাঝেমাঝে	খুব কম
হ্যা	23	ক) পুরুষ	গ) বিশ্ববিদ্যালয়	খ) অবিবাহিত	ক) একক	6	গ) ৫০ হাজার এর বেশী	খ) শহরে	খ) না	ক) হ্যাঁ	ক) ভাল	ক) হ্যাঁ	খ) না	খ) না	খ) না	ক) হ্যাঁ	একদমই না	একদমই না	একদমই না	একদমই না	একদমই না	মাঝেমাঝে	একদমই না	মাঝেমাঝে	একদমই না	খুব কম	খুব কম	মাঝেমাঝে	মাঝেমাঝে	একদমই না	সব সময়	একদমই না	মাঝেমাঝে	একদমই না	একদমই না	একদমই না	একদমই না
হ্যা	20	ক) পুরুষ	গ) বিশ্ববিদ্যালয়	খ) অবিবাহিত	খ) যৌথ	4	খ) ২০ থেকে ৫০ হাজার	খ) শহরে	খ) না	ক) হ্যাঁ	ক) ভাল	ক) হ্যাঁ	খ) না	ক) হ্যাঁ	ক) হ্যাঁ	ক) হ্যাঁ	মাঝেমাঝে	খুব কম	একদমই না	একদমই না	মাঝেমাঝে	মাঝেমাঝে	মাঝেমাঝে	খুব কম	খুব কম	মাঝেমাঝে	মাঝেমাঝে	মাঝেমাঝে	মাঝেমাঝে	মাঝেমাঝে	খুব কম	খুব কম	খুব কম	মাঝেমাঝে	মাঝেমাঝে	মাঝেমাঝে	মাঝেমাঝে
হ্যা	22	খ) নারী	গ) বিশ্ববিদ্যালয়	খ) অবিবাহিত	ক) একক	4	গ) ৫০ হাজার এর বেশী	খ) শহরে	খ) না	খ) না	ক) ভাল	খ) না	খ) না	খ) না	খ) না	খ) না	সব সময়	মাঝেমাঝে	সব সময়	মাঝেমাঝে	মাঝেমাঝে	সব সময়	খুব কম	মাঝেমাঝে	মাঝেমাঝে	সব সময়	সব সময়	খুব কম	মাঝেমাঝে	মাঝেমাঝে	মাঝেমাঝে	মাঝেমাঝে	একদমই না	মাঝেমাঝে	মাঝেমাঝে	সব সময়	সব সময়
হ্যা	18	খ) নারী	গ) বিশ্ববিদ্যালয়	খ) অবিবাহিত	ক) একক	4	ক) ২০ হাজার এর নিচে	খ) শহরে	খ) না	ক) হ্যাঁ	ক) ভাল	খ) না	খ) না	খ) না	খ) না	ক) হ্যাঁ	মাঝেমাঝে	একদমই না	মাঝেমাঝে	একদমই না	মাঝেমাঝে	খুব কম	একদমই না	একদমই না	একদমই না	একদমই না	একদমই না	একদমই না	একদমই না	একদমই না	একদমই না	একদমই না	একদমই না	একদমই না	একদমই না	একদমই না	একদমই না
হ্যা	26	ক) পুরুষ	গ) বিশ্ববিদ্যালয়	খ) অবিবাহিত	ক) একক	5	খ) ২০ থেকে ৫০ হাজার	খ) শহরে	খ) না	ক) হ্যাঁ	ক) ভাল	ক) হ্যাঁ	খ) না	ক) হ্যাঁ	ক) হ্যাঁ	ক) হ্যাঁ	সব সময়	একদমই না	খুব কম	একদমই না	একদমই না	মাঝেমাঝে	একদমই না	মাঝেমাঝে	একদমই না	খুব কম	মাঝেমাঝে	মাঝেমাঝে	সব সময়	খুব কম	খুব কম	খুব কম	একদমই না	খুব কম	একদমই না	একদমই না	মাঝেমাঝে
হ্যা	20	ক) পুরুষ	গ) বিশ্ববিদ্যালয়	খ) অবিবাহিত	ক) একক	4	খ) ২০ থেকে ৫০ হাজার	খ) শহরে	ক) হ্যাঁ	খ) না	ক) ভাল	ক) হ্যাঁ	খ) না	খ) না	খ) না	খ) না	একদমই না	খুব কম	খুব কম	মাঝেমাঝে	সব সময়	মাঝেমাঝে	সব সময়	সব সময়	মাঝেমাঝে	একদমই না	খুব কম	খুব কম	খুব কম	মাঝেমাঝে	খুব কম	একদমই না	একদমই না	একদমই না	একদমই না	একদমই না	একদমই না
হ্যা	19	খ) নারী	গ) বিশ্ববিদ্যালয়	খ) অবিবাহিত	ক) একক	4	গ) ৫০ হাজার এর বেশী	খ) শহরে	খ) না	ক) হ্যাঁ	ক) ভাল	ক) হ্যাঁ	খ) না	খ) না	খ) না	খ) না	মাঝেমাঝে	মাঝেমাঝে	মাঝেমাঝে	মাঝেমাঝে	একদমই না	খুব কম	মাঝেমাঝে	খুব কম	খুব কম	মাঝেমাঝে	খুব কম	মাঝেমাঝে	খুব কম	মাঝেমাঝে	সব সময়	মাঝেমাঝে	একদমই না	সব সময়	মাঝেমাঝে	খুব কম	খুব কম
হ্যা	20	ক) পুরুষ	গ) বিশ্ববিদ্যালয়	খ) অবিবাহিত	ক) একক	3	গ) ৫০ হাজার এর বেশী	খ) শহরে	খ) না	ক) হ্যাঁ	ক) ভাল	খ) না	খ) না	খ) না	খ) না	ক) হ্যাঁ	খুব কম	একদমই না	মাঝেমাঝে	একদমই না	মাঝেমাঝে	মাঝেমাঝে	একদমই না	মাঝেমাঝে	খুব কম	মাঝেমাঝে	মাঝেমাঝে	মাঝেমাঝে	সব সময়	খুব কম	খুব কম	সব সময়	মাঝেমাঝে	মাঝেমাঝে	একদমই না	একদমই না	মাঝেমাঝে
হ্যা	24	ক) পুরুষ	গ) বিশ্ববিদ্যালয়	খ) অবিবাহিত	ক) একক	6	খ) ২০ থেকে ৫০ হাজার	খ) শহরে	খ) না	খ) না	ক) ভাল	ক) হ্যাঁ	ক) হ্যাঁ	ক) হ্যাঁ		ক) হ্যাঁ	একদমই না	একদমই না	একদমই না	একদমই না	একদমই না	একদমই না	একদমই না	খুব কম	একদমই না	খুব কম	একদমই না	খুব কম	খুব কম	সব সময়	খুব কম	খুব কম	একদমই না	একদমই না	একদমই না	একদমই না	একদমই না
হ্যা	20	ক) পুরুষ	গ) বিশ্ববিদ্যালয়	খ) অবিবাহিত	ক) একক	4	গ) ৫০ হাজার এর বেশী	খ) শহরে	খ) না	ক) হ্যাঁ	ক) ভাল	ক) হ্যাঁ	খ) না	ক) হ্যাঁ	খ) না	ক) হ্যাঁ	মাঝেমাঝে	মাঝেমাঝে	খুব কম	একদমই না	মাঝেমাঝে	মাঝেমাঝে	একদমই না	মাঝেমাঝে	মাঝেমাঝে	একদমই না	সব সময়	সব সময়	সব সময়	মাঝেমাঝে	মাঝেমাঝে	সব সময়	খুব কম	মাঝেমাঝে	সব সময়	সব সময়	সব সময়
হ্যা	24	ক) পুরুষ	গ) বিশ্ববিদ্যালয়	খ) অবিবাহিত	ক) একক	7	গ) ৫০ হাজার এর বেশী	খ) শহরে	খ) না	ক) হ্যাঁ	ক) ভাল	খ) না	খ) না	খ) না	খ) না	খ) না	খুব কম
হ্যা	21	ক) পুরুষ	গ) বিশ্ববিদ্যালয়	খ) অবিবাহিত	ক) একক	4	গ) ৫০ হাজার এর বেশী	খ) শহরে	খ) না	ক) হ্যাঁ	ক) ভাল	ক) হ্যাঁ	খ) না	খ) না	খ) না	খ) না	খুব কম	খুব কম	খুব কম	খুব কম	খুব কম	খুব কম	খুব কম	খুব কম	খুব কম	খুব কম	মাঝেমাঝে	খুব কম	খুব কম	খুব কম	খুব কম	খুব কম	খুব কম	খুব কম	খুব কম	খুব কম	খুব কম
হ্যা	19	খ) নারী	গ) বিশ্ববিদ্যালয়	খ) অবিবাহিত	ক) একক	7	ক) ২০ হাজার এর নিচে	খ) শহরে	খ) না	ক) হ্যাঁ	ক) ভাল	ক) হ্যাঁ	খ) না	ক) হ্যাঁ	ক) হ্যাঁ	ক) হ্যাঁ	খুব কম	একদমই না	খুব কম	একদমই না	মাঝেমাঝে	মাঝেমাঝে	একদমই না	মাঝেমাঝে	একদমই না	একদমই না	একদমই না	খুব কম	একদমই না	খুব কম	একদমই না	মাঝেমাঝে	একদমই না	খুব কম	একদমই না	একদমই না	একদমই না
হ্যা	22	খ) নারী	গ) বিশ্ববিদ্যালয়	খ) অবিবাহিত	খ) যৌথ	9	খ) ২০ থেকে ৫০ হাজার	খ) শহরে	খ) না	ক) হ্যাঁ	ক) ভাল	ক) হ্যাঁ	খ) না	ক) হ্যাঁ	ক) হ্যাঁ	ক) হ্যাঁ	মাঝেমাঝে	মাঝেমাঝে	সব সময়	একদমই না	খুব কম	খুব কম	খুব কম	খুব কম	খুব কম	সব সময়	সব সময়	সব সময়	সব সময়	একদমই না	সব সময়	সব সময়	সব সময়	সব সময়	একদমই না	খুব কম	সব সময়
হ্যা	18	খ) নারী	খ)হাইস্কুল	খ) অবিবাহিত	ক) একক	4	খ) ২০ থেকে ৫০ হাজার	খ) শহরে	খ) না	ক) হ্যাঁ	ক) ভাল	ক) হ্যাঁ	খ) না	খ) না	খ) না	ক) হ্যাঁ	মাঝেমাঝে	সব সময়	সব সময়	সব সময়	মাঝেমাঝে	সব সময়	খুব কম	মাঝেমাঝে	সব সময়	সব সময়	মাঝেমাঝে	মাঝেমাঝে	সব সময়	সব সময়	সব সময়	মাঝেমাঝে	সব সময়	মাঝেমাঝে	মাঝেমাঝে	মাঝেমাঝে	সব সময়
হ্যা	22	খ) নারী	গ) বিশ্ববিদ্যালয়	খ) অবিবাহিত	ক) একক	4	ক) ২০ হাজার এর নিচে	ক) গ্রামে	খ) না	খ) না	ক) ভাল	ক) হ্যাঁ	খ) না	খ) না	খ) না	ক) হ্যাঁ	একদমই না	একদমই না	একদমই না	একদমই না	একদমই না	একদমই না	একদমই না	একদমই না	একদমই না	একদমই না	একদমই না	একদমই না	একদমই না	একদমই না	একদমই না	একদমই না	একদমই না	মাঝেমাঝে	একদমই না	একদমই না	একদমই না
হ্যা	19	খ) নারী	গ) বিশ্ববিদ্যালয়	খ) অবিবাহিত	ক) একক	4	খ) ২০ থেকে ৫০ হাজার	খ) শহরে	খ) না	খ) না	ক) ভাল	খ) না	খ) না	খ) না	খ) না	খ) না	মাঝেমাঝে	মাঝেমাঝে	মাঝেমাঝে	খুব কম	সব সময়	মাঝেমাঝে	একদমই না	মাঝেমাঝে	মাঝেমাঝে	সব সময়	মাঝেমাঝে	সব সময়	খুব কম	সব সময়	মাঝেমাঝে	সব সময়	মাঝেমাঝে	মাঝেমাঝে	খুব কম	খুব কম	সব সময়
হ্যা	17	খ) নারী	খ)হাইস্কুল	খ) অবিবাহিত	ক) একক	5	গ) ৫০ হাজার এর বেশী	খ) শহরে	ক) হ্যাঁ	ক) হ্যাঁ	ক) ভাল	ক) হ্যাঁ	খ) না	ক) হ্যাঁ	ক) হ্যাঁ	ক) হ্যাঁ	একদমই না	একদমই না	একদমই না	খুব কম	খুব কম	একদমই না	একদমই না	একদমই না	একদমই না	একদমই না	একদমই না	একদমই না	একদমই না	একদমই না	একদমই না	একদমই না	একদমই না	একদমই না	একদমই না	একদমই না	একদমই না
হ্যা	36	ক) পুরুষ	গ) বিশ্ববিদ্যালয়	ক) বিবাহিত	খ) যৌথ	5	গ) ৫০ হাজার এর বেশী	খ) শহরে	খ) না	ক) হ্যাঁ	ক) ভাল	ক) হ্যাঁ	খ) না	ক) হ্যাঁ	ক) হ্যাঁ	ক) হ্যাঁ	খুব কম	একদমই না	একদমই না	একদমই না	একদমই না	খুব কম	একদমই না	খুব কম	খুব কম	খুব কম	মাঝেমাঝে	একদমই না	একদমই না	একদমই না	খুব কম	একদমই না	একদমই না	একদমই না	একদমই না	মাঝেমাঝে	একদমই না
হ্যা	17	খ) নারী	খ)হাইস্কুল	খ) অবিবাহিত	ক) একক	4	গ) ৫০ হাজার এর বেশী	খ) শহরে	খ) না	ক) হ্যাঁ	ক) ভাল	খ) না	খ) না	খ) না	খ) না	ক) হ্যাঁ	মাঝেমাঝে	খুব কম	সব সময়	মাঝেমাঝে	সব সময়	খুব কম	একদমই না	একদমই না	একদমই না	মাঝেমাঝে	খুব কম	খুব কম	মাঝেমাঝে	মাঝেমাঝে	সব সময়	খুব কম	সব সময়	মাঝেমাঝে	খুব কম	একদমই না	একদমই না
হ্যা		খ) নারী	খ)হাইস্কুল	খ) অবিবাহিত	ক) একক	4		খ) শহরে	খ) না	ক) হ্যাঁ	ক) ভাল	খ) না	খ) না	খ) না	খ) না	ক) হ্যাঁ	মাঝেমাঝে	একদমই না	মাঝেমাঝে	একদমই না		সব সময়												সব সময়	মাঝেমাঝে
	20	খ) নারী	গ) বিশ্ববিদ্যালয়	খ) অবিবাহিত	ক) একক	5	খ) ২০ থেকে ৫০ হাজার	খ) শহরে	খ) না	ক) হ্যাঁ	ক) ভাল	ক) হ্যাঁ	খ) না	খ) না	খ) না	ক) হ্যাঁ	মাঝেমাঝে	মাঝেমাঝে	খুব কম	একদমই না	খুব কম	একদমই না	একদমই না	মাঝেমাঝে	মাঝেমাঝে	মাঝেমাঝে	খুব কম	খুব কম	মাঝেমাঝে	সব সময়	মাঝেমাঝে	খুব কম	একদমই না	সব সময়	খুব কম	একদমই না	মাঝেমাঝে
								ক) গ্রামে
হ্যা	16	খ) নারী	খ)হাইস্কুল	খ) অবিবাহিত	ক) একক	5	খ) ২০ থেকে ৫০ হাজার	ক) গ্রামে	খ) না	খ) না	ক) ভাল	খ) না	খ) না	খ) না	খ) না	খ) না	মাঝেমাঝে	খুব কম	মাঝেমাঝে	খুব কম	মাঝেমাঝে	মাঝেমাঝে	একদমই না	একদমই না	মাঝেমাঝে	মাঝেমাঝে	মাঝেমাঝে	মাঝেমাঝে	মাঝেমাঝে	খুব কম	মাঝেমাঝে	মাঝেমাঝে	একদমই না	মাঝেমাঝে	মাঝেমাঝে	মাঝেমাঝে	মাঝেমাঝে
হ্যা	19	ক) পুরুষ	গ) বিশ্ববিদ্যালয়	খ) অবিবাহিত	ক) একক	4	খ) ২০ থেকে ৫০ হাজার	ক) গ্রামে	খ) না	ক) হ্যাঁ	ক) ভাল	ক) হ্যাঁ	খ) না	খ) না	খ) না	ক) হ্যাঁ	একদমই না	মাঝেমাঝে	একদমই না	মাঝেমাঝে	খুব কম	মাঝেমাঝে	একদমই না	মাঝেমাঝে	সব সময়	একদমই না	মাঝেমাঝে	সব সময়	খুব কম	মাঝেমাঝে	মাঝেমাঝে	খুব কম	খুব কম	মাঝেমাঝে	মাঝেমাঝে	খুব কম	মাঝেমাঝে
না	19	খ) নারী	গ) বিশ্ববিদ্যালয়	খ) অবিবাহিত	ক) একক	7	গ) ৫০ হাজার এর বেশী	খ) শহরে	খ) না	ক) হ্যাঁ	ক) ভাল	খ) না	খ) না	খ) না	খ) না	খ) না	একদমই না	একদমই না	একদমই না	একদমই না	একদমই না	একদমই না	একদমই না	একদমই না	একদমই না	একদমই না
হ্যা	22	খ) নারী	গ) বিশ্ববিদ্যালয়	খ) অবিবাহিত	ক) একক	4	খ) ২০ থেকে ৫০ হাজার	খ) শহরে	খ) না	ক) হ্যাঁ	ক) ভাল	ক) হ্যাঁ	খ) না	খ) না	খ) না	ক) হ্যাঁ	খুব কম	খুব কম	খুব কম	একদমই না	খুব কম	খুব কম	একদমই না	খুব কম	একদমই না	মাঝেমাঝে	মাঝেমাঝে	খুব কম	খুব কম	খুব কম	মাঝেমাঝে	খুব কম	খুব কম	মাঝেমাঝে	মাঝেমাঝে	মাঝেমাঝে	মাঝেমাঝে
হ্যা	23	ক) পুরুষ	গ) বিশ্ববিদ্যালয়	খ) অবিবাহিত	ক) একক	5	গ) ৫০ হাজার এর বেশী	খ) শহরে	খ) না	ক) হ্যাঁ	ক) ভাল	ক) হ্যাঁ	খ) না	খ) না	খ) না	ক) হ্যাঁ	একদমই না	খুব কম	একদমই না	একদমই না	খুব কম	খুব কম	একদমই না	একদমই না	একদমই না	মাঝেমাঝে	একদমই না	একদমই না	একদমই না	একদমই না	একদমই না	খুব কম	খুব কম	একদমই না	একদমই না	একদমই না	খুব কম
হ্যা	22	খ) নারী	গ) বিশ্ববিদ্যালয়	খ) অবিবাহিত	ক) একক	6	খ) ২০ থেকে ৫০ হাজার	খ) শহরে	খ) না	ক) হ্যাঁ	ক) ভাল	ক) হ্যাঁ	ক) হ্যাঁ	ক) হ্যাঁ	ক) হ্যাঁ	ক) হ্যাঁ	মাঝেমাঝে	একদমই না	একদমই না	একদমই না	খুব কম	একদমই না	একদমই না	খুব কম	একদমই না	একদমই না	একদমই না	খুব কম	একদমই না	একদমই না	একদমই না	একদমই না	একদমই না	একদমই না	একদমই না	একদমই না	একদমই না
হ্যা	20	খ) নারী	গ) বিশ্ববিদ্যালয়	খ) অবিবাহিত	ক) একক	6	গ) ৫০ হাজার এর বেশী	খ) শহরে	খ) না	ক) হ্যাঁ	ক) ভাল	ক) হ্যাঁ	খ) না	খ) না	খ) না	ক) হ্যাঁ	মাঝেমাঝে	খুব কম	মাঝেমাঝে	একদমই না	খুব কম	একদমই না	একদমই না	একদমই না	খুব কম	একদমই না	মাঝেমাঝে	মাঝেমাঝে	খুব কম	একদমই না	মাঝেমাঝে	মাঝেমাঝে	একদমই না	একদমই না	একদমই না	একদমই না	খুব কম
হ্যা	18	খ) নারী		খ) অবিবাহিত	ক) একক	4	গ) ৫০ হাজার এর বেশী	খ) শহরে	খ) না	ক) হ্যাঁ	ক) ভাল	খ) না	খ) না	খ) না	খ) না	খ) না	একদমই না	একদমই না	একদমই না	একদমই না	একদমই না	একদমই না	একদমই না	একদমই না	একদমই না	খুব কম	একদমই না	একদমই না	একদমই না	একদমই না	একদমই না	একদমই না	একদমই না	একদমই না	একদমই না	একদমই না	একদমই না
হ্যা	19	খ) নারী	গ) বিশ্ববিদ্যালয়	খ) অবিবাহিত	ক) একক	5	খ) ২০ থেকে ৫০ হাজার	খ) শহরে	খ) না	ক) হ্যাঁ	ক) ভাল	ক) হ্যাঁ	খ) না	খ) না	খ) না	ক) হ্যাঁ	মাঝেমাঝে	খুব কম	একদমই না	একদমই না	সব সময়	মাঝেমাঝে	একদমই না	মাঝেমাঝে	একদমই না	সব সময়	একদমই না	সব সময়	সব সময়	সব সময়	সব সময়	সব সময়	একদমই না	একদমই না	সব সময়	একদমই না	খুব কম
হ্যা	20	খ) নারী	গ) বিশ্ববিদ্যালয়	খ) অবিবাহিত	ক) একক	4	গ) ৫০ হাজার এর বেশী	খ) শহরে	খ) না	ক) হ্যাঁ	ক) ভাল	খ) না	খ) না	খ) না	খ) না	খ) না	মাঝেমাঝে	খুব কম	খুব কম	একদমই না	মাঝেমাঝে	মাঝেমাঝে	একদমই না	মাঝেমাঝে	মাঝেমাঝে	খুব কম	মাঝেমাঝে	মাঝেমাঝে	মাঝেমাঝে	মাঝেমাঝে	খুব কম	সব সময়	একদমই না	খুব কম	খুব কম	খুব কম	মাঝেমাঝে
হ্যা	20	খ) নারী	গ) বিশ্ববিদ্যালয়	খ) অবিবাহিত	ক) একক	4	গ) ৫০ হাজার এর বেশী	খ) শহরে	খ) না	খ) না	ক) ভাল	খ) না	খ) না	খ) না	খ) না	ক) হ্যাঁ	মাঝেমাঝে	মাঝেমাঝে	মাঝেমাঝে	একদমই না	সব সময়	মাঝেমাঝে	খুব কম	মাঝেমাঝে	মাঝেমাঝে	সব সময়	মাঝেমাঝে	মাঝেমাঝে	মাঝেমাঝে	মাঝেমাঝে	খুব কম	মাঝেমাঝে	সব সময়	মাঝেমাঝে	মাঝেমাঝে	মাঝেমাঝে	সব সময়
হ্যা	16	খ) নারী	খ)হাইস্কুল	খ) অবিবাহিত	ক) একক	5	ক) ২০ হাজার এর নিচে	ক) গ্রামে	খ) না	খ) না	ক) ভাল	খ) না	খ) না	খ) না	খ) না	খ) না	মাঝেমাঝে	মাঝেমাঝে	খুব কম	মাঝেমাঝে	খুব কম	মাঝেমাঝে	মাঝেমাঝে	মাঝেমাঝে	খুব কম	মাঝেমাঝে	মাঝেমাঝে	খুব কম	মাঝেমাঝে	মাঝেমাঝে	মাঝেমাঝে	মাঝেমাঝে	মাঝেমাঝে	মাঝেমাঝে	মাঝেমাঝে	মাঝেমাঝে	মাঝেমাঝে
হ্যা	22	খ) নারী	গ) বিশ্ববিদ্যালয়	খ) অবিবাহিত	ক) একক	9	খ) ২০ থেকে ৫০ হাজার	ক) গ্রামে	খ) না	ক) হ্যাঁ	ক) ভাল	ক) হ্যাঁ	খ) না	খ) না	খ) না	ক) হ্যাঁ	একদমই না	একদমই না	একদমই না	একদমই না	খুব কম	একদমই না	একদমই না	একদমই না	একদমই না	খুব কম	একদমই না	একদমই না	মাঝেমাঝে	মাঝেমাঝে	খুব কম	মাঝেমাঝে	একদমই না	একদমই না	একদমই না	একদমই না	সব সময়
হ্যা	22	খ) নারী	গ) বিশ্ববিদ্যালয়	খ) অবিবাহিত	ক) একক	9	খ) ২০ থেকে ৫০ হাজার	ক) গ্রামে	খ) না	ক) হ্যাঁ	ক) ভাল	ক) হ্যাঁ	খ) না	খ) না	খ) না	ক) হ্যাঁ	একদমই না	একদমই না	একদমই না	একদমই না	খুব কম	একদমই না	একদমই না	একদমই না	একদমই না	খুব কম	একদমই না	একদমই না	মাঝেমাঝে	মাঝেমাঝে	খুব কম	মাঝেমাঝে	একদমই না	একদমই না	একদমই না	একদমই না	সব সময়
হ্যা	24	ক) পুরুষ	গ) বিশ্ববিদ্যালয়	খ) অবিবাহিত	খ) যৌথ	11	গ) ৫০ হাজার এর বেশী	খ) শহরে	খ) না	ক) হ্যাঁ	ক) ভাল	ক) হ্যাঁ	খ) না	খ) না	ক) হ্যাঁ	ক) হ্যাঁ	মাঝেমাঝে	একদমই না	মাঝেমাঝে	একদমই না	মাঝেমাঝে	সব সময়	একদমই না	সব সময়	সব সময়	একদমই না	সব সময়	মাঝেমাঝে	একদমই না	খুব কম	সব সময়	সব সময়	একদমই না	খুব কম	মাঝেমাঝে	সব সময়	মাঝেমাঝে
হ্যা	21	খ) নারী	গ) বিশ্ববিদ্যালয়	খ) অবিবাহিত	ক) একক	4	খ) ২০ থেকে ৫০ হাজার	খ) শহরে	খ) না	ক) হ্যাঁ	ক) ভাল	খ) না	খ) না	খ) না	খ) না	খ) না	মাঝেমাঝে	খুব কম	খুব কম	একদমই না	মাঝেমাঝে	একদমই না	একদমই না	খুব কম	একদমই না	মাঝেমাঝে	খুব কম	খুব কম	মাঝেমাঝে	মাঝেমাঝে	খুব কম	একদমই না	খুব কম	মাঝেমাঝে	একদমই না	একদমই না	একদমই না
হ্যা	18	খ) নারী	গ) বিশ্ববিদ্যালয়	খ) অবিবাহিত	ক) একক	4	খ) ২০ থেকে ৫০ হাজার	খ) শহরে	খ) না	ক) হ্যাঁ	ক) ভাল	খ) না	খ) না	খ) না	খ) না	খ) না	খুব কম	মাঝেমাঝে	খুব কম	একদমই না	সব সময়	মাঝেমাঝে	মাঝেমাঝে	মাঝেমাঝে	একদমই না	একদমই না	মাঝেমাঝে	খুব কম	মাঝেমাঝে	মাঝেমাঝে	মাঝেমাঝে	মাঝেমাঝে	একদমই না	মাঝেমাঝে	খুব কম	খুব কম	মাঝেমাঝে
হ্যা	21	ক) পুরুষ	গ) বিশ্ববিদ্যালয়	খ) অবিবাহিত	ক) একক	3	খ) ২০ থেকে ৫০ হাজার	খ) শহরে	খ) না	ক) হ্যাঁ	ক) ভাল	ক) হ্যাঁ	খ) না	খ) না	খ) না	খ) না	একদমই না	একদমই না	খুব কম	একদমই না	একদমই না	খুব কম	খুব কম	খুব কম	একদমই না	একদমই না	মাঝেমাঝে	খুব কম	মাঝেমাঝে	খুব কম	একদমই না	খুব কম	মাঝেমাঝে	একদমই না	একদমই না	একদমই না	একদমই না
হ্যা	20	খ) নারী	গ) বিশ্ববিদ্যালয়	খ) অবিবাহিত	ক) একক	3	গ) ৫০ হাজার এর বেশী	খ) শহরে	খ) না	খ) না	ক) ভাল	খ) না	খ) না	খ) না	খ) না	খ) না	মাঝেমাঝে	একদমই না	সব সময়	একদমই না	সব সময়	মাঝেমাঝে	একদমই না	সব সময়	মাঝেমাঝে	খুব কম	মাঝেমাঝে	খুব কম	মাঝেমাঝে	সব সময়	মাঝেমাঝে	মাঝেমাঝে	একদমই না	একদমই না	খুব কম	খুব কম	মাঝেমাঝে
হ্যা	18	ক) পুরুষ	গ) বিশ্ববিদ্যালয়	খ) অবিবাহিত	ক) একক	3	ক) ২০ হাজার এর নিচে	খ) শহরে	খ) না	খ) না	ক) ভাল	ক) হ্যাঁ	খ) না	খ) না	খ) না	ক) হ্যাঁ	সব সময়	একদমই না	সব সময়	একদমই না	সব সময়	সব সময়	একদমই না	মাঝেমাঝে	খুব কম	একদমই না	সব সময়	সব সময়	সব সময়	সব সময়	খুব কম	একদমই না	মাঝেমাঝে	সব সময়	একদমই না	একদমই না	সব সময়
হ্যা	20	ক) পুরুষ	গ) বিশ্ববিদ্যালয়	খ) অবিবাহিত	ক) একক	4	খ) ২০ থেকে ৫০ হাজার	খ) শহরে	খ) না	ক) হ্যাঁ	ক) ভাল	ক) হ্যাঁ	খ) না	ক) হ্যাঁ	খ) না	ক) হ্যাঁ	সব সময়	মাঝেমাঝে	মাঝেমাঝে	খুব কম	মাঝেমাঝে	সব সময়	একদমই না	মাঝেমাঝে	সব সময়	মাঝেমাঝে	মাঝেমাঝে	মাঝেমাঝে	খুব কম	মাঝেমাঝে	মাঝেমাঝে	মাঝেমাঝে	সব সময়	মাঝেমাঝে	খুব কম	মাঝেমাঝে	মাঝেমাঝে
হ্যা	24	ক) পুরুষ	গ) বিশ্ববিদ্যালয়	খ) অবিবাহিত	ক) একক	5	খ) ২০ থেকে ৫০ হাজার	খ) শহরে	খ) না	ক) হ্যাঁ	ক) ভাল	খ) না	খ) না	ক) হ্যাঁ	খ) না	খ) না	মাঝেমাঝে	সব সময়	সব সময়	সব সময়	মাঝেমাঝে	মাঝেমাঝে	খুব কম	মাঝেমাঝে	মাঝেমাঝে	সব সময়	সব সময়	মাঝেমাঝে	মাঝেমাঝে	মাঝেমাঝে	মাঝেমাঝে	মাঝেমাঝে	সব সময়	মাঝেমাঝে	মাঝেমাঝে	খুব কম	সব সময়
হ্যা	19	খ) নারী	গ) বিশ্ববিদ্যালয়	খ) অবিবাহিত	ক) একক	4	গ) ৫০ হাজার এর বেশী	খ) শহরে	খ) না	ক) হ্যাঁ	ক) ভাল	খ) না	খ) না	খ) না	খ) না	খ) না	মাঝেমাঝে	একদমই না	মাঝেমাঝে	একদমই না	খুব কম	খুব কম	একদমই না	একদমই না	একদমই না	খুব কম	খুব কম	খুব কম	মাঝেমাঝে	খুব কম	একদমই না	খুব কম	একদমই না	একদমই না	একদমই না	একদমই না	খুব কম
হ্যা	17	ক) পুরুষ	খ)হাইস্কুল	খ) অবিবাহিত	খ) যৌথ	4	গ) ৫০ হাজার এর বেশী	খ) শহরে	খ) না	ক) হ্যাঁ	ক) ভাল	খ) না	খ) না	খ) না	খ) না	খ) না	খুব কম	একদমই না	একদমই না	একদমই না	একদমই না	একদমই না	একদমই না	একদমই না	একদমই না	মাঝেমাঝে	একদমই না	মাঝেমাঝে	একদমই না	একদমই না	মাঝেমাঝে	মাঝেমাঝে	একদমই না	একদমই না	একদমই না	একদমই না	একদমই না
হ্যা	23	ক) পুরুষ	গ) বিশ্ববিদ্যালয়	খ) অবিবাহিত	ক) একক	4	খ) ২০ থেকে ৫০ হাজার	খ) শহরে	খ) না	ক) হ্যাঁ	ক) ভাল	ক) হ্যাঁ	খ) না	খ) না	খ) না	ক) হ্যাঁ	একদমই না	একদমই না	একদমই না	একদমই না	একদমই না	একদমই না	একদমই না	একদমই না	একদমই না	সব সময়	খুব কম	খুব কম	একদমই না	একদমই না	একদমই না	একদমই না	একদমই না	একদমই না	একদমই না	একদমই না	একদমই না
হ্যা	23	খ) নারী	গ) বিশ্ববিদ্যালয়	খ) অবিবাহিত	ক) একক	4	গ) ৫০ হাজার এর বেশী	খ) শহরে	খ) না	ক) হ্যাঁ	ক) ভাল	খ) না	খ) না	খ) না	খ) না	খ) না	মাঝেমাঝে	মাঝেমাঝে	মাঝেমাঝে	খুব কম	খুব কম	মাঝেমাঝে	একদমই না	মাঝেমাঝে	মাঝেমাঝে	মাঝেমাঝে	মাঝেমাঝে	একদমই না	সব সময়	মাঝেমাঝে	মাঝেমাঝে	খুব কম	একদমই না	খুব কম	একদমই না	খুব কম	খুব কম
হ্যা	18	খ) নারী	খ)হাইস্কুল	খ) অবিবাহিত	ক) একক	3	ক) ২০ হাজার এর নিচে	খ) শহরে	খ) না	খ) না	ক) ভাল	ক) হ্যাঁ	খ) না	ক) হ্যাঁ	ক) হ্যাঁ	ক) হ্যাঁ	একদমই না	খুব কম	খুব কম	একদমই না	সব সময়	খুব কম	একদমই না	মাঝেমাঝে	খুব কম	সব সময়	মাঝেমাঝে	খুব কম	মাঝেমাঝে	সব সময়	সব সময়	সব সময়	মাঝেমাঝে	মাঝেমাঝে	খুব কম	একদমই না	সব সময়
হ্যা	20	খ) নারী	গ) বিশ্ববিদ্যালয়	খ) অবিবাহিত	ক) একক	5	খ) ২০ থেকে ৫০ হাজার	ক) গ্রামে	খ) না	ক) হ্যাঁ	ক) ভাল	খ) না	খ) না	খ) না	খ) না	ক) হ্যাঁ	খুব কম	মাঝেমাঝে	মাঝেমাঝে	একদমই না	সব সময়	সব সময়	সব সময়	সব সময়	সব সময়	সব সময়	সব সময়	সব সময়	সব সময়	মাঝেমাঝে	সব সময়	সব সময়	মাঝেমাঝে	মাঝেমাঝে	মাঝেমাঝে	মাঝেমাঝে	মাঝেমাঝে
হ্যা	20	খ) নারী	গ) বিশ্ববিদ্যালয়	খ) অবিবাহিত	খ) যৌথ	21	খ) ২০ থেকে ৫০ হাজার	ক) গ্রামে	খ) না	খ) না	ক) ভাল	ক) হ্যাঁ	খ) না	খ) না	খ) না	ক) হ্যাঁ	মাঝেমাঝে	মাঝেমাঝে	একদমই না	একদমই না	একদমই না	একদমই না	একদমই না	একদমই না	মাঝেমাঝে	একদমই না	খুব কম	একদমই না	একদমই না	মাঝেমাঝে	খুব কম	একদমই না	একদমই না	একদমই না	একদমই না	একদমই না	একদমই না
হ্যা	22	খ) নারী	গ) বিশ্ববিদ্যালয়	খ) অবিবাহিত	ক) একক	5	গ) ৫০ হাজার এর বেশী	খ) শহরে	খ) না	ক) হ্যাঁ	ক) ভাল	খ) না	খ) না	খ) না	খ) না	খ) না	একদমই না	একদমই না	মাঝেমাঝে	একদমই না	মাঝেমাঝে	খুব কম	একদমই না	একদমই না	একদমই না	খুব কম	একদমই না	মাঝেমাঝে	খুব কম	একদমই না	একদমই না	খুব কম	একদমই না	একদমই না	একদমই না	একদমই না	একদমই না
হ্যা	20	ক) পুরুষ	গ) বিশ্ববিদ্যালয়	খ) অবিবাহিত	খ) যৌথ	7	ক) ২০ হাজার এর নিচে	ক) গ্রামে	খ) না	খ) না	ক) ভাল	ক) হ্যাঁ	খ) না	খ) না	খ) না	ক) হ্যাঁ	খুব কম	একদমই না	একদমই না	একদমই না	একদমই না	একদমই না	একদমই না	একদমই না	একদমই না	একদমই না	একদমই না	সব সময়	সব সময়	খুব কম	একদমই না	মাঝেমাঝে	খুব কম	সব সময়	একদমই না	খুব কম	খুব কম
হ্যা	19	ক) পুরুষ	গ) বিশ্ববিদ্যালয়	খ) অবিবাহিত	ক) একক	4	গ) ৫০ হাজার এর বেশী	খ) শহরে	খ) না	ক) হ্যাঁ	ক) ভাল	ক) হ্যাঁ	খ) না	খ) না	ক) হ্যাঁ	ক) হ্যাঁ	একদমই না	একদমই না	একদমই না	একদমই না	একদমই না	একদমই না	একদমই না	একদমই না	একদমই না	খুব কম	একদমই না	মাঝেমাঝে	মাঝেমাঝে	সব সময়	একদমই না	খুব কম	একদমই না	মাঝেমাঝে	একদমই না	একদমই না	একদমই না
হ্যা	21	ক) পুরুষ	গ) বিশ্ববিদ্যালয়	খ) অবিবাহিত	খ) যৌথ	10	খ) ২০ থেকে ৫০ হাজার	ক) গ্রামে	খ) না	ক) হ্যাঁ	ক) ভাল	ক) হ্যাঁ	ক) হ্যাঁ	ক) হ্যাঁ	ক) হ্যাঁ	ক) হ্যাঁ	সব সময়	একদমই না	মাঝেমাঝে	একদমই না	সব সময়
হ্যা	23	খ) নারী	গ) বিশ্ববিদ্যালয়	খ) অবিবাহিত	ক) একক	4	ক) ২০ হাজার এর নিচে	খ) শহরে	খ) না	ক) হ্যাঁ	ক) ভাল	ক) হ্যাঁ	ক) হ্যাঁ	ক) হ্যাঁ	খ) না	ক) হ্যাঁ	মাঝেমাঝে	খুব কম	সব সময়	একদমই না	মাঝেমাঝে	সব সময়	একদমই না	মাঝেমাঝে	মাঝেমাঝে	মাঝেমাঝে	মাঝেমাঝে	সব সময়	মাঝেমাঝে	মাঝেমাঝে	মাঝেমাঝে	মাঝেমাঝে	একদমই না	মাঝেমাঝে	খুব কম	মাঝেমাঝে	মাঝেমাঝে
হ্যা	19	ক) পুরুষ	খ)হাইস্কুল	খ) অবিবাহিত	খ) যৌথ	9	গ) ৫০ হাজার এর বেশী	খ) শহরে	খ) না	ক) হ্যাঁ	ক) ভাল	ক) হ্যাঁ	খ) না	ক) হ্যাঁ	খ) না	ক) হ্যাঁ	একদমই না	একদমই না	মাঝেমাঝে	একদমই না	একদমই না	মাঝেমাঝে	একদমই না	একদমই না	একদমই না	সব সময়	একদমই না	সব সময়	একদমই না	সব সময়	সব সময়	মাঝেমাঝে	একদমই না	একদমই না	একদমই না	একদমই না	মাঝেমাঝে
হ্যা	25	ক) পুরুষ	গ) বিশ্ববিদ্যালয়	খ) অবিবাহিত	ক) একক	3	গ) ৫০ হাজার এর বেশী	খ) শহরে	খ) না	ক) হ্যাঁ	ক) ভাল	খ) না	খ) না	ক) হ্যাঁ	ক) হ্যাঁ	ক) হ্যাঁ	মাঝেমাঝে	একদমই না	মাঝেমাঝে	মাঝেমাঝে	খুব কম	মাঝেমাঝে	মাঝেমাঝে	সব সময়	সব সময়	সব সময়	সব সময়	সব সময়	মাঝেমাঝে	একদমই না	মাঝেমাঝে	মাঝেমাঝে	মাঝেমাঝে	একদমই না	একদমই না	খুব কম	মাঝেমাঝে
হ্যা	19	ক) পুরুষ	খ)হাইস্কুল	খ) অবিবাহিত	ক) একক	5	ক) ২০ হাজার এর নিচে	খ) শহরে	খ) না	ক) হ্যাঁ	ক) ভাল	ক) হ্যাঁ	খ) না	খ) না	খ) না	ক) হ্যাঁ	মাঝেমাঝে	খুব কম	সব সময়	সব সময়	সব সময়	মাঝেমাঝে	একদমই না	মাঝেমাঝে	মাঝেমাঝে	মাঝেমাঝে	মাঝেমাঝে	মাঝেমাঝে	সব সময়	সব সময়	মাঝেমাঝে	মাঝেমাঝে	মাঝেমাঝে	মাঝেমাঝে	মাঝেমাঝে	মাঝেমাঝে	মাঝেমাঝে
হ্যা	20	খ) নারী	গ) বিশ্ববিদ্যালয়	খ) অবিবাহিত	ক) একক	4	খ) ২০ থেকে ৫০ হাজার	খ) শহরে	খ) না	ক) হ্যাঁ	ক) ভাল	খ) না	খ) না	খ) না	খ) না	খ) না	মাঝেমাঝে	মাঝেমাঝে	একদমই না	একদমই না	একদমই না	মাঝেমাঝে	একদমই না	মাঝেমাঝে	মাঝেমাঝে	একদমই না	মাঝেমাঝে	মাঝেমাঝে	মাঝেমাঝে	মাঝেমাঝে	মাঝেমাঝে	মাঝেমাঝে	একদমই না	মাঝেমাঝে	একদমই না	মাঝেমাঝে	একদমই না
হ্যা																	একদমই না
হ্যা	20	ক) পুরুষ	গ) বিশ্ববিদ্যালয়	খ) অবিবাহিত	খ) যৌথ	7	গ) ৫০ হাজার এর বেশী	খ) শহরে	খ) না	খ) না	ক) ভাল	ক) হ্যাঁ	খ) না	খ) না	খ) না	ক) হ্যাঁ	মাঝেমাঝে	একদমই না	খুব কম	একদমই না	সব সময়	মাঝেমাঝে	একদমই না	সব সময়	সব সময়	মাঝেমাঝে	মাঝেমাঝে	খুব কম	মাঝেমাঝে	মাঝেমাঝে	সব সময়	মাঝেমাঝে	খুব কম	একদমই না	মাঝেমাঝে	মাঝেমাঝে	সব সময়
হ্যা	18	খ) নারী	গ) বিশ্ববিদ্যালয়	খ) অবিবাহিত	ক) একক	4		খ) শহরে	খ) না		ক) ভাল	খ) না	খ) না			ক) হ্যাঁ	একদমই না	একদমই না	খুব কম	একদমই না		একদমই না	একদমই না	একদমই না	একদমই না	একদমই না	মাঝেমাঝে	সব সময়	মাঝেমাঝে	মাঝেমাঝে	একদমই না	একদমই না			একদমই না
হ্যা	19	খ) নারী	গ) বিশ্ববিদ্যালয়	খ) অবিবাহিত	ক) একক	5	খ) ২০ থেকে ৫০ হাজার	খ) শহরে	খ) না	ক) হ্যাঁ	ক) ভাল	খ) না	খ) না	খ) না	খ) না	খ) না	খুব কম	একদমই না	একদমই না	একদমই না	একদমই না	খুব কম	একদমই না	মাঝেমাঝে	সব সময়	খুব কম	খুব কম	একদমই না	একদমই না	মাঝেমাঝে	একদমই না	একদমই না	সব সময়	একদমই না	একদমই না	একদমই না	খুব কম
হ্যা	20	খ) নারী	গ) বিশ্ববিদ্যালয়	খ) অবিবাহিত	ক) একক	4	খ) ২০ থেকে ৫০ হাজার	খ) শহরে	খ) না	ক) হ্যাঁ	ক) ভাল	খ) না	খ) না	খ) না	খ) না	খ) না	মাঝেমাঝে	একদমই না	মাঝেমাঝে	একদমই না	সব সময়	সব সময়	একদমই না	মাঝেমাঝে	সব সময়	একদমই না	একদমই না	একদমই না	সব সময়	সব সময়	মাঝেমাঝে	খুব কম	মাঝেমাঝে	সব সময়	একদমই না	মাঝেমাঝে	একদমই না
হ্যা	20					4	গ) ৫০ হাজার এর বেশী	খ) শহরে	খ) না	খ) না	ক) ভাল	ক) হ্যাঁ	খ) না	খ) না	খ) না	ক) হ্যাঁ	মাঝেমাঝে	একদমই না	একদমই না	একদমই না	মাঝেমাঝে	খুব কম	একদমই না	খুব কম	একদমই না	সব সময়	সব সময়	সব সময়	সব সময়	একদমই না	মাঝেমাঝে	মাঝেমাঝে	একদমই না	খুব কম	খুব কম	মাঝেমাঝে	সব সময়
হ্যা	23	ক) পুরুষ	গ) বিশ্ববিদ্যালয়	খ) অবিবাহিত	খ) যৌথ	9	গ) ৫০ হাজার এর বেশী	ক) গ্রামে	খ) না	খ) না	ক) ভাল	ক) হ্যাঁ	খ) না	খ) না	ক) হ্যাঁ	ক) হ্যাঁ	মাঝেমাঝে	একদমই না	একদমই না	একদমই না	একদমই না	সব সময়	একদমই না	সব সময়	মাঝেমাঝে	একদমই না	একদমই না	সব সময়	সব সময়	সব সময়	মাঝেমাঝে	মাঝেমাঝে	একদমই না	সব সময়	একদমই না	একদমই না	একদমই না
হ্যা	20	খ) নারী	গ) বিশ্ববিদ্যালয়	খ) অবিবাহিত	খ) যৌথ	9	গ) ৫০ হাজার এর বেশী	খ) শহরে	খ) না	ক) হ্যাঁ	ক) ভাল	খ) না	খ) না	খ) না	ক) হ্যাঁ	খ) না	খুব কম	একদমই না	একদমই না	একদমই না	একদমই না	একদমই না	একদমই না	খুব কম	খুব কম	একদমই না	একদমই না	একদমই না	একদমই না	খুব কম	একদমই না	একদমই না	একদমই না	একদমই না	একদমই না	খুব কম	একদমই না
হ্যা	20	ক) পুরুষ	গ) বিশ্ববিদ্যালয়	খ) অবিবাহিত	খ) যৌথ	07	ক) ২০ হাজার এর নিচে	ক) গ্রামে	খ) না	খ) না	ক) ভাল	ক) হ্যাঁ	খ) না	খ) না	খ) না	ক) হ্যাঁ	একদমই না	একদমই না	খুব কম	একদমই না	একদমই না	একদমই না	একদমই না	খুব কম	একদমই না	একদমই না	খুব কম	খুব কম	খুব কম	একদমই না	একদমই না	একদমই না	একদমই না	একদমই না	একদমই না	একদমই না	একদমই না
হ্যা	21	ক) পুরুষ	গ) বিশ্ববিদ্যালয়	খ) অবিবাহিত	ক) একক	5	খ) ২০ থেকে ৫০ হাজার	ক) গ্রামে	খ) না	খ) না	ক) ভাল	খ) না	খ) না	ক) হ্যাঁ	খ) না	খ) না	মাঝেমাঝে	মাঝেমাঝে	মাঝেমাঝে	খুব কম	মাঝেমাঝে	সব সময়	একদমই না	মাঝেমাঝে	মাঝেমাঝে	সব সময়	মাঝেমাঝে	মাঝেমাঝে	সব সময়	খুব কম	মাঝেমাঝে	মাঝেমাঝে	মাঝেমাঝে	মাঝেমাঝে	খুব কম	খুব কম	মাঝেমাঝে
হ্যা	18	খ) নারী	গ) বিশ্ববিদ্যালয়	খ) অবিবাহিত	ক) একক	4	গ) ৫০ হাজার এর বেশী	খ) শহরে	খ) না	ক) হ্যাঁ	ক) ভাল	খ) না	খ) না	খ) না	খ) না	খ) না	মাঝেমাঝে	একদমই না	একদমই না	একদমই না	মাঝেমাঝে	খুব কম	একদমই না	একদমই না	খুব কম	মাঝেমাঝে	মাঝেমাঝে	খুব কম	খুব কম	খুব কম	খুব কম	একদমই না	একদমই না	একদমই না	একদমই না	একদমই না	খুব কম
হ্যা	22	খ) নারী	গ) বিশ্ববিদ্যালয়	খ) অবিবাহিত	ক) একক	3	খ) ২০ থেকে ৫০ হাজার	খ) শহরে	খ) না	ক) হ্যাঁ	ক) ভাল	খ) না	খ) না	খ) না	খ) না	খ) না	একদমই না	একদমই না	খুব কম	একদমই না	একদমই না	একদমই না	একদমই না	একদমই না	একদমই না	মাঝেমাঝে	মাঝেমাঝে	খুব কম	খুব কম	একদমই না	একদমই না	মাঝেমাঝে	খুব কম	একদমই না	একদমই না	একদমই না	মাঝেমাঝে
হ্যা
হ্যা	21	খ) নারী	গ) বিশ্ববিদ্যালয়	খ) অবিবাহিত	ক) একক	05	ক) ২০ হাজার এর নিচে	ক) গ্রামে	খ) না	ক) হ্যাঁ	ক) ভাল	ক) হ্যাঁ	খ) না	ক) হ্যাঁ	খ) না	ক) হ্যাঁ	মাঝেমাঝে	মাঝেমাঝে	খুব কম	একদমই না	সব সময়	মাঝেমাঝে	খুব কম	মাঝেমাঝে	সব সময়	মাঝেমাঝে	সব সময়	সব সময়	সব সময়	সব সময়	সব সময়	মাঝেমাঝে	মাঝেমাঝে	সব সময়	খুব কম	খুব কম	সব সময়
হ্যা	25	খ) নারী	খ)হাইস্কুল	খ) অবিবাহিত	ক) একক	3	খ) ২০ থেকে ৫০ হাজার	খ) শহরে	ক) হ্যাঁ	খ) না	খ) খারাপ		খ) না	ক) হ্যাঁ	ক) হ্যাঁ	ক) হ্যাঁ	একদমই না	একদমই না	মাঝেমাঝে	একদমই না	মাঝেমাঝে	একদমই না	একদমই না	একদমই না	মাঝেমাঝে	মাঝেমাঝে	একদমই না	মাঝেমাঝে	একদমই না	মাঝেমাঝে	একদমই না	সব সময়	একদমই না	একদমই না	একদমই না	একদমই না	একদমই না
হ্যা	19	খ) নারী	গ) বিশ্ববিদ্যালয়	খ) অবিবাহিত	ক) একক	6	গ) ৫০ হাজার এর বেশী	খ) শহরে	খ) না	ক) হ্যাঁ	ক) ভাল	ক) হ্যাঁ	খ) না	ক) হ্যাঁ	খ) না	ক) হ্যাঁ	মাঝেমাঝে	মাঝেমাঝে	মাঝেমাঝে	একদমই না	একদমই না	মাঝেমাঝে	খুব কম	মাঝেমাঝে	মাঝেমাঝে	একদমই না			খুব কম	মাঝেমাঝে	মাঝেমাঝে	একদমই না	একদমই না	একদমই না	একদমই না	মাঝেমাঝে	মাঝেমাঝে
হ্যা	18	ক) পুরুষ	গ) বিশ্ববিদ্যালয়	খ) অবিবাহিত	খ) যৌথ	9	খ) ২০ থেকে ৫০ হাজার	খ) শহরে	খ) না	খ) না	ক) ভাল	ক) হ্যাঁ	খ) না	খ) না	ক) হ্যাঁ	ক) হ্যাঁ	খুব কম	একদমই না	মাঝেমাঝে	একদমই না	খুব কম	খুব কম	একদমই না	একদমই না	একদমই না	খুব কম	খুব কম	একদমই না	একদমই না	একদমই না	একদমই না	একদমই না	একদমই না	একদমই না	একদমই না	একদমই না	একদমই না
হ্যা	18	ক) পুরুষ	গ) বিশ্ববিদ্যালয়	খ) অবিবাহিত	ক) একক	4	ক) ২০ হাজার এর নিচে	ক) গ্রামে	খ) না	খ) না	ক) ভাল	ক) হ্যাঁ	খ) না	খ) না	খ) না	ক) হ্যাঁ	মাঝেমাঝে	একদমই না	মাঝেমাঝে	একদমই না	একদমই না	খুব কম	একদমই না	খুব কম	খুব কম	একদমই না	একদমই না	খুব কম	খুব কম	সব সময়	একদমই না	সব সময়	খুব কম	খুব কম	মাঝেমাঝে	একদমই না	একদমই না
হ্যা	30	ক) পুরুষ	গ) বিশ্ববিদ্যালয়	ক) বিবাহিত	ক) একক	2	খ) ২০ থেকে ৫০ হাজার	খ) শহরে	খ) না	ক) হ্যাঁ	ক) ভাল	ক) হ্যাঁ	ক) হ্যাঁ	খ) না	খ) না	খ) না	মাঝেমাঝে	মাঝেমাঝে	মাঝেমাঝে	খুব কম	মাঝেমাঝে	খুব কম	একদমই না	খুব কম	মাঝেমাঝে	খুব কম	খুব কম	খুব কম	মাঝেমাঝে	খুব কম	খুব কম	একদমই না	একদমই না	খুব কম	একদমই না	খুব কম	খুব কম
হ্যা	18	ক) পুরুষ	গ) বিশ্ববিদ্যালয়	খ) অবিবাহিত	ক) একক	4	খ) ২০ থেকে ৫০ হাজার	খ) শহরে	খ) না	ক) হ্যাঁ	ক) ভাল	খ) না	খ) না	খ) না	খ) না	ক) হ্যাঁ	খুব কম	একদমই না	মাঝেমাঝে	একদমই না	মাঝেমাঝে	মাঝেমাঝে	একদমই না	মাঝেমাঝে	মাঝেমাঝে	খুব কম	খুব কম	একদমই না	মাঝেমাঝে	সব সময়	মাঝেমাঝে	মাঝেমাঝে	খুব কম	একদমই না	খুব কম	মাঝেমাঝে	খুব কম
হ্যা	35	ক) পুরুষ	গ) বিশ্ববিদ্যালয়	ক) বিবাহিত	খ) যৌথ	06	ক) ২০ হাজার এর নিচে	ক) গ্রামে	খ) না	ক) হ্যাঁ	ক) ভাল	ক) হ্যাঁ		ক) হ্যাঁ	ক) হ্যাঁ	ক) হ্যাঁ	একদমই না	মাঝেমাঝে	মাঝেমাঝে	একদমই না	খুব কম	মাঝেমাঝে	একদমই না	মাঝেমাঝে	মাঝেমাঝে	মাঝেমাঝে	মাঝেমাঝে	মাঝেমাঝে	মাঝেমাঝে	খুব কম	মাঝেমাঝে	মাঝেমাঝে	খুব কম	মাঝেমাঝে	একদমই না	একদমই না	মাঝেমাঝে
হ্যা	19	খ) নারী	গ) বিশ্ববিদ্যালয়	খ) অবিবাহিত	ক) একক	7	গ) ৫০ হাজার এর বেশী	খ) শহরে	খ) না	খ) না	ক) ভাল	ক) হ্যাঁ	খ) না	খ) না	খ) না	ক) হ্যাঁ	একদমই না	একদমই না	একদমই না	একদমই না	খুব কম	মাঝেমাঝে	একদমই না	মাঝেমাঝে	খুব কম	একদমই না	খুব কম	মাঝেমাঝে	মাঝেমাঝে		একদমই না	একদমই না	একদমই না	একদমই না	একদমই না	একদমই না	একদমই না
হ্যা	21	খ) নারী	গ) বিশ্ববিদ্যালয়	খ) অবিবাহিত	ক) একক	2	ক) ২০ হাজার এর নিচে	খ) শহরে	খ) না	ক) হ্যাঁ	ক) ভাল	ক) হ্যাঁ	ক) হ্যাঁ	ক) হ্যাঁ	ক) হ্যাঁ	ক) হ্যাঁ	মাঝেমাঝে	সব সময়	মাঝেমাঝে	মাঝেমাঝে	মাঝেমাঝে	মাঝেমাঝে	মাঝেমাঝে	সব সময়	সব সময়	মাঝেমাঝে	সব সময়	সব সময়	সব সময়	সব সময়	মাঝেমাঝে	মাঝেমাঝে	মাঝেমাঝে	সব সময়	সব সময়	মাঝেমাঝে	মাঝেমাঝে
হ্যা	19	খ) নারী	গ) বিশ্ববিদ্যালয়	খ) অবিবাহিত	ক) একক	7	গ) ৫০ হাজার এর বেশী	খ) শহরে	খ) না	ক) হ্যাঁ	ক) ভাল	ক) হ্যাঁ	খ) না	খ) না	খ) না	খ) না	একদমই না	একদমই না	একদমই না	একদমই না	একদমই না	খুব কম	একদমই না	খুব কম	একদমই না	একদমই না	একদমই না	একদমই না	একদমই না	একদমই না	খুব কম	একদমই না	একদমই না	একদমই না	একদমই না	একদমই না	একদমই না
হ্যা	22	খ) নারী	গ) বিশ্ববিদ্যালয়	খ) অবিবাহিত	ক) একক	4	খ) ২০ থেকে ৫০ হাজার	খ) শহরে	খ) না	ক) হ্যাঁ	ক) ভাল	ক) হ্যাঁ	খ) না	খ) না	খ) না	খ) না	মাঝেমাঝে	একদমই না	মাঝেমাঝে	একদমই না	একদমই না	একদমই না	একদমই না	খুব কম	একদমই না	একদমই না	একদমই না	মাঝেমাঝে	মাঝেমাঝে	মাঝেমাঝে	একদমই না	মাঝেমাঝে	একদমই না	একদমই না	একদমই না		একদমই না
হ্যা	23	খ) নারী	গ) বিশ্ববিদ্যালয়	খ) অবিবাহিত	ক) একক	4	খ) ২০ থেকে ৫০ হাজার	খ) শহরে	খ) না	ক) হ্যাঁ	ক) ভাল	খ) না	খ) না	খ) না	খ) না	ক) হ্যাঁ	সব সময়	মাঝেমাঝে	সব সময়	মাঝেমাঝে	সব সময়	সব সময়	একদমই না	সব সময়	সব সময়	সব সময়	সব সময়	সব সময়	সব সময়	সব সময়	সব সময়	সব সময়	সব সময়	সব সময়	সব সময়	সব সময়	সব সময়
হ্যা	23	ক) পুরুষ	গ) বিশ্ববিদ্যালয়	খ) অবিবাহিত	ক) একক	4	গ) ৫০ হাজার এর বেশী	খ) শহরে	খ) না	ক) হ্যাঁ	ক) ভাল	ক) হ্যাঁ	খ) না	ক) হ্যাঁ	খ) না	ক) হ্যাঁ	মাঝেমাঝে	একদমই না	মাঝেমাঝে	একদমই না	সব সময়	সব সময়	একদমই না	খুব কম	মাঝেমাঝে	মাঝেমাঝে	মাঝেমাঝে	খুব কম	মাঝেমাঝে	মাঝেমাঝে	মাঝেমাঝে	খুব কম	একদমই না	খুব কম	একদমই না	একদমই না	মাঝেমাঝে
হ্যা	22	ক) পুরুষ	গ) বিশ্ববিদ্যালয়	খ) অবিবাহিত	খ) যৌথ	4	খ) ২০ থেকে ৫০ হাজার	খ) শহরে	খ) না	ক) হ্যাঁ	ক) ভাল	ক) হ্যাঁ	খ) না	ক) হ্যাঁ	খ) না	ক) হ্যাঁ	মাঝেমাঝে	একদমই না	খুব কম	একদমই না	মাঝেমাঝে	মাঝেমাঝে	একদমই না	মাঝেমাঝে	একদমই না	খুব কম	মাঝেমাঝে	সব সময়	সব সময়	একদমই না	একদমই না	মাঝেমাঝে	মাঝেমাঝে	খুব কম	একদমই না	মাঝেমাঝে	সব সময়
হ্যা	20	ক) পুরুষ	গ) বিশ্ববিদ্যালয়	খ) অবিবাহিত	খ) যৌথ	5	ক) ২০ হাজার এর নিচে	ক) গ্রামে	খ) না	খ) না	ক) ভাল	ক) হ্যাঁ	ক) হ্যাঁ	ক) হ্যাঁ	ক) হ্যাঁ	ক) হ্যাঁ	মাঝেমাঝে	একদমই না	খুব কম	একদমই না	খুব কম	একদমই না	একদমই না	মাঝেমাঝে	একদমই না	মাঝেমাঝে	খুব কম	মাঝেমাঝে	মাঝেমাঝে	সব সময়	মাঝেমাঝে	মাঝেমাঝে	খুব কম	খুব কম	একদমই না	খুব কম	মাঝেমাঝে
হ্যা	21	ক) পুরুষ	গ) বিশ্ববিদ্যালয়	খ) অবিবাহিত	ক) একক	4	খ) ২০ থেকে ৫০ হাজার	ক) গ্রামে	খ) না	ক) হ্যাঁ	ক) ভাল	ক) হ্যাঁ	খ) না	খ) না	খ) না	ক) হ্যাঁ	মাঝেমাঝে	খুব কম	মাঝেমাঝে	একদমই না	একদমই না	খুব কম	একদমই না	মাঝেমাঝে	খুব কম	মাঝেমাঝে	সব সময়	মাঝেমাঝে	মাঝেমাঝে	একদমই না	মাঝেমাঝে	একদমই না	একদমই না	সব সময়	একদমই না	খুব কম	খুব কম
হ্যা	20	ক) পুরুষ	গ) বিশ্ববিদ্যালয়	খ) অবিবাহিত	ক) একক	5	গ) ৫০ হাজার এর বেশী	খ) শহরে	খ) না	ক) হ্যাঁ	ক) ভাল	ক) হ্যাঁ	খ) না	খ) না	খ) না	খ) না	খুব কম	খুব কম	খুব কম	একদমই না	খুব কম	মাঝেমাঝে	একদমই না	মাঝেমাঝে	একদমই না	খুব কম	খুব কম	মাঝেমাঝে	মাঝেমাঝে	মাঝেমাঝে	খুব কম	সব সময়	খুব কম	খুব কম	একদমই না	খুব কম	একদমই না
হ্যা	20	ক) পুরুষ	গ) বিশ্ববিদ্যালয়	খ) অবিবাহিত	ক) একক	5	গ) ৫০ হাজার এর বেশী	খ) শহরে	খ) না	ক) হ্যাঁ	ক) ভাল	ক) হ্যাঁ	খ) না	ক) হ্যাঁ	ক) হ্যাঁ	ক) হ্যাঁ	একদমই না	খুব কম	একদমই না	একদমই না	একদমই না	একদমই না	একদমই না	একদমই না	একদমই না	একদমই না	একদমই না	মাঝেমাঝে	একদমই না	সব সময়	খুব কম	একদমই না	একদমই না	একদমই না	একদমই না	একদমই না	একদমই না
হ্যা	28	ক) পুরুষ	গ) বিশ্ববিদ্যালয়	খ) অবিবাহিত	ক) একক	3	খ) ২০ থেকে ৫০ হাজার	খ) শহরে	খ) না	ক) হ্যাঁ	ক) ভাল	খ) না	খ) না	খ) না	খ) না	খ) না	খুব কম	একদমই না	খুব কম	একদমই না	খুব কম	একদমই না	একদমই না	একদমই না	একদমই না	একদমই না	একদমই না	একদমই না	একদমই না	একদমই না	একদমই না	একদমই না	খুব কম	একদমই না	একদমই না	একদমই না	একদমই না
হ্যা	22	ক) পুরুষ	গ) বিশ্ববিদ্যালয়	খ) অবিবাহিত	ক) একক	2	খ) ২০ থেকে ৫০ হাজার	খ) শহরে	খ) না	খ) না	ক) ভাল	খ) না	খ) না	খ) না	খ) না	খ) না	মাঝেমাঝে	মাঝেমাঝে	খুব কম	একদমই না	মাঝেমাঝে	সব সময়	একদমই না	মাঝেমাঝে	মাঝেমাঝে	মাঝেমাঝে	মাঝেমাঝে	মাঝেমাঝে	সব সময়	মাঝেমাঝে	মাঝেমাঝে	মাঝেমাঝে	মাঝেমাঝে	মাঝেমাঝে	খুব কম	খুব কম	মাঝেমাঝে
না	20	খ) নারী	গ) বিশ্ববিদ্যালয়	খ) অবিবাহিত	ক) একক	4	গ) ৫০ হাজার এর বেশী	খ) শহরে	খ) না	ক) হ্যাঁ	খ) খারাপ	খ) না	খ) না	খ) না	খ) না	খ) না	মাঝেমাঝে	একদমই না	খুব কম	একদমই না	মাঝেমাঝে	মাঝেমাঝে	একদমই না	মাঝেমাঝে	একদমই না	একদমই না	মাঝেমাঝে	মাঝেমাঝে	সব সময়	সব সময়	খুব কম	খুব কম	সব সময়	খুব কম	একদমই না	একদমই না	একদমই না
হ্যা	20	ক) পুরুষ	গ) বিশ্ববিদ্যালয়	খ) অবিবাহিত	ক) একক	4	গ) ৫০ হাজার এর বেশী	খ) শহরে	খ) না	খ) না	ক) ভাল	খ) না	খ) না	খ) না	খ) না	খ) না	একদমই না	একদমই না	একদমই না	একদমই না	একদমই না	একদমই না	একদমই না	একদমই না	একদমই না	একদমই না	একদমই না	একদমই না	একদমই না	একদমই না	একদমই না	একদমই না	একদমই না	একদমই না	একদমই না	একদমই না	একদমই না
হ্যা	20	ক) পুরুষ	গ) বিশ্ববিদ্যালয়	খ) অবিবাহিত	ক) একক	4	ক) ২০ হাজার এর নিচে	ক) গ্রামে		খ) না	ক) ভাল	ক) হ্যাঁ	খ) না	খ) না	খ) না	ক) হ্যাঁ	মাঝেমাঝে	খুব কম	একদমই না	একদমই না	সব সময়	সব সময়	একদমই না	একদমই না	একদমই না	সব সময়	একদমই না	সব সময়	সব সময়	সব সময়	সব সময়	সব সময়	একদমই না	একদমই না	একদমই না	একদমই না	সব সময়
হ্যা	24	ক) পুরুষ	গ) বিশ্ববিদ্যালয়	খ) অবিবাহিত	ক) একক	4	গ) ৫০ হাজার এর বেশী	খ) শহরে	খ) না	ক) হ্যাঁ	ক) ভাল	খ) না	খ) না	খ) না	খ) না	খ) না	একদমই না	একদমই না	মাঝেমাঝে	একদমই না	একদমই না	একদমই না	একদমই না	একদমই না	একদমই না	মাঝেমাঝে	খুব কম	মাঝেমাঝে	খুব কম	মাঝেমাঝে	একদমই না	মাঝেমাঝে	একদমই না	একদমই না	একদমই না	একদমই না	একদমই না
হ্যা	18					4	গ) ৫০ হাজার এর বেশী	খ) শহরে	খ) না	খ) না	ক) ভাল	খ) না	খ) না	ক) হ্যাঁ	খ) না	খ) না	মাঝেমাঝে	একদমই না	একদমই না	একদমই না	একদমই না	একদমই না	খুব কম	মাঝেমাঝে	সব সময়	খুব কম	মাঝেমাঝে	মাঝেমাঝে	মাঝেমাঝে	মাঝেমাঝে	সব সময়	মাঝেমাঝে	মাঝেমাঝে	একদমই না	মাঝেমাঝে	মাঝেমাঝে	একদমই না
হ্যা	22	খ) নারী	গ) বিশ্ববিদ্যালয়	খ) অবিবাহিত	ক) একক	4	ক) ২০ হাজার এর নিচে	খ) শহরে	খ) না	ক) হ্যাঁ	ক) ভাল	খ) না	খ) না	ক) হ্যাঁ	খ) না	খ) না	মাঝেমাঝে	মাঝেমাঝে	খুব কম	একদমই না	সব সময়	সব সময়	খুব কম	মাঝেমাঝে	সব সময়	একদমই না	মাঝেমাঝে	মাঝেমাঝে	মাঝেমাঝে	মাঝেমাঝে	মাঝেমাঝে	সব সময়	খুব কম	সব সময়	একদমই না	মাঝেমাঝে	সব সময়
হ্যা	18	খ) নারী	গ) বিশ্ববিদ্যালয়	খ) অবিবাহিত	ক) একক	4	খ) ২০ থেকে ৫০ হাজার	খ) শহরে	খ) না	ক) হ্যাঁ	ক) ভাল	খ) না	খ) না	ক) হ্যাঁ	খ) না	খ) না	মাঝেমাঝে	খুব কম	মাঝেমাঝে	একদমই না	সব সময়	মাঝেমাঝে	একদমই না	মাঝেমাঝে	মাঝেমাঝে	খুব কম	মাঝেমাঝে	মাঝেমাঝে	মাঝেমাঝে	মাঝেমাঝে	মাঝেমাঝে	মাঝেমাঝে	মাঝেমাঝে	মাঝেমাঝে	একদমই না	খুব কম	খুব কম
হ্যা	25	খ) নারী	গ) বিশ্ববিদ্যালয়	খ) অবিবাহিত	খ) যৌথ	4	ক) ২০ হাজার এর নিচে	খ) শহরে	খ) না	ক) হ্যাঁ	ক) ভাল	ক) হ্যাঁ	ক) হ্যাঁ	ক) হ্যাঁ	খ) না	ক) হ্যাঁ	খুব কম	খুব কম	খুব কম	একদমই না	মাঝেমাঝে	সব সময়	মাঝেমাঝে	মাঝেমাঝে	সব সময়	সব সময়	সব সময়	সব সময়	সব সময়	সব সময়	সব সময়	সব সময়	একদমই না	খুব কম			সব সময়
না	24	ক) পুরুষ	গ) বিশ্ববিদ্যালয়	খ) অবিবাহিত	ক) একক	5	খ) ২০ থেকে ৫০ হাজার	খ) শহরে	খ) না	খ) না	ক) ভাল	ক) হ্যাঁ	খ) না	খ) না	খ) না	ক) হ্যাঁ	সব সময়	একদমই না	একদমই না	খুব কম	একদমই না	একদমই না	মাঝেমাঝে	একদমই না	খুব কম	একদমই না	মাঝেমাঝে	একদমই না	খুব কম	একদমই না	একদমই না	মাঝেমাঝে	খুব কম	একদমই না	মাঝেমাঝে	মাঝেমাঝে	খুব কম
হ্যা	21	ক) পুরুষ	গ) বিশ্ববিদ্যালয়	খ) অবিবাহিত	ক) একক	3	খ) ২০ থেকে ৫০ হাজার	ক) গ্রামে	খ) না	ক) হ্যাঁ	ক) ভাল	ক) হ্যাঁ	ক) হ্যাঁ	ক) হ্যাঁ	খ) না	ক) হ্যাঁ	সব সময়	একদমই না	খুব কম	একদমই না	সব সময়	মাঝেমাঝে	একদমই না	খুব কম	খুব কম	একদমই না	একদমই না	সব সময়	সব সময়	সব সময়	সব সময়	মাঝেমাঝে	একদমই না	মাঝেমাঝে	মাঝেমাঝে	মাঝেমাঝে	সব সময়
হ্যা	19	ক) পুরুষ	গ) বিশ্ববিদ্যালয়	খ) অবিবাহিত	ক) একক	5	গ) ৫০ হাজার এর বেশী	খ) শহরে	খ) না	ক) হ্যাঁ	ক) ভাল	খ) না	খ) না	খ) না	খ) না	খ) না	খুব কম	একদমই না	একদমই না	মাঝেমাঝে	মাঝেমাঝে	মাঝেমাঝে	একদমই না	মাঝেমাঝে	খুব কম	মাঝেমাঝে	মাঝেমাঝে	সব সময়	সব সময়	খুব কম	খুব কম	খুব কম	একদমই না	মাঝেমাঝে	মাঝেমাঝে	খুব কম	মাঝেমাঝে
হ্যা		খ) নারী	গ) বিশ্ববিদ্যালয়	খ) অবিবাহিত	ক) একক		গ) ৫০ হাজার এর বেশী	খ) শহরে	খ) না	ক) হ্যাঁ	ক) ভাল	খ) না	খ) না	খ) না	খ) না	ক) হ্যাঁ	মাঝেমাঝে	একদমই না	সব সময়	একদমই না	সব সময়	সব সময়	মাঝেমাঝে	মাঝেমাঝে	সব সময়	মাঝেমাঝে	সব সময়	সব সময়	সব সময়	সব সময়	মাঝেমাঝে	সব সময়	মাঝেমাঝে	মাঝেমাঝে	সব সময়	মাঝেমাঝে	সব সময়
হ্যা	20	ক) পুরুষ	গ) বিশ্ববিদ্যালয়	খ) অবিবাহিত	ক) একক	4	ক) ২০ হাজার এর নিচে	খ) শহরে	খ) না	ক) হ্যাঁ	ক) ভাল	ক) হ্যাঁ	খ) না	ক) হ্যাঁ	খ) না	ক) হ্যাঁ	খুব কম	খুব কম	একদমই না	একদমই না	খুব কম	একদমই না	একদমই না	মাঝেমাঝে	খুব কম	মাঝেমাঝে	খুব কম	সব সময়	সব সময়	মাঝেমাঝে	একদমই না	একদমই না	খুব কম	খুব কম	একদমই না	মাঝেমাঝে	মাঝেমাঝে
হ্যা	20	খ) নারী	গ) বিশ্ববিদ্যালয়	খ) অবিবাহিত	ক) একক	3	গ) ৫০ হাজার এর বেশী	খ) শহরে	খ) না	খ) না	ক) ভাল	খ) না	খ) না	খ) না	খ) না	খ) না	একদমই না	একদমই না	একদমই না	একদমই না	একদমই না	একদমই না	একদমই না	একদমই না	একদমই না	একদমই না	একদমই না	একদমই না	একদমই না	একদমই না	একদমই না	একদমই না	একদমই না	একদমই না	একদমই না	একদমই না	একদমই না
হ্যা	21	খ) নারী	গ) বিশ্ববিদ্যালয়	খ) অবিবাহিত	ক) একক	5	গ) ৫০ হাজার এর বেশী	ক) গ্রামে	খ) না	ক) হ্যাঁ	ক) ভাল	খ) না	খ) না	খ) না	খ) না	খ) না	একদমই না	একদমই না	একদমই না	একদমই না	একদমই না	একদমই না	একদমই না	একদমই না	একদমই না	একদমই না	একদমই না	একদমই না	একদমই না	একদমই না	একদমই না	একদমই না	একদমই না	একদমই না	একদমই না	একদমই না	একদমই না
হ্যা	35	খ) নারী	গ) বিশ্ববিদ্যালয়	ক) বিবাহিত	খ) যৌথ	10	গ) ৫০ হাজার এর বেশী	খ) শহরে	খ) না	ক) হ্যাঁ	ক) ভাল	ক) হ্যাঁ	খ) না	খ) না	খ) না	ক) হ্যাঁ	মাঝেমাঝে	খুব কম	মাঝেমাঝে	একদমই না	একদমই না	মাঝেমাঝে	একদমই না	সব সময়	মাঝেমাঝে	খুব কম	মাঝেমাঝে	মাঝেমাঝে	মাঝেমাঝে	মাঝেমাঝে	মাঝেমাঝে	খুব কম	একদমই না	একদমই না	একদমই না	মাঝেমাঝে	মাঝেমাঝে
হ্যা	50	খ) নারী	খ)হাইস্কুল	ক) বিবাহিত	ক) একক	3	খ) ২০ থেকে ৫০ হাজার	খ) শহরে	খ) না	খ) না	খ) খারাপ	ক) হ্যাঁ	খ) না	ক) হ্যাঁ	ক) হ্যাঁ	ক) হ্যাঁ	মাঝেমাঝে	সব সময়	সব সময়	মাঝেমাঝে	খুব কম	সব সময়	খুব কম	মাঝেমাঝে	সব সময়		সব সময়	সব সময়	সব সময়	খুব কম	মাঝেমাঝে	মাঝেমাঝে	সব সময়	মাঝেমাঝে	মাঝেমাঝে	মাঝেমাঝে
হ্যা	21	ক) পুরুষ	গ) বিশ্ববিদ্যালয়	খ) অবিবাহিত	ক) একক	5	ক) ২০ হাজার এর নিচে	ক) গ্রামে	খ) না	খ) না	ক) ভাল	ক) হ্যাঁ	খ) না	খ) না	খ) না	ক) হ্যাঁ	একদমই না	একদমই না	একদমই না	একদমই না	একদমই না	একদমই না	একদমই না	একদমই না	একদমই না	একদমই না	একদমই না	খুব কম	মাঝেমাঝে	একদমই না	একদমই না	একদমই না	একদমই না	একদমই না	একদমই না	একদমই না	একদমই না
হ্যা	44	খ) নারী	গ) বিশ্ববিদ্যালয়	ক) বিবাহিত	খ) যৌথ	4	খ) ২০ থেকে ৫০ হাজার	খ) শহরে	খ) না	ক) হ্যাঁ	ক) ভাল	ক) হ্যাঁ	খ) না	খ) না	খ) না	ক) হ্যাঁ	মাঝেমাঝে	একদমই না	মাঝেমাঝে	খুব কম	মাঝেমাঝে	মাঝেমাঝে	খুব কম	মাঝেমাঝে	খুব কম	একদমই না	মাঝেমাঝে	সব সময়	খুব কম	খুব কম	মাঝেমাঝে	সব সময়	খুব কম	খুব কম	মাঝেমাঝে	মাঝেমাঝে	একদমই না
হ্যা	20	খ) নারী	গ) বিশ্ববিদ্যালয়	খ) অবিবাহিত	ক) একক	5	ক) ২০ হাজার এর নিচে	খ) শহরে	খ) না	ক) হ্যাঁ	ক) ভাল	ক) হ্যাঁ	খ) না	ক) হ্যাঁ	খ) না	ক) হ্যাঁ	মাঝেমাঝে	একদমই না	একদমই না	একদমই না	একদমই না	একদমই না	একদমই না	একদমই না	একদমই না	মাঝেমাঝে	মাঝেমাঝে	খুব কম	মাঝেমাঝে	খুব কম	মাঝেমাঝে	খুব কম	খুব কম	মাঝেমাঝে	একদমই না	খুব কম	মাঝেমাঝে
হ্যা	19	খ) নারী	গ) বিশ্ববিদ্যালয়	খ) অবিবাহিত	ক) একক	3	খ) ২০ থেকে ৫০ হাজার	খ) শহরে	খ) না	খ) না	ক) ভাল	ক) হ্যাঁ	খ) না	খ) না	খ) না	ক) হ্যাঁ	মাঝেমাঝে	খুব কম	মাঝেমাঝে	একদমই না	সব সময়	সব সময়	একদমই না	সব সময়	সব সময়	মাঝেমাঝে	সব সময়	সব সময়	খুব কম	মাঝেমাঝে	মাঝেমাঝে	সব সময়	একদমই না	মাঝেমাঝে	একদমই না	একদমই না	মাঝেমাঝে
হ্যা	23	ক) পুরুষ	গ) বিশ্ববিদ্যালয়	খ) অবিবাহিত	ক) একক	6	খ) ২০ থেকে ৫০ হাজার	খ) শহরে	খ) না	খ) না	ক) ভাল	ক) হ্যাঁ	খ) না	ক) হ্যাঁ	খ) না	ক) হ্যাঁ	মাঝেমাঝে	একদমই না	খুব কম	খুব কম	খুব কম	মাঝেমাঝে	একদমই না	মাঝেমাঝে	মাঝেমাঝে	একদমই না	সব সময়	খুব কম	সব সময়	মাঝেমাঝে	মাঝেমাঝে	মাঝেমাঝে	খুব কম	মাঝেমাঝে	খুব কম	মাঝেমাঝে	একদমই না
হ্যা	23	ক) পুরুষ	গ) বিশ্ববিদ্যালয়	খ) অবিবাহিত	ক) একক	4	গ) ৫০ হাজার এর বেশী	খ) শহরে	খ) না	ক) হ্যাঁ	ক) ভাল	ক) হ্যাঁ	খ) না	খ) না	খ) না	ক) হ্যাঁ	একদমই না	একদমই না	একদমই না	একদমই না	সব সময়	মাঝেমাঝে	একদমই না	মাঝেমাঝে	মাঝেমাঝে	মাঝেমাঝে	মাঝেমাঝে	খুব কম	মাঝেমাঝে	মাঝেমাঝে	মাঝেমাঝে	খুব কম	একদমই না	মাঝেমাঝে	একদমই না	খুব কম	খুব কম
হ্যা	28	খ) নারী	গ) বিশ্ববিদ্যালয়	ক) বিবাহিত	ক) একক	3	খ) ২০ থেকে ৫০ হাজার	খ) শহরে	খ) না	ক) হ্যাঁ	ক) ভাল	ক) হ্যাঁ	খ) না	ক) হ্যাঁ	ক) হ্যাঁ	ক) হ্যাঁ	সব সময়	মাঝেমাঝে	খুব কম	একদমই না	সব সময়	মাঝেমাঝে	একদমই না	সব সময়	সব সময়	সব সময়	সব সময়	সব সময়	সব সময়	সব সময়	সব সময়	সব সময়	মাঝেমাঝে	সব সময়	মাঝেমাঝে	সব সময়	সব সময়
হ্যা	19	ক) পুরুষ	গ) বিশ্ববিদ্যালয়	খ) অবিবাহিত	ক) একক	4	গ) ৫০ হাজার এর বেশী	খ) শহরে	খ) না	খ) না	ক) ভাল	খ) না	খ) না	খ) না	খ) না	খ) না	মাঝেমাঝে	মাঝেমাঝে	মাঝেমাঝে	মাঝেমাঝে	মাঝেমাঝে	মাঝেমাঝে	মাঝেমাঝে	মাঝেমাঝে	মাঝেমাঝে	মাঝেমাঝে	মাঝেমাঝে	মাঝেমাঝে	মাঝেমাঝে	মাঝেমাঝে	মাঝেমাঝে	মাঝেমাঝে	মাঝেমাঝে	মাঝেমাঝে	মাঝেমাঝে	মাঝেমাঝে	মাঝেমাঝে
হ্যা	25	ক) পুরুষ	গ) বিশ্ববিদ্যালয়	খ) অবিবাহিত	ক) একক	4	গ) ৫০ হাজার এর বেশী	খ) শহরে	খ) না	ক) হ্যাঁ	ক) ভাল	খ) না	খ) না	খ) না	খ) না	খ) না	খুব কম	মাঝেমাঝে	মাঝেমাঝে	মাঝেমাঝে	একদমই না	একদমই না	একদমই না	একদমই না	একদমই না	সব সময়	মাঝেমাঝে	খুব কম	মাঝেমাঝে	মাঝেমাঝে	মাঝেমাঝে	মাঝেমাঝে	মাঝেমাঝে	মাঝেমাঝে	একদমই না	একদমই না	খুব কম
হ্যা	23	খ) নারী	গ) বিশ্ববিদ্যালয়	খ) অবিবাহিত	ক) একক	7	খ) ২০ থেকে ৫০ হাজার	খ) শহরে	খ) না	ক) হ্যাঁ	ক) ভাল	ক) হ্যাঁ	খ) না	ক) হ্যাঁ	ক) হ্যাঁ	ক) হ্যাঁ	মাঝেমাঝে	একদমই না	খুব কম	একদমই না	সব সময়	একদমই না	একদমই না	মাঝেমাঝে	মাঝেমাঝে	খুব কম	খুব কম	খুব কম	মাঝেমাঝে	সব সময়	মাঝেমাঝে	একদমই না	খুব কম	একদমই না	একদমই না	একদমই না	মাঝেমাঝে
হ্যা	19	খ) নারী	গ) বিশ্ববিদ্যালয়	খ) অবিবাহিত	ক) একক	5	খ) ২০ থেকে ৫০ হাজার	খ) শহরে	খ) না	খ) না	ক) ভাল	ক) হ্যাঁ	খ) না	ক) হ্যাঁ	খ) না	ক) হ্যাঁ	একদমই না	একদমই না	খুব কম	একদমই না	একদমই না	খুব কম	একদমই না	খুব কম	মাঝেমাঝে	মাঝেমাঝে	একদমই না	মাঝেমাঝে	একদমই না	সব সময়	সব সময়	একদমই না	একদমই না	খুব কম	একদমই না	খুব কম	মাঝেমাঝে
হ্যা	22	খ) নারী	গ) বিশ্ববিদ্যালয়	খ) অবিবাহিত	খ) যৌথ	7	গ) ৫০ হাজার এর বেশী	খ) শহরে	খ) না	ক) হ্যাঁ	ক) ভাল	ক) হ্যাঁ	খ) না	ক) হ্যাঁ	খ) না	ক) হ্যাঁ	খুব কম	একদমই না	খুব কম	একদমই না	খুব কম	মাঝেমাঝে	একদমই না	খুব কম	মাঝেমাঝে	মাঝেমাঝে	মাঝেমাঝে	মাঝেমাঝে	খুব কম	খুব কম	মাঝেমাঝে	মাঝেমাঝে	মাঝেমাঝে	মাঝেমাঝে	একদমই না	মাঝেমাঝে	মাঝেমাঝে
হ্যা	18	খ) নারী	গ) বিশ্ববিদ্যালয়	খ) অবিবাহিত	ক) একক	5	গ) ৫০ হাজার এর বেশী	খ) শহরে	ক) হ্যাঁ	ক) হ্যাঁ	ক) ভাল	ক) হ্যাঁ	খ) না	খ) না	খ) না	ক) হ্যাঁ	মাঝেমাঝে	মাঝেমাঝে	খুব কম	একদমই না	সব সময়	সব সময়	একদমই না	একদমই না	মাঝেমাঝে	সব সময়	মাঝেমাঝে	সব সময়	সব সময়	মাঝেমাঝে	মাঝেমাঝে	সব সময়	একদমই না	সব সময়	একদমই না	মাঝেমাঝে	সব সময়
হ্যা	36	ক) পুরুষ	গ) বিশ্ববিদ্যালয়	ক) বিবাহিত	খ) যৌথ	6	গ) ৫০ হাজার এর বেশী	খ) শহরে	খ) না	ক) হ্যাঁ	ক) ভাল	খ) না	খ) না	খ) না	খ) না	ক) হ্যাঁ	একদমই না	একদমই না	মাঝেমাঝে	একদমই না	মাঝেমাঝে	মাঝেমাঝে	একদমই না	মাঝেমাঝে	খুব কম	সব সময়	মাঝেমাঝে	সব সময়	মাঝেমাঝে	সব সময়	মাঝেমাঝে	মাঝেমাঝে	মাঝেমাঝে	মাঝেমাঝে	মাঝেমাঝে	খুব কম	মাঝেমাঝে
হ্যা	18	খ) নারী	খ)হাইস্কুল	খ) অবিবাহিত	ক) একক	4	গ) ৫০ হাজার এর বেশী	খ) শহরে	খ) না	ক) হ্যাঁ	ক) ভাল	ক) হ্যাঁ	খ) না	খ) না	খ) না	ক) হ্যাঁ	খুব কম	খুব কম	মাঝেমাঝে	একদমই না	খুব কম	খুব কম	একদমই না	মাঝেমাঝে	একদমই না	মাঝেমাঝে	একদমই না	একদমই না	খুব কম	একদমই না	একদমই না	একদমই না	খুব কম	একদমই না	একদমই না	একদমই না	মাঝেমাঝে
হ্যা	21	খ) নারী	গ) বিশ্ববিদ্যালয়	খ) অবিবাহিত	ক) একক	5	গ) ৫০ হাজার এর বেশী	খ) শহরে	খ) না	ক) হ্যাঁ	ক) ভাল	খ) না	খ) না	খ) না	খ) না	খ) না	খুব কম	খুব কম	একদমই না	একদমই না	খুব কম	খুব কম	একদমই না	খুব কম	একদমই না	খুব কম	একদমই না	একদমই না	একদমই না	খুব কম	খুব কম	একদমই না	মাঝেমাঝে	একদমই না	একদমই না	একদমই না	একদমই না
হ্যা	22	খ) নারী	গ) বিশ্ববিদ্যালয়	খ) অবিবাহিত	ক) একক	5	খ) ২০ থেকে ৫০ হাজার	খ) শহরে	খ) না	ক) হ্যাঁ	ক) ভাল	ক) হ্যাঁ	খ) না	খ) না	খ) না	খ) না	মাঝেমাঝে	মাঝেমাঝে	একদমই না	একদমই না	খুব কম	সব সময়	একদমই না	খুব কম	খুব কম	সব সময়	সব সময়	সব সময়	মাঝেমাঝে	মাঝেমাঝে	মাঝেমাঝে	মাঝেমাঝে	একদমই না	সব সময়	একদমই না	খুব কম	সব সময়
হ্যা	18	ক) পুরুষ	গ) বিশ্ববিদ্যালয়	খ) অবিবাহিত	খ) যৌথ	4	ক) ২০ হাজার এর নিচে	ক) গ্রামে	খ) না	খ) না	ক) ভাল	ক) হ্যাঁ	খ) না	ক) হ্যাঁ	খ) না	ক) হ্যাঁ	একদমই না	খুব কম	মাঝেমাঝে	একদমই না	একদমই না	খুব কম	একদমই না	একদমই না	মাঝেমাঝে	খুব কম	একদমই না	সব সময়	একদমই না	খুব কম	একদমই না	একদমই না	একদমই না	একদমই না	খুব কম	একদমই না	একদমই না
হ্যা	19	খ) নারী	গ) বিশ্ববিদ্যালয়	খ) অবিবাহিত	ক) একক	3	খ) ২০ থেকে ৫০ হাজার	খ) শহরে	খ) না	ক) হ্যাঁ	খ) খারাপ	ক) হ্যাঁ	খ) না	খ) না	খ) না	ক) হ্যাঁ	মাঝেমাঝে	মাঝেমাঝে	সব সময়	একদমই না	সব সময়	সব সময়	মাঝেমাঝে	সব সময়	সব সময়	সব সময়	সব সময়	সব সময়	সব সময়	সব সময়	মাঝেমাঝে	সব সময়	সব সময়	সব সময়	মাঝেমাঝে	সব সময়	সব সময়
হ্যা	23	ক) পুরুষ	গ) বিশ্ববিদ্যালয়	ক) বিবাহিত	খ) যৌথ	12	খ) ২০ থেকে ৫০ হাজার	খ) শহরে	খ) না	খ) না	ক) ভাল	ক) হ্যাঁ	খ) না	ক) হ্যাঁ	ক) হ্যাঁ	ক) হ্যাঁ	মাঝেমাঝে	একদমই না	একদমই না	একদমই না	একদমই না	মাঝেমাঝে	একদমই না	একদমই না	একদমই না	সব সময়	মাঝেমাঝে	একদমই না	একদমই না	মাঝেমাঝে	খুব কম	একদমই না	একদমই না	একদমই না	একদমই না	একদমই না	মাঝেমাঝে
হ্যা	23	ক) পুরুষ	গ) বিশ্ববিদ্যালয়	ক) বিবাহিত	খ) যৌথ	12	খ) ২০ থেকে ৫০ হাজার	খ) শহরে	খ) না	খ) না	ক) ভাল	ক) হ্যাঁ	খ) না	ক) হ্যাঁ	ক) হ্যাঁ	ক) হ্যাঁ	মাঝেমাঝে	একদমই না	একদমই না	একদমই না	একদমই না	মাঝেমাঝে	একদমই না	একদমই না	একদমই না	সব সময়	মাঝেমাঝে	একদমই না	একদমই না	মাঝেমাঝে	খুব কম	একদমই না	একদমই না	একদমই না	একদমই না	একদমই না	মাঝেমাঝে
হ্যা	20	ক) পুরুষ	গ) বিশ্ববিদ্যালয়	খ) অবিবাহিত	খ) যৌথ	6	খ) ২০ থেকে ৫০ হাজার	ক) গ্রামে	খ) না	খ) না	খ) খারাপ	খ) না	ক) হ্যাঁ	ক) হ্যাঁ	ক) হ্যাঁ	ক) হ্যাঁ	মাঝেমাঝে	মাঝেমাঝে	মাঝেমাঝে	মাঝেমাঝে	মাঝেমাঝে	মাঝেমাঝে	মাঝেমাঝে	একদমই না	খুব কম	একদমই না	মাঝেমাঝে	মাঝেমাঝে	খুব কম	সব সময়	সব সময়	খুব কম	মাঝেমাঝে	মাঝেমাঝে	সব সময়	মাঝেমাঝে	খুব কম
হ্যা	27	ক) পুরুষ	গ) বিশ্ববিদ্যালয়	খ) অবিবাহিত	খ) যৌথ	6	খ) ২০ থেকে ৫০ হাজার	খ) শহরে	খ) না	খ) না	ক) ভাল	ক) হ্যাঁ	খ) না	খ) না	খ) না	ক) হ্যাঁ	খুব কম	মাঝেমাঝে	মাঝেমাঝে	একদমই না	খুব কম	মাঝেমাঝে	একদমই না	মাঝেমাঝে	মাঝেমাঝে	মাঝেমাঝে	খুব কম	মাঝেমাঝে	খুব কম	খুব কম	খুব কম	মাঝেমাঝে	খুব কম	খুব কম	খুব কম	মাঝেমাঝে	মাঝেমাঝে
হ্যা	19	খ) নারী	গ) বিশ্ববিদ্যালয়	খ) অবিবাহিত	খ) যৌথ	7	খ) ২০ থেকে ৫০ হাজার	খ) শহরে	খ) না	ক) হ্যাঁ	ক) ভাল	ক) হ্যাঁ	খ) না	ক) হ্যাঁ	খ) না	ক) হ্যাঁ	মাঝেমাঝে	মাঝেমাঝে	মাঝেমাঝে	একদমই না	খুব কম	সব সময়	সব সময়	মাঝেমাঝে	খুব কম	সব সময়	সব সময়	সব সময়	সব সময়	সব সময়	সব সময়	সব সময়	সব সময়	সব সময়	একদমই না	সব সময়	সব সময়
হ্যা	20	খ) নারী	গ) বিশ্ববিদ্যালয়	খ) অবিবাহিত	ক) একক	5	খ) ২০ থেকে ৫০ হাজার	খ) শহরে	খ) না	ক) হ্যাঁ	ক) ভাল	ক) হ্যাঁ	খ) না	খ) না	খ) না	ক) হ্যাঁ	খুব কম	একদমই না	একদমই না	একদমই না	খুব কম	মাঝেমাঝে	খুব কম	মাঝেমাঝে	খুব কম	খুব কম	সব সময়	মাঝেমাঝে	মাঝেমাঝে	খুব কম	মাঝেমাঝে	একদমই না	মাঝেমাঝে	খুব কম	একদমই না	খুব কম	একদমই না
হ্যা	19	খ) নারী	গ) বিশ্ববিদ্যালয়	খ) অবিবাহিত	ক) একক	6	ক) ২০ হাজার এর নিচে	খ) শহরে	খ) না	খ) না	ক) ভাল	ক) হ্যাঁ	খ) না	ক) হ্যাঁ	ক) হ্যাঁ	ক) হ্যাঁ	খুব কম	একদমই না	খুব কম	একদমই না	একদমই না	খুব কম	একদমই না	খুব কম	খুব কম	মাঝেমাঝে	খুব কম	খুব কম	মাঝেমাঝে	খুব কম	খুব কম	খুব কম	খুব কম	খুব কম	একদমই না	খুব কম	খুব কম
হ্যা	22	খ) নারী	গ) বিশ্ববিদ্যালয়	খ) অবিবাহিত	খ) যৌথ	7	গ) ৫০ হাজার এর বেশী	খ) শহরে	খ) না	ক) হ্যাঁ	ক) ভাল	ক) হ্যাঁ	খ) না	খ) না	খ) না	ক) হ্যাঁ	মাঝেমাঝে	সব সময়	সব সময়	একদমই না	সব সময়	মাঝেমাঝে	মাঝেমাঝে	সব সময়	সব সময়	সব সময়	সব সময়	সব সময়	মাঝেমাঝে	মাঝেমাঝে	সব সময়	মাঝেমাঝে	মাঝেমাঝে	সব সময়	একদমই না	মাঝেমাঝে	মাঝেমাঝে
হ্যা	22	ক) পুরুষ	গ) বিশ্ববিদ্যালয়	খ) অবিবাহিত	ক) একক	4	ক) ২০ হাজার এর নিচে	ক) গ্রামে	খ) না	খ) না	ক) ভাল	খ) না	খ) না	ক) হ্যাঁ	খ) না	ক) হ্যাঁ	খুব কম	একদমই না	একদমই না	একদমই না	মাঝেমাঝে	মাঝেমাঝে	একদমই না	একদমই না	একদমই না	মাঝেমাঝে	খুব কম	সব সময়	মাঝেমাঝে	মাঝেমাঝে	খুব কম	মাঝেমাঝে	খুব কম	খুব কম	একদমই না	একদমই না	একদমই না
হ্যা	33	ক) পুরুষ	গ) বিশ্ববিদ্যালয়	ক) বিবাহিত	ক) একক	4	গ) ৫০ হাজার এর বেশী	ক) গ্রামে	খ) না	খ) না	ক) ভাল	খ) না	খ) না	খ) না	খ) না	খ) না	খুব কম	খুব কম	খুব কম	খুব কম	একদমই না	খুব কম	মাঝেমাঝে	একদমই না	খুব কম	খুব কম	মাঝেমাঝে	মাঝেমাঝে	একদমই না	মাঝেমাঝে	খুব কম	একদমই না	মাঝেমাঝে	একদমই না	খুব কম	মাঝেমাঝে	মাঝেমাঝে
হ্যা	23	খ) নারী	গ) বিশ্ববিদ্যালয়	খ) অবিবাহিত	ক) একক	3	ক) ২০ হাজার এর নিচে	খ) শহরে	খ) না	ক) হ্যাঁ	ক) ভাল	ক) হ্যাঁ	খ) না	ক) হ্যাঁ	ক) হ্যাঁ	ক) হ্যাঁ	মাঝেমাঝে	একদমই না	মাঝেমাঝে	একদমই না	মাঝেমাঝে	সব সময়	একদমই না	সব সময়	সব সময়	সব সময়	সব সময়	মাঝেমাঝে	সব সময়	সব সময়	খুব কম	মাঝেমাঝে	খুব কম	খুব কম	একদমই না	একদমই না	সব সময়
হ্যা	24	খ) নারী	গ) বিশ্ববিদ্যালয়	খ) অবিবাহিত	ক) একক	6	গ) ৫০ হাজার এর বেশী	খ) শহরে	খ) না	ক) হ্যাঁ	ক) ভাল	খ) না	খ) না	খ) না	খ) না	খ) না	মাঝেমাঝে	খুব কম	সব সময়	একদমই না	মাঝেমাঝে	মাঝেমাঝে	একদমই না	মাঝেমাঝে	খুব কম	খুব কম	মাঝেমাঝে	সব সময়	খুব কম	মাঝেমাঝে	মাঝেমাঝে	মাঝেমাঝে	মাঝেমাঝে	মাঝেমাঝে	খুব কম	খুব কম	মাঝেমাঝে
হ্যা	20	খ) নারী	খ)হাইস্কুল	ক) বিবাহিত	ক) একক	2	ক) ২০ হাজার এর নিচে	ক) গ্রামে	খ) না	খ) না	ক) ভাল	খ) না	খ) না	খ) না	খ) না	খ) না	খুব কম	একদমই না	একদমই না	মাঝেমাঝে	মাঝেমাঝে	খুব কম	খুব কম	একদমই না	একদমই না	খুব কম	খুব কম	একদমই না	খুব কম	খুব কম	মাঝেমাঝে	খুব কম	একদমই না	খুব কম	খুব কম	খুব কম	খুব কম
হ্যা	26	ক) পুরুষ	গ) বিশ্ববিদ্যালয়	ক) বিবাহিত	খ) যৌথ	3	গ) ৫০ হাজার এর বেশী	খ) শহরে	খ) না	ক) হ্যাঁ	খ) খারাপ	খ) না	খ) না	ক) হ্যাঁ	ক) হ্যাঁ	খ) না	খুব কম	খুব কম	খুব কম	খুব কম	খুব কম	খুব কম	খুব কম	খুব কম	খুব কম	খুব কম	খুব কম	খুব কম	খুব কম	খুব কম	খুব কম	খুব কম	খুব কম	খুব কম	খুব কম	খুব কম	খুব কম
হ্যা	24	ক) পুরুষ	খ)হাইস্কুল	ক) বিবাহিত	ক) একক	3	খ) ২০ থেকে ৫০ হাজার	ক) গ্রামে	খ) না	খ) না	ক) ভাল	ক) হ্যাঁ	খ) না	খ) না	ক) হ্যাঁ	ক) হ্যাঁ	মাঝেমাঝে	মাঝেমাঝে	খুব কম	খুব কম	মাঝেমাঝে	একদমই না	মাঝেমাঝে	খুব কম	একদমই না	খুব কম	মাঝেমাঝে	মাঝেমাঝে	মাঝেমাঝে	খুব কম	মাঝেমাঝে	একদমই না	মাঝেমাঝে	খুব কম	খুব কম	একদমই না	খুব কম
হ্যা	21	ক) পুরুষ	গ) বিশ্ববিদ্যালয়	খ) অবিবাহিত	ক) একক	4	গ) ৫০ হাজার এর বেশী	খ) শহরে	খ) না	ক) হ্যাঁ	ক) ভাল	ক) হ্যাঁ	খ) না	খ) না	খ) না	খ) না	একদমই না	একদমই না	একদমই না	একদমই না	একদমই না	খুব কম	একদমই না	খুব কম	একদমই না	মাঝেমাঝে	একদমই না	খুব কম	খুব কম	একদমই না	খুব কম	একদমই না	একদমই না	একদমই না	খুব কম	একদমই না	খুব কম
হ্যা	22	খ) নারী	গ) বিশ্ববিদ্যালয়	খ) অবিবাহিত	ক) একক	4	খ) ২০ থেকে ৫০ হাজার	খ) শহরে	খ) না	ক) হ্যাঁ	ক) ভাল	ক) হ্যাঁ	খ) না	খ) না	খ) না	ক) হ্যাঁ	মাঝেমাঝে	একদমই না	একদমই না	একদমই না	একদমই না	মাঝেমাঝে	একদমই না	মাঝেমাঝে	মাঝেমাঝে	সব সময়	মাঝেমাঝে	মাঝেমাঝে	মাঝেমাঝে	মাঝেমাঝে	একদমই না	একদমই না	একদমই না	মাঝেমাঝে	একদমই না	একদমই না	মাঝেমাঝে
হ্যা	24	ক) পুরুষ	গ) বিশ্ববিদ্যালয়	খ) অবিবাহিত	ক) একক	7	খ) ২০ থেকে ৫০ হাজার	খ) শহরে	খ) না	ক) হ্যাঁ	ক) ভাল	ক) হ্যাঁ	খ) না	ক) হ্যাঁ	ক) হ্যাঁ	ক) হ্যাঁ	মাঝেমাঝে	একদমই না	একদমই না	একদমই না	মাঝেমাঝে	সব সময়	খুব কম	মাঝেমাঝে	মাঝেমাঝে	সব সময়	মাঝেমাঝে	মাঝেমাঝে	সব সময়	মাঝেমাঝে	মাঝেমাঝে	সব সময়	খুব কম	একদমই না	একদমই না	খুব কম	মাঝেমাঝে
হ্যা	24	ক) পুরুষ	গ) বিশ্ববিদ্যালয়	খ) অবিবাহিত	ক) একক	5	খ) ২০ থেকে ৫০ হাজার	খ) শহরে	খ) না	ক) হ্যাঁ	ক) ভাল	খ) না	খ) না	খ) না	ক) হ্যাঁ	ক) হ্যাঁ	একদমই না	খুব কম	মাঝেমাঝে	একদমই না	মাঝেমাঝে	মাঝেমাঝে	একদমই না	মাঝেমাঝে	খুব কম	মাঝেমাঝে	খুব কম	খুব কম	মাঝেমাঝে	মাঝেমাঝে	মাঝেমাঝে	খুব কম	খুব কম	একদমই না	একদমই না	খুব কম	খুব কম
হ্যা	23	ক) পুরুষ	গ) বিশ্ববিদ্যালয়	খ) অবিবাহিত	ক) একক	5	গ) ৫০ হাজার এর বেশী	খ) শহরে	ক) হ্যাঁ	ক) হ্যাঁ	ক) ভাল	ক) হ্যাঁ	খ) না	খ) না	খ) না	ক) হ্যাঁ	মাঝেমাঝে	একদমই না	একদমই না	একদমই না	মাঝেমাঝে	সব সময়	একদমই না	মাঝেমাঝে	খুব কম	মাঝেমাঝে	সব সময়	মাঝেমাঝে	খুব কম	মাঝেমাঝে	খুব কম	খুব কম	খুব কম	একদমই না	একদমই না	একদমই না	একদমই না
হ্যা	19	খ) নারী	গ) বিশ্ববিদ্যালয়	খ) অবিবাহিত	ক) একক	4	গ) ৫০ হাজার এর বেশী	খ) শহরে	খ) না	ক) হ্যাঁ	ক) ভাল	খ) না	খ) না	খ) না	খ) না	খ) না	মাঝেমাঝে	খুব কম	খুব কম	একদমই না	মাঝেমাঝে	একদমই না	একদমই না	একদমই না	একদমই না	একদমই না	একদমই না	খুব কম	খুব কম	মাঝেমাঝে	খুব কম	খুব কম	একদমই না	খুব কম	একদমই না	খুব কম	একদমই না
হ্যা	28	ক) পুরুষ	গ) বিশ্ববিদ্যালয়	খ) অবিবাহিত	ক) একক	5	খ) ২০ থেকে ৫০ হাজার	ক) গ্রামে	খ) না	খ) না	ক) ভাল	ক) হ্যাঁ	খ) না	খ) না	ক) হ্যাঁ	ক) হ্যাঁ	মাঝেমাঝে	খুব কম	মাঝেমাঝে	খুব কম	খুব কম	খুব কম	একদমই না	সব সময়	সব সময়	মাঝেমাঝে	মাঝেমাঝে	সব সময়	সব সময়	মাঝেমাঝে	মাঝেমাঝে	সব সময়	খুব কম	সব সময়	খুব কম	সব সময়	সব সময়
হ্যা	26	খ) নারী	গ) বিশ্ববিদ্যালয়	খ) অবিবাহিত	খ) যৌথ	9	গ) ৫০ হাজার এর বেশী	খ) শহরে	ক) হ্যাঁ	ক) হ্যাঁ	ক) ভাল	ক) হ্যাঁ	খ) না	ক) হ্যাঁ	খ) না	ক) হ্যাঁ	মাঝেমাঝে	সব সময়	খুব কম	মাঝেমাঝে	একদমই না	খুব কম	একদমই না	মাঝেমাঝে	মাঝেমাঝে	সব সময়	সব সময়	একদমই না	একদমই না	একদমই না	একদমই না	একদমই না	একদমই না	মাঝেমাঝে	খুব কম	একদমই না	একদমই না
হ্যা	24	ক) পুরুষ	গ) বিশ্ববিদ্যালয়	খ) অবিবাহিত	ক) একক	4	গ) ৫০ হাজার এর বেশী	খ) শহরে	খ) না	ক) হ্যাঁ	ক) ভাল	খ) না	খ) না	খ) না	খ) না	খ) না	খুব কম	মাঝেমাঝে	মাঝেমাঝে	একদমই না	সব সময়	সব সময়	একদমই না	খুব কম	মাঝেমাঝে	সব সময়	খুব কম	মাঝেমাঝে	মাঝেমাঝে	মাঝেমাঝে	মাঝেমাঝে	সব সময়	খুব কম	খুব কম	খুব কম	মাঝেমাঝে	মাঝেমাঝে
হ্যা	22	ক) পুরুষ	গ) বিশ্ববিদ্যালয়	খ) অবিবাহিত	ক) একক	4	গ) ৫০ হাজার এর বেশী	ক) গ্রামে	খ) না	ক) হ্যাঁ	ক) ভাল	খ) না	ক) হ্যাঁ		খ) না	খ) না	মাঝেমাঝে		মাঝেমাঝে	একদমই না	সব সময়	মাঝেমাঝে	একদমই না	খুব কম	একদমই না	মাঝেমাঝে	সব সময়	মাঝেমাঝে	সব সময়	সব সময়	মাঝেমাঝে	সব সময়	মাঝেমাঝে	মাঝেমাঝে	সব সময়	মাঝেমাঝে	মাঝেমাঝে
হ্যা	20	খ) নারী	গ) বিশ্ববিদ্যালয়	খ) অবিবাহিত	ক) একক	6	গ) ৫০ হাজার এর বেশী	খ) শহরে	খ) না	খ) না	ক) ভাল	ক) হ্যাঁ	খ) না	খ) না	ক) হ্যাঁ	ক) হ্যাঁ	মাঝেমাঝে	একদমই না	খুব কম	একদমই না	সব সময়	সব সময়	একদমই না	খুব কম	মাঝেমাঝে	সব সময়	মাঝেমাঝে	সব সময়	সব সময়	সব সময়	খুব কম	সব সময়	সব সময়	সব সময়	একদমই না	একদমই না	সব সময়
হ্যা	20	ক) পুরুষ	গ) বিশ্ববিদ্যালয়	খ) অবিবাহিত	ক) একক	4	খ) ২০ থেকে ৫০ হাজার	খ) শহরে	খ) না	ক) হ্যাঁ	ক) ভাল	খ) না	খ) না	খ) না	খ) না	খ) না	মাঝেমাঝে	মাঝেমাঝে	খুব কম	একদমই না	মাঝেমাঝে	সব সময়	খুব কম	মাঝেমাঝে	খুব কম	একদমই না	মাঝেমাঝে	সব সময়	মাঝেমাঝে	একদমই না	খুব কম	খুব কম	মাঝেমাঝে	খুব কম	একদমই না	খুব কম	খুব কম
হ্যা	18	খ) নারী	ঘ) কলেজ	খ) অবিবাহিত	ক) একক	4	খ) ২০ থেকে ৫০ হাজার	খ) শহরে	খ) না	ক) হ্যাঁ	ক) ভাল	ক) হ্যাঁ	খ) না	খ) না	খ) না	ক) হ্যাঁ		একদমই না	একদমই না	একদমই না	একদমই না	একদমই না	একদমই না	একদমই না	একদমই না	একদমই না	একদমই না	একদমই না	একদমই না	একদমই না	একদমই না	একদমই না	একদমই না	একদমই না	একদমই না	একদমই না	একদমই না
হ্যা	24	ক) পুরুষ	গ) বিশ্ববিদ্যালয়	খ) অবিবাহিত	ক) একক	5	খ) ২০ থেকে ৫০ হাজার	খ) শহরে	খ) না	ক) হ্যাঁ	ক) ভাল	ক) হ্যাঁ	খ) না	খ) না	খ) না	ক) হ্যাঁ	মাঝেমাঝে	একদমই না	মাঝেমাঝে	একদমই না	সব সময়	খুব কম	একদমই না	মাঝেমাঝে	মাঝেমাঝে	মাঝেমাঝে	মাঝেমাঝে	একদমই না	একদমই না	মাঝেমাঝে	মাঝেমাঝে	খুব কম	একদমই না	একদমই না	একদমই না	একদমই না	খুব কম
হ্যা	34	খ) নারী	গ) বিশ্ববিদ্যালয়	ক) বিবাহিত	খ) যৌথ	5	খ) ২০ থেকে ৫০ হাজার	খ) শহরে	খ) না	ক) হ্যাঁ	ক) ভাল	ক) হ্যাঁ	খ) না	ক) হ্যাঁ	ক) হ্যাঁ	ক) হ্যাঁ	একদমই না	একদমই না	মাঝেমাঝে	একদমই না	খুব কম	সব সময়	খুব কম	মাঝেমাঝে	মাঝেমাঝে	সব সময়	মাঝেমাঝে	মাঝেমাঝে	খুব কম	একদমই না	মাঝেমাঝে	খুব কম	একদমই না	একদমই না	একদমই না	মাঝেমাঝে	সব সময়
হ্যা	21	ক) পুরুষ	গ) বিশ্ববিদ্যালয়	খ) অবিবাহিত	ক) একক	5	খ) ২০ থেকে ৫০ হাজার	খ) শহরে	খ) না	ক) হ্যাঁ	ক) ভাল	ক) হ্যাঁ	খ) না	খ) না	খ) না	ক) হ্যাঁ	মাঝেমাঝে	একদমই না	মাঝেমাঝে	খুব কম	মাঝেমাঝে	সব সময়	একদমই না	মাঝেমাঝে	মাঝেমাঝে	মাঝেমাঝে	সব সময়	মাঝেমাঝে	খুব কম	মাঝেমাঝে	মাঝেমাঝে	মাঝেমাঝে	মাঝেমাঝে	মাঝেমাঝে	একদমই না	খুব কম	মাঝেমাঝে
হ্যা	50	ক) পুরুষ	খ)হাইস্কুল	ক) বিবাহিত	ক) একক	4	খ) ২০ থেকে ৫০ হাজার	খ) শহরে	খ) না	খ) না	ক) ভাল	ক) হ্যাঁ	খ) না	ক) হ্যাঁ	ক) হ্যাঁ	ক) হ্যাঁ	মাঝেমাঝে	খুব কম	মাঝেমাঝে	খুব কম	খুব কম	একদমই না	একদমই না	মাঝেমাঝে	মাঝেমাঝে	মাঝেমাঝে	মাঝেমাঝে	খুব কম	মাঝেমাঝে	মাঝেমাঝে	খুব কম	মাঝেমাঝে	মাঝেমাঝে	মাঝেমাঝে	খুব কম	মাঝেমাঝে	খুব কম
হ্যা	18	ক) পুরুষ	গ) বিশ্ববিদ্যালয়	খ) অবিবাহিত	ক) একক	4	গ) ৫০ হাজার এর বেশী	খ) শহরে	খ) না	ক) হ্যাঁ	ক) ভাল	ক) হ্যাঁ	খ) না	ক) হ্যাঁ	খ) না	ক) হ্যাঁ	একদমই না	মাঝেমাঝে	খুব কম	একদমই না	মাঝেমাঝে	খুব কম	একদমই না	একদমই না	একদমই না	মাঝেমাঝে	মাঝেমাঝে	মাঝেমাঝে	মাঝেমাঝে	মাঝেমাঝে	খুব কম	মাঝেমাঝে	একদমই না	মাঝেমাঝে	একদমই না	একদমই না	একদমই না
হ্যা	19	ক) পুরুষ	গ) বিশ্ববিদ্যালয়	খ) অবিবাহিত	ক) একক	3	গ) ৫০ হাজার এর বেশী	খ) শহরে	খ) না	ক) হ্যাঁ	ক) ভাল	ক) হ্যাঁ	খ) না	খ) না	ক) হ্যাঁ	ক) হ্যাঁ	একদমই না	একদমই না	একদমই না	একদমই না	মাঝেমাঝে	মাঝেমাঝে	একদমই না	মাঝেমাঝে	মাঝেমাঝে	একদমই না	একদমই না	একদমই না	একদমই না	একদমই না	একদমই না	একদমই না	একদমই না	একদমই না	একদমই না	একদমই না	খুব কম
হ্যা	22	খ) নারী	গ) বিশ্ববিদ্যালয়	খ) অবিবাহিত		4	ক) ২০ হাজার এর নিচে	ক) গ্রামে	খ) না	ক) হ্যাঁ	ক) ভাল	খ) না	খ) না	ক) হ্যাঁ	খ) না	ক) হ্যাঁ	মাঝেমাঝে	একদমই না	মাঝেমাঝে	একদমই না	একদমই না	একদমই না	একদমই না	একদমই না	একদমই না	একদমই না	একদমই না	মাঝেমাঝে	একদমই না	একদমই না	মাঝেমাঝে	মাঝেমাঝে	একদমই না	একদমই না	একদমই না	একদমই না	একদমই না
হ্যা	22	খ) নারী	গ) বিশ্ববিদ্যালয়	খ) অবিবাহিত	খ) যৌথ	9	ক) ২০ হাজার এর নিচে	খ) শহরে	খ) না	ক) হ্যাঁ	ক) ভাল	ক) হ্যাঁ	খ) না	খ) না	খ) না	ক) হ্যাঁ	সব সময়	একদমই না	একদমই না	একদমই না	খুব কম	একদমই না	একদমই না	খুব কম	সব সময়	একদমই না	খুব কম	খুব কম	খুব কম	খুব কম	সব সময়	একদমই না	একদমই না	মাঝেমাঝে	একদমই না	মাঝেমাঝে	খুব কম
হ্যা	20	খ) নারী	গ) বিশ্ববিদ্যালয়	খ) অবিবাহিত	ক) একক	4	ক) ২০ হাজার এর নিচে	খ) শহরে	খ) না	ক) হ্যাঁ	ক) ভাল	ক) হ্যাঁ	খ) না	খ) না	ক) হ্যাঁ	ক) হ্যাঁ	একদমই না	মাঝেমাঝে	মাঝেমাঝে	একদমই না	সব সময়	সব সময়	একদমই না	মাঝেমাঝে	সব সময়	সব সময়	সব সময়	সব সময়	সব সময়	সব সময়	সব সময়	সব সময়	সব সময়	সব সময়	একদমই না	একদমই না	সব সময়
হ্যা	15	খ) নারী	ঘ) কলেজ	খ) অবিবাহিত	ক) একক	3	খ) ২০ থেকে ৫০ হাজার	খ) শহরে	খ) না	ক) হ্যাঁ	ক) ভাল	ক) হ্যাঁ	খ) না	খ) না	ক) হ্যাঁ	ক) হ্যাঁ	মাঝেমাঝে	খুব কম	মাঝেমাঝে	একদমই না	মাঝেমাঝে	মাঝেমাঝে	একদমই না	খুব কম	খুব কম	মাঝেমাঝে	মাঝেমাঝে	মাঝেমাঝে	মাঝেমাঝে	মাঝেমাঝে	খুব কম	খুব কম	মাঝেমাঝে	মাঝেমাঝে	খুব কম	খুব কম	মাঝেমাঝে
হ্যা	20	খ) নারী	ঘ) কলেজ	খ) অবিবাহিত	ক) একক	3	গ) ৫০ হাজার এর বেশী	খ) শহরে	খ) না	ক) হ্যাঁ	ক) ভাল	খ) না	খ) না	খ) না	খ) না	খ) না	মাঝেমাঝে	মাঝেমাঝে	একদমই না	খুব কম	সব সময়	সব সময়	একদমই না	মাঝেমাঝে	মাঝেমাঝে	মাঝেমাঝে	মাঝেমাঝে	সব সময়	সব সময়	সব সময়	মাঝেমাঝে	মাঝেমাঝে	মাঝেমাঝে	সব সময়	একদমই না	খুব কম	সব সময়
হ্যা	21	ক) পুরুষ	গ) বিশ্ববিদ্যালয়	খ) অবিবাহিত	ক) একক	4	খ) ২০ থেকে ৫০ হাজার	ক) গ্রামে	খ) না	খ) না	ক) ভাল	খ) না	খ) না	ক) হ্যাঁ	খ) না	খ) না	খুব কম	একদমই না	খুব কম	একদমই না	মাঝেমাঝে	খুব কম	একদমই না	একদমই না	মাঝেমাঝে	খুব কম	একদমই না	খুব কম	মাঝেমাঝে	একদমই না	মাঝেমাঝে	মাঝেমাঝে	একদমই না	খুব কম	একদমই না	একদমই না	খুব কম
হ্যা	22	ক) পুরুষ	গ) বিশ্ববিদ্যালয়	খ) অবিবাহিত	ক) একক	5	খ) ২০ থেকে ৫০ হাজার	খ) শহরে	ক) হ্যাঁ	ক) হ্যাঁ	ক) ভাল	ক) হ্যাঁ	খ) না	খ) না	খ) না	ক) হ্যাঁ	মাঝেমাঝে	একদমই না	মাঝেমাঝে	একদমই না	খুব কম	খুব কম	একদমই না	মাঝেমাঝে	মাঝেমাঝে	মাঝেমাঝে	সব সময়	সব সময়	সব সময়	মাঝেমাঝে	মাঝেমাঝে	মাঝেমাঝে	খুব কম	খুব কম	খুব কম	খুব কম	মাঝেমাঝে
হ্যা	19	খ) নারী	গ) বিশ্ববিদ্যালয়	খ) অবিবাহিত	ক) একক	5	খ) ২০ থেকে ৫০ হাজার	খ) শহরে	খ) না	ক) হ্যাঁ	ক) ভাল	ক) হ্যাঁ	খ) না	খ) না	খ) না	ক) হ্যাঁ	মাঝেমাঝে	মাঝেমাঝে	একদমই না	একদমই না	মাঝেমাঝে	সব সময়	একদমই না	সব সময়	সব সময়	খুব কম	একদমই না	মাঝেমাঝে	মাঝেমাঝে	মাঝেমাঝে	সব সময়	খুব কম	খুব কম	সব সময়	একদমই না	মাঝেমাঝে	একদমই না
	22	খ) নারী	গ) বিশ্ববিদ্যালয়	খ) অবিবাহিত	ক) একক	15	খ) ২০ থেকে ৫০ হাজার	খ) শহরে	খ) না	ক) হ্যাঁ	ক) ভাল	খ) না	খ) না	খ) না	খ) না	খ) না	একদমই না	একদমই না	একদমই না	একদমই না	একদমই না	একদমই না	একদমই না	মাঝেমাঝে	মাঝেমাঝে	একদমই না	মাঝেমাঝে	একদমই না	একদমই না	একদমই না	একদমই না
হ্যা	20	খ) নারী	খ)হাইস্কুল	ক) বিবাহিত	ক) একক	5	গ) ৫০ হাজার এর বেশী	খ) শহরে	খ) না	ক) হ্যাঁ	ক) ভাল	খ) না	খ) না	খ) না	খ) না	খ) না	একদমই না	সব সময়	একদমই না	একদমই না	একদমই না	একদমই না	একদমই না	একদমই না	একদমই না	মাঝেমাঝে	একদমই না	খুব কম	সব সময়	একদমই না	মাঝেমাঝে	মাঝেমাঝে	একদমই না	মাঝেমাঝে	একদমই না	খুব কম	সব সময়
হ্যা	21	খ) নারী	গ) বিশ্ববিদ্যালয়	খ) অবিবাহিত	ক) একক	3	ক) ২০ হাজার এর নিচে	ক) গ্রামে	খ) না	খ) না	ক) ভাল	খ) না	খ) না	ক) হ্যাঁ	খ) না	ক) হ্যাঁ	মাঝেমাঝে	মাঝেমাঝে	মাঝেমাঝে	মাঝেমাঝে	খুব কম	একদমই না
হ্যা	22	ক) পুরুষ	গ) বিশ্ববিদ্যালয়	খ) অবিবাহিত	ক) একক	4	ক) ২০ হাজার এর নিচে	খ) শহরে	খ) না	ক) হ্যাঁ	ক) ভাল	ক) হ্যাঁ	ক) হ্যাঁ	ক) হ্যাঁ	ক) হ্যাঁ	ক) হ্যাঁ	মাঝেমাঝে	মাঝেমাঝে	মাঝেমাঝে	খুব কম	মাঝেমাঝে	একদমই না	একদমই না	সব সময়	একদমই না	মাঝেমাঝে	একদমই না	সব সময়	মাঝেমাঝে	একদমই না	মাঝেমাঝে	মাঝেমাঝে	খুব কম	একদমই না	একদমই না	একদমই না	মাঝেমাঝে
হ্যা	16	খ) নারী	খ)হাইস্কুল	খ) অবিবাহিত	ক) একক	5	গ) ৫০ হাজার এর বেশী	খ) শহরে	খ) না	খ) না	ক) ভাল	ক) হ্যাঁ	খ) না	খ) না	খ) না	খ) না	একদমই না	একদমই না	একদমই না	একদমই না	একদমই না	একদমই না	খুব কম	একদমই না	একদমই না	একদমই না	খুব কম	মাঝেমাঝে	মাঝেমাঝে	একদমই না	একদমই না	খুব কম	একদমই না	একদমই না	একদমই না	একদমই না	একদমই না
হ্যা	22	খ) নারী	গ) বিশ্ববিদ্যালয়	খ) অবিবাহিত	ক) একক	5	গ) ৫০ হাজার এর বেশী	ক) গ্রামে	খ) না	ক) হ্যাঁ	ক) ভাল	ক) হ্যাঁ	খ) না	ক) হ্যাঁ	খ) না	খ) না	মাঝেমাঝে	একদমই না	মাঝেমাঝে	একদমই না	সব সময়	সব সময়	একদমই না	সব সময়	মাঝেমাঝে	মাঝেমাঝে	মাঝেমাঝে	সব সময়	মাঝেমাঝে	একদমই না	মাঝেমাঝে	সব সময়	একদমই না	সব সময়	একদমই না	খুব কম	সব সময়
হ্যা	19	খ) নারী	গ) বিশ্ববিদ্যালয়	খ) অবিবাহিত	ক) একক	4	খ) ২০ থেকে ৫০ হাজার	খ) শহরে	খ) না	ক) হ্যাঁ	ক) ভাল	ক) হ্যাঁ	খ) না	খ) না	খ) না	ক) হ্যাঁ	একদমই না	মাঝেমাঝে	একদমই না	একদমই না	একদমই না	মাঝেমাঝে	একদমই না	খুব কম	একদমই না	একদমই না	একদমই না	মাঝেমাঝে	সব সময়	একদমই না	মাঝেমাঝে	একদমই না	খুব কম	একদমই না	একদমই না	একদমই না	একদমই না
হ্যা	19	খ) নারী	গ) বিশ্ববিদ্যালয়	খ) অবিবাহিত	ক) একক	4	গ) ৫০ হাজার এর বেশী	খ) শহরে	খ) না	ক) হ্যাঁ	ক) ভাল	খ) না	খ) না	খ) না	খ) না	ক) হ্যাঁ	মাঝেমাঝে	একদমই না	খুব কম	একদমই না	খুব কম	মাঝেমাঝে	একদমই না	মাঝেমাঝে	খুব কম	একদমই না	খুব কম	একদমই না	একদমই না	একদমই না	খুব কম	খুব কম	একদমই না	একদমই না	একদমই না	খুব কম	একদমই না
হ্যা	20	খ) নারী	গ) বিশ্ববিদ্যালয়	খ) অবিবাহিত	খ) যৌথ	7	খ) ২০ থেকে ৫০ হাজার	খ) শহরে	খ) না	ক) হ্যাঁ	ক) ভাল	ক) হ্যাঁ	খ) না	ক) হ্যাঁ	খ) না	ক) হ্যাঁ	সব সময়	মাঝেমাঝে	খুব কম	একদমই না	মাঝেমাঝে	মাঝেমাঝে	একদমই না	খুব কম	খুব কম	একদমই না	একদমই না	একদমই না	খুব কম	খুব কম	মাঝেমাঝে	একদমই না	একদমই না	মাঝেমাঝে	একদমই না	একদমই না	একদমই না
হ্যা	20	খ) নারী	গ) বিশ্ববিদ্যালয়	খ) অবিবাহিত	খ) যৌথ	7	খ) ২০ থেকে ৫০ হাজার	খ) শহরে	খ) না	ক) হ্যাঁ	ক) ভাল	ক) হ্যাঁ	খ) না	ক) হ্যাঁ	খ) না	ক) হ্যাঁ	সব সময়	মাঝেমাঝে	খুব কম	একদমই না	মাঝেমাঝে	মাঝেমাঝে	একদমই না	খুব কম	খুব কম	একদমই না	একদমই না	একদমই না	খুব কম	খুব কম	মাঝেমাঝে	একদমই না	একদমই না	মাঝেমাঝে	একদমই না	একদমই না	একদমই না
হ্যা	24	খ) নারী	গ) বিশ্ববিদ্যালয়	খ) অবিবাহিত	ক) একক	4	খ) ২০ থেকে ৫০ হাজার	ক) গ্রামে	খ) না	ক) হ্যাঁ	ক) ভাল	খ) না	খ) না	খ) না	খ) না	খ) না	মাঝেমাঝে	একদমই না	মাঝেমাঝে	একদমই না	মাঝেমাঝে	মাঝেমাঝে	একদমই না	খুব কম	একদমই না	মাঝেমাঝে	মাঝেমাঝে	সব সময়	মাঝেমাঝে	মাঝেমাঝে	মাঝেমাঝে	খুব কম	একদমই না	খুব কম	খুব কম	মাঝেমাঝে	খুব কম
হ্যা	21	ক) পুরুষ	গ) বিশ্ববিদ্যালয়	খ) অবিবাহিত	ক) একক	4	গ) ৫০ হাজার এর বেশী	খ) শহরে	খ) না	ক) হ্যাঁ	ক) ভাল	ক) হ্যাঁ	খ) না	খ) না	খ) না	ক) হ্যাঁ	মাঝেমাঝে	মাঝেমাঝে	খুব কম	মাঝেমাঝে	সব সময়	মাঝেমাঝে	একদমই না	খুব কম	মাঝেমাঝে	মাঝেমাঝে	মাঝেমাঝে	মাঝেমাঝে	খুব কম	মাঝেমাঝে	মাঝেমাঝে	মাঝেমাঝে	মাঝেমাঝে	খুব কম	একদমই না	একদমই না	খুব কম
হ্যা	19	খ) নারী	খ)হাইস্কুল	খ) অবিবাহিত	ক) একক	5	গ) ৫০ হাজার এর বেশী	খ) শহরে	খ) না	ক) হ্যাঁ	ক) ভাল	খ) না	খ) না	ক) হ্যাঁ	খ) না	খ) না	একদমই না	খুব কম	মাঝেমাঝে	একদমই না	একদমই না	একদমই না	একদমই না	একদমই না	একদমই না	একদমই না	একদমই না	একদমই না	একদমই না	খুব কম	একদমই না	একদমই না	একদমই না	একদমই না	একদমই না	একদমই না	একদমই না
হ্যা	22	ক) পুরুষ	ঘ) কলেজ	খ) অবিবাহিত	ক) একক	4	খ) ২০ থেকে ৫০ হাজার	খ) শহরে	খ) না	খ) না	ক) ভাল	খ) না	খ) না	ক) হ্যাঁ	খ) না	খ) না	একদমই না	একদমই না	একদমই না	একদমই না	একদমই না	একদমই না	একদমই না	একদমই না	একদমই না	একদমই না	খুব কম	একদমই না	একদমই না	একদমই না	একদমই না	একদমই না	একদমই না	একদমই না	একদমই না	একদমই না	একদমই না
হ্যা	20	খ) নারী	গ) বিশ্ববিদ্যালয়	খ) অবিবাহিত	খ) যৌথ	6	গ) ৫০ হাজার এর বেশী	খ) শহরে	খ) না	ক) হ্যাঁ	ক) ভাল	ক) হ্যাঁ	খ) না	খ) না	খ) না	ক) হ্যাঁ	মাঝেমাঝে	খুব কম	মাঝেমাঝে	একদমই না	মাঝেমাঝে	মাঝেমাঝে	একদমই না	মাঝেমাঝে	মাঝেমাঝে	সব সময়	মাঝেমাঝে	মাঝেমাঝে	মাঝেমাঝে	মাঝেমাঝে	মাঝেমাঝে	মাঝেমাঝে	মাঝেমাঝে	সব সময়	খুব কম	খুব কম	মাঝেমাঝে
হ্যা	18	খ) নারী	গ) বিশ্ববিদ্যালয়	খ) অবিবাহিত	ক) একক	3	ক) ২০ হাজার এর নিচে	খ) শহরে	ক) হ্যাঁ	ক) হ্যাঁ	খ) খারাপ	ক) হ্যাঁ	ক) হ্যাঁ	ক) হ্যাঁ	খ) না	ক) হ্যাঁ	সব সময়	সব সময়	মাঝেমাঝে	মাঝেমাঝে	সব সময়	সব সময়	খুব কম	সব সময়	সব সময়	সব সময়	সব সময়	সব সময়	সব সময়	সব সময়	সব সময়	সব সময়	সব সময়	সব সময়	মাঝেমাঝে	মাঝেমাঝে	সব সময়
হ্যা	20	ক) পুরুষ	গ) বিশ্ববিদ্যালয়	খ) অবিবাহিত	ক) একক	5	খ) ২০ থেকে ৫০ হাজার	খ) শহরে	খ) না	ক) হ্যাঁ	ক) ভাল	ক) হ্যাঁ	খ) না	খ) না	খ) না	ক) হ্যাঁ	মাঝেমাঝে	খুব কম	খুব কম	খুব কম	সব সময়	সব সময়	একদমই না	মাঝেমাঝে	মাঝেমাঝে	খুব কম	মাঝেমাঝে	মাঝেমাঝে	সব সময়	সব সময়	মাঝেমাঝে	মাঝেমাঝে	খুব কম	মাঝেমাঝে	খুব কম	মাঝেমাঝে	মাঝেমাঝে
হ্যা	18	খ) নারী	ঘ) কলেজ	খ) অবিবাহিত	ক) একক	4	খ) ২০ থেকে ৫০ হাজার	খ) শহরে	খ) না	ক) হ্যাঁ	ক) ভাল	ক) হ্যাঁ	খ) না	খ) না	খ) না	ক) হ্যাঁ	সব সময়	মাঝেমাঝে	সব সময়	খুব কম	মাঝেমাঝে	সব সময়	একদমই না	মাঝেমাঝে	মাঝেমাঝে	সব সময়	সব সময়	সব সময়	সব সময়	সব সময়	সব সময়	সব সময়	মাঝেমাঝে	সব সময়	মাঝেমাঝে	সব সময়	খুব কম
হ্যা	22	খ) নারী	গ) বিশ্ববিদ্যালয়	খ) অবিবাহিত	ক) একক	3	গ) ৫০ হাজার এর বেশী	খ) শহরে	খ) না	ক) হ্যাঁ	ক) ভাল	ক) হ্যাঁ	ক) হ্যাঁ	ক) হ্যাঁ	খ) না	ক) হ্যাঁ	মাঝেমাঝে	মাঝেমাঝে	সব সময়	একদমই না	সব সময়	সব সময়	একদমই না	সব সময়	সব সময়	সব সময়	সব সময়	সব সময়	সব সময়	সব সময়	সব সময়	সব সময়	সব সময়	সব সময়	একদমই না	সব সময়	সব সময়
হ্যা	24	খ) নারী	গ) বিশ্ববিদ্যালয়	খ) অবিবাহিত	ক) একক	4	খ) ২০ থেকে ৫০ হাজার	খ) শহরে	খ) না	ক) হ্যাঁ	ক) ভাল	ক) হ্যাঁ	খ) না	ক) হ্যাঁ	ক) হ্যাঁ	ক) হ্যাঁ	মাঝেমাঝে	মাঝেমাঝে	মাঝেমাঝে	একদমই না	খুব কম	খুব কম	একদমই না	মাঝেমাঝে	মাঝেমাঝে	সব সময়	খুব কম	সব সময়	সব সময়	সব সময়	মাঝেমাঝে	সব সময়	মাঝেমাঝে	সব সময়	খুব কম	খুব কম	মাঝেমাঝে
হ্যা	21	খ) নারী	গ) বিশ্ববিদ্যালয়	খ) অবিবাহিত	ক) একক	4	খ) ২০ থেকে ৫০ হাজার	খ) শহরে	খ) না	ক) হ্যাঁ	ক) ভাল	ক) হ্যাঁ	খ) না	ক) হ্যাঁ	খ) না	ক) হ্যাঁ	মাঝেমাঝে	একদমই না	মাঝেমাঝে	একদমই না	মাঝেমাঝে	মাঝেমাঝে	একদমই না	মাঝেমাঝে	মাঝেমাঝে	একদমই না	একদমই না	একদমই না	একদমই না	একদমই না	মাঝেমাঝে	মাঝেমাঝে	মাঝেমাঝে	মাঝেমাঝে	মাঝেমাঝে	মাঝেমাঝে	মাঝেমাঝে
হ্যা	22	খ) নারী	গ) বিশ্ববিদ্যালয়	খ) অবিবাহিত	ক) একক	4	গ) ৫০ হাজার এর বেশী	খ) শহরে	খ) না	ক) হ্যাঁ	ক) ভাল	ক) হ্যাঁ	খ) না	খ) না	ক) হ্যাঁ	ক) হ্যাঁ	একদমই না	একদমই না	একদমই না	একদমই না	একদমই না	খুব কম	একদমই না	মাঝেমাঝে	একদমই না	খুব কম	একদমই না	একদমই না	একদমই না	একদমই না	খুব কম	একদমই না	একদমই না	একদমই না	একদমই না	একদমই না	একদমই না
হ্যা	27	খ) নারী	গ) বিশ্ববিদ্যালয়	খ) অবিবাহিত	ক) একক	4	গ) ৫০ হাজার এর বেশী	খ) শহরে	খ) না	ক) হ্যাঁ	ক) ভাল	ক) হ্যাঁ	খ) না	খ) না	ক) হ্যাঁ	ক) হ্যাঁ	সব সময়	সব সময়	মাঝেমাঝে	মাঝেমাঝে	সব সময়	সব সময়	একদমই না	সব সময়	সব সময়	সব সময়	সব সময়	সব সময়	সব সময়	সব সময়	সব সময়	সব সময়	সব সময়	সব সময়	মাঝেমাঝে	সব সময়	সব সময়
হ্যা	36	ক) পুরুষ	গ) বিশ্ববিদ্যালয়	ক) বিবাহিত	ক) একক	3	গ) ৫০ হাজার এর বেশী	খ) শহরে	খ) না	ক) হ্যাঁ	ক) ভাল	ক) হ্যাঁ	খ) না	খ) না	খ) না	ক) হ্যাঁ	সব সময়	একদমই না	মাঝেমাঝে	একদমই না	সব সময়	খুব কম	একদমই না	মাঝেমাঝে	খুব কম	একদমই না	মাঝেমাঝে	সব সময়	মাঝেমাঝে	সব সময়	মাঝেমাঝে	মাঝেমাঝে	একদমই না	খুব কম	একদমই না	মাঝেমাঝে	খুব কম
হ্যা	19	ক) পুরুষ	ঘ) কলেজ	খ) অবিবাহিত	ক) একক	3	গ) ৫০ হাজার এর বেশী	খ) শহরে	খ) না	ক) হ্যাঁ	ক) ভাল	ক) হ্যাঁ	খ) না	ক) হ্যাঁ	খ) না	ক) হ্যাঁ	খুব কম	একদমই না	খুব কম	একদমই না	একদমই না	একদমই না	খুব কম	খুব কম	মাঝেমাঝে	একদমই না	একদমই না	একদমই না	খুব কম	খুব কম	খুব কম	খুব কম	খুব কম	একদমই না	মাঝেমাঝে	খুব কম
হ্যা	26	ক) পুরুষ	গ) বিশ্ববিদ্যালয়	খ) অবিবাহিত	ক) একক	4	খ) ২০ থেকে ৫০ হাজার	খ) শহরে	খ) না	ক) হ্যাঁ	ক) ভাল	খ) না	খ) না	খ) না	খ) না	খ) না	মাঝেমাঝে	খুব কম	একদমই না	একদমই না	একদমই না	একদমই না	একদমই না	একদমই না	একদমই না	একদমই না	একদমই না	একদমই না	খুব কম	একদমই না	একদমই না	একদমই না	একদমই না	একদমই না	একদমই না	একদমই না	একদমই না
হ্যা	22	ক) পুরুষ	ঘ) কলেজ	খ) অবিবাহিত	ক) একক	5	খ) ২০ থেকে ৫০ হাজার	খ) শহরে	খ) না	ক) হ্যাঁ	ক) ভাল	ক) হ্যাঁ	ক) হ্যাঁ	ক) হ্যাঁ	খ) না	ক) হ্যাঁ	মাঝেমাঝে	একদমই না	মাঝেমাঝে	খুব কম	মাঝেমাঝে	মাঝেমাঝে	একদমই না	সব সময়	সব সময়	সব সময়	মাঝেমাঝে	মাঝেমাঝে	মাঝেমাঝে	মাঝেমাঝে	সব সময়	মাঝেমাঝে	একদমই না	খুব কম	খুব কম	মাঝেমাঝে	মাঝেমাঝে
হ্যা	20	খ) নারী	গ) বিশ্ববিদ্যালয়	খ) অবিবাহিত	ক) একক	5	খ) ২০ থেকে ৫০ হাজার	খ) শহরে	খ) না	ক) হ্যাঁ	ক) ভাল	ক) হ্যাঁ	খ) না	ক) হ্যাঁ	ক) হ্যাঁ	ক) হ্যাঁ	মাঝেমাঝে	খুব কম	খুব কম	একদমই না	মাঝেমাঝে	একদমই না	একদমই না	একদমই না	খুব কম	একদমই না	একদমই না	খুব কম	একদমই না	সব সময়	খুব কম	খুব কম	একদমই না	একদমই না	একদমই না	একদমই না	একদমই না
হ্যা	22	খ) নারী	গ) বিশ্ববিদ্যালয়	খ) অবিবাহিত	ক) একক	5	গ) ৫০ হাজার এর বেশী	খ) শহরে	খ) না	ক) হ্যাঁ	ক) ভাল	ক) হ্যাঁ	খ) না	ক) হ্যাঁ	খ) না	ক) হ্যাঁ	মাঝেমাঝে	একদমই না	একদমই না	একদমই না	মাঝেমাঝে	খুব কম	একদমই না	মাঝেমাঝে	সব সময়	সব সময়	মাঝেমাঝে	খুব কম	একদমই না	খুব কম	মাঝেমাঝে	মাঝেমাঝে	খুব কম	খুব কম	একদমই না	মাঝেমাঝে	সব সময়
হ্যা	19	খ) নারী	গ) বিশ্ববিদ্যালয়	খ) অবিবাহিত	ক) একক	6	গ) ৫০ হাজার এর বেশী	খ) শহরে	খ) না	ক) হ্যাঁ	ক) ভাল	ক) হ্যাঁ	খ) না	খ) না	খ) না	খ) না	একদমই না	একদমই না	একদমই না	একদমই না	সব সময়	একদমই না	একদমই না	একদমই না	একদমই না	মাঝেমাঝে	একদমই না	মাঝেমাঝে	মাঝেমাঝে	মাঝেমাঝে	একদমই না	মাঝেমাঝে	একদমই না	একদমই না	মাঝেমাঝে	একদমই না	একদমই না
হ্যা	20	খ) নারী	গ) বিশ্ববিদ্যালয়	খ) অবিবাহিত	খ) যৌথ	19	গ) ৫০ হাজার এর বেশী	খ) শহরে	খ) না	ক) হ্যাঁ	ক) ভাল	ক) হ্যাঁ	খ) না	খ) না	ক) হ্যাঁ	ক) হ্যাঁ	মাঝেমাঝে	একদমই না	একদমই না	একদমই না	মাঝেমাঝে	খুব কম	একদমই না	একদমই না	একদমই না	মাঝেমাঝে	একদমই না	একদমই না	একদমই না	একদমই না	খুব কম	একদমই না	একদমই না	একদমই না	একদমই না	একদমই না	একদমই না
হ্যা	23	ক) পুরুষ	গ) বিশ্ববিদ্যালয়	খ) অবিবাহিত	ক) একক	7	খ) ২০ থেকে ৫০ হাজার	খ) শহরে	খ) না	ক) হ্যাঁ	খ) খারাপ	খ) না	খ) না	খ) না	খ) না	ক) হ্যাঁ	মাঝেমাঝে	একদমই না	সব সময়	একদমই না	সব সময়	সব সময়	একদমই না	মাঝেমাঝে	সব সময়	সব সময়	সব সময়	সব সময়	সব সময়	সব সময়	সব সময়	সব সময়	সব সময়	সব সময়	খুব কম	মাঝেমাঝে	সব সময়
হ্যা	23	খ) নারী	গ) বিশ্ববিদ্যালয়	খ) অবিবাহিত	খ) যৌথ	7	খ) ২০ থেকে ৫০ হাজার	ক) গ্রামে	খ) না	খ) না	ক) ভাল	ক) হ্যাঁ	খ) না	খ) না	ক) হ্যাঁ	ক) হ্যাঁ	মাঝেমাঝে	একদমই না	মাঝেমাঝে	একদমই না	খুব কম	মাঝেমাঝে	একদমই না	মাঝেমাঝে	মাঝেমাঝে	মাঝেমাঝে	মাঝেমাঝে	একদমই না	মাঝেমাঝে	একদমই না	সব সময়	খুব কম	মাঝেমাঝে	মাঝেমাঝে	মাঝেমাঝে	সব সময়	মাঝেমাঝে
হ্যা	23	ক) পুরুষ	গ) বিশ্ববিদ্যালয়	খ) অবিবাহিত	ক) একক	5	খ) ২০ থেকে ৫০ হাজার	খ) শহরে	খ) না	ক) হ্যাঁ	ক) ভাল	ক) হ্যাঁ	ক) হ্যাঁ	ক) হ্যাঁ	খ) না	ক) হ্যাঁ	মাঝেমাঝে	একদমই না	খুব কম	খুব কম	মাঝেমাঝে	খুব কম	একদমই না	একদমই না	একদমই না	একদমই না	খুব কম	মাঝেমাঝে	খুব কম	একদমই না	খুব কম	খুব কম	একদমই না	একদমই না	একদমই না	একদমই না	একদমই না
হ্যা	22	খ) নারী	ঘ) কলেজ	খ) অবিবাহিত	ক) একক	4	খ) ২০ থেকে ৫০ হাজার	খ) শহরে	খ) না	ক) হ্যাঁ	ক) ভাল	ক) হ্যাঁ	খ) না	খ) না	খ) না	ক) হ্যাঁ	খুব কম	মাঝেমাঝে	খুব কম	একদমই না	খুব কম	একদমই না	একদমই না	একদমই না	খুব কম	একদমই না	একদমই না	খুব কম	খুব কম	একদমই না	মাঝেমাঝে	খুব কম	একদমই না	খুব কম	একদমই না	খুব কম	একদমই না
হ্যা	21	ক) পুরুষ	গ) বিশ্ববিদ্যালয়	খ) অবিবাহিত	খ) যৌথ	9	খ) ২০ থেকে ৫০ হাজার	খ) শহরে	খ) না	ক) হ্যাঁ	ক) ভাল	ক) হ্যাঁ	খ) না	খ) না	খ) না	ক) হ্যাঁ	মাঝেমাঝে	খুব কম	একদমই না	একদমই না	একদমই না	মাঝেমাঝে	একদমই না	মাঝেমাঝে	মাঝেমাঝে	একদমই না	মাঝেমাঝে	একদমই না	মাঝেমাঝে	খুব কম	মাঝেমাঝে	একদমই না	একদমই না	খুব কম	একদমই না	একদমই না	একদমই না
হ্যা	20	খ) নারী	গ) বিশ্ববিদ্যালয়	খ) অবিবাহিত	ক) একক	4	খ) ২০ থেকে ৫০ হাজার	খ) শহরে	খ) না	ক) হ্যাঁ	ক) ভাল	ক) হ্যাঁ	খ) না	ক) হ্যাঁ	ক) হ্যাঁ	ক) হ্যাঁ	মাঝেমাঝে	একদমই না	খুব কম	একদমই না	সব সময়	মাঝেমাঝে	একদমই না	মাঝেমাঝে	একদমই না	খুব কম	মাঝেমাঝে	মাঝেমাঝে	মাঝেমাঝে	মাঝেমাঝে	মাঝেমাঝে	সব সময়	খুব কম	একদমই না	একদমই না	খুব কম	মাঝেমাঝে
হ্যা	22	খ) নারী	গ) বিশ্ববিদ্যালয়	খ) অবিবাহিত	ক) একক	8	গ) ৫০ হাজার এর বেশী	খ) শহরে	খ) না	ক) হ্যাঁ	খ) খারাপ	ক) হ্যাঁ	খ) না	ক) হ্যাঁ	ক) হ্যাঁ	ক) হ্যাঁ	মাঝেমাঝে	খুব কম	মাঝেমাঝে	খুব কম	মাঝেমাঝে	খুব কম	একদমই না	খুব কম	খুব কম	একদমই না	সব সময়	সব সময়	একদমই না	সব সময়	মাঝেমাঝে	মাঝেমাঝে	একদমই না	সব সময়	একদমই না	একদমই না	একদমই না
হ্যা	18	ক) পুরুষ	গ) বিশ্ববিদ্যালয়	খ) অবিবাহিত	ক) একক	5	গ) ৫০ হাজার এর বেশী	খ) শহরে	খ) না	খ) না	ক) ভাল	ক) হ্যাঁ	খ) না	খ) না	খ) না	খ) না	একদমই না	একদমই না	মাঝেমাঝে	খুব কম	মাঝেমাঝে	সব সময়	একদমই না	সব সময়	সব সময়	মাঝেমাঝে	মাঝেমাঝে	মাঝেমাঝে	মাঝেমাঝে	সব সময়	সব সময়	মাঝেমাঝে	মাঝেমাঝে	মাঝেমাঝে	খুব কম	মাঝেমাঝে	মাঝেমাঝে
হ্যা	22	ক) পুরুষ	গ) বিশ্ববিদ্যালয়	খ) অবিবাহিত	ক) একক	5	গ) ৫০ হাজার এর বেশী	খ) শহরে	খ) না	ক) হ্যাঁ	ক) ভাল	ক) হ্যাঁ	খ) না	খ) না	খ) না	ক) হ্যাঁ	খুব কম	একদমই না	খুব কম	একদমই না	খুব কম	খুব কম	একদমই না	খুব কম	খুব কম	একদমই না	খুব কম	মাঝেমাঝে	মাঝেমাঝে	খুব কম	খুব কম	মাঝেমাঝে	একদমই না	খুব কম	একদমই না	খুব কম	একদমই না
হ্যা	35	ক) পুরুষ	গ) বিশ্ববিদ্যালয়	ক) বিবাহিত	ক) একক	2	গ) ৫০ হাজার এর বেশী	খ) শহরে	খ) না	ক) হ্যাঁ	ক) ভাল	খ) না	খ) না	ক) হ্যাঁ	খ) না	খ) না	মাঝেমাঝে	মাঝেমাঝে	খুব কম	খুব কম	একদমই না	খুব কম	একদমই না	খুব কম	খুব কম	একদমই না	খুব কম	মাঝেমাঝে	মাঝেমাঝে	মাঝেমাঝে	মাঝেমাঝে	মাঝেমাঝে	একদমই না	একদমই না	একদমই না	খুব কম	একদমই না
হ্যা	22	ক) পুরুষ	গ) বিশ্ববিদ্যালয়	খ) অবিবাহিত	ক) একক	3	খ) ২০ থেকে ৫০ হাজার	খ) শহরে	খ) না	ক) হ্যাঁ	ক) ভাল	খ) না	খ) না	খ) না	ক) হ্যাঁ	ক) হ্যাঁ	মাঝেমাঝে	খুব কম	একদমই না	মাঝেমাঝে	একদমই না	মাঝেমাঝে	খুব কম	মাঝেমাঝে	খুব কম	খুব কম	মাঝেমাঝে	মাঝেমাঝে	মাঝেমাঝে	মাঝেমাঝে	মাঝেমাঝে	খুব কম	খুব কম	একদমই না	মাঝেমাঝে	খুব কম	মাঝেমাঝে
হ্যা	21	খ) নারী	গ) বিশ্ববিদ্যালয়	খ) অবিবাহিত	ক) একক	5	গ) ৫০ হাজার এর বেশী	খ) শহরে	খ) না	ক) হ্যাঁ		খ) না	খ) না	খ) না	খ) না	খ) না	মাঝেমাঝে	খুব কম	খুব কম	মাঝেমাঝে	মাঝেমাঝে	সব সময়	একদমই না	সব সময়	সব সময়	মাঝেমাঝে	মাঝেমাঝে	খুব কম	খুব কম	মাঝেমাঝে	মাঝেমাঝে	খুব কম	খুব কম	একদমই না	মাঝেমাঝে	খুব কম	মাঝেমাঝে
হ্যা	20	ক) পুরুষ	গ) বিশ্ববিদ্যালয়	খ) অবিবাহিত	ক) একক	4	খ) ২০ থেকে ৫০ হাজার	খ) শহরে	খ) না	ক) হ্যাঁ	ক) ভাল	খ) না	খ) না	খ) না	খ) না	খ) না	একদমই না	একদমই না	একদমই না	একদমই না	খুব কম	একদমই না	একদমই না	খুব কম	খুব কম	খুব কম	একদমই না	একদমই না	একদমই না	খুব কম	খুব কম	একদমই না	একদমই না	খুব কম	একদমই না	একদমই না	একদমই না
হ্যা	21	খ) নারী	গ) বিশ্ববিদ্যালয়	খ) অবিবাহিত	ক) একক	8	খ) ২০ থেকে ৫০ হাজার	ক) গ্রামে	খ) না	খ) না	ক) ভাল	ক) হ্যাঁ	খ) না	ক) হ্যাঁ	ক) হ্যাঁ	ক) হ্যাঁ	মাঝেমাঝে	একদমই না	মাঝেমাঝে	একদমই না	একদমই না	একদমই না	একদমই না	একদমই না	একদমই না	মাঝেমাঝে	একদমই না	খুব কম	একদমই না	একদমই না	একদমই না	একদমই না	একদমই না	একদমই না	একদমই না	একদমই না	একদমই না
হ্যা	21	ক) পুরুষ	গ) বিশ্ববিদ্যালয়	খ) অবিবাহিত	ক) একক	4	খ) ২০ থেকে ৫০ হাজার	খ) শহরে	খ) না	ক) হ্যাঁ	ক) ভাল	ক) হ্যাঁ	খ) না	ক) হ্যাঁ	খ) না	ক) হ্যাঁ	সব সময়	খুব কম		খুব কম	সব সময়	মাঝেমাঝে	একদমই না	মাঝেমাঝে	সব সময়	সব সময়	খুব কম	সব সময়	সব সময়	সব সময়	খুব কম	সব সময়	মাঝেমাঝে	খুব কম	খুব কম	মাঝেমাঝে	মাঝেমাঝে
হ্যা	21	খ) নারী	গ) বিশ্ববিদ্যালয়	খ) অবিবাহিত	ক) একক	5	খ) ২০ থেকে ৫০ হাজার	খ) শহরে	খ) না	ক) হ্যাঁ	ক) ভাল	খ) না	খ) না	ক) হ্যাঁ	খ) না	খ) না	মাঝেমাঝে	একদমই না	একদমই না	মাঝেমাঝে	একদমই না	একদমই না	একদমই না	একদমই না	একদমই না	একদমই না	একদমই না	একদমই না	একদমই না	একদমই না	মাঝেমাঝে	একদমই না	একদমই না	একদমই না	একদমই না	একদমই না	একদমই না
হ্যা	23	ক) পুরুষ	গ) বিশ্ববিদ্যালয়	খ) অবিবাহিত	ক) একক	4	গ) ৫০ হাজার এর বেশী	খ) শহরে	খ) না	ক) হ্যাঁ	খ) খারাপ	খ) না	খ) না	খ) না	খ) না	খ) না	খুব কম	মাঝেমাঝে	সব সময়	একদমই না	একদমই না	মাঝেমাঝে	একদমই না	খুব কম	খুব কম	খুব কম	খুব কম	মাঝেমাঝে	মাঝেমাঝে	একদমই না	একদমই না	মাঝেমাঝে	খুব কম	একদমই না	খুব কম	একদমই না	একদমই না
হ্যা	21	খ) নারী	গ) বিশ্ববিদ্যালয়	খ) অবিবাহিত	ক) একক	6	খ) ২০ থেকে ৫০ হাজার	খ) শহরে	খ) না	ক) হ্যাঁ	খ) খারাপ	ক) হ্যাঁ	খ) না	ক) হ্যাঁ	খ) না	ক) হ্যাঁ	সব সময়	খুব কম	সব সময়	মাঝেমাঝে	সব সময়	সব সময়	একদমই না	সব সময়	সব সময়	সব সময়	সব সময়	সব সময়	মাঝেমাঝে	সব সময়	সব সময়	সব সময়	মাঝেমাঝে	সব সময়	খুব কম	খুব কম	সব সময়
হ্যা	21	ক) পুরুষ	ঘ) কলেজ	খ) অবিবাহিত	ক) একক	4	গ) ৫০ হাজার এর বেশী	খ) শহরে	খ) না	ক) হ্যাঁ	ক) ভাল	ক) হ্যাঁ	খ) না	খ) না	ক) হ্যাঁ	ক) হ্যাঁ	মাঝেমাঝে	একদমই না	মাঝেমাঝে	একদমই না	মাঝেমাঝে	খুব কম	খুব কম	খুব কম	মাঝেমাঝে	সব সময়	মাঝেমাঝে	মাঝেমাঝে	একদমই না	সব সময়	সব সময়	সব সময়	সব সময়	সব সময়	একদমই না	খুব কম	সব সময়
হ্যা	23	ক) পুরুষ	গ) বিশ্ববিদ্যালয়	খ) অবিবাহিত	ক) একক	4	খ) ২০ থেকে ৫০ হাজার	খ) শহরে	খ) না	ক) হ্যাঁ	ক) ভাল	ক) হ্যাঁ	খ) না	ক) হ্যাঁ	খ) না	ক) হ্যাঁ	খুব কম	একদমই না	মাঝেমাঝে	একদমই না	একদমই না	একদমই না	একদমই না	একদমই না	একদমই না	একদমই না	একদমই না	একদমই না	একদমই না	একদমই না	একদমই না	একদমই না	একদমই না	একদমই না	একদমই না	একদমই না	একদমই না
হ্যা	22	ক) পুরুষ	গ) বিশ্ববিদ্যালয়	খ) অবিবাহিত	ক) একক	4	ক) ২০ হাজার এর নিচে	খ) শহরে	খ) না	ক) হ্যাঁ	ক) ভাল	ক) হ্যাঁ	খ) না	ক) হ্যাঁ	খ) না	ক) হ্যাঁ	সব সময়	একদমই না	সব সময়	একদমই না	সব সময়	সব সময়	একদমই না	মাঝেমাঝে	সব সময়	সব সময়	সব সময়	সব সময়	মাঝেমাঝে	খুব কম	সব সময়	সব সময়	একদমই না	মাঝেমাঝে	একদমই না	একদমই না	সব সময়
হ্যা	24	খ) নারী	গ) বিশ্ববিদ্যালয়	খ) অবিবাহিত	ক) একক	5	খ) ২০ থেকে ৫০ হাজার	খ) শহরে	খ) না	খ) না	ক) ভাল	ক) হ্যাঁ	ক) হ্যাঁ	ক) হ্যাঁ	ক) হ্যাঁ	ক) হ্যাঁ	মাঝেমাঝে	খুব কম	সব সময়	একদমই না	সব সময়	মাঝেমাঝে	একদমই না	মাঝেমাঝে	মাঝেমাঝে	একদমই না	সব সময়	মাঝেমাঝে	খুব কম	মাঝেমাঝে	মাঝেমাঝে	একদমই না	একদমই না	একদমই না	একদমই না	সব সময়	মাঝেমাঝে
হ্যা	22	খ) নারী	গ) বিশ্ববিদ্যালয়	খ) অবিবাহিত	ক) একক	4	গ) ৫০ হাজার এর বেশী	খ) শহরে	খ) না	ক) হ্যাঁ	ক) ভাল	ক) হ্যাঁ	খ) না	খ) না	খ) না	ক) হ্যাঁ	মাঝেমাঝে	একদমই না	মাঝেমাঝে	একদমই না	সব সময়	সব সময়	একদমই না	সব সময়	খুব কম	মাঝেমাঝে	সব সময়	মাঝেমাঝে	খুব কম	খুব কম	মাঝেমাঝে	মাঝেমাঝে	একদমই না	খুব কম	খুব কম	মাঝেমাঝে	সব সময়
হ্যা	21	ক) পুরুষ	গ) বিশ্ববিদ্যালয়	ক) বিবাহিত	ক) একক	5	গ) ৫০ হাজার এর বেশী	খ) শহরে	খ) না	ক) হ্যাঁ	ক) ভাল	ক) হ্যাঁ	খ) না	খ) না	খ) না	ক) হ্যাঁ	একদমই না	একদমই না	একদমই না	একদমই না	একদমই না	একদমই না	একদমই না	একদমই না	একদমই না	মাঝেমাঝে	একদমই না	একদমই না	একদমই না	একদমই না	একদমই না	একদমই না	একদমই না	একদমই না	একদমই না	একদমই না	মাঝেমাঝে
হ্যা	20	খ) নারী	গ) বিশ্ববিদ্যালয়	খ) অবিবাহিত	ক) একক	4	গ) ৫০ হাজার এর বেশী	খ) শহরে	খ) না	ক) হ্যাঁ	ক) ভাল	খ) না	খ) না	খ) না	খ) না	খ) না	মাঝেমাঝে	একদমই না	মাঝেমাঝে	মাঝেমাঝে	মাঝেমাঝে	মাঝেমাঝে	একদমই না	সব সময়	মাঝেমাঝে	মাঝেমাঝে	মাঝেমাঝে	সব সময়	সব সময়	সব সময়	খুব কম	মাঝেমাঝে	মাঝেমাঝে	সব সময়	খুব কম	খুব কম	মাঝেমাঝে
হ্যা	20	খ) নারী	ঘ) কলেজ	খ) অবিবাহিত	ক) একক	4	গ) ৫০ হাজার এর বেশী	খ) শহরে	খ) না	ক) হ্যাঁ	ক) ভাল	খ) না	খ) না	খ) না	খ) না	খ) না	একদমই না	খুব কম	খুব কম	একদমই না	মাঝেমাঝে	একদমই না	একদমই না	একদমই না	মাঝেমাঝে	মাঝেমাঝে	সব সময়	মাঝেমাঝে	মাঝেমাঝে	মাঝেমাঝে	খুব কম	মাঝেমাঝে	খুব কম	মাঝেমাঝে	একদমই না	একদমই না	মাঝেমাঝে
হ্যা	50	ক) পুরুষ	ঘ) কলেজ	ক) বিবাহিত	খ) যৌথ	3	ক) ২০ হাজার এর নিচে	খ) শহরে	খ) না	ক) হ্যাঁ	ক) ভাল	ক) হ্যাঁ	খ) না	ক) হ্যাঁ	খ) না	ক) হ্যাঁ	মাঝেমাঝে	একদমই না	মাঝেমাঝে	একদমই না	মাঝেমাঝে	মাঝেমাঝে	একদমই না	মাঝেমাঝে	মাঝেমাঝে	মাঝেমাঝে	মাঝেমাঝে	সব সময়	মাঝেমাঝে	মাঝেমাঝে	সব সময়	সব সময়	মাঝেমাঝে	মাঝেমাঝে	একদমই না	মাঝেমাঝে	মাঝেমাঝে
হ্যা	19	ক) পুরুষ	গ) বিশ্ববিদ্যালয়	খ) অবিবাহিত	ক) একক	4	খ) ২০ থেকে ৫০ হাজার	খ) শহরে	খ) না	ক) হ্যাঁ	ক) ভাল	ক) হ্যাঁ	খ) না	ক) হ্যাঁ	ক) হ্যাঁ	ক) হ্যাঁ	মাঝেমাঝে	মাঝেমাঝে	মাঝেমাঝে	খুব কম	মাঝেমাঝে	মাঝেমাঝে	একদমই না	একদমই না	খুব কম	খুব কম	মাঝেমাঝে	মাঝেমাঝে	মাঝেমাঝে	খুব কম	খুব কম	মাঝেমাঝে	খুব কম	খুব কম	খুব কম	একদমই না	একদমই না
হ্যা	21	ক) পুরুষ	গ) বিশ্ববিদ্যালয়	খ) অবিবাহিত	ক) একক	7	খ) ২০ থেকে ৫০ হাজার	খ) শহরে	খ) না	ক) হ্যাঁ	ক) ভাল	ক) হ্যাঁ	খ) না	খ) না	ক) হ্যাঁ	ক) হ্যাঁ	একদমই না	একদমই না	একদমই না	একদমই না	খুব কম	একদমই না	মাঝেমাঝে	খুব কম	খুব কম	একদমই না	খুব কম	সব সময়	সব সময়	খুব কম	খুব কম	মাঝেমাঝে	খুব কম	খুব কম	খুব কম	একদমই না	একদমই না
হ্যা	17	ক) পুরুষ	খ)হাইস্কুল	খ) অবিবাহিত	ক) একক	4	খ) ২০ থেকে ৫০ হাজার	খ) শহরে	খ) না	ক) হ্যাঁ	ক) ভাল	ক) হ্যাঁ	খ) না	খ) না	খ) না	খ) না	একদমই না	একদমই না	খুব কম	একদমই না	খুব কম	মাঝেমাঝে	একদমই না	সব সময়	মাঝেমাঝে	একদমই না	সব সময়	সব সময়	মাঝেমাঝে	মাঝেমাঝে	মাঝেমাঝে	মাঝেমাঝে	একদমই না	মাঝেমাঝে	একদমই না	খুব কম	একদমই না
হ্যা	19	খ) নারী	গ) বিশ্ববিদ্যালয়	খ) অবিবাহিত	ক) একক	6	খ) ২০ থেকে ৫০ হাজার	খ) শহরে	খ) না	খ) না	ক) ভাল	ক) হ্যাঁ	খ) না	খ) না	খ) না	ক) হ্যাঁ	একদমই না	খুব কম	একদমই না	একদমই না	সব সময়	খুব কম	একদমই না	একদমই না	একদমই না	খুব কম	একদমই না	খুব কম	একদমই না	খুব কম	একদমই না	খুব কম	একদমই না		একদমই না	একদমই না	একদমই না
হ্যা	37	খ) নারী	গ) বিশ্ববিদ্যালয়	ক) বিবাহিত	ক) একক	4	গ) ৫০ হাজার এর বেশী	খ) শহরে	খ) না	খ) না	ক) ভাল	ক) হ্যাঁ	খ) না	খ) না	ক) হ্যাঁ	ক) হ্যাঁ	মাঝেমাঝে	মাঝেমাঝে	মাঝেমাঝে	একদমই না	খুব কম	মাঝেমাঝে	একদমই না	মাঝেমাঝে	মাঝেমাঝে	সব সময়	মাঝেমাঝে	মাঝেমাঝে	খুব কম	মাঝেমাঝে	মাঝেমাঝে	মাঝেমাঝে	একদমই না	মাঝেমাঝে	মাঝেমাঝে	মাঝেমাঝে	সব সময়
হ্যা	22	খ) নারী	গ) বিশ্ববিদ্যালয়	খ) অবিবাহিত	ক) একক	4	খ) ২০ থেকে ৫০ হাজার	খ) শহরে	খ) না	ক) হ্যাঁ	ক) ভাল	খ) না	খ) না	খ) না	খ) না	খ) না	একদমই না	একদমই না	মাঝেমাঝে	খুব কম	মাঝেমাঝে	একদমই না	একদমই না	মাঝেমাঝে	একদমই না	একদমই না	মাঝেমাঝে	খুব কম	মাঝেমাঝে	মাঝেমাঝে	একদমই না	খুব কম	একদমই না	সব সময়	একদমই না	একদমই না	মাঝেমাঝে
হ্যা	23	খ) নারী	গ) বিশ্ববিদ্যালয়	খ) অবিবাহিত	ক) একক	3	খ) ২০ থেকে ৫০ হাজার	খ) শহরে	খ) না	ক) হ্যাঁ	ক) ভাল	ক) হ্যাঁ	ক) হ্যাঁ	ক) হ্যাঁ	ক) হ্যাঁ	ক) হ্যাঁ	সব সময়	মাঝেমাঝে	সব সময়	মাঝেমাঝে	সব সময়	সব সময়	খুব কম	মাঝেমাঝে	সব সময়	সব সময়	সব সময়	সব সময়	সব সময়	সব সময়	সব সময়	সব সময়	সব সময়	খুব কম	মাঝেমাঝে	খুব কম	সব সময়
হ্যা	21	খ) নারী	গ) বিশ্ববিদ্যালয়	খ) অবিবাহিত	ক) একক	7	খ) ২০ থেকে ৫০ হাজার	ক) গ্রামে	খ) না	খ) না	ক) ভাল	খ) না	খ) না	খ) না	খ) না	খ) না	মাঝেমাঝে	একদমই না	একদমই না	একদমই না	মাঝেমাঝে	মাঝেমাঝে	একদমই না	মাঝেমাঝে	মাঝেমাঝে	মাঝেমাঝে	খুব কম	মাঝেমাঝে	একদমই না	খুব কম	মাঝেমাঝে	খুব কম	একদমই না	মাঝেমাঝে	একদমই না	একদমই না	খুব কম
হ্যা	25	খ) নারী	গ) বিশ্ববিদ্যালয়	ক) বিবাহিত	ক) একক	2	গ) ৫০ হাজার এর বেশী	খ) শহরে	খ) না	ক) হ্যাঁ	ক) ভাল	খ) না	খ) না	খ) না	খ) না	খ) না	খুব কম	একদমই না	মাঝেমাঝে	একদমই না	খুব কম	খুব কম	একদমই না	মাঝেমাঝে	মাঝেমাঝে	মাঝেমাঝে	খুব কম	মাঝেমাঝে	একদমই না	খুব কম	মাঝেমাঝে	খুব কম	একদমই না	মাঝেমাঝে	একদমই না	খুব কম	মাঝেমাঝে
হ্যা	23	খ) নারী	গ) বিশ্ববিদ্যালয়	খ) অবিবাহিত	ক) একক	4	গ) ৫০ হাজার এর বেশী	খ) শহরে	খ) না	ক) হ্যাঁ		ক) হ্যাঁ	খ) না	খ) না	ক) হ্যাঁ	ক) হ্যাঁ	মাঝেমাঝে	খুব কম	মাঝেমাঝে	একদমই না	সব সময়	খুব কম	খুব কম	মাঝেমাঝে	খুব কম	সব সময়	মাঝেমাঝে	খুব কম	খুব কম	খুব কম	মাঝেমাঝে	সব সময়	সব সময়	মাঝেমাঝে	খুব কম	একদমই না	সব সময়
হ্যা	27	ক) পুরুষ	গ) বিশ্ববিদ্যালয়	ক) বিবাহিত	ক) একক	2	গ) ৫০ হাজার এর বেশী	খ) শহরে	খ) না	ক) হ্যাঁ	ক) ভাল	খ) না	খ) না	খ) না	খ) না	খ) না	একদমই না	একদমই না	একদমই না	একদমই না	মাঝেমাঝে	একদমই না	একদমই না	মাঝেমাঝে	খুব কম	একদমই না	একদমই না	মাঝেমাঝে	একদমই না	একদমই না	একদমই না	খুব কম	একদমই না	একদমই না	একদমই না	একদমই না	একদমই না
হ্যা	25	খ) নারী	গ) বিশ্ববিদ্যালয়	ক) বিবাহিত	ক) একক	3	খ) ২০ থেকে ৫০ হাজার	খ) শহরে	খ) না	ক) হ্যাঁ	ক) ভাল	খ) না	খ) না	ক) হ্যাঁ	ক) হ্যাঁ	ক) হ্যাঁ	সব সময়	মাঝেমাঝে	সব সময়	খুব কম	সব সময়	খুব কম	একদমই না	সব সময়	সব সময়	সব সময়	সব সময়	সব সময়	খুব কম	সব সময়	সব সময়	সব সময়	খুব কম	খুব কম	খুব কম	সব সময়	সব সময়
হ্যা	30	ক) পুরুষ	গ) বিশ্ববিদ্যালয়	খ) অবিবাহিত	ক) একক	6	ক) ২০ হাজার এর নিচে	ক) গ্রামে	খ) না	খ) না	ক) ভাল	ক) হ্যাঁ	ক) হ্যাঁ	ক) হ্যাঁ	ক) হ্যাঁ	ক) হ্যাঁ	সব সময়	সব সময়	মাঝেমাঝে	একদমই না	একদমই না	খুব কম	একদমই না	একদমই না	একদমই না	সব সময়	একদমই না	একদমই না	একদমই না	একদমই না	একদমই না	একদমই না	একদমই না	একদমই না	একদমই না	একদমই না	একদমই না
হ্যা	21	খ) নারী	গ) বিশ্ববিদ্যালয়	খ) অবিবাহিত	ক) একক	6	ক) ২০ হাজার এর নিচে	ক) গ্রামে	খ) না	খ) না	ক) ভাল	ক) হ্যাঁ	খ) না	খ) না	খ) না	ক) হ্যাঁ	মাঝেমাঝে	একদমই না	খুব কম	একদমই না	একদমই না	একদমই না	একদমই না	মাঝেমাঝে	খুব কম	একদমই না	একদমই না	একদমই না	একদমই না	একদমই না	একদমই না	একদমই না	খুব কম	খুব কম	একদমই না	একদমই না	একদমই না
হ্যা	21	ক) পুরুষ	ঘ) কলেজ	খ) অবিবাহিত	ক) একক	4	ক) ২০ হাজার এর নিচে	ক) গ্রামে	খ) না	খ) না	ক) ভাল	ক) হ্যাঁ	খ) না	ক) হ্যাঁ	খ) না	ক) হ্যাঁ	সব সময়	একদমই না	একদমই না	একদমই না	একদমই না	একদমই না	একদমই না	একদমই না	একদমই না	একদমই না	একদমই না	একদমই না	একদমই না	একদমই না	একদমই না	একদমই না	একদমই না	একদমই না	একদমই না	একদমই না	একদমই না
হ্যা	22	খ) নারী	গ) বিশ্ববিদ্যালয়	খ) অবিবাহিত	ক) একক	4	খ) ২০ থেকে ৫০ হাজার	খ) শহরে	খ) না	ক) হ্যাঁ	ক) ভাল	ক) হ্যাঁ	ক) হ্যাঁ	ক) হ্যাঁ	ক) হ্যাঁ	ক) হ্যাঁ	মাঝেমাঝে	মাঝেমাঝে	মাঝেমাঝে	খুব কম	মাঝেমাঝে	খুব কম	মাঝেমাঝে	খুব কম	মাঝেমাঝে	মাঝেমাঝে	সব সময়	মাঝেমাঝে	খুব কম	খুব কম	মাঝেমাঝে	মাঝেমাঝে	খুব কম	মাঝেমাঝে	মাঝেমাঝে	মাঝেমাঝে	মাঝেমাঝে
হ্যা	29	ক) পুরুষ	গ) বিশ্ববিদ্যালয়	ক) বিবাহিত	ক) একক	7	গ) ৫০ হাজার এর বেশী	খ) শহরে	খ) না	ক) হ্যাঁ	খ) খারাপ	খ) না	খ) না	ক) হ্যাঁ	ক) হ্যাঁ	ক) হ্যাঁ	মাঝেমাঝে	মাঝেমাঝে	খুব কম	খুব কম	সব সময়	মাঝেমাঝে	মাঝেমাঝে	সব সময়	সব সময়	সব সময়	সব সময়	মাঝেমাঝে	খুব কম	সব সময়			মাঝেমাঝে		খুব কম
হ্যা	20	ক) পুরুষ	গ) বিশ্ববিদ্যালয়	ক) বিবাহিত	ক) একক	4	ক) ২০ হাজার এর নিচে	খ) শহরে	খ) না	ক) হ্যাঁ	ক) ভাল	ক) হ্যাঁ	ক) হ্যাঁ	ক) হ্যাঁ	ক) হ্যাঁ	ক) হ্যাঁ	একদমই না	খুব কম	একদমই না	একদমই না	খুব কম	একদমই না	একদমই না	একদমই না	একদমই না	খুব কম	একদমই না	একদমই না	একদমই না	একদমই না	একদমই না	একদমই না	মাঝেমাঝে	একদমই না	একদমই না	একদমই না	একদমই না
হ্যা	17	ক) পুরুষ	ঘ) কলেজ	খ) অবিবাহিত	ক) একক	4	খ) ২০ থেকে ৫০ হাজার	খ) শহরে	খ) না	ক) হ্যাঁ	ক) ভাল	ক) হ্যাঁ	খ) না	খ) না	খ) না	ক) হ্যাঁ	সব সময়	একদমই না	একদমই না	একদমই না	সব সময়	মাঝেমাঝে	একদমই না	মাঝেমাঝে	সব সময়	সব সময়	সব সময়	সব সময়	মাঝেমাঝে	সব সময়	সব সময়	সব সময়	একদমই না	মাঝেমাঝে	একদমই না	খুব কম	সব সময়
হ্যা	65	ক) পুরুষ	গ) বিশ্ববিদ্যালয়	খ) অবিবাহিত	খ) যৌথ	6	গ) ৫০ হাজার এর বেশী	খ) শহরে	খ) না	ক) হ্যাঁ	ক) ভাল	ক) হ্যাঁ	খ) না	খ) না	ক) হ্যাঁ	ক) হ্যাঁ	খুব কম	একদমই না	খুব কম	একদমই না	মাঝেমাঝে	মাঝেমাঝে	একদমই না	খুব কম	খুব কম	একদমই না	একদমই না	খুব কম	একদমই না	খুব কম	খুব কম	মাঝেমাঝে	একদমই না	মাঝেমাঝে	একদমই না	খুব কম	মাঝেমাঝে
হ্যা	25	ক) পুরুষ	গ) বিশ্ববিদ্যালয়	খ) অবিবাহিত	ক) একক	7	খ) ২০ থেকে ৫০ হাজার	ক) গ্রামে	খ) না	ক) হ্যাঁ	ক) ভাল	ক) হ্যাঁ	খ) না	খ) না	ক) হ্যাঁ	ক) হ্যাঁ	খুব কম	একদমই না	একদমই না	একদমই না	খুব কম	খুব কম	একদমই না	খুব কম	খুব কম	মাঝেমাঝে	খুব কম	মাঝেমাঝে	মাঝেমাঝে	খুব কম	খুব কম	মাঝেমাঝে	একদমই না	একদমই না	একদমই না	একদমই না	মাঝেমাঝে
হ্যা	19	ক) পুরুষ	গ) বিশ্ববিদ্যালয়	খ) অবিবাহিত	ক) একক	4	ক) ২০ হাজার এর নিচে	ক) গ্রামে	খ) না	ক) হ্যাঁ	ক) ভাল	ক) হ্যাঁ	খ) না	খ) না	খ) না	ক) হ্যাঁ	একদমই না	একদমই না	একদমই না	একদমই না	একদমই না	একদমই না	একদমই না	মাঝেমাঝে	একদমই না	একদমই না	মাঝেমাঝে	খুব কম	একদমই না	মাঝেমাঝে	একদমই না	একদমই না	একদমই না	একদমই না	একদমই না	একদমই না	একদমই না
হ্যা	22	খ) নারী	গ) বিশ্ববিদ্যালয়	খ) অবিবাহিত	ক) একক	4	গ) ৫০ হাজার এর বেশী	খ) শহরে	খ) না	ক) হ্যাঁ	ক) ভাল	ক) হ্যাঁ	খ) না	ক) হ্যাঁ	ক) হ্যাঁ	ক) হ্যাঁ	মাঝেমাঝে	খুব কম	মাঝেমাঝে	মাঝেমাঝে	খুব কম	একদমই না	একদমই না	একদমই না	একদমই না	সব সময়	মাঝেমাঝে	সব সময়	খুব কম	সব সময়	খুব কম	সব সময়	একদমই না	একদমই না	একদমই না	মাঝেমাঝে	সব সময়
হ্যা	21	ক) পুরুষ	গ) বিশ্ববিদ্যালয়	খ) অবিবাহিত	ক) একক	3	খ) ২০ থেকে ৫০ হাজার	ক) গ্রামে	খ) না	খ) না	ক) ভাল	ক) হ্যাঁ	খ) না	ক) হ্যাঁ	ক) হ্যাঁ	ক) হ্যাঁ	মাঝেমাঝে	খুব কম	একদমই না	মাঝেমাঝে	মাঝেমাঝে	সব সময়	মাঝেমাঝে	মাঝেমাঝে		মাঝেমাঝে	মাঝেমাঝে	মাঝেমাঝে	মাঝেমাঝে	খুব কম	মাঝেমাঝে		মাঝেমাঝে	মাঝেমাঝে	মাঝেমাঝে	মাঝেমাঝে	একদমই না
হ্যা	19	ক) পুরুষ	গ) বিশ্ববিদ্যালয়	খ) অবিবাহিত	খ) যৌথ	11	গ) ৫০ হাজার এর বেশী	খ) শহরে	খ) না	ক) হ্যাঁ	ক) ভাল	ক) হ্যাঁ	খ) না	খ) না	ক) হ্যাঁ	ক) হ্যাঁ	খুব কম	একদমই না	একদমই না	একদমই না	মাঝেমাঝে	একদমই না	একদমই না	একদমই না	মাঝেমাঝে	মাঝেমাঝে	খুব কম	একদমই না	একদমই না	একদমই না	একদমই না	খুব কম	একদমই না	একদমই না	একদমই না	একদমই না	খুব কম
না	22	ক) পুরুষ	গ) বিশ্ববিদ্যালয়	খ) অবিবাহিত	ক) একক	6	ক) ২০ হাজার এর নিচে	ক) গ্রামে	খ) না	খ) না	ক) ভাল	ক) হ্যাঁ	ক) হ্যাঁ	ক) হ্যাঁ	খ) না	ক) হ্যাঁ	সব সময়	একদমই না	মাঝেমাঝে	একদমই না	সব সময়	একদমই না	একদমই না	মাঝেমাঝে	মাঝেমাঝে	একদমই না	মাঝেমাঝে	মাঝেমাঝে	খুব কম	একদমই না	মাঝেমাঝে	একদমই না	মাঝেমাঝে	একদমই না	মাঝেমাঝে	একদমই না	একদমই না
হ্যা	22	ক) পুরুষ	গ) বিশ্ববিদ্যালয়	খ) অবিবাহিত	ক) একক	5	গ) ৫০ হাজার এর বেশী	খ) শহরে	খ) না	ক) হ্যাঁ	ক) ভাল	ক) হ্যাঁ	খ) না	খ) না	খ) না	ক) হ্যাঁ	মাঝেমাঝে	একদমই না	মাঝেমাঝে	একদমই না	খুব কম	খুব কম	একদমই না	খুব কম	একদমই না	খুব কম	খুব কম	খুব কম	খুব কম	খুব কম	একদমই না	খুব কম	খুব কম	খুব কম	একদমই না	একদমই না	খুব কম
হ্যা	23	খ) নারী	খ)হাইস্কুল	খ) অবিবাহিত	ক) একক	7	খ) ২০ থেকে ৫০ হাজার	খ) শহরে	খ) না	ক) হ্যাঁ	খ) খারাপ	ক) হ্যাঁ	ক) হ্যাঁ	ক) হ্যাঁ	ক) হ্যাঁ	ক) হ্যাঁ	মাঝেমাঝে	খুব কম	খুব কম	মাঝেমাঝে	সব সময়	খুব কম	খুব কম	মাঝেমাঝে	মাঝেমাঝে	মাঝেমাঝে	মাঝেমাঝে	মাঝেমাঝে	খুব কম	সব সময়	মাঝেমাঝে	খুব কম	খুব কম	মাঝেমাঝে	মাঝেমাঝে	মাঝেমাঝে	মাঝেমাঝে
হ্যা	20	ক) পুরুষ	গ) বিশ্ববিদ্যালয়	খ) অবিবাহিত	খ) যৌথ	9	ক) ২০ হাজার এর নিচে	ক) গ্রামে	খ) না	ক) হ্যাঁ	ক) ভাল	ক) হ্যাঁ	ক) হ্যাঁ	ক) হ্যাঁ	খ) না	ক) হ্যাঁ	খুব কম	সব সময়	একদমই না	সব সময়	সব সময়	একদমই না	একদমই না	একদমই না	একদমই না	একদমই না	একদমই না	খুব কম	সব সময়		একদমই না	সব সময়	সব সময়	একদমই না	একদমই না	একদমই না	সব সময়
হ্যা	20	ক) পুরুষ	গ) বিশ্ববিদ্যালয়	খ) অবিবাহিত	ক) একক	3	ক) ২০ হাজার এর নিচে	ক) গ্রামে	খ) না	ক) হ্যাঁ	ক) ভাল	ক) হ্যাঁ	ক) হ্যাঁ	ক) হ্যাঁ	ক) হ্যাঁ	ক) হ্যাঁ	একদমই না	মাঝেমাঝে	মাঝেমাঝে	খুব কম	একদমই না	মাঝেমাঝে	একদমই না	মাঝেমাঝে	মাঝেমাঝে	সব সময়	সব সময়	সব সময়	মাঝেমাঝে	মাঝেমাঝে	মাঝেমাঝে	খুব কম	খুব কম	খুব কম	মাঝেমাঝে	একদমই না	খুব কম
হ্যা	20	ক) পুরুষ	গ) বিশ্ববিদ্যালয়	খ) অবিবাহিত	ক) একক	5	গ) ৫০ হাজার এর বেশী	খ) শহরে	ক) হ্যাঁ	ক) হ্যাঁ	ক) ভাল	ক) হ্যাঁ	খ) না	ক) হ্যাঁ	ক) হ্যাঁ	ক) হ্যাঁ	সব সময়	একদমই না	খুব কম	একদমই না	খুব কম	খুব কম	খুব কম	খুব কম	খুব কম	সব সময়	খুব কম	মাঝেমাঝে	সব সময়	মাঝেমাঝে	একদমই না	সব সময়	একদমই না	একদমই না	একদমই না	একদমই না	সব সময়
হ্যা	19	খ) নারী	গ) বিশ্ববিদ্যালয়	খ) অবিবাহিত	ক) একক	4	খ) ২০ থেকে ৫০ হাজার	খ) শহরে	খ) না	ক) হ্যাঁ	ক) ভাল	ক) হ্যাঁ	খ) না	ক) হ্যাঁ	ক) হ্যাঁ	ক) হ্যাঁ	মাঝেমাঝে	খুব কম	মাঝেমাঝে	মাঝেমাঝে	সব সময়	সব সময়	একদমই না	সব সময়	সব সময়	মাঝেমাঝে	সব সময়	সব সময়	সব সময়	মাঝেমাঝে	মাঝেমাঝে	মাঝেমাঝে	মাঝেমাঝে	সব সময়	খুব কম	খুব কম	সব সময়
হ্যা	20	ক) পুরুষ	ঘ) কলেজ	খ) অবিবাহিত	খ) যৌথ	5	ক) ২০ হাজার এর নিচে	ক) গ্রামে	খ) না	খ) না	ক) ভাল	খ) না	ক) হ্যাঁ	ক) হ্যাঁ	খ) না	ক) হ্যাঁ	মাঝেমাঝে	খুব কম	মাঝেমাঝে	খুব কম	একদমই না	খুব কম	একদমই না	একদমই না	মাঝেমাঝে	মাঝেমাঝে	মাঝেমাঝে	মাঝেমাঝে	মাঝেমাঝে	খুব কম	সব সময়	মাঝেমাঝে	খুব কম	মাঝেমাঝে	খুব কম	খুব কম	মাঝেমাঝে
হ্যা	22	ক) পুরুষ	গ) বিশ্ববিদ্যালয়	খ) অবিবাহিত	খ) যৌথ	10	গ) ৫০ হাজার এর বেশী	খ) শহরে	খ) না	ক) হ্যাঁ	ক) ভাল	ক) হ্যাঁ	খ) না	ক) হ্যাঁ	ক) হ্যাঁ	ক) হ্যাঁ	মাঝেমাঝে	মাঝেমাঝে	একদমই না	খুব কম	একদমই না	মাঝেমাঝে	একদমই না	মাঝেমাঝে	খুব কম	খুব কম	সব সময়	মাঝেমাঝে	সব সময়	মাঝেমাঝে	সব সময়	খুব কম	মাঝেমাঝে	খুব কম	খুব কম	মাঝেমাঝে	খুব কম
হ্যা		ক) পুরুষ	ঘ) কলেজ	খ) অবিবাহিত	খ) যৌথ	5		ক) গ্রামে	খ) না	খ) না	ক) ভাল	খ) না	ক) হ্যাঁ	ক) হ্যাঁ	খ) না	ক) হ্যাঁ	মাঝেমাঝে	খুব কম	মাঝেমাঝে	খুব কম	মাঝেমাঝে	মাঝেমাঝে	খুব কম	মাঝেমাঝে	মাঝেমাঝে	মাঝেমাঝে	মাঝেমাঝে	মাঝেমাঝে	মাঝেমাঝে	মাঝেমাঝে	মাঝেমাঝে	মাঝেমাঝে	মাঝেমাঝে	মাঝেমাঝে	মাঝেমাঝে	মাঝেমাঝে	মাঝেমাঝে
হ্যা	26	খ) নারী	গ) বিশ্ববিদ্যালয়	খ) অবিবাহিত	ক) একক	6	খ) ২০ থেকে ৫০ হাজার	খ) শহরে	খ) না	খ) না	ক) ভাল	ক) হ্যাঁ	খ) না	ক) হ্যাঁ	ক) হ্যাঁ	ক) হ্যাঁ	মাঝেমাঝে	মাঝেমাঝে	খুব কম	একদমই না	মাঝেমাঝে	সব সময়	একদমই না	একদমই না	মাঝেমাঝে	সব সময়	মাঝেমাঝে	সব সময়	একদমই না	মাঝেমাঝে	মাঝেমাঝে	মাঝেমাঝে	একদমই না	একদমই না	একদমই না	মাঝেমাঝে	সব সময়
হ্যা	19	ক) পুরুষ	গ) বিশ্ববিদ্যালয়	খ) অবিবাহিত	ক) একক	6	খ) ২০ থেকে ৫০ হাজার	খ) শহরে	খ) না	ক) হ্যাঁ	ক) ভাল	ক) হ্যাঁ	খ) না	খ) না	ক) হ্যাঁ	খ) না	মাঝেমাঝে	একদমই না	খুব কম	একদমই না	সব সময়	সব সময়	একদমই না	মাঝেমাঝে	মাঝেমাঝে	একদমই না	মাঝেমাঝে	সব সময়	মাঝেমাঝে	মাঝেমাঝে	মাঝেমাঝে	মাঝেমাঝে	খুব কম	মাঝেমাঝে	মাঝেমাঝে	মাঝেমাঝে	একদমই না
হ্যা	24	খ) নারী	গ) বিশ্ববিদ্যালয়	খ) অবিবাহিত	ক) একক												সব সময়	মাঝেমাঝে	মাঝেমাঝে	মাঝেমাঝে	সব সময়	সব সময়	খুব কম	সব সময়	সব সময়	সব সময়	সব সময়	সব সময়	মাঝেমাঝে	মাঝেমাঝে	মাঝেমাঝে	খুব কম				মাঝেমাঝে	সব সময়
হ্যা	19	খ) নারী	ঘ) কলেজ	খ) অবিবাহিত	ক) একক	6	খ) ২০ থেকে ৫০ হাজার	ক) গ্রামে	খ) না	খ) না	ক) ভাল	খ) না	খ) না	খ) না	খ) না	ক) হ্যাঁ	খুব কম	একদমই না	খুব কম	একদমই না	মাঝেমাঝে		একদমই না	একদমই না	একদমই না	মাঝেমাঝে	একদমই না	মাঝেমাঝে	একদমই না	খুব কম	খুব কম	একদমই না	একদমই না	মাঝেমাঝে	একদমই না	একদমই না	খুব কম
হ্যা	18	খ) নারী	গ) বিশ্ববিদ্যালয়	খ) অবিবাহিত	খ) যৌথ	7	খ) ২০ থেকে ৫০ হাজার	খ) শহরে	খ) না	ক) হ্যাঁ	ক) ভাল	ক) হ্যাঁ	খ) না	ক) হ্যাঁ	ক) হ্যাঁ	ক) হ্যাঁ	খুব কম	একদমই না	একদমই না	একদমই না	খুব কম	একদমই না	একদমই না	একদমই না	একদমই না	একদমই না	খুব কম	মাঝেমাঝে	খুব কম	একদমই না	একদমই না	মাঝেমাঝে	একদমই না	একদমই না	একদমই না	একদমই না	একদমই না
হ্যা	19	ক) পুরুষ	গ) বিশ্ববিদ্যালয়	খ) অবিবাহিত	ক) একক	3	খ) ২০ থেকে ৫০ হাজার	ক) গ্রামে	খ) না	খ) না	ক) ভাল	খ) না	খ) না	খ) না	খ) না	খ) না	মাঝেমাঝে	একদমই না	মাঝেমাঝে	একদমই না	মাঝেমাঝে	খুব কম	একদমই না	সব সময়	সব সময়	সব সময়	সব সময়	সব সময়	সব সময়	সব সময়	সব সময়	সব সময়	মাঝেমাঝে	মাঝেমাঝে	একদমই না	মাঝেমাঝে	মাঝেমাঝে
হ্যা	25	ক) পুরুষ	ঘ) কলেজ	ক) বিবাহিত	খ) যৌথ	8	খ) ২০ থেকে ৫০ হাজার	ক) গ্রামে	খ) না	খ) না	ক) ভাল	ক) হ্যাঁ	খ) না	ক) হ্যাঁ	ক) হ্যাঁ	ক) হ্যাঁ	একদমই না	একদমই না	একদমই না	একদমই না	একদমই না	একদমই না	একদমই না	একদমই না	একদমই না	একদমই না	একদমই না	একদমই না	একদমই না	একদমই না	একদমই না	একদমই না	একদমই না	একদমই না	একদমই না	একদমই না	খুব কম
হ্যা	24	ক) পুরুষ	গ) বিশ্ববিদ্যালয়	খ) অবিবাহিত	ক) একক	4	খ) ২০ থেকে ৫০ হাজার	খ) শহরে	খ) না	খ) না	ক) ভাল	ক) হ্যাঁ	খ) না	ক) হ্যাঁ	ক) হ্যাঁ	ক) হ্যাঁ	খুব কম	একদমই না	খুব কম	একদমই না	খুব কম	একদমই না	একদমই না	খুব কম	খুব কম	মাঝেমাঝে	মাঝেমাঝে	মাঝেমাঝে	মাঝেমাঝে	সব সময়	খুব কম	মাঝেমাঝে	খুব কম	মাঝেমাঝে	খুব কম	খুব কম	মাঝেমাঝে
হ্যা	21	খ) নারী	গ) বিশ্ববিদ্যালয়	খ) অবিবাহিত	ক) একক	4	খ) ২০ থেকে ৫০ হাজার	খ) শহরে	খ) না	খ) না	ক) ভাল	খ) না	খ) না	খ) না	খ) না	ক) হ্যাঁ	একদমই না	একদমই না	খুব কম	একদমই না	খুব কম	একদমই না	একদমই না	একদমই না	খুব কম	একদমই না	খুব কম	একদমই না	মাঝেমাঝে	মাঝেমাঝে	খুব কম	খুব কম	খুব কম	খুব কম	একদমই না	একদমই না	একদমই না
হ্যা	20	ক) পুরুষ	গ) বিশ্ববিদ্যালয়	খ) অবিবাহিত	ক) একক	4	খ) ২০ থেকে ৫০ হাজার	খ) শহরে	খ) না	খ) না	ক) ভাল	খ) না	খ) না	খ) না	খ) না	খ) না	খুব কম	একদমই না	খুব কম	একদমই না	মাঝেমাঝে	একদমই না	একদমই না	একদমই না	একদমই না	একদমই না	একদমই না	একদমই না	একদমই না	খুব কম	একদমই না	একদমই না	একদমই না	একদমই না	একদমই না	একদমই না	একদমই না
হ্যা	19	খ) নারী	গ) বিশ্ববিদ্যালয়	খ) অবিবাহিত	ক) একক	4	খ) ২০ থেকে ৫০ হাজার	খ) শহরে	খ) না	ক) হ্যাঁ	ক) ভাল	খ) না	খ) না	খ) না	খ) না	খ) না	মাঝেমাঝে	খুব কম	মাঝেমাঝে	খুব কম	মাঝেমাঝে	সব সময়	খুব কম	খুব কম	মাঝেমাঝে	একদমই না	মাঝেমাঝে	মাঝেমাঝে	মাঝেমাঝে	খুব কম	মাঝেমাঝে	খুব কম	একদমই না	খুব কম	মাঝেমাঝে	মাঝেমাঝে	খুব কম
হ্যা	16	ক) পুরুষ	খ)হাইস্কুল	খ) অবিবাহিত	ক) একক	4	খ) ২০ থেকে ৫০ হাজার		খ) না	খ) না	ক) ভাল	খ) না	খ) না	খ) না	খ) না	খ) না	একদমই না	একদমই না	মাঝেমাঝে	একদমই না	একদমই না	মাঝেমাঝে	একদমই না	খুব কম	মাঝেমাঝে	মাঝেমাঝে	খুব কম	একদমই না	মাঝেমাঝে	সব সময়	খুব কম	খুব কম	একদমই না	মাঝেমাঝে	একদমই না	মাঝেমাঝে	মাঝেমাঝে
হ্যা	35	ক) পুরুষ	ঘ) কলেজ	ক) বিবাহিত	খ) যৌথ	10	খ) ২০ থেকে ৫০ হাজার	ক) গ্রামে	খ) না	খ) না	ক) ভাল	ক) হ্যাঁ	খ) না	ক) হ্যাঁ	ক) হ্যাঁ	ক) হ্যাঁ	একদমই না	একদমই না	একদমই না	একদমই না	খুব কম	মাঝেমাঝে	একদমই না	একদমই না	সব সময়	একদমই না	একদমই না	একদমই না	একদমই না	একদমই না	খুব কম	একদমই না	একদমই না	একদমই না	একদমই না	একদমই না	একদমই না
হ্যা	23	ক) পুরুষ	গ) বিশ্ববিদ্যালয়	খ) অবিবাহিত	ক) একক	3	গ) ৫০ হাজার এর বেশী	খ) শহরে	খ) না	ক) হ্যাঁ	ক) ভাল	খ) না	খ) না	খ) না	খ) না	খ) না	একদমই না	একদমই না	একদমই না	একদমই না	একদমই না	সব সময়	একদমই না	সব সময়	একদমই না	মাঝেমাঝে	একদমই না	একদমই না	সব সময়	সব সময়	একদমই না	একদমই না	মাঝেমাঝে	মাঝেমাঝে	একদমই না	একদমই না	খুব কম
হ্যা	22	ক) পুরুষ	গ) বিশ্ববিদ্যালয়	খ) অবিবাহিত	ক) একক	4	গ) ৫০ হাজার এর বেশী	খ) শহরে	খ) না	ক) হ্যাঁ	ক) ভাল	ক) হ্যাঁ	খ) না	খ) না	ক) হ্যাঁ	ক) হ্যাঁ	একদমই না	মাঝেমাঝে	একদমই না		মাঝেমাঝে	সব সময়	একদমই না	মাঝেমাঝে	মাঝেমাঝে	একদমই না	মাঝেমাঝে	মাঝেমাঝে	মাঝেমাঝে	মাঝেমাঝে	মাঝেমাঝে	সব সময়	একদমই না	মাঝেমাঝে	একদমই না	মাঝেমাঝে	একদমই না
হ্যা	20	খ) নারী	গ) বিশ্ববিদ্যালয়	খ) অবিবাহিত	ক) একক	5	ক) ২০ হাজার এর নিচে	খ) শহরে	খ) না	খ) না	ক) ভাল	খ) না	খ) না	ক) হ্যাঁ	খ) না	ক) হ্যাঁ	খুব কম	একদমই না	একদমই না	একদমই না	খুব কম	খুব কম	একদমই না	মাঝেমাঝে	মাঝেমাঝে	মাঝেমাঝে	একদমই না	খুব কম	মাঝেমাঝে	মাঝেমাঝে	খুব কম	খুব কম	খুব কম	মাঝেমাঝে	একদমই না	একদমই না	মাঝেমাঝে
হ্যা	19	ক) পুরুষ	ঘ) কলেজ	খ) অবিবাহিত	ক) একক	4	ক) ২০ হাজার এর নিচে	খ) শহরে	খ) না	ক) হ্যাঁ	ক) ভাল	ক) হ্যাঁ	খ) না	ক) হ্যাঁ	ক) হ্যাঁ	ক) হ্যাঁ	সব সময়	একদমই না	একদমই না	একদমই না	মাঝেমাঝে	একদমই না	একদমই না	খুব কম	মাঝেমাঝে	সব সময়	মাঝেমাঝে	খুব কম	মাঝেমাঝে	একদমই না	খুব কম	একদমই না	খুব কম	একদমই না	একদমই না	একদমই না	খুব কম
হ্যা	20	খ) নারী	গ) বিশ্ববিদ্যালয়	খ) অবিবাহিত	ক) একক	3	খ) ২০ থেকে ৫০ হাজার	খ) শহরে	খ) না	ক) হ্যাঁ	ক) ভাল	ক) হ্যাঁ	খ) না	খ) না	ক) হ্যাঁ	ক) হ্যাঁ	সব সময়	সব সময়	মাঝেমাঝে	মাঝেমাঝে	সব সময়	সব সময়	সব সময়	সব সময়	সব সময়	মাঝেমাঝে	সব সময়	সব সময়	সব সময়	সব সময়	সব সময়	সব সময়	সব সময়	সব সময়	সব সময়	মাঝেমাঝে	মাঝেমাঝে
হ্যা	20	খ) নারী	গ) বিশ্ববিদ্যালয়	খ) অবিবাহিত	খ) যৌথ	7	খ) ২০ থেকে ৫০ হাজার	খ) শহরে	খ) না	ক) হ্যাঁ	ক) ভাল	ক) হ্যাঁ	খ) না	ক) হ্যাঁ	ক) হ্যাঁ	ক) হ্যাঁ	মাঝেমাঝে	মাঝেমাঝে	সব সময়	মাঝেমাঝে	মাঝেমাঝে	মাঝেমাঝে	একদমই না	মাঝেমাঝে	একদমই না	সব সময়	সব সময়	সব সময়	সব সময়	মাঝেমাঝে	সব সময়	সব সময়	খুব কম	সব সময়	খুব কম	সব সময়	সব সময়
হ্যা
হ্যা	19	ক) পুরুষ	গ) বিশ্ববিদ্যালয়	খ) অবিবাহিত	ক) একক	4	খ) ২০ থেকে ৫০ হাজার	খ) শহরে	খ) না	ক) হ্যাঁ	ক) ভাল	ক) হ্যাঁ	খ) না	খ) না	খ) না	ক) হ্যাঁ	মাঝেমাঝে	মাঝেমাঝে	একদমই না	খুব কম	মাঝেমাঝে	সব সময়	একদমই না	সব সময়	খুব কম	মাঝেমাঝে	খুব কম	সব সময়	সব সময়	মাঝেমাঝে	মাঝেমাঝে	খুব কম	একদমই না	একদমই না	একদমই না	খুব কম	মাঝেমাঝে
হ্যা	18	খ) নারী	ঘ) কলেজ	খ) অবিবাহিত	খ) যৌথ	17	ক) ২০ হাজার এর নিচে	ক) গ্রামে	খ) না	ক) হ্যাঁ	ক) ভাল	ক) হ্যাঁ	খ) না	ক) হ্যাঁ	খ) না	ক) হ্যাঁ	খুব কম	একদমই না	একদমই না	একদমই না	খুব কম	খুব কম	একদমই না	মাঝেমাঝে	খুব কম	একদমই না	খুব কম	খুব কম	একদমই না	খুব কম	মাঝেমাঝে	মাঝেমাঝে	একদমই না	মাঝেমাঝে	একদমই না	একদমই না	একদমই না
হ্যা	22	খ) নারী	গ) বিশ্ববিদ্যালয়	খ) অবিবাহিত	ক) একক	7	ক) ২০ হাজার এর নিচে	ক) গ্রামে	খ) না	ক) হ্যাঁ	ক) ভাল	ক) হ্যাঁ	খ) না	ক) হ্যাঁ	খ) না	ক) হ্যাঁ	মাঝেমাঝে	খুব কম	মাঝেমাঝে	খুব কম	মাঝেমাঝে	মাঝেমাঝে	খুব কম	মাঝেমাঝে	খুব কম	সব সময়	মাঝেমাঝে	সব সময়	সব সময়	সব সময়	মাঝেমাঝে	সব সময়	খুব কম	সব সময়	খুব কম	খুব কম	সব সময়
হ্যা			ক) প্রাইমারি																	একদমই না		খুব কম
হ্যা	19	ক) পুরুষ	গ) বিশ্ববিদ্যালয়	খ) অবিবাহিত	ক) একক	5	ক) ২০ হাজার এর নিচে	ক) গ্রামে	খ) না	খ) না	ক) ভাল	ক) হ্যাঁ	খ) না	ক) হ্যাঁ	খ) না	ক) হ্যাঁ	খুব কম	একদমই না	খুব কম	একদমই না	খুব কম	একদমই না	একদমই না	খুব কম	মাঝেমাঝে	সব সময়	মাঝেমাঝে	সব সময়	মাঝেমাঝে	একদমই না	খুব কম	খুব কম	একদমই না	খুব কম	একদমই না	খুব কম	মাঝেমাঝে
হ্যা	21	খ) নারী	গ) বিশ্ববিদ্যালয়	খ) অবিবাহিত	ক) একক	3	ক) ২০ হাজার এর নিচে	ক) গ্রামে	খ) না	ক) হ্যাঁ	ক) ভাল	ক) হ্যাঁ	খ) না	ক) হ্যাঁ	ক) হ্যাঁ	ক) হ্যাঁ	মাঝেমাঝে	মাঝেমাঝে	খুব কম	একদমই না		সব সময়	একদমই না	সব সময়	মাঝেমাঝে	মাঝেমাঝে	মাঝেমাঝে	খুব কম	মাঝেমাঝে	সব সময়	সব সময়	সব সময়	একদমই না	মাঝেমাঝে	একদমই না	একদমই না	সব সময়
হ্যা	18	ক) পুরুষ	খ)হাইস্কুল	খ) অবিবাহিত	ক) একক	5	খ) ২০ থেকে ৫০ হাজার	খ) শহরে	খ) না	ক) হ্যাঁ	ক) ভাল	খ) না	খ) না	খ) না	খ) না	খ) না	একদমই না	একদমই না	মাঝেমাঝে	একদমই না	খুব কম	খুব কম	একদমই না	খুব কম	একদমই না	মাঝেমাঝে	একদমই না	মাঝেমাঝে	মাঝেমাঝে	মাঝেমাঝে	মাঝেমাঝে	খুব কম	একদমই না	একদমই না	একদমই না	একদমই না	একদমই না
হ্যা	23	ক) পুরুষ	গ) বিশ্ববিদ্যালয়	খ) অবিবাহিত	ক) একক	4	গ) ৫০ হাজার এর বেশী	ক) গ্রামে	খ) না	খ) না	ক) ভাল	ক) হ্যাঁ	খ) না	খ) না	খ) না	ক) হ্যাঁ	মাঝেমাঝে	মাঝেমাঝে	মাঝেমাঝে	মাঝেমাঝে	মাঝেমাঝে	মাঝেমাঝে	খুব কম	খুব কম	মাঝেমাঝে	মাঝেমাঝে	মাঝেমাঝে	মাঝেমাঝে	মাঝেমাঝে	মাঝেমাঝে	মাঝেমাঝে	মাঝেমাঝে	মাঝেমাঝে	মাঝেমাঝে	মাঝেমাঝে	মাঝেমাঝে	মাঝেমাঝে
হ্যা	19	খ) নারী	ঘ) কলেজ	খ) অবিবাহিত	ক) একক	03	খ) ২০ থেকে ৫০ হাজার	খ) শহরে	খ) না	খ) না	ক) ভাল	ক) হ্যাঁ	খ) না	ক) হ্যাঁ	খ) না	ক) হ্যাঁ	খুব কম	একদমই না	একদমই না	একদমই না	খুব কম	মাঝেমাঝে	একদমই না	মাঝেমাঝে	মাঝেমাঝে	মাঝেমাঝে	খুব কম	খুব কম	খুব কম	একদমই না	মাঝেমাঝে	খুব কম	একদমই না	খুব কম	খুব কম	মাঝেমাঝে	সব সময়
হ্যা	20	ক) পুরুষ	গ) বিশ্ববিদ্যালয়	খ) অবিবাহিত	ক) একক	6	ক) ২০ হাজার এর নিচে	ক) গ্রামে	খ) না	খ) না	ক) ভাল	ক) হ্যাঁ	ক) হ্যাঁ	ক) হ্যাঁ	খ) না	ক) হ্যাঁ	খুব কম	একদমই না	একদমই না	একদমই না	একদমই না	একদমই না	একদমই না	একদমই না	একদমই না	একদমই না	খুব কম	খুব কম	একদমই না	একদমই না	একদমই না	একদমই না	একদমই না	একদমই না	একদমই না	একদমই না	একদমই না
হ্যা	18	খ) নারী	ঘ) কলেজ	খ) অবিবাহিত	ক) একক	8	খ) ২০ থেকে ৫০ হাজার	খ) শহরে	খ) না	খ) না	ক) ভাল	খ) না	খ) না	ক) হ্যাঁ	খ) না	ক) হ্যাঁ	একদমই না	একদমই না	মাঝেমাঝে	একদমই না	মাঝেমাঝে	একদমই না	একদমই না	একদমই না	একদমই না	মাঝেমাঝে	একদমই না	মাঝেমাঝে	মাঝেমাঝে	মাঝেমাঝে	একদমই না	মাঝেমাঝে	একদমই না	একদমই না	একদমই না	একদমই না	মাঝেমাঝে
হ্যা	21	খ) নারী	গ) বিশ্ববিদ্যালয়	খ) অবিবাহিত	ক) একক	4	খ) ২০ থেকে ৫০ হাজার	খ) শহরে	ক) হ্যাঁ	ক) হ্যাঁ	ক) ভাল	ক) হ্যাঁ	খ) না	ক) হ্যাঁ	ক) হ্যাঁ	ক) হ্যাঁ	মাঝেমাঝে	মাঝেমাঝে	খুব কম	একদমই না	খুব কম	মাঝেমাঝে	খুব কম	মাঝেমাঝে	মাঝেমাঝে	মাঝেমাঝে	সব সময়	মাঝেমাঝে	সব সময়	খুব কম	মাঝেমাঝে	মাঝেমাঝে	একদমই না	মাঝেমাঝে	একদমই না	খুব কম	মাঝেমাঝে
হ্যা	21	খ) নারী	গ) বিশ্ববিদ্যালয়	খ) অবিবাহিত	ক) একক	6	ক) ২০ হাজার এর নিচে	খ) শহরে	খ) না	খ) না	ক) ভাল	ক) হ্যাঁ	খ) না	খ) না	খ) না	খ) না	একদমই না	একদমই না	একদমই না	একদমই না	একদমই না	একদমই না	একদমই না	মাঝেমাঝে	একদমই না	সব সময়	মাঝেমাঝে	খুব কম	খুব কম	একদমই না	একদমই না	একদমই না	একদমই না	একদমই না	একদমই না	একদমই না	একদমই না
হ্যা	30	ক) পুরুষ	ঘ) কলেজ	ক) বিবাহিত	ক) একক	4	ক) ২০ হাজার এর নিচে	খ) শহরে	খ) না	ক) হ্যাঁ	ক) ভাল	ক) হ্যাঁ	ক) হ্যাঁ	ক) হ্যাঁ	খ) না	ক) হ্যাঁ	মাঝেমাঝে	মাঝেমাঝে	মাঝেমাঝে	খুব কম	খুব কম	মাঝেমাঝে	একদমই না	খুব কম	মাঝেমাঝে	সব সময়	মাঝেমাঝে	মাঝেমাঝে	সব সময়	খুব কম	সব সময়	সব সময়	খুব কম	একদমই না	একদমই না	মাঝেমাঝে	সব সময়
হ্যা	30	ক) পুরুষ	ঘ) কলেজ	ক) বিবাহিত	ক) একক	4	ক) ২০ হাজার এর নিচে	খ) শহরে	খ) না	ক) হ্যাঁ	ক) ভাল	ক) হ্যাঁ	ক) হ্যাঁ	ক) হ্যাঁ	খ) না	ক) হ্যাঁ	মাঝেমাঝে	মাঝেমাঝে	মাঝেমাঝে	খুব কম	খুব কম	মাঝেমাঝে	একদমই না	খুব কম	মাঝেমাঝে	সব সময়	মাঝেমাঝে	মাঝেমাঝে	সব সময়	খুব কম	সব সময়	সব সময়	খুব কম	একদমই না	একদমই না	মাঝেমাঝে	সব সময়
হ্যা	37	ক) পুরুষ	ঘ) কলেজ	ক) বিবাহিত	খ) যৌথ	15	খ) ২০ থেকে ৫০ হাজার	ক) গ্রামে	খ) না	খ) না	ক) ভাল	ক) হ্যাঁ	খ) না	খ) না	খ) না	ক) হ্যাঁ	একদমই না	একদমই না	একদমই না	একদমই না	একদমই না	একদমই না	একদমই না	একদমই না	একদমই না	একদমই না	একদমই না	একদমই না	একদমই না	একদমই না	একদমই না	একদমই না	একদমই না	একদমই না	একদমই না	একদমই না	একদমই না
হ্যা	30	ক) পুরুষ	গ) বিশ্ববিদ্যালয়	খ) অবিবাহিত	ক) একক	3	খ) ২০ থেকে ৫০ হাজার	খ) শহরে	খ) না	খ) না	ক) ভাল	খ) না	খ) না	খ) না	খ) না	খ) না	একদমই না	একদমই না	একদমই না	একদমই না	একদমই না	একদমই না	একদমই না	একদমই না	একদমই না	একদমই না	একদমই না	একদমই না	একদমই না	একদমই না	একদমই না	একদমই না	একদমই না	একদমই না	একদমই না	একদমই না	মাঝেমাঝে
হ্যা	54	ক) পুরুষ	গ) বিশ্ববিদ্যালয়	ক) বিবাহিত	খ) যৌথ	5	গ) ৫০ হাজার এর বেশী	খ) শহরে	খ) না	ক) হ্যাঁ	ক) ভাল	ক) হ্যাঁ	খ) না	খ) না	খ) না	ক) হ্যাঁ	মাঝেমাঝে	মাঝেমাঝে	মাঝেমাঝে	মাঝেমাঝে	খুব কম	একদমই না	একদমই না	একদমই না	একদমই না	মাঝেমাঝে	খুব কম	মাঝেমাঝে	মাঝেমাঝে	একদমই না	একদমই না	একদমই না	মাঝেমাঝে	খুব কম	মাঝেমাঝে	একদমই না	একদমই না
হ্যা	21	ক) পুরুষ	গ) বিশ্ববিদ্যালয়	খ) অবিবাহিত	খ) যৌথ	7	খ) ২০ থেকে ৫০ হাজার	ক) গ্রামে	খ) না	ক) হ্যাঁ	ক) ভাল	ক) হ্যাঁ	ক) হ্যাঁ	ক) হ্যাঁ	ক) হ্যাঁ	ক) হ্যাঁ	একদমই না	একদমই না	একদমই না	একদমই না	একদমই না	একদমই না	একদমই না	একদমই না	একদমই না	একদমই না	একদমই না	খুব কম	খুব কম	একদমই না	খুব কম	একদমই না	একদমই না	একদমই না	একদমই না	একদমই না	একদমই না
হ্যা	23	ক) পুরুষ	গ) বিশ্ববিদ্যালয়	খ) অবিবাহিত	ক) একক	4	খ) ২০ থেকে ৫০ হাজার	ক) গ্রামে	খ) না	খ) না	ক) ভাল	ক) হ্যাঁ	ক) হ্যাঁ	ক) হ্যাঁ	ক) হ্যাঁ	ক) হ্যাঁ	একদমই না	খুব কম	মাঝেমাঝে	একদমই না	খুব কম	মাঝেমাঝে	একদমই না	একদমই না	মাঝেমাঝে	মাঝেমাঝে	মাঝেমাঝে	সব সময়	মাঝেমাঝে	মাঝেমাঝে	মাঝেমাঝে	সব সময়	খুব কম	মাঝেমাঝে	খুব কম	খুব কম	মাঝেমাঝে
হ্যা	24	খ) নারী	গ) বিশ্ববিদ্যালয়	খ) অবিবাহিত	ক) একক	5	গ) ৫০ হাজার এর বেশী	খ) শহরে	খ) না	ক) হ্যাঁ	ক) ভাল	খ) না	খ) না	খ) না	খ) না	খ) না	খুব কম	একদমই না	একদমই না	একদমই না	একদমই না	সব সময়	একদমই না	খুব কম	একদমই না	সব সময়	একদমই না	একদমই না	একদমই না	মাঝেমাঝে	একদমই না	একদমই না	একদমই না	খুব কম	একদমই না	একদমই না	সব সময়
হ্যা	21	খ) নারী	গ) বিশ্ববিদ্যালয়	খ) অবিবাহিত	ক) একক	4	ক) ২০ হাজার এর নিচে	ক) গ্রামে	খ) না	খ) না	ক) ভাল	ক) হ্যাঁ	খ) না	ক) হ্যাঁ	খ) না	ক) হ্যাঁ	মাঝেমাঝে	মাঝেমাঝে	একদমই না	একদমই না	একদমই না	খুব কম	একদমই না	খুব কম	মাঝেমাঝে	মাঝেমাঝে	সব সময়	সব সময়	সব সময়	সব সময়	মাঝেমাঝে	একদমই না	মাঝেমাঝে	সব সময়	মাঝেমাঝে	মাঝেমাঝে	মাঝেমাঝে
হ্যা	21	খ) নারী	গ) বিশ্ববিদ্যালয়	খ) অবিবাহিত	ক) একক	4	ক) ২০ হাজার এর নিচে	ক) গ্রামে	খ) না	খ) না	ক) ভাল	ক) হ্যাঁ	খ) না	ক) হ্যাঁ	খ) না	ক) হ্যাঁ	মাঝেমাঝে	মাঝেমাঝে	একদমই না	একদমই না	একদমই না	খুব কম	একদমই না	খুব কম	মাঝেমাঝে	মাঝেমাঝে	সব সময়	সব সময়	সব সময়	সব সময়	মাঝেমাঝে	একদমই না	মাঝেমাঝে	সব সময়	মাঝেমাঝে	মাঝেমাঝে	মাঝেমাঝে
হ্যা	21	খ) নারী	গ) বিশ্ববিদ্যালয়	খ) অবিবাহিত	ক) একক	4	ক) ২০ হাজার এর নিচে	ক) গ্রামে	খ) না	খ) না	ক) ভাল	ক) হ্যাঁ	খ) না	ক) হ্যাঁ	খ) না	ক) হ্যাঁ	মাঝেমাঝে	মাঝেমাঝে	একদমই না	একদমই না	একদমই না	খুব কম	একদমই না	খুব কম	মাঝেমাঝে	মাঝেমাঝে	সব সময়	সব সময়	সব সময়	সব সময়	মাঝেমাঝে	একদমই না	মাঝেমাঝে	সব সময়	মাঝেমাঝে	মাঝেমাঝে	মাঝেমাঝে
হ্যা	20	খ) নারী	গ) বিশ্ববিদ্যালয়	খ) অবিবাহিত	খ) যৌথ	18	খ) ২০ থেকে ৫০ হাজার	খ) শহরে	খ) না	ক) হ্যাঁ	ক) ভাল	ক) হ্যাঁ	খ) না	ক) হ্যাঁ	ক) হ্যাঁ	ক) হ্যাঁ	মাঝেমাঝে	খুব কম	খুব কম	মাঝেমাঝে	সব সময়	মাঝেমাঝে	একদমই না	খুব কম	মাঝেমাঝে	খুব কম	খুব কম	খুব কম	খুব কম	মাঝেমাঝে	সব সময়	একদমই না	খুব কম	খুব কম	মাঝেমাঝে	একদমই না	মাঝেমাঝে
হ্যা	22	খ) নারী	গ) বিশ্ববিদ্যালয়	খ) অবিবাহিত	ক) একক	4	ক) ২০ হাজার এর নিচে	খ) শহরে	খ) না	খ) না	ক) ভাল	ক) হ্যাঁ	ক) হ্যাঁ	ক) হ্যাঁ	ক) হ্যাঁ	ক) হ্যাঁ	সব সময়	খুব কম	মাঝেমাঝে	একদমই না	খুব কম	সব সময়	মাঝেমাঝে	সব সময়	সব সময়	সব সময়	সব সময়	সব সময়	মাঝেমাঝে	মাঝেমাঝে	মাঝেমাঝে	মাঝেমাঝে	মাঝেমাঝে	খুব কম	খুব কম	মাঝেমাঝে	সব সময়
হ্যা	55	ক) পুরুষ	গ) বিশ্ববিদ্যালয়	ক) বিবাহিত	ক) একক	4	গ) ৫০ হাজার এর বেশী	খ) শহরে	খ) না	খ) না	ক) ভাল	ক) হ্যাঁ	খ) না	খ) না	খ) না	ক) হ্যাঁ	মাঝেমাঝে	খুব কম	সব সময়	খুব কম	খুব কম	মাঝেমাঝে	একদমই না	খুব কম	একদমই না	একদমই না	খুব কম	সব সময়	মাঝেমাঝে	মাঝেমাঝে	খুব কম	খুব কম	খুব কম	মাঝেমাঝে	একদমই না	একদমই না	মাঝেমাঝে
হ্যা	20	ক) পুরুষ	গ) বিশ্ববিদ্যালয়	খ) অবিবাহিত	ক) একক	3	গ) ৫০ হাজার এর বেশী	খ) শহরে	খ) না	ক) হ্যাঁ	ক) ভাল	খ) না	খ) না	খ) না	খ) না	ক) হ্যাঁ	খুব কম	একদমই না	সব সময়	একদমই না	সব সময়	সব সময়	একদমই না	মাঝেমাঝে	একদমই না	একদমই না	সব সময়	সব সময়	সব সময়	সব সময়	একদমই না	সব সময়	মাঝেমাঝে	মাঝেমাঝে	একদমই না	একদমই না	সব সময়
হ্যা	19	ক) পুরুষ	গ) বিশ্ববিদ্যালয়	খ) অবিবাহিত	ক) একক	5	খ) ২০ থেকে ৫০ হাজার	ক) গ্রামে	খ) না	খ) না	ক) ভাল	ক) হ্যাঁ	খ) না	খ) না	ক) হ্যাঁ	ক) হ্যাঁ	খুব কম	মাঝেমাঝে	খুব কম	একদমই না	মাঝেমাঝে	সব সময়	খুব কম	মাঝেমাঝে	মাঝেমাঝে	একদমই না	খুব কম	মাঝেমাঝে	খুব কম	মাঝেমাঝে	সব সময়	মাঝেমাঝে	খুব কম	মাঝেমাঝে	মাঝেমাঝে	মাঝেমাঝে	মাঝেমাঝে
হ্যা	67	ক) পুরুষ	গ) বিশ্ববিদ্যালয়	ক) বিবাহিত	ক) একক	3	খ) ২০ থেকে ৫০ হাজার	খ) শহরে	খ) না	ক) হ্যাঁ	ক) ভাল	ক) হ্যাঁ	খ) না	খ) না	খ) না	ক) হ্যাঁ	খুব কম	খুব কম	একদমই না	খুব কম	একদমই না	মাঝেমাঝে	একদমই না	মাঝেমাঝে	মাঝেমাঝে	একদমই না	খুব কম	মাঝেমাঝে	একদমই না	খুব কম	একদমই না	মাঝেমাঝে	মাঝেমাঝে	খুব কম	একদমই না	একদমই না	খুব কম
হ্যা	22	ক) পুরুষ	গ) বিশ্ববিদ্যালয়	খ) অবিবাহিত	ক) একক	5	খ) ২০ থেকে ৫০ হাজার	ক) গ্রামে	খ) না	ক) হ্যাঁ	ক) ভাল	খ) না	খ) না	ক) হ্যাঁ	খ) না	ক) হ্যাঁ	মাঝেমাঝে	মাঝেমাঝে	মাঝেমাঝে	খুব কম	মাঝেমাঝে	খুব কম	খুব কম	সব সময়	মাঝেমাঝে	মাঝেমাঝে	মাঝেমাঝে	খুব কম	মাঝেমাঝে	সব সময়	মাঝেমাঝে	মাঝেমাঝে	খুব কম	খুব কম	মাঝেমাঝে	মাঝেমাঝে	খুব কম
হ্যা	21	ক) পুরুষ	গ) বিশ্ববিদ্যালয়	খ) অবিবাহিত	খ) যৌথ	7	ক) ২০ হাজার এর নিচে	ক) গ্রামে	খ) না	ক) হ্যাঁ	ক) ভাল	ক) হ্যাঁ	খ) না	ক) হ্যাঁ	ক) হ্যাঁ	ক) হ্যাঁ	মাঝেমাঝে	একদমই না	খুব কম	একদমই না	মাঝেমাঝে	মাঝেমাঝে	একদমই না	মাঝেমাঝে	মাঝেমাঝে	খুব কম	মাঝেমাঝে	সব সময়	সব সময়	মাঝেমাঝে	মাঝেমাঝে	মাঝেমাঝে	একদমই না	মাঝেমাঝে	খুব কম	খুব কম	খুব কম
হ্যা	24	ক) পুরুষ	গ) বিশ্ববিদ্যালয়	খ) অবিবাহিত	ক) একক	4	খ) ২০ থেকে ৫০ হাজার	খ) শহরে	খ) না	ক) হ্যাঁ	ক) ভাল	খ) না	খ) না	খ) না	খ) না	খ) না	মাঝেমাঝে	একদমই না	একদমই না	মাঝেমাঝে	মাঝেমাঝে	খুব কম	একদমই না	একদমই না	একদমই না	একদমই না	একদমই না	একদমই না	সব সময়	মাঝেমাঝে	একদমই না	একদমই না	একদমই না	একদমই না	একদমই না	একদমই না	একদমই না
হ্যা	20	ক) পুরুষ	গ) বিশ্ববিদ্যালয়	খ) অবিবাহিত	ক) একক	5	খ) ২০ থেকে ৫০ হাজার	খ) শহরে	খ) না	ক) হ্যাঁ	ক) ভাল	ক) হ্যাঁ	ক) হ্যাঁ	ক) হ্যাঁ	ক) হ্যাঁ	ক) হ্যাঁ	মাঝেমাঝে	মাঝেমাঝে	সব সময়	খুব কম	সব সময়	সব সময়	মাঝেমাঝে	খুব কম	মাঝেমাঝে	সব সময়	মাঝেমাঝে	মাঝেমাঝে	মাঝেমাঝে	মাঝেমাঝে	খুব কম	সব সময়	মাঝেমাঝে	সব সময়	খুব কম	মাঝেমাঝে	সব সময়
হ্যা	19	ক) পুরুষ	ঘ) কলেজ	খ) অবিবাহিত	ক) একক	4	খ) ২০ থেকে ৫০ হাজার	খ) শহরে	খ) না	ক) হ্যাঁ	ক) ভাল	খ) না	খ) না	খ) না	খ) না	খ) না	মাঝেমাঝে	খুব কম	সব সময়	একদমই না	মাঝেমাঝে	খুব কম	একদমই না	একদমই না	খুব কম	মাঝেমাঝে	খুব কম	মাঝেমাঝে	মাঝেমাঝে	খুব কম	মাঝেমাঝে	খুব কম	একদমই না	একদমই না	একদমই না	একদমই না	খুব কম
হ্যা	50	খ) নারী	ঘ) কলেজ	ক) বিবাহিত	ক) একক	5	খ) ২০ থেকে ৫০ হাজার	খ) শহরে	খ) না	ক) হ্যাঁ	ক) ভাল	ক) হ্যাঁ	খ) না	খ) না	খ) না	ক) হ্যাঁ	মাঝেমাঝে	মাঝেমাঝে	মাঝেমাঝে	মাঝেমাঝে	মাঝেমাঝে	মাঝেমাঝে	মাঝেমাঝে	মাঝেমাঝে	মাঝেমাঝে	একদমই না	খুব কম	সব সময়	মাঝেমাঝে	সব সময়	মাঝেমাঝে	মাঝেমাঝে	সব সময়	সব সময়	সব সময়	সব সময়	একদমই না
হ্যা	20	ক) পুরুষ	গ) বিশ্ববিদ্যালয়	খ) অবিবাহিত	ক) একক	5	খ) ২০ থেকে ৫০ হাজার	খ) শহরে	খ) না	খ) না	ক) ভাল	খ) না	খ) না	খ) না	খ) না	খ) না
হ্যা	19	ক) পুরুষ	গ) বিশ্ববিদ্যালয়	খ) অবিবাহিত	ক) একক	4	খ) ২০ থেকে ৫০ হাজার	খ) শহরে	খ) না	ক) হ্যাঁ	ক) ভাল	ক) হ্যাঁ	খ) না	ক) হ্যাঁ	খ) না	ক) হ্যাঁ	সব সময়	একদমই না	সব সময়	একদমই না	মাঝেমাঝে	সব সময়	একদমই না	সব সময়	সব সময়	খুব কম	সব সময়	সব সময়	সব সময়	সব সময়	মাঝেমাঝে	সব সময়	সব সময়	সব সময়	একদমই না	মাঝেমাঝে	সব সময়
হ্যা		ক) পুরুষ	খ)হাইস্কুল	খ) অবিবাহিত	ক) একক	5	ক) ২০ হাজার এর নিচে	ক) গ্রামে	খ) না	ক) হ্যাঁ	ক) ভাল	ক) হ্যাঁ	খ) না	ক) হ্যাঁ	খ) না	ক) হ্যাঁ	একদমই না	একদমই না	একদমই না	একদমই না	একদমই না	একদমই না	একদমই না	একদমই না	একদমই না	একদমই না	একদমই না	একদমই না	একদমই না	একদমই না	একদমই না	একদমই না	একদমই না	একদমই না	একদমই না	একদমই না	একদমই না
হ্যা	23	ক) পুরুষ	গ) বিশ্ববিদ্যালয়	খ) অবিবাহিত	ক) একক	4	খ) ২০ থেকে ৫০ হাজার	ক) গ্রামে	খ) না	ক) হ্যাঁ	ক) ভাল	খ) না	খ) না	খ) না	ক) হ্যাঁ	ক) হ্যাঁ	মাঝেমাঝে	মাঝেমাঝে	একদমই না	একদমই না	খুব কম	খুব কম	একদমই না	একদমই না	মাঝেমাঝে	একদমই না	একদমই না	মাঝেমাঝে	খুব কম	খুব কম	খুব কম	খুব কম	একদমই না	একদমই না	একদমই না	একদমই না	একদমই না
হ্যা	60	ক) পুরুষ	গ) বিশ্ববিদ্যালয়	ক) বিবাহিত	ক) একক	2	গ) ৫০ হাজার এর বেশী	খ) শহরে	খ) না	ক) হ্যাঁ	ক) ভাল	খ) না	খ) না	খ) না	খ) না	খ) না	সব সময়	সব সময়	সব সময়	সব সময়	সব সময়	সব সময়	একদমই না	সব সময়	একদমই না	একদমই না	সব সময়	সব সময়	খুব কম	মাঝেমাঝে	সব সময়	মাঝেমাঝে	একদমই না	একদমই না	মাঝেমাঝে	মাঝেমাঝে	একদমই না
হ্যা	19	ক) পুরুষ	গ) বিশ্ববিদ্যালয়	খ) অবিবাহিত	ক) একক	4	খ) ২০ থেকে ৫০ হাজার	খ) শহরে	খ) না	ক) হ্যাঁ	ক) ভাল	খ) না	খ) না	খ) না	ক) হ্যাঁ	ক) হ্যাঁ	খুব কম	একদমই না	একদমই না	মাঝেমাঝে	একদমই না	মাঝেমাঝে	একদমই না	একদমই না	মাঝেমাঝে	একদমই না	একদমই না	একদমই না	মাঝেমাঝে	একদমই না	খুব কম	একদমই না	একদমই না	মাঝেমাঝে	মাঝেমাঝে	খুব কম	একদমই না
হ্যা	22	খ) নারী	গ) বিশ্ববিদ্যালয়	খ) অবিবাহিত	খ) যৌথ	6	গ) ৫০ হাজার এর বেশী	খ) শহরে	খ) না	ক) হ্যাঁ	ক) ভাল	খ) না	খ) না	খ) না	খ) না	খ) না	একদমই না	খুব কম	একদমই না	একদমই না	একদমই না	একদমই না	একদমই না	একদমই না	একদমই না	একদমই না	একদমই না	একদমই না	একদমই না	একদমই না	একদমই না	একদমই না	একদমই না	একদমই না	একদমই না	একদমই না	একদমই না
হ্যা	54	ক) পুরুষ	গ) বিশ্ববিদ্যালয়	ক) বিবাহিত	ক) একক	5	গ) ৫০ হাজার এর বেশী	খ) শহরে	খ) না	ক) হ্যাঁ	ক) ভাল	ক) হ্যাঁ	খ) না	খ) না	খ) না	ক) হ্যাঁ	একদমই না	মাঝেমাঝে	একদমই না	মাঝেমাঝে	মাঝেমাঝে	একদমই না	একদমই না	একদমই না	একদমই না	একদমই না	মাঝেমাঝে	মাঝেমাঝে	মাঝেমাঝে	খুব কম	মাঝেমাঝে	মাঝেমাঝে	খুব কম	মাঝেমাঝে	মাঝেমাঝে	একদমই না	একদমই না
হ্যা	23	ক) পুরুষ	গ) বিশ্ববিদ্যালয়	খ) অবিবাহিত	ক) একক	3	ক) ২০ হাজার এর নিচে	খ) শহরে	খ) না	ক) হ্যাঁ	ক) ভাল	খ) না	খ) না	ক) হ্যাঁ	খ) না	ক) হ্যাঁ	খুব কম	একদমই না	একদমই না	একদমই না	একদমই না	খুব কম	একদমই না	একদমই না	খুব কম	খুব কম	একদমই না	একদমই না	একদমই না	খুব কম	একদমই না	একদমই না	একদমই না	একদমই না	খুব কম	একদমই না	একদমই না
না	63	ক) পুরুষ	গ) বিশ্ববিদ্যালয়	ক) বিবাহিত	ক) একক	3	গ) ৫০ হাজার এর বেশী	খ) শহরে	খ) না	ক) হ্যাঁ	ক) ভাল	খ) না	খ) না	ক) হ্যাঁ	খ) না	ক) হ্যাঁ	একদমই না	একদমই না	খুব কম	খুব কম	খুব কম	খুব কম	একদমই না	মাঝেমাঝে	খুব কম	একদমই না	মাঝেমাঝে	মাঝেমাঝে	মাঝেমাঝে	খুব কম	খুব কম	মাঝেমাঝে	খুব কম	একদমই না	মাঝেমাঝে	খুব কম	একদমই না
হ্যা		ক) পুরুষ	গ) বিশ্ববিদ্যালয়	খ) অবিবাহিত	খ) যৌথ	9	গ) ৫০ হাজার এর বেশী	খ) শহরে	খ) না	খ) না	ক) ভাল	ক) হ্যাঁ	খ) না	ক) হ্যাঁ	ক) হ্যাঁ	ক) হ্যাঁ	মাঝেমাঝে	খুব কম	সব সময়	একদমই না	মাঝেমাঝে	মাঝেমাঝে	মাঝেমাঝে	সব সময়	সব সময়	মাঝেমাঝে	মাঝেমাঝে	সব সময়	সব সময়	সব সময়	সব সময়	সব সময়	মাঝেমাঝে	মাঝেমাঝে	একদমই না	একদমই না	মাঝেমাঝে
	20	খ) নারী	গ) বিশ্ববিদ্যালয়	খ) অবিবাহিত	ক) একক	8	ক) ২০ হাজার এর নিচে	খ) শহরে	খ) না	ক) হ্যাঁ	ক) ভাল	ক) হ্যাঁ	খ) না	ক) হ্যাঁ	খ) না	ক) হ্যাঁ	মাঝেমাঝে	মাঝেমাঝে	মাঝেমাঝে	একদমই না	সব সময়	মাঝেমাঝে	একদমই না	খুব কম	সব সময়	একদমই না	সব সময়	সব সময়	মাঝেমাঝে	সব সময়	সব সময়	সব সময়	সব সময়	সব সময়	খুব কম	মাঝেমাঝে	সব সময়
হ্যা	19	ক) পুরুষ	গ) বিশ্ববিদ্যালয়	খ) অবিবাহিত	ক) একক	4	খ) ২০ থেকে ৫০ হাজার	খ) শহরে	খ) না	ক) হ্যাঁ	ক) ভাল	ক) হ্যাঁ	খ) না	খ) না	খ) না	ক) হ্যাঁ	মাঝেমাঝে	মাঝেমাঝে	খুব কম	মাঝেমাঝে	খুব কম	মাঝেমাঝে	একদমই না	মাঝেমাঝে	মাঝেমাঝে	খুব কম	মাঝেমাঝে	মাঝেমাঝে	খুব কম	খুব কম	মাঝেমাঝে	মাঝেমাঝে	খুব কম	খুব কম	মাঝেমাঝে	খুব কম	খুব কম
হ্যা	21	খ) নারী	গ) বিশ্ববিদ্যালয়	খ) অবিবাহিত	খ) যৌথ	6	ক) ২০ হাজার এর নিচে	ক) গ্রামে	খ) না	খ) না	ক) ভাল	ক) হ্যাঁ	খ) না	ক) হ্যাঁ	ক) হ্যাঁ	ক) হ্যাঁ	মাঝেমাঝে	মাঝেমাঝে	মাঝেমাঝে	একদমই না	মাঝেমাঝে	মাঝেমাঝে	একদমই না	মাঝেমাঝে	মাঝেমাঝে	মাঝেমাঝে	মাঝেমাঝে	মাঝেমাঝে	মাঝেমাঝে	মাঝেমাঝে	মাঝেমাঝে	মাঝেমাঝে	একদমই না	মাঝেমাঝে	মাঝেমাঝে	মাঝেমাঝে	মাঝেমাঝে
হ্যা	22	খ) নারী	গ) বিশ্ববিদ্যালয়	খ) অবিবাহিত	ক) একক	4	খ) ২০ থেকে ৫০ হাজার	খ) শহরে	খ) না	ক) হ্যাঁ	ক) ভাল	ক) হ্যাঁ	খ) না	ক) হ্যাঁ	খ) না	ক) হ্যাঁ	সব সময়	মাঝেমাঝে	খুব কম	মাঝেমাঝে	একদমই না	সব সময়	একদমই না	একদমই না	একদমই না	মাঝেমাঝে	মাঝেমাঝে	মাঝেমাঝে	মাঝেমাঝে	মাঝেমাঝে	মাঝেমাঝে	মাঝেমাঝে	খুব কম	খুব কম	মাঝেমাঝে	খুব কম	খুব কম
হ্যা	21	খ) নারী	গ) বিশ্ববিদ্যালয়	খ) অবিবাহিত	ক) একক	4	ক) ২০ হাজার এর নিচে	ক) গ্রামে	খ) না	ক) হ্যাঁ	ক) ভাল	ক) হ্যাঁ	ক) হ্যাঁ	ক) হ্যাঁ	ক) হ্যাঁ	ক) হ্যাঁ	মাঝেমাঝে	মাঝেমাঝে	মাঝেমাঝে	মাঝেমাঝে	খুব কম	সব সময়	একদমই না	সব সময়	মাঝেমাঝে	সব সময়	সব সময়	সব সময়	সব সময়	সব সময়	সব সময়	সব সময়	খুব কম	সব সময়	মাঝেমাঝে	মাঝেমাঝে	মাঝেমাঝে
হ্যা	19	ক) পুরুষ	ঘ) কলেজ	খ) অবিবাহিত	ক) একক	5	খ) ২০ থেকে ৫০ হাজার	খ) শহরে	খ) না	ক) হ্যাঁ	ক) ভাল	ক) হ্যাঁ		খ) না	খ) না	ক) হ্যাঁ	একদমই না	মাঝেমাঝে	সব সময়	একদমই না	মাঝেমাঝে	সব সময়	খুব কম	মাঝেমাঝে	মাঝেমাঝে	একদমই না	মাঝেমাঝে	সব সময়	সব সময়	মাঝেমাঝে	মাঝেমাঝে	মাঝেমাঝে	মাঝেমাঝে	খুব কম	একদমই না	খুব কম	মাঝেমাঝে
হ্যা	21	খ) নারী	গ) বিশ্ববিদ্যালয়	খ) অবিবাহিত	ক) একক	3	খ) ২০ থেকে ৫০ হাজার	খ) শহরে	খ) না	খ) না	ক) ভাল	ক) হ্যাঁ	খ) না	খ) না	ক) হ্যাঁ	ক) হ্যাঁ	খুব কম	খুব কম	একদমই না	একদমই না	মাঝেমাঝে	একদমই না	একদমই না	মাঝেমাঝে	মাঝেমাঝে	মাঝেমাঝে	একদমই না	খুব কম	একদমই না	একদমই না	মাঝেমাঝে	মাঝেমাঝে	একদমই না	একদমই না	একদমই না	একদমই না	একদমই না
হ্যা	21	ক) পুরুষ	ঘ) কলেজ	খ) অবিবাহিত	ক) একক	3	গ) ৫০ হাজার এর বেশী	খ) শহরে	খ) না	ক) হ্যাঁ	ক) ভাল	খ) না	খ) না	খ) না	খ) না	খ) না	মাঝেমাঝে	খুব কম	একদমই না	একদমই না	মাঝেমাঝে	খুব কম	একদমই না	মাঝেমাঝে	মাঝেমাঝে	মাঝেমাঝে	খুব কম	মাঝেমাঝে	খুব কম	খুব কম	খুব কম	মাঝেমাঝে	খুব কম	খুব কম	একদমই না	একদমই না	খুব কম
হ্যা	20	ক) পুরুষ	খ)হাইস্কুল	খ) অবিবাহিত	খ) যৌথ	5	গ) ৫০ হাজার এর বেশী	খ) শহরে	খ) না	ক) হ্যাঁ	ক) ভাল	ক) হ্যাঁ	খ) না	খ) না	খ) না	ক) হ্যাঁ	একদমই না	একদমই না	একদমই না	একদমই না	একদমই না	খুব কম	একদমই না	একদমই না	খুব কম	একদমই না	খুব কম	মাঝেমাঝে	খুব কম	মাঝেমাঝে	একদমই না	খুব কম	একদমই না	একদমই না	একদমই না	একদমই না	একদমই না
হ্যা	21	খ) নারী	গ) বিশ্ববিদ্যালয়	খ) অবিবাহিত	ক) একক	4	ক) ২০ হাজার এর নিচে	ক) গ্রামে	খ) না	ক) হ্যাঁ	ক) ভাল	ক) হ্যাঁ	খ) না	ক) হ্যাঁ	ক) হ্যাঁ	ক) হ্যাঁ	মাঝেমাঝে	মাঝেমাঝে	মাঝেমাঝে	একদমই না	সব সময়	সব সময়	একদমই না	সব সময়	সব সময়	খুব কম	মাঝেমাঝে	সব সময়	সব সময়	সব সময়	খুব কম	মাঝেমাঝে	খুব কম	সব সময়	খুব কম	একদমই না	একদমই না
হ্যা	21	খ) নারী	গ) বিশ্ববিদ্যালয়	খ) অবিবাহিত	ক) একক	4	ক) ২০ হাজার এর নিচে	ক) গ্রামে	খ) না	ক) হ্যাঁ	ক) ভাল	ক) হ্যাঁ	খ) না	ক) হ্যাঁ	ক) হ্যাঁ	ক) হ্যাঁ	মাঝেমাঝে	মাঝেমাঝে	মাঝেমাঝে	একদমই না	সব সময়	সব সময়	একদমই না	সব সময়	সব সময়	খুব কম	মাঝেমাঝে	সব সময়	সব সময়	সব সময়	খুব কম	মাঝেমাঝে	খুব কম	সব সময়	খুব কম	একদমই না	একদমই না
হ্যা	18	ক) পুরুষ	গ) বিশ্ববিদ্যালয়	খ) অবিবাহিত	ক) একক	4	গ) ৫০ হাজার এর বেশী	খ) শহরে	খ) না	ক) হ্যাঁ	ক) ভাল	খ) না	খ) না	খ) না	খ) না	খ) না	মাঝেমাঝে	একদমই না	মাঝেমাঝে	খুব কম	মাঝেমাঝে	মাঝেমাঝে	একদমই না	খুব কম	মাঝেমাঝে	মাঝেমাঝে	মাঝেমাঝে	মাঝেমাঝে	মাঝেমাঝে	খুব কম	মাঝেমাঝে	মাঝেমাঝে	একদমই না	মাঝেমাঝে	খুব কম	মাঝেমাঝে	মাঝেমাঝে
না	20	ক) পুরুষ	গ) বিশ্ববিদ্যালয়	খ) অবিবাহিত	ক) একক	3	ক) ২০ হাজার এর নিচে	ক) গ্রামে	খ) না	খ) না	ক) ভাল	ক) হ্যাঁ	খ) না	ক) হ্যাঁ	খ) না	খ) না	একদমই না	সব সময়	মাঝেমাঝে	মাঝেমাঝে	সব সময়	সব সময়	একদমই না	মাঝেমাঝে	একদমই না	একদমই না	সব সময়	সব সময়	সব সময়	সব সময়	মাঝেমাঝে	সব সময়	খুব কম	সব সময়	একদমই না	একদমই না	মাঝেমাঝে
হ্যা	22	খ) নারী	গ) বিশ্ববিদ্যালয়	খ) অবিবাহিত	ক) একক	7	গ) ৫০ হাজার এর বেশী	খ) শহরে	খ) না	ক) হ্যাঁ	ক) ভাল	ক) হ্যাঁ	খ) না	ক) হ্যাঁ	খ) না	খ) না	খুব কম	মাঝেমাঝে	একদমই না	মাঝেমাঝে	একদমই না	সব সময়	খুব কম	সব সময়	মাঝেমাঝে	একদমই না	সব সময়	সব সময়	সব সময়	সব সময়	মাঝেমাঝে	খুব কম	একদমই না	সব সময়	মাঝেমাঝে	সব সময়	মাঝেমাঝে
হ্যা	19	ক) পুরুষ	ঘ) কলেজ	খ) অবিবাহিত	ক) একক	3	ক) ২০ হাজার এর নিচে	ক) গ্রামে	খ) না	ক) হ্যাঁ	ক) ভাল	ক) হ্যাঁ	খ) না	ক) হ্যাঁ	খ) না	ক) হ্যাঁ	মাঝেমাঝে	খুব কম	মাঝেমাঝে	একদমই না	মাঝেমাঝে	মাঝেমাঝে	একদমই না	মাঝেমাঝে	মাঝেমাঝে	মাঝেমাঝে	সব সময়	মাঝেমাঝে	সব সময়	একদমই না	খুব কম	সব সময়	একদমই না	মাঝেমাঝে	একদমই না	একদমই না	মাঝেমাঝে
হ্যা	26	ক) পুরুষ	গ) বিশ্ববিদ্যালয়	খ) অবিবাহিত	ক) একক	5	গ) ৫০ হাজার এর বেশী	খ) শহরে	খ) না	ক) হ্যাঁ	ক) ভাল	ক) হ্যাঁ	খ) না	ক) হ্যাঁ	ক) হ্যাঁ	ক) হ্যাঁ	খুব কম	একদমই না	খুব কম	একদমই না	খুব কম	একদমই না	একদমই না	খুব কম	একদমই না	মাঝেমাঝে	মাঝেমাঝে	খুব কম	মাঝেমাঝে	মাঝেমাঝে	মাঝেমাঝে	মাঝেমাঝে	খুব কম	মাঝেমাঝে	খুব কম	একদমই না	মাঝেমাঝে
	21	খ) নারী	গ) বিশ্ববিদ্যালয়	খ) অবিবাহিত	ক) একক	4	খ) ২০ থেকে ৫০ হাজার	ক) গ্রামে	খ) না	ক) হ্যাঁ	ক) ভাল	ক) হ্যাঁ	খ) না	খ) না	ক) হ্যাঁ	ক) হ্যাঁ	একদমই না	একদমই না	মাঝেমাঝে	একদমই না	একদমই না	একদমই না	একদমই না	একদমই না	একদমই না	একদমই না	একদমই না	একদমই না	একদমই না	একদমই না	মাঝেমাঝে	একদমই না	একদমই না	একদমই না	একদমই না	একদমই না	মাঝেমাঝে
	21	খ) নারী	গ) বিশ্ববিদ্যালয়	খ) অবিবাহিত	ক) একক	4	খ) ২০ থেকে ৫০ হাজার	ক) গ্রামে	খ) না	ক) হ্যাঁ	ক) ভাল	ক) হ্যাঁ	খ) না	খ) না	ক) হ্যাঁ	ক) হ্যাঁ	একদমই না	একদমই না	মাঝেমাঝে	একদমই না	একদমই না	একদমই না	একদমই না	একদমই না	একদমই না	একদমই না	একদমই না	একদমই না	একদমই না	একদমই না	মাঝেমাঝে	একদমই না	একদমই না	একদমই না	একদমই না	একদমই না	মাঝেমাঝে
হ্যা	20	খ) নারী	গ) বিশ্ববিদ্যালয়	খ) অবিবাহিত	ক) একক	4	গ) ৫০ হাজার এর বেশী	খ) শহরে	খ) না	খ) না	ক) ভাল	খ) না	খ) না	খ) না	খ) না	খ) না	মাঝেমাঝে	খুব কম	একদমই না	একদমই না	মাঝেমাঝে	মাঝেমাঝে	একদমই না	মাঝেমাঝে	মাঝেমাঝে	খুব কম	মাঝেমাঝে	একদমই না	খুব কম	মাঝেমাঝে	মাঝেমাঝে	একদমই না	একদমই না	সব সময়	একদমই না	একদমই না	মাঝেমাঝে
হ্যা	20	ক) পুরুষ	ঘ) কলেজ	খ) অবিবাহিত	ক) একক	5	খ) ২০ থেকে ৫০ হাজার	খ) শহরে	খ) না	খ) না	ক) ভাল	খ) না	খ) না	খ) না	খ) না	খ) না		একদমই না	মাঝেমাঝে	একদমই না		একদমই না	একদমই না	একদমই না	একদমই না	খুব কম	একদমই না	খুব কম	খুব কম	একদমই না	খুব কম	একদমই না	একদমই না	একদমই না	একদমই না	একদমই না	একদমই না
হ্যা	19	খ) নারী	গ) বিশ্ববিদ্যালয়	খ) অবিবাহিত	ক) একক	5	খ) ২০ থেকে ৫০ হাজার	খ) শহরে	খ) না	খ) না	ক) ভাল	ক) হ্যাঁ	ক) হ্যাঁ	ক) হ্যাঁ	খ) না	ক) হ্যাঁ	খুব কম	একদমই না	মাঝেমাঝে	একদমই না	মাঝেমাঝে	একদমই না	একদমই না	একদমই না	মাঝেমাঝে	মাঝেমাঝে	সব সময়	মাঝেমাঝে	মাঝেমাঝে	মাঝেমাঝে	সব সময়	সব সময়	সব সময়	মাঝেমাঝে	একদমই না	মাঝেমাঝে	সব সময়
হ্যা	22	ক) পুরুষ	গ) বিশ্ববিদ্যালয়	খ) অবিবাহিত	ক) একক	4	গ) ৫০ হাজার এর বেশী	খ) শহরে	খ) না	ক) হ্যাঁ	ক) ভাল	খ) না	খ) না	ক) হ্যাঁ	ক) হ্যাঁ	ক) হ্যাঁ	মাঝেমাঝে	একদমই না	মাঝেমাঝে	মাঝেমাঝে	মাঝেমাঝে	খুব কম	একদমই না	খুব কম	খুব কম	সব সময়	খুব কম	মাঝেমাঝে	খুব কম	খুব কম	খুব কম	খুব কম	একদমই না	খুব কম	একদমই না	একদমই না	মাঝেমাঝে
হ্যা	20	ক) পুরুষ	গ) বিশ্ববিদ্যালয়	খ) অবিবাহিত	ক) একক	4	ক) ২০ হাজার এর নিচে	ক) গ্রামে	খ) না	ক) হ্যাঁ	ক) ভাল	ক) হ্যাঁ	ক) হ্যাঁ	ক) হ্যাঁ	খ) না	ক) হ্যাঁ	একদমই না	খুব কম	একদমই না	একদমই না	একদমই না	একদমই না	একদমই না	একদমই না	একদমই না	খুব কম	একদমই না	একদমই না	একদমই না	একদমই না	একদমই না	একদমই না	একদমই না	একদমই না	একদমই না	একদমই না	একদমই না
হ্যা	19	ক) পুরুষ	গ) বিশ্ববিদ্যালয়	খ) অবিবাহিত	ক) একক	4	গ) ৫০ হাজার এর বেশী	খ) শহরে	খ) না	ক) হ্যাঁ	ক) ভাল	খ) না	খ) না	খ) না	খ) না	ক) হ্যাঁ	খুব কম	একদমই না	খুব কম	একদমই না	মাঝেমাঝে	মাঝেমাঝে	একদমই না	খুব কম	একদমই না	একদমই না	খুব কম	মাঝেমাঝে	মাঝেমাঝে	মাঝেমাঝে	একদমই না	মাঝেমাঝে	একদমই না	খুব কম	একদমই না	একদমই না	খুব কম
হ্যা	19					5	গ) ৫০ হাজার এর বেশী	খ) শহরে	ক) হ্যাঁ	খ) না	ক) ভাল	খ) না	খ) না	খ) না	খ) না	খ) না	মাঝেমাঝে	একদমই না	খুব কম	খুব কম	মাঝেমাঝে	খুব কম	সব সময়	খুব কম	একদমই না	মাঝেমাঝে	একদমই না	একদমই না	মাঝেমাঝে	সব সময়	খুব কম	সব সময়	মাঝেমাঝে	খুব কম	মাঝেমাঝে	খুব কম	মাঝেমাঝে
হ্যা	19	ক) পুরুষ	ঘ) কলেজ	খ) অবিবাহিত	ক) একক	5	গ) ৫০ হাজার এর বেশী	খ) শহরে	খ) না	খ) না	ক) ভাল	খ) না	খ) না	খ) না	খ) না	খ) না	খুব কম	একদমই না	মাঝেমাঝে	খুব কম	মাঝেমাঝে	মাঝেমাঝে	একদমই না	মাঝেমাঝে	খুব কম	মাঝেমাঝে	মাঝেমাঝে	খুব কম	মাঝেমাঝে	মাঝেমাঝে	মাঝেমাঝে	মাঝেমাঝে	মাঝেমাঝে	মাঝেমাঝে	খুব কম	একদমই না	মাঝেমাঝে
হ্যা	24	ক) পুরুষ	গ) বিশ্ববিদ্যালয়	খ) অবিবাহিত	ক) একক	4	খ) ২০ থেকে ৫০ হাজার	খ) শহরে	খ) না	খ) না	খ) খারাপ	খ) না	খ) না	খ) না	খ) না	খ) না	খুব কম	মাঝেমাঝে	সব সময়	খুব কম	সব সময়	সব সময়	একদমই না	সব সময়	সব সময়	একদমই না	মাঝেমাঝে	সব সময়	মাঝেমাঝে	একদমই না	সব সময়	সব সময়	একদমই না	মাঝেমাঝে	মাঝেমাঝে	মাঝেমাঝে	মাঝেমাঝে
হ্যা	23	ক) পুরুষ	গ) বিশ্ববিদ্যালয়	ক) বিবাহিত	ক) একক	5	গ) ৫০ হাজার এর বেশী	খ) শহরে	খ) না	ক) হ্যাঁ	ক) ভাল	ক) হ্যাঁ	খ) না	খ) না	ক) হ্যাঁ	ক) হ্যাঁ	একদমই না	একদমই না	একদমই না	একদমই না	মাঝেমাঝে	মাঝেমাঝে	খুব কম	খুব কম		একদমই না	মাঝেমাঝে	একদমই না	মাঝেমাঝে	মাঝেমাঝে	মাঝেমাঝে	মাঝেমাঝে	একদমই না	মাঝেমাঝে	একদমই না	মাঝেমাঝে	মাঝেমাঝে
হ্যা	18	খ) নারী	গ) বিশ্ববিদ্যালয়	খ) অবিবাহিত	ক) একক	4		খ) শহরে	খ) না	ক) হ্যাঁ	ক) ভাল	ক) হ্যাঁ	খ) না				খুব কম	খুব কম	একদমই না	একদমই না	খুব কম	মাঝেমাঝে	মাঝেমাঝে	মাঝেমাঝে	মাঝেমাঝে	মাঝেমাঝে	মাঝেমাঝে	সব সময়	মাঝেমাঝে	খুব কম	মাঝেমাঝে	খুব কম	একদমই না	খুব কম	একদমই না	খুব কম	একদমই না
হ্যা	19	ক) পুরুষ	ঘ) কলেজ	খ) অবিবাহিত	খ) যৌথ	20	ক) ২০ হাজার এর নিচে	ক) গ্রামে	খ) না	খ) না	ক) ভাল	ক) হ্যাঁ	খ) না	ক) হ্যাঁ	খ) না	ক) হ্যাঁ	একদমই না	একদমই না	একদমই না	একদমই না	খুব কম	একদমই না	একদমই না	খুব কম	একদমই না	মাঝেমাঝে	একদমই না	সব সময়	সব সময়	মাঝেমাঝে	মাঝেমাঝে	খুব কম	একদমই না	একদমই না	একদমই না	একদমই না	খুব কম
হ্যা	21	খ) নারী	গ) বিশ্ববিদ্যালয়	খ) অবিবাহিত	ক) একক	4	খ) ২০ থেকে ৫০ হাজার	ক) গ্রামে	খ) না	খ) না	ক) ভাল	ক) হ্যাঁ	খ) না	খ) না	খ) না	ক) হ্যাঁ	মাঝেমাঝে	মাঝেমাঝে	একদমই না	একদমই না	সব সময়	সব সময়	খুব কম	সব সময়	সব সময়	একদমই না	সব সময়	সব সময়	মাঝেমাঝে	মাঝেমাঝে	সব সময়	সব সময়	একদমই না	সব সময়	খুব কম	মাঝেমাঝে	মাঝেমাঝে
হ্যা	19	ক) পুরুষ	ঘ) কলেজ	খ) অবিবাহিত	ক) একক	4	গ) ৫০ হাজার এর বেশী	খ) শহরে	খ) না	ক) হ্যাঁ	ক) ভাল	ক) হ্যাঁ	খ) না	ক) হ্যাঁ	খ) না	খ) না	একদমই না	একদমই না	একদমই না	একদমই না	খুব কম	খুব কম	একদমই না	খুব কম	খুব কম	একদমই না	খুব কম	খুব কম	খুব কম	একদমই না	খুব কম	একদমই না	খুব কম	একদমই না	একদমই না	একদমই না	একদমই না
হ্যা	21	খ) নারী	গ) বিশ্ববিদ্যালয়	খ) অবিবাহিত	ক) একক	4	খ) ২০ থেকে ৫০ হাজার	ক) গ্রামে	খ) না	খ) না	ক) ভাল	ক) হ্যাঁ	খ) না	খ) না	খ) না	ক) হ্যাঁ	মাঝেমাঝে	মাঝেমাঝে	একদমই না	একদমই না	সব সময়	সব সময়	খুব কম	সব সময়	সব সময়	একদমই না	সব সময়	সব সময়	মাঝেমাঝে	মাঝেমাঝে	সব সময়	সব সময়	একদমই না	সব সময়	খুব কম	মাঝেমাঝে	মাঝেমাঝে
হ্যা	24	ক) পুরুষ	গ) বিশ্ববিদ্যালয়	খ) অবিবাহিত	ক) একক	5	খ) ২০ থেকে ৫০ হাজার	ক) গ্রামে	খ) না	খ) না	ক) ভাল	ক) হ্যাঁ	খ) না	খ) না	খ) না	ক) হ্যাঁ	একদমই না	একদমই না	একদমই না	একদমই না	একদমই না	একদমই না	একদমই না	একদমই না	একদমই না	একদমই না	একদমই না	একদমই না	একদমই না	একদমই না	একদমই না	একদমই না	একদমই না	একদমই না	একদমই না	একদমই না	একদমই না
হ্যা	21	খ) নারী	গ) বিশ্ববিদ্যালয়	খ) অবিবাহিত	ক) একক	4	খ) ২০ থেকে ৫০ হাজার	ক) গ্রামে	খ) না	খ) না	ক) ভাল	ক) হ্যাঁ	খ) না	খ) না	খ) না	ক) হ্যাঁ	মাঝেমাঝে	মাঝেমাঝে	একদমই না	একদমই না	সব সময়	সব সময়	খুব কম	সব সময়	সব সময়	একদমই না	সব সময়	সব সময়	মাঝেমাঝে	মাঝেমাঝে	সব সময়	সব সময়	একদমই না	সব সময়	খুব কম	মাঝেমাঝে	মাঝেমাঝে
হ্যা	21	খ) নারী	গ) বিশ্ববিদ্যালয়	খ) অবিবাহিত	ক) একক	4	খ) ২০ থেকে ৫০ হাজার	ক) গ্রামে	খ) না	খ) না	ক) ভাল	ক) হ্যাঁ	খ) না	খ) না	খ) না	ক) হ্যাঁ	মাঝেমাঝে	মাঝেমাঝে	একদমই না	একদমই না	সব সময়	সব সময়	খুব কম	সব সময়	সব সময়	একদমই না	সব সময়	সব সময়	মাঝেমাঝে	মাঝেমাঝে	সব সময়	সব সময়	একদমই না	সব সময়	খুব কম	মাঝেমাঝে	মাঝেমাঝে
হ্যা	21	খ) নারী	গ) বিশ্ববিদ্যালয়	খ) অবিবাহিত	ক) একক	3	খ) ২০ থেকে ৫০ হাজার	খ) শহরে	খ) না	ক) হ্যাঁ	ক) ভাল	ক) হ্যাঁ	খ) না	ক) হ্যাঁ	ক) হ্যাঁ	ক) হ্যাঁ	একদমই না	একদমই না	একদমই না	একদমই না	মাঝেমাঝে	মাঝেমাঝে	একদমই না	মাঝেমাঝে	একদমই না	একদমই না	একদমই না	একদমই না	মাঝেমাঝে	মাঝেমাঝে	মাঝেমাঝে	একদমই না	মাঝেমাঝে	মাঝেমাঝে	একদমই না	একদমই না	একদমই না
হ্যা	22	খ) নারী	গ) বিশ্ববিদ্যালয়	খ) অবিবাহিত	ক) একক	7	গ) ৫০ হাজার এর বেশী	খ) শহরে	ক) হ্যাঁ	ক) হ্যাঁ	ক) ভাল	ক) হ্যাঁ	খ) না	ক) হ্যাঁ	ক) হ্যাঁ	ক) হ্যাঁ	মাঝেমাঝে	মাঝেমাঝে	মাঝেমাঝে	একদমই না	মাঝেমাঝে	মাঝেমাঝে	খুব কম	মাঝেমাঝে	মাঝেমাঝে	মাঝেমাঝে	মাঝেমাঝে	মাঝেমাঝে	মাঝেমাঝে	মাঝেমাঝে	মাঝেমাঝে	মাঝেমাঝে	মাঝেমাঝে	মাঝেমাঝে	মাঝেমাঝে	মাঝেমাঝে	মাঝেমাঝে
হ্যা	20	ক) পুরুষ	গ) বিশ্ববিদ্যালয়	খ) অবিবাহিত	ক) একক	3	খ) ২০ থেকে ৫০ হাজার	খ) শহরে	খ) না	ক) হ্যাঁ	ক) ভাল	ক) হ্যাঁ	খ) না	খ) না	খ) না	খ) না	মাঝেমাঝে	খুব কম	মাঝেমাঝে	একদমই না	সব সময়	মাঝেমাঝে	একদমই না	মাঝেমাঝে	খুব কম	একদমই না	মাঝেমাঝে	সব সময়	মাঝেমাঝে	সব সময়	খুব কম	সব সময়	একদমই না	খুব কম	মাঝেমাঝে	একদমই না	মাঝেমাঝে
হ্যা	22	ক) পুরুষ	গ) বিশ্ববিদ্যালয়	খ) অবিবাহিত	খ) যৌথ	5	গ) ৫০ হাজার এর বেশী	খ) শহরে	খ) না	ক) হ্যাঁ	ক) ভাল	ক) হ্যাঁ	খ) না	খ) না	খ) না	ক) হ্যাঁ	খুব কম	একদমই না	খুব কম	একদমই না	একদমই না	একদমই না	একদমই না	একদমই না	একদমই না	খুব কম	একদমই না	একদমই না	খুব কম	একদমই না	একদমই না	একদমই না	একদমই না	একদমই না	একদমই না	খুব কম	একদমই না
হ্যা	21	ক) পুরুষ	গ) বিশ্ববিদ্যালয়	খ) অবিবাহিত	ক) একক	6	ক) ২০ হাজার এর নিচে	খ) শহরে	খ) না	ক) হ্যাঁ	ক) ভাল	ক) হ্যাঁ	ক) হ্যাঁ	ক) হ্যাঁ	খ) না	ক) হ্যাঁ	সব সময়	একদমই না	সব সময়	মাঝেমাঝে	মাঝেমাঝে	সব সময়	একদমই না	খুব কম	একদমই না	একদমই না	একদমই না	খুব কম	খুব কম	খুব কম	খুব কম	খুব কম	খুব কম	মাঝেমাঝে		খুব কম	একদমই না
হ্যা	22	ক) পুরুষ	গ) বিশ্ববিদ্যালয়	খ) অবিবাহিত	ক) একক	6	ক) ২০ হাজার এর নিচে	ক) গ্রামে	খ) না	খ) না	ক) ভাল	ক) হ্যাঁ	খ) না	খ) না	খ) না	ক) হ্যাঁ	মাঝেমাঝে	একদমই না	খুব কম	একদমই না	একদমই না	মাঝেমাঝে	একদমই না	মাঝেমাঝে	মাঝেমাঝে	একদমই না	খুব কম	মাঝেমাঝে	একদমই না	একদমই না	খুব কম	খুব কম	একদমই না		একদমই না	একদমই না	একদমই না
হ্যা	21	খ) নারী	গ) বিশ্ববিদ্যালয়	খ) অবিবাহিত	ক) একক	4	খ) ২০ থেকে ৫০ হাজার	ক) গ্রামে	খ) না	খ) না	ক) ভাল	খ) না	খ) না	খ) না	খ) না	খ) না	খুব কম	খুব কম	একদমই না	খুব কম	খুব কম	একদমই না	একদমই না	একদমই না	একদমই না	খুব কম	মাঝেমাঝে	একদমই না	মাঝেমাঝে	মাঝেমাঝে	মাঝেমাঝে	মাঝেমাঝে	খুব কম	খুব কম	মাঝেমাঝে	মাঝেমাঝে	মাঝেমাঝে
হ্যা	22	ক) পুরুষ	গ) বিশ্ববিদ্যালয়	খ) অবিবাহিত	ক) একক	4	খ) ২০ থেকে ৫০ হাজার	খ) শহরে	খ) না	ক) হ্যাঁ	ক) ভাল	খ) না	খ) না	ক) হ্যাঁ	খ) না	ক) হ্যাঁ	মাঝেমাঝে	একদমই না	মাঝেমাঝে	খুব কম	সব সময়	খুব কম	খুব কম	মাঝেমাঝে	মাঝেমাঝে	সব সময়	মাঝেমাঝে	মাঝেমাঝে	মাঝেমাঝে	মাঝেমাঝে	সব সময়	খুব কম	মাঝেমাঝে	খুব কম	মাঝেমাঝে	মাঝেমাঝে	মাঝেমাঝে
হ্যা	20	ক) পুরুষ	গ) বিশ্ববিদ্যালয়	খ) অবিবাহিত	ক) একক	5	গ) ৫০ হাজার এর বেশী	খ) শহরে	খ) না	ক) হ্যাঁ	খ) খারাপ	ক) হ্যাঁ	খ) না	খ) না	খ) না	ক) হ্যাঁ	একদমই না	একদমই না	একদমই না	মাঝেমাঝে	একদমই না	একদমই না	একদমই না	একদমই না	একদমই না	একদমই না	মাঝেমাঝে	একদমই না	একদমই না	সব সময়	একদমই না	একদমই না	একদমই না	একদমই না	খুব কম	একদমই না	একদমই না
হ্যা	18	ক) পুরুষ	গ) বিশ্ববিদ্যালয়	খ) অবিবাহিত	ক) একক	3	ক) ২০ হাজার এর নিচে	ক) গ্রামে	খ) না	খ) না	ক) ভাল	ক) হ্যাঁ	খ) না	ক) হ্যাঁ	ক) হ্যাঁ	ক) হ্যাঁ	মাঝেমাঝে	একদমই না	মাঝেমাঝে	মাঝেমাঝে	সব সময়	মাঝেমাঝে	খুব কম	মাঝেমাঝে	মাঝেমাঝে	একদমই না	মাঝেমাঝে	সব সময়	সব সময়	মাঝেমাঝে	মাঝেমাঝে	মাঝেমাঝে	মাঝেমাঝে	খুব কম	খুব কম	খুব কম	খুব কম
হ্যা	21	ক) পুরুষ	গ) বিশ্ববিদ্যালয়	খ) অবিবাহিত	ক) একক	6	ক) ২০ হাজার এর নিচে	ক) গ্রামে	খ) না	ক) হ্যাঁ	ক) ভাল	ক) হ্যাঁ	খ) না	খ) না	খ) না	ক) হ্যাঁ	মাঝেমাঝে	মাঝেমাঝে	মাঝেমাঝে	একদমই না	খুব কম	মাঝেমাঝে	একদমই না	মাঝেমাঝে	মাঝেমাঝে	মাঝেমাঝে	খুব কম	খুব কম	মাঝেমাঝে	মাঝেমাঝে	মাঝেমাঝে	খুব কম	মাঝেমাঝে	খুব কম	একদমই না	খুব কম	মাঝেমাঝে
হ্যা	17	ক) পুরুষ	ঘ) কলেজ	খ) অবিবাহিত	ক) একক	4	ক) ২০ হাজার এর নিচে	খ) শহরে	খ) না	ক) হ্যাঁ	ক) ভাল	খ) না	খ) না	ক) হ্যাঁ	খ) না	ক) হ্যাঁ	খুব কম	একদমই না	মাঝেমাঝে	একদমই না	মাঝেমাঝে	মাঝেমাঝে	খুব কম	মাঝেমাঝে	খুব কম	খুব কম	মাঝেমাঝে	মাঝেমাঝে	মাঝেমাঝে	সব সময়	মাঝেমাঝে	একদমই না	খুব কম	মাঝেমাঝে	মাঝেমাঝে	খুব কম	একদমই না
হ্যা	27	ক) পুরুষ	গ) বিশ্ববিদ্যালয়	খ) অবিবাহিত	খ) যৌথ	7	ক) ২০ হাজার এর নিচে	খ) শহরে	খ) না	খ) না	ক) ভাল	ক) হ্যাঁ	খ) না	খ) না	খ) না	খ) না	খুব কম	একদমই না	মাঝেমাঝে	একদমই না	একদমই না	একদমই না	একদমই না	একদমই না	একদমই না	খুব কম	একদমই না	একদমই না	একদমই না	মাঝেমাঝে	একদমই না	একদমই না	একদমই না	মাঝেমাঝে	একদমই না	একদমই না	একদমই না
হ্যা	27	ক) পুরুষ	গ) বিশ্ববিদ্যালয়	ক) বিবাহিত	ক) একক	2	গ) ৫০ হাজার এর বেশী	খ) শহরে	ক) হ্যাঁ	ক) হ্যাঁ	ক) ভাল	খ) না	খ) না	খ) না	খ) না	খ) না	মাঝেমাঝে	একদমই না	মাঝেমাঝে	একদমই না	খুব কম	খুব কম	একদমই না	খুব কম	একদমই না	একদমই না	মাঝেমাঝে	মাঝেমাঝে	খুব কম	খুব কম	খুব কম	মাঝেমাঝে	খুব কম	একদমই না	খুব কম	একদমই না	একদমই না
হ্যা	24	খ) নারী	গ) বিশ্ববিদ্যালয়	খ) অবিবাহিত	খ) যৌথ	9	ক) ২০ হাজার এর নিচে	ক) গ্রামে	খ) না	ক) হ্যাঁ	খ) খারাপ	ক) হ্যাঁ	ক) হ্যাঁ	ক) হ্যাঁ	খ) না	ক) হ্যাঁ	সব সময়	মাঝেমাঝে	মাঝেমাঝে	একদমই না	সব সময়	মাঝেমাঝে	খুব কম	মাঝেমাঝে	সব সময়	মাঝেমাঝে	সব সময়	মাঝেমাঝে	মাঝেমাঝে	সব সময়	সব সময়	সব সময়	মাঝেমাঝে	সব সময়	খুব কম	সব সময়	মাঝেমাঝে
হ্যা	20	খ) নারী	গ) বিশ্ববিদ্যালয়	খ) অবিবাহিত	ক) একক	4	খ) ২০ থেকে ৫০ হাজার	ক) গ্রামে	খ) না	খ) না	ক) ভাল	ক) হ্যাঁ	খ) না	খ) না	ক) হ্যাঁ	ক) হ্যাঁ	খুব কম	একদমই না	খুব কম	একদমই না	মাঝেমাঝে	মাঝেমাঝে	একদমই না	মাঝেমাঝে	খুব কম	মাঝেমাঝে	মাঝেমাঝে	মাঝেমাঝে	মাঝেমাঝে	সব সময়	খুব কম	মাঝেমাঝে	একদমই না	সব সময়	একদমই না	একদমই না	খুব কম
হ্যা	21	খ) নারী	গ) বিশ্ববিদ্যালয়	খ) অবিবাহিত	ক) একক	2	খ) ২০ থেকে ৫০ হাজার	ক) গ্রামে	খ) না	খ) না	ক) ভাল	ক) হ্যাঁ	খ) না	খ) না	খ) না	ক) হ্যাঁ	মাঝেমাঝে	মাঝেমাঝে	সব সময়	একদমই না	সব সময়	সব সময়	মাঝেমাঝে	সব সময়	মাঝেমাঝে	একদমই না	সব সময়	সব সময়	সব সময়	সব সময়	মাঝেমাঝে	সব সময়	একদমই না	সব সময়	খুব কম	মাঝেমাঝে	সব সময়
হ্যা	29	খ) নারী	গ) বিশ্ববিদ্যালয়	ক) বিবাহিত	খ) যৌথ	6	গ) ৫০ হাজার এর বেশী	খ) শহরে	খ) না	ক) হ্যাঁ	ক) ভাল	ক) হ্যাঁ	খ) না	ক) হ্যাঁ	ক) হ্যাঁ	ক) হ্যাঁ	মাঝেমাঝে	সব সময়	মাঝেমাঝে	মাঝেমাঝে	মাঝেমাঝে	মাঝেমাঝে	মাঝেমাঝে	মাঝেমাঝে	খুব কম	একদমই না	মাঝেমাঝে	মাঝেমাঝে	মাঝেমাঝে	মাঝেমাঝে	একদমই না	খুব কম	মাঝেমাঝে	খুব কম	মাঝেমাঝে	খুব কম	একদমই না
হ্যা	20	খ) নারী	গ) বিশ্ববিদ্যালয়	খ) অবিবাহিত	ক) একক	5	গ) ৫০ হাজার এর বেশী	খ) শহরে	খ) না	ক) হ্যাঁ	ক) ভাল	খ) না	খ) না	খ) না	খ) না	খ) না	মাঝেমাঝে	একদমই না	মাঝেমাঝে	একদমই না	সব সময়	সব সময়	একদমই না	মাঝেমাঝে	মাঝেমাঝে	খুব কম	সব সময়	সব সময়	সব সময়	সব সময়	মাঝেমাঝে	সব সময়	খুব কম	মাঝেমাঝে	একদমই না	খুব কম	খুব কম
হ্যা	20	খ) নারী	গ) বিশ্ববিদ্যালয়	খ) অবিবাহিত	ক) একক	5	গ) ৫০ হাজার এর বেশী	খ) শহরে	খ) না	ক) হ্যাঁ	ক) ভাল	খ) না	খ) না	খ) না	খ) না	খ) না	মাঝেমাঝে	একদমই না	খুব কম	একদমই না	মাঝেমাঝে	মাঝেমাঝে	একদমই না	মাঝেমাঝে	মাঝেমাঝে	মাঝেমাঝে	মাঝেমাঝে	একদমই না	খুব কম	খুব কম	খুব কম	একদমই না	একদমই না	মাঝেমাঝে	একদমই না	খুব কম	খুব কম
হ্যা	21	ক) পুরুষ	গ) বিশ্ববিদ্যালয়	খ) অবিবাহিত	ক) একক	8	খ) ২০ থেকে ৫০ হাজার	ক) গ্রামে	খ) না	খ) না	ক) ভাল	খ) না	খ) না	ক) হ্যাঁ	খ) না	ক) হ্যাঁ	খুব কম	একদমই না	একদমই না	একদমই না	মাঝেমাঝে	সব সময়	একদমই না	সব সময়	খুব কম	একদমই না	একদমই না	একদমই না	একদমই না	মাঝেমাঝে	একদমই না	খুব কম	একদমই না	একদমই না	একদমই না	খুব কম	একদমই না
হ্যা	22	ক) পুরুষ	গ) বিশ্ববিদ্যালয়	খ) অবিবাহিত	ক) একক	2	গ) ৫০ হাজার এর বেশী	খ) শহরে	খ) না	ক) হ্যাঁ	ক) ভাল	ক) হ্যাঁ	খ) না	খ) না	খ) না	ক) হ্যাঁ	মাঝেমাঝে	মাঝেমাঝে	মাঝেমাঝে	একদমই না	মাঝেমাঝে	মাঝেমাঝে	একদমই না	একদমই না	মাঝেমাঝে	একদমই না	একদমই না	সব সময়	মাঝেমাঝে	মাঝেমাঝে	মাঝেমাঝে	সব সময়	মাঝেমাঝে	সব সময়	একদমই না	মাঝেমাঝে	মাঝেমাঝে
হ্যা	21	খ) নারী	গ) বিশ্ববিদ্যালয়	খ) অবিবাহিত	ক) একক	4	খ) ২০ থেকে ৫০ হাজার	খ) শহরে	খ) না	ক) হ্যাঁ	ক) ভাল	খ) না	খ) না	খ) না	খ) না	খ) না	খুব কম	খুব কম	মাঝেমাঝে	একদমই না	মাঝেমাঝে	সব সময়	একদমই না	মাঝেমাঝে	মাঝেমাঝে	মাঝেমাঝে	মাঝেমাঝে	খুব কম	খুব কম	মাঝেমাঝে	মাঝেমাঝে	মাঝেমাঝে	খুব কম	মাঝেমাঝে	একদমই না	খুব কম	মাঝেমাঝে
হ্যা	23	ক) পুরুষ	গ) বিশ্ববিদ্যালয়	খ) অবিবাহিত	ক) একক	3	ক) ২০ হাজার এর নিচে	ক) গ্রামে	খ) না	ক) হ্যাঁ	ক) ভাল	ক) হ্যাঁ	খ) না	খ) না	খ) না	ক) হ্যাঁ	মাঝেমাঝে	একদমই না	একদমই না	একদমই না	মাঝেমাঝে	মাঝেমাঝে	একদমই না	মাঝেমাঝে	মাঝেমাঝে	মাঝেমাঝে	খুব কম	একদমই না	মাঝেমাঝে	সব সময়	মাঝেমাঝে	সব সময়	মাঝেমাঝে	মাঝেমাঝে	একদমই না	একদমই না	মাঝেমাঝে
হ্যা	20	খ) নারী	গ) বিশ্ববিদ্যালয়	খ) অবিবাহিত	ক) একক	4	খ) ২০ থেকে ৫০ হাজার	খ) শহরে	খ) না	ক) হ্যাঁ	ক) ভাল	ক) হ্যাঁ	খ) না	ক) হ্যাঁ	ক) হ্যাঁ	ক) হ্যাঁ	সব সময়	মাঝেমাঝে	সব সময়	মাঝেমাঝে	সব সময়	সব সময়	মাঝেমাঝে	সব সময়	সব সময়	সব সময়	সব সময়	সব সময়	সব সময়	সব সময়	সব সময়	সব সময়	সব সময়	সব সময়	মাঝেমাঝে	সব সময়	সব সময়
হ্যা		ক) পুরুষ	গ) বিশ্ববিদ্যালয়	খ) অবিবাহিত	ক) একক	4	ক) ২০ হাজার এর নিচে	ক) গ্রামে	খ) না	ক) হ্যাঁ	ক) ভাল	খ) না	খ) না	খ) না	খ) না	ক) হ্যাঁ	সব সময়	একদমই না	একদমই না	একদমই না	সব সময়	খুব কম	একদমই না	সব সময়	মাঝেমাঝে	সব সময়	মাঝেমাঝে	সব সময়	সব সময়	সব সময়	সব সময়	সব সময়	মাঝেমাঝে	সব সময়	মাঝেমাঝে	মাঝেমাঝে	সব সময়
হ্যা	19	খ) নারী	ঘ) কলেজ	খ) অবিবাহিত	ক) একক	4	গ) ৫০ হাজার এর বেশী	খ) শহরে	খ) না	ক) হ্যাঁ	ক) ভাল	খ) না	খ) না	ক) হ্যাঁ	খ) না	খ) না	খুব কম	একদমই না	একদমই না	মাঝেমাঝে	মাঝেমাঝে	খুব কম	একদমই না	একদমই না	একদমই না	খুব কম	একদমই না	একদমই না	একদমই না	একদমই না	খুব কম	একদমই না	একদমই না	একদমই না	মাঝেমাঝে	একদমই না	খুব কম
হ্যা	27	ক) পুরুষ	গ) বিশ্ববিদ্যালয়	খ) অবিবাহিত	খ) যৌথ	16	গ) ৫০ হাজার এর বেশী	খ) শহরে	খ) না	খ) না	ক) ভাল	ক) হ্যাঁ	খ) না	খ) না	ক) হ্যাঁ	ক) হ্যাঁ	খুব কম	সব সময়	সব সময়	মাঝেমাঝে	সব সময়	একদমই না	মাঝেমাঝে	মাঝেমাঝে	মাঝেমাঝে	খুব কম	মাঝেমাঝে	খুব কম	মাঝেমাঝে	খুব কম	খুব কম	খুব কম	মাঝেমাঝে	মাঝেমাঝে	মাঝেমাঝে	খুব কম	খুব কম
হ্যা	21	ক) পুরুষ	গ) বিশ্ববিদ্যালয়	খ) অবিবাহিত	ক) একক	3	ক) ২০ হাজার এর নিচে	খ) শহরে	খ) না	ক) হ্যাঁ	খ) খারাপ	ক) হ্যাঁ	খ) না	খ) না	খ) না	ক) হ্যাঁ	সব সময়	খুব কম	সব সময়	একদমই না	মাঝেমাঝে	সব সময়	মাঝেমাঝে	সব সময়	সব সময়	মাঝেমাঝে	সব সময়	সব সময়	মাঝেমাঝে	সব সময়	সব সময়	মাঝেমাঝে	মাঝেমাঝে	সব সময়	মাঝেমাঝে	সব সময়	সব সময়
হ্যা	18	খ) নারী	গ) বিশ্ববিদ্যালয়	খ) অবিবাহিত	ক) একক	2	খ) ২০ থেকে ৫০ হাজার	খ) শহরে	খ) না	খ) না	ক) ভাল	খ) না	খ) না	খ) না	খ) না	খ) না	একদমই না	খুব কম	মাঝেমাঝে	খুব কম	একদমই না	একদমই না	একদমই না	মাঝেমাঝে	মাঝেমাঝে	একদমই না	মাঝেমাঝে	খুব কম	মাঝেমাঝে	মাঝেমাঝে	খুব কম	খুব কম	একদমই না	মাঝেমাঝে	খুব কম	খুব কম	খুব কম
হ্যা	21	খ) নারী	গ) বিশ্ববিদ্যালয়	খ) অবিবাহিত	ক) একক	7	খ) ২০ থেকে ৫০ হাজার	খ) শহরে	খ) না	ক) হ্যাঁ	ক) ভাল	ক) হ্যাঁ	খ) না	খ) না	খ) না	ক) হ্যাঁ	খুব কম	একদমই না	একদমই না	একদমই না	খুব কম	খুব কম	একদমই না	খুব কম	একদমই না	খুব কম	একদমই না	খুব কম	খুব কম	খুব কম	খুব কম	খুব কম	একদমই না	মাঝেমাঝে	একদমই না	খুব কম	একদমই না
হ্যা	21	খ) নারী	গ) বিশ্ববিদ্যালয়	খ) অবিবাহিত	ক) একক	5	খ) ২০ থেকে ৫০ হাজার	খ) শহরে	খ) না	ক) হ্যাঁ	ক) ভাল	খ) না	খ) না	খ) না	খ) না	খ) না	মাঝেমাঝে	মাঝেমাঝে	মাঝেমাঝে	একদমই না	একদমই না	সব সময়	একদমই না	মাঝেমাঝে	সব সময়	একদমই না	একদমই না	সব সময়	সব সময়	একদমই না	মাঝেমাঝে	মাঝেমাঝে	সব সময়	সব সময়	একদমই না	সব সময়	মাঝেমাঝে
হ্যা	26	ক) পুরুষ	গ) বিশ্ববিদ্যালয়	খ) অবিবাহিত	ক) একক	4	খ) ২০ থেকে ৫০ হাজার	খ) শহরে	খ) না	ক) হ্যাঁ	ক) ভাল	ক) হ্যাঁ	খ) না	খ) না	খ) না	ক) হ্যাঁ	খুব কম	একদমই না	খুব কম	একদমই না	খুব কম	একদমই না	একদমই না	মাঝেমাঝে	খুব কম	সব সময়	সব সময়	মাঝেমাঝে	সব সময়	সব সময়	খুব কম	মাঝেমাঝে	একদমই না	একদমই না	খুব কম	একদমই না	সব সময়
হ্যা	26	খ) নারী	গ) বিশ্ববিদ্যালয়	খ) অবিবাহিত	ক) একক	4	ক) ২০ হাজার এর নিচে	ক) গ্রামে	খ) না	ক) হ্যাঁ	ক) ভাল	ক) হ্যাঁ	খ) না	ক) হ্যাঁ	ক) হ্যাঁ	ক) হ্যাঁ	মাঝেমাঝে	খুব কম	মাঝেমাঝে	একদমই না	মাঝেমাঝে	সব সময়	খুব কম	সব সময়	সব সময়	সব সময়	সব সময়	সব সময়	মাঝেমাঝে	মাঝেমাঝে	সব সময়	মাঝেমাঝে	সব সময়	মাঝেমাঝে	একদমই না	একদমই না	সব সময়
হ্যা	21	ক) পুরুষ	গ) বিশ্ববিদ্যালয়	খ) অবিবাহিত	ক) একক	3	খ) ২০ থেকে ৫০ হাজার	ক) গ্রামে	খ) না	খ) না	ক) ভাল	ক) হ্যাঁ	খ) না	ক) হ্যাঁ	খ) না	ক) হ্যাঁ	মাঝেমাঝে	সব সময়	মাঝেমাঝে	মাঝেমাঝে	মাঝেমাঝে	মাঝেমাঝে	মাঝেমাঝে	মাঝেমাঝে	মাঝেমাঝে	মাঝেমাঝে	সব সময়	সব সময়	সব সময়	মাঝেমাঝে	মাঝেমাঝে	মাঝেমাঝে	মাঝেমাঝে	সব সময়	মাঝেমাঝে	মাঝেমাঝে	মাঝেমাঝে
না	20	খ) নারী	গ) বিশ্ববিদ্যালয়	খ) অবিবাহিত	ক) একক	3	গ) ৫০ হাজার এর বেশী	খ) শহরে	খ) না	ক) হ্যাঁ	ক) ভাল	ক) হ্যাঁ	খ) না	খ) না	খ) না	ক) হ্যাঁ	মাঝেমাঝে	খুব কম	মাঝেমাঝে	একদমই না	সব সময়	খুব কম	একদমই না	একদমই না	একদমই না	মাঝেমাঝে	মাঝেমাঝে	সব সময়	মাঝেমাঝে	সব সময়	একদমই না	মাঝেমাঝে	মাঝেমাঝে	খুব কম	একদমই না	একদমই না	খুব কম
হ্যা	19	খ) নারী	ঘ) কলেজ	খ) অবিবাহিত	ক) একক	5	গ) ৫০ হাজার এর বেশী	খ) শহরে	খ) না	খ) না	ক) ভাল	খ) না	খ) না	খ) না	খ) না	খ) না	খুব কম	একদমই না	একদমই না	একদমই না	খুব কম	খুব কম	একদমই না	একদমই না	খুব কম	খুব কম	একদমই না	একদমই না	একদমই না	একদমই না	খুব কম	খুব কম	একদমই না	একদমই না	একদমই না	একদমই না	খুব কম
হ্যা	19	খ) নারী	ঘ) কলেজ	খ) অবিবাহিত	ক) একক	5	গ) ৫০ হাজার এর বেশী	খ) শহরে	খ) না	খ) না	ক) ভাল	খ) না	খ) না	খ) না	খ) না	খ) না	খুব কম	একদমই না	একদমই না	একদমই না	খুব কম	খুব কম	একদমই না	একদমই না	খুব কম	খুব কম	একদমই না	একদমই না	একদমই না	একদমই না	খুব কম	খুব কম	একদমই না	একদমই না	একদমই না	একদমই না	খুব কম
হ্যা	19	খ) নারী	ঘ) কলেজ	খ) অবিবাহিত	ক) একক	5	গ) ৫০ হাজার এর বেশী	খ) শহরে	খ) না	খ) না	ক) ভাল	খ) না	খ) না	খ) না	খ) না	খ) না	খুব কম	একদমই না	একদমই না	একদমই না	খুব কম	খুব কম	একদমই না	একদমই না	খুব কম	খুব কম	একদমই না	একদমই না	একদমই না	একদমই না	খুব কম	খুব কম	একদমই না	একদমই না	একদমই না	একদমই না	খুব কম
হ্যা	20	খ) নারী	গ) বিশ্ববিদ্যালয়	খ) অবিবাহিত	ক) একক	4	গ) ৫০ হাজার এর বেশী	খ) শহরে	খ) না	ক) হ্যাঁ	খ) খারাপ	খ) না	খ) না	খ) না	খ) না	খ) না	সব সময়	সব সময়	সব সময়	সব সময়	খুব কম	সব সময়	খুব কম	সব সময়	সব সময়	মাঝেমাঝে	সব সময়	সব সময়	সব সময়	সব সময়	সব সময়	সব সময়	মাঝেমাঝে	সব সময়	খুব কম	সব সময়	মাঝেমাঝে
হ্যা	19	ক) পুরুষ	গ) বিশ্ববিদ্যালয়	খ) অবিবাহিত	ক) একক	4	গ) ৫০ হাজার এর বেশী	খ) শহরে	খ) না	ক) হ্যাঁ	ক) ভাল	খ) না	খ) না	ক) হ্যাঁ	ক) হ্যাঁ	ক) হ্যাঁ	মাঝেমাঝে	একদমই না	মাঝেমাঝে	মাঝেমাঝে	সব সময়	মাঝেমাঝে	একদমই না	একদমই না	একদমই না	একদমই না	মাঝেমাঝে	খুব কম	মাঝেমাঝে	মাঝেমাঝে	মাঝেমাঝে	মাঝেমাঝে	মাঝেমাঝে	মাঝেমাঝে	একদমই না	একদমই না	একদমই না
হ্যা	16	খ) নারী	ঘ) কলেজ	খ) অবিবাহিত	ক) একক	4	খ) ২০ থেকে ৫০ হাজার	খ) শহরে	খ) না	খ) না	ক) ভাল	খ) না	খ) না	খ) না	খ) না	খ) না	একদমই না	একদমই না	একদমই না	একদমই না	একদমই না	একদমই না	একদমই না	একদমই না	একদমই না	একদমই না	একদমই না	একদমই না	একদমই না	একদমই না	একদমই না	একদমই না	একদমই না	একদমই না	একদমই না	একদমই না	একদমই না
হ্যা	20	ক) পুরুষ	ঘ) কলেজ	খ) অবিবাহিত	ক) একক	4	গ) ৫০ হাজার এর বেশী	খ) শহরে	খ) না	খ) না	খ) খারাপ	খ) না	খ) না	খ) না	ক) হ্যাঁ	খ) না	একদমই না	একদমই না	খুব কম	একদমই না	খুব কম	মাঝেমাঝে	খুব কম	মাঝেমাঝে	খুব কম	মাঝেমাঝে	মাঝেমাঝে	খুব কম	মাঝেমাঝে		খুব কম	মাঝেমাঝে	খুব কম	মাঝেমাঝে	মাঝেমাঝে	মাঝেমাঝে	মাঝেমাঝে
হ্যা	21	ক) পুরুষ	খ)হাইস্কুল	খ) অবিবাহিত	খ) যৌথ	8	খ) ২০ থেকে ৫০ হাজার	ক) গ্রামে	খ) না	খ) না	খ) খারাপ	খ) না	খ) না	খ) না	খ) না	ক) হ্যাঁ	সব সময়	মাঝেমাঝে	একদমই না	একদমই না	একদমই না	একদমই না	একদমই না	একদমই না	মাঝেমাঝে	একদমই না	খুব কম	সব সময়	মাঝেমাঝে	একদমই না	খুব কম	একদমই না	মাঝেমাঝে	খুব কম	একদমই না	একদমই না	একদমই না
হ্যা	21	ক) পুরুষ	খ)হাইস্কুল	খ) অবিবাহিত	খ) যৌথ	8	খ) ২০ থেকে ৫০ হাজার	ক) গ্রামে	খ) না	খ) না	খ) খারাপ	খ) না	খ) না	খ) না	খ) না	ক) হ্যাঁ	সব সময়	মাঝেমাঝে	একদমই না	একদমই না	একদমই না	একদমই না	একদমই না	একদমই না	মাঝেমাঝে	একদমই না	খুব কম	সব সময়	মাঝেমাঝে	একদমই না	খুব কম	একদমই না	মাঝেমাঝে	খুব কম	একদমই না	একদমই না	একদমই না
হ্যা	19	খ) নারী	গ) বিশ্ববিদ্যালয়	খ) অবিবাহিত	ক) একক	4	গ) ৫০ হাজার এর বেশী	খ) শহরে	খ) না	ক) হ্যাঁ	ক) ভাল	ক) হ্যাঁ	খ) না	খ) না	ক) হ্যাঁ	ক) হ্যাঁ	খুব কম	একদমই না	একদমই না	একদমই না	মাঝেমাঝে	খুব কম	একদমই না	একদমই না	একদমই না	মাঝেমাঝে	একদমই না	একদমই না	একদমই না	একদমই না	একদমই না	মাঝেমাঝে	একদমই না	একদমই না	একদমই না	একদমই না	একদমই না
হ্যা	20	ক) পুরুষ	গ) বিশ্ববিদ্যালয়	খ) অবিবাহিত	ক) একক	4	গ) ৫০ হাজার এর বেশী	খ) শহরে	খ) না	ক) হ্যাঁ	ক) ভাল	খ) না	খ) না	খ) না	খ) না	ক) হ্যাঁ	মাঝেমাঝে	একদমই না	খুব কম	একদমই না	একদমই না	মাঝেমাঝে	একদমই না	একদমই না	একদমই না	একদমই না	মাঝেমাঝে	একদমই না	একদমই না	একদমই না	মাঝেমাঝে	একদমই না	একদমই না	খুব কম	একদমই না	একদমই না	একদমই না
হ্যা	20	খ) নারী	গ) বিশ্ববিদ্যালয়	খ) অবিবাহিত	ক) একক	4	ক) ২০ হাজার এর নিচে	খ) শহরে	খ) না	ক) হ্যাঁ	ক) ভাল	ক) হ্যাঁ	খ) না	ক) হ্যাঁ	ক) হ্যাঁ	ক) হ্যাঁ	খুব কম	একদমই না	মাঝেমাঝে	একদমই না	সব সময়	খুব কম	একদমই না	খুব কম	খুব কম	একদমই না	একদমই না	মাঝেমাঝে	মাঝেমাঝে	খুব কম	মাঝেমাঝে	খুব কম	একদমই না	খুব কম	একদমই না	একদমই না	একদমই না
হ্যা	20	খ) নারী	গ) বিশ্ববিদ্যালয়	খ) অবিবাহিত	ক) একক	4	খ) ২০ থেকে ৫০ হাজার	ক) গ্রামে	খ) না	খ) না	ক) ভাল	ক) হ্যাঁ	খ) না	ক) হ্যাঁ	ক) হ্যাঁ	ক) হ্যাঁ	খুব কম	একদমই না	খুব কম	একদমই না	মাঝেমাঝে	মাঝেমাঝে	একদমই না	মাঝেমাঝে	খুব কম	মাঝেমাঝে	মাঝেমাঝে	মাঝেমাঝে	মাঝেমাঝে	সব সময়	খুব কম	মাঝেমাঝে	একদমই না	সব সময়	একদমই না	খুব কম	মাঝেমাঝে
হ্যা	25	ক) পুরুষ	গ) বিশ্ববিদ্যালয়	খ) অবিবাহিত	ক) একক	4	খ) ২০ থেকে ৫০ হাজার	খ) শহরে	খ) না	ক) হ্যাঁ	ক) ভাল	ক) হ্যাঁ	খ) না	ক) হ্যাঁ	ক) হ্যাঁ	ক) হ্যাঁ	মাঝেমাঝে	একদমই না	খুব কম	একদমই না	খুব কম	একদমই না	একদমই না	মাঝেমাঝে	খুব কম	সব সময়	খুব কম	একদমই না	খুব কম	মাঝেমাঝে	খুব কম	খুব কম	একদমই না	একদমই না	একদমই না	একদমই না	মাঝেমাঝে
হ্যা	18	ক) পুরুষ	গ) বিশ্ববিদ্যালয়	খ) অবিবাহিত	ক) একক	4	খ) ২০ থেকে ৫০ হাজার	খ) শহরে	খ) না	খ) না	ক) ভাল	ক) হ্যাঁ	খ) না	খ) না	খ) না	খ) না	মাঝেমাঝে	মাঝেমাঝে	খুব কম	একদমই না	সব সময়	একদমই না	একদমই না	মাঝেমাঝে	মাঝেমাঝে	মাঝেমাঝে	মাঝেমাঝে	মাঝেমাঝে	মাঝেমাঝে	মাঝেমাঝে	সব সময়	মাঝেমাঝে	মাঝেমাঝে	মাঝেমাঝে	একদমই না	একদমই না	মাঝেমাঝে
হ্যা	21	খ) নারী	গ) বিশ্ববিদ্যালয়	খ) অবিবাহিত	ক) একক	4	খ) ২০ থেকে ৫০ হাজার	ক) গ্রামে		ক) হ্যাঁ	ক) ভাল	ক) হ্যাঁ	খ) না	ক) হ্যাঁ	খ) না	ক) হ্যাঁ	একদমই না	একদমই না	একদমই না	একদমই না	একদমই না	একদমই না	একদমই না	একদমই না	একদমই না	একদমই না	একদমই না	একদমই না	খুব কম	একদমই না	একদমই না	একদমই না	খুব কম	একদমই না	একদমই না	একদমই না	একদমই না
হ্যা	19	ক) পুরুষ	গ) বিশ্ববিদ্যালয়	খ) অবিবাহিত	ক) একক	5	খ) ২০ থেকে ৫০ হাজার	খ) শহরে	খ) না	ক) হ্যাঁ	ক) ভাল	খ) না	খ) না	খ) না	খ) না	খ) না	মাঝেমাঝে	একদমই না	একদমই না	একদমই না	খুব কম	মাঝেমাঝে	একদমই না	খুব কম	একদমই না	একদমই না	একদমই না	একদমই না	একদমই না	একদমই না	খুব কম	একদমই না	একদমই না	একদমই না	একদমই না	একদমই না	একদমই না
হ্যা	20	ক) পুরুষ	গ) বিশ্ববিদ্যালয়	খ) অবিবাহিত	খ) যৌথ	4	খ) ২০ থেকে ৫০ হাজার	ক) গ্রামে	খ) না	ক) হ্যাঁ	ক) ভাল	ক) হ্যাঁ	খ) না	ক) হ্যাঁ	ক) হ্যাঁ	ক) হ্যাঁ	মাঝেমাঝে	মাঝেমাঝে	মাঝেমাঝে	মাঝেমাঝে	খুব কম	একদমই না	একদমই না	মাঝেমাঝে	মাঝেমাঝে	মাঝেমাঝে	মাঝেমাঝে	মাঝেমাঝে	মাঝেমাঝে	মাঝেমাঝে	মাঝেমাঝে	মাঝেমাঝে	মাঝেমাঝে	মাঝেমাঝে	মাঝেমাঝে	মাঝেমাঝে	মাঝেমাঝে
হ্যা	21	খ) নারী	ঘ) কলেজ	খ) অবিবাহিত	ক) একক	5	গ) ৫০ হাজার এর বেশী	খ) শহরে	খ) না	ক) হ্যাঁ	ক) ভাল	ক) হ্যাঁ	খ) না	খ) না	খ) না	ক) হ্যাঁ	মাঝেমাঝে	একদমই না	একদমই না	একদমই না	মাঝেমাঝে	খুব কম	একদমই না	একদমই না	খুব কম	একদমই না	খুব কম	খুব কম	মাঝেমাঝে	মাঝেমাঝে	মাঝেমাঝে	খুব কম	খুব কম	একদমই না	একদমই না	একদমই না	একদমই না
হ্যা	20	ক) পুরুষ	ঘ) কলেজ	খ) অবিবাহিত	ক) একক	4	ক) ২০ হাজার এর নিচে	ক) গ্রামে	খ) না	খ) না	ক) ভাল	খ) না	খ) না	ক) হ্যাঁ	খ) না	ক) হ্যাঁ	মাঝেমাঝে	খুব কম	মাঝেমাঝে	একদমই না	সব সময়	মাঝেমাঝে	একদমই না	খুব কম	খুব কম	খুব কম	মাঝেমাঝে	মাঝেমাঝে	মাঝেমাঝে	খুব কম	খুব কম	মাঝেমাঝে	খুব কম	খুব কম	খুব কম	মাঝেমাঝে	খুব কম
হ্যা	20	ক) পুরুষ	গ) বিশ্ববিদ্যালয়	খ) অবিবাহিত	ক) একক	4	গ) ৫০ হাজার এর বেশী	খ) শহরে	খ) না	ক) হ্যাঁ	ক) ভাল	খ) না	খ) না	খ) না	খ) না	খ) না	একদমই না	একদমই না	মাঝেমাঝে	একদমই না	খুব কম	মাঝেমাঝে	একদমই না	একদমই না	একদমই না	সব সময়	খুব কম	মাঝেমাঝে	খুব কম	মাঝেমাঝে	মাঝেমাঝে	খুব কম	খুব কম	খুব কম	একদমই না	একদমই না	খুব কম
না	33	ক) পুরুষ	গ) বিশ্ববিদ্যালয়	ক) বিবাহিত	খ) যৌথ	3	গ) ৫০ হাজার এর বেশী	খ) শহরে	খ) না	ক) হ্যাঁ	ক) ভাল	খ) না	খ) না	খ) না	খ) না	খ) না	মাঝেমাঝে	খুব কম	মাঝেমাঝে	খুব কম	মাঝেমাঝে	সব সময়	একদমই না	মাঝেমাঝে	মাঝেমাঝে	সব সময়	মাঝেমাঝে	মাঝেমাঝে	খুব কম	সব সময়	মাঝেমাঝে	মাঝেমাঝে	খুব কম	মাঝেমাঝে	মাঝেমাঝে	মাঝেমাঝে	মাঝেমাঝে
হ্যা	23	ক) পুরুষ	গ) বিশ্ববিদ্যালয়	খ) অবিবাহিত	ক) একক	3	গ) ৫০ হাজার এর বেশী	খ) শহরে	খ) না	ক) হ্যাঁ	ক) ভাল	ক) হ্যাঁ	খ) না	খ) না	খ) না	খ) না	একদমই না	একদমই না	সব সময়	একদমই না	একদমই না	একদমই না	একদমই না	একদমই না	একদমই না	মাঝেমাঝে	খুব কম	খুব কম	সব সময়	খুব কম	একদমই না	সব সময়	একদমই না	একদমই না	একদমই না	একদমই না	একদমই না
হ্যা	21	খ) নারী	গ) বিশ্ববিদ্যালয়	খ) অবিবাহিত	ক) একক	4	খ) ২০ থেকে ৫০ হাজার	খ) শহরে	খ) না	খ) না	ক) ভাল	খ) না	খ) না	খ) না	খ) না	খ) না	মাঝেমাঝে	মাঝেমাঝে	খুব কম	একদমই না	একদমই না	খুব কম	একদমই না	খুব কম	একদমই না	খুব কম	মাঝেমাঝে	সব সময়	মাঝেমাঝে	মাঝেমাঝে	একদমই না	মাঝেমাঝে	একদমই না	খুব কম	একদমই না	একদমই না	খুব কম
না	22	খ) নারী	ঘ) কলেজ	খ) অবিবাহিত	ক) একক	6	খ) ২০ থেকে ৫০ হাজার	খ) শহরে	খ) না	ক) হ্যাঁ	ক) ভাল	খ) না	খ) না	ক) হ্যাঁ	খ) না	খ) না	মাঝেমাঝে	একদমই না	একদমই না	খুব কম	মাঝেমাঝে	মাঝেমাঝে	একদমই না	মাঝেমাঝে	মাঝেমাঝে	খুব কম	খুব কম	একদমই না	একদমই না	মাঝেমাঝে	মাঝেমাঝে	একদমই না	একদমই না	খুব কম	খুব কম	মাঝেমাঝে	মাঝেমাঝে
না	65	ক) পুরুষ	খ)হাইস্কুল	ক) বিবাহিত	ক) একক	4	ক) ২০ হাজার এর নিচে	ক) গ্রামে	ক) হ্যাঁ	খ) না	ক) ভাল	ক) হ্যাঁ	ক) হ্যাঁ	ক) হ্যাঁ	ক) হ্যাঁ	ক) হ্যাঁ	একদমই না	একদমই না	একদমই না	একদমই না	একদমই না	একদমই না	একদমই না	একদমই না	একদমই না	একদমই না	একদমই না	একদমই না	একদমই না	একদমই না	একদমই না	একদমই না	একদমই না	একদমই না	একদমই না	একদমই না	একদমই না
হ্যা	20	ক) পুরুষ	গ) বিশ্ববিদ্যালয়	খ) অবিবাহিত	ক) একক	4	ক) ২০ হাজার এর নিচে	ক) গ্রামে	খ) না	ক) হ্যাঁ	ক) ভাল	ক) হ্যাঁ	ক) হ্যাঁ	ক) হ্যাঁ	ক) হ্যাঁ	ক) হ্যাঁ	মাঝেমাঝে	মাঝেমাঝে	মাঝেমাঝে	একদমই না	মাঝেমাঝে	সব সময়	মাঝেমাঝে	সব সময়	সব সময়	মাঝেমাঝে	মাঝেমাঝে	সব সময়	সব সময়	মাঝেমাঝে	সব সময়	মাঝেমাঝে	একদমই না	মাঝেমাঝে	মাঝেমাঝে	মাঝেমাঝে	মাঝেমাঝে
হ্যা	21	ক) পুরুষ	গ) বিশ্ববিদ্যালয়	খ) অবিবাহিত	ক) একক	02	ক) ২০ হাজার এর নিচে	খ) শহরে	খ) না	ক) হ্যাঁ	ক) ভাল	ক) হ্যাঁ	খ) না	ক) হ্যাঁ	খ) না	ক) হ্যাঁ	খুব কম	মাঝেমাঝে	মাঝেমাঝে	মাঝেমাঝে	মাঝেমাঝে	মাঝেমাঝে	খুব কম	মাঝেমাঝে	মাঝেমাঝে	খুব কম	মাঝেমাঝে	মাঝেমাঝে	সব সময়	মাঝেমাঝে	মাঝেমাঝে	মাঝেমাঝে	মাঝেমাঝে	সব সময়	খুব কম	মাঝেমাঝে	মাঝেমাঝে
না	49	খ) নারী	গ) বিশ্ববিদ্যালয়	ক) বিবাহিত	ক) একক	3	গ) ৫০ হাজার এর বেশী	খ) শহরে	খ) না	ক) হ্যাঁ	ক) ভাল	খ) না	খ) না	ক) হ্যাঁ	খ) না	ক) হ্যাঁ	খুব কম	একদমই না	খুব কম	একদমই না	মাঝেমাঝে	মাঝেমাঝে	একদমই না	মাঝেমাঝে	একদমই না	একদমই না	মাঝেমাঝে	খুব কম	খুব কম	মাঝেমাঝে	খুব কম	মাঝেমাঝে	খুব কম	মাঝেমাঝে	একদমই না	খুব কম	খুব কম
হ্যা	22	খ) নারী	গ) বিশ্ববিদ্যালয়	খ) অবিবাহিত	ক) একক	4	খ) ২০ থেকে ৫০ হাজার	খ) শহরে	খ) না	খ) না	ক) ভাল	ক) হ্যাঁ	খ) না	ক) হ্যাঁ	খ) না	খ) না	মাঝেমাঝে	সব সময়	সব সময়	সব সময়	সব সময়	সব সময়	মাঝেমাঝে	মাঝেমাঝে	সব সময়	মাঝেমাঝে	মাঝেমাঝে	সব সময়	মাঝেমাঝে	মাঝেমাঝে	সব সময়	সব সময়	মাঝেমাঝে	সব সময়	মাঝেমাঝে	মাঝেমাঝে	সব সময়
হ্যা	20	ক) পুরুষ	গ) বিশ্ববিদ্যালয়	খ) অবিবাহিত	ক) একক	7	খ) ২০ থেকে ৫০ হাজার	খ) শহরে	খ) না	ক) হ্যাঁ	ক) ভাল	ক) হ্যাঁ	খ) না	খ) না	খ) না	ক) হ্যাঁ	একদমই না	একদমই না	একদমই না	একদমই না	একদমই না	খুব কম	একদমই না	মাঝেমাঝে	একদমই না	একদমই না	একদমই না	একদমই না	একদমই না	একদমই না	একদমই না	একদমই না	একদমই না	একদমই না	একদমই না	একদমই না	একদমই না
হ্যা	20	খ) নারী	গ) বিশ্ববিদ্যালয়	খ) অবিবাহিত	ক) একক	4	গ) ৫০ হাজার এর বেশী	খ) শহরে	খ) না	ক) হ্যাঁ	ক) ভাল	খ) না	খ) না	খ) না	খ) না	খ) না	মাঝেমাঝে	একদমই না	খুব কম	একদমই না	মাঝেমাঝে	মাঝেমাঝে	একদমই না	মাঝেমাঝে	মাঝেমাঝে	মাঝেমাঝে	মাঝেমাঝে	সব সময়	সব সময়	মাঝেমাঝে	মাঝেমাঝে	মাঝেমাঝে	সব সময়	সব সময়	মাঝেমাঝে	মাঝেমাঝে	মাঝেমাঝে
হ্যা	20	ক) পুরুষ	গ) বিশ্ববিদ্যালয়	খ) অবিবাহিত	ক) একক	4	খ) ২০ থেকে ৫০ হাজার	খ) শহরে	খ) না	ক) হ্যাঁ	ক) ভাল	ক) হ্যাঁ	খ) না	খ) না	খ) না	ক) হ্যাঁ	মাঝেমাঝে	মাঝেমাঝে	সব সময়	একদমই না	খুব কম	মাঝেমাঝে	একদমই না	মাঝেমাঝে	মাঝেমাঝে	মাঝেমাঝে	সব সময়	মাঝেমাঝে	মাঝেমাঝে	সব সময়	মাঝেমাঝে	সব সময়	খুব কম	খুব কম	খুব কম	মাঝেমাঝে	মাঝেমাঝে
হ্যা	21	খ) নারী	গ) বিশ্ববিদ্যালয়	খ) অবিবাহিত	ক) একক		গ) ৫০ হাজার এর বেশী	খ) শহরে	খ) না	ক) হ্যাঁ	ক) ভাল	ক) হ্যাঁ	খ) না	ক) হ্যাঁ	খ) না	ক) হ্যাঁ	একদমই না	একদমই না	মাঝেমাঝে	একদমই না	মাঝেমাঝে	একদমই না	একদমই না	একদমই না	একদমই না	একদমই না	একদমই না	মাঝেমাঝে	মাঝেমাঝে	খুব কম	একদমই না	একদমই না	একদমই না	খুব কম	একদমই না	একদমই না	একদমই না
হ্যা	20	খ) নারী	গ) বিশ্ববিদ্যালয়	খ) অবিবাহিত	ক) একক	5	গ) ৫০ হাজার এর বেশী	খ) শহরে	খ) না	ক) হ্যাঁ	ক) ভাল	খ) না	খ) না	খ) না	খ) না	খ) না	মাঝেমাঝে	মাঝেমাঝে	খুব কম	একদমই না	মাঝেমাঝে	মাঝেমাঝে	একদমই না	একদমই না	একদমই না	মাঝেমাঝে	একদমই না	মাঝেমাঝে	মাঝেমাঝে	খুব কম	একদমই না	খুব কম	একদমই না	একদমই না	একদমই না	একদমই না	মাঝেমাঝে
হ্যা	18	ক) পুরুষ	ঘ) কলেজ	খ) অবিবাহিত	ক) একক	4	খ) ২০ থেকে ৫০ হাজার	খ) শহরে	খ) না	খ) না	ক) ভাল	ক) হ্যাঁ	ক) হ্যাঁ	ক) হ্যাঁ	খ) না	ক) হ্যাঁ	একদমই না	একদমই না	সব সময়	খুব কম	একদমই না	একদমই না	একদমই না	একদমই না	একদমই না	একদমই না	সব সময়	সব সময়	একদমই না
হ্যা	20	ক) পুরুষ	গ) বিশ্ববিদ্যালয়	খ) অবিবাহিত	ক) একক	4	গ) ৫০ হাজার এর বেশী	খ) শহরে	খ) না	ক) হ্যাঁ	ক) ভাল	ক) হ্যাঁ	খ) না	খ) না	খ) না	ক) হ্যাঁ	মাঝেমাঝে	খুব কম	খুব কম	একদমই না	মাঝেমাঝে	একদমই না	একদমই না	একদমই না	একদমই না	একদমই না	একদমই না	একদমই না	খুব কম	একদমই না	খুব কম	খুব কম	একদমই না	একদমই না	একদমই না	একদমই না	একদমই না
হ্যা	20	খ) নারী	গ) বিশ্ববিদ্যালয়	খ) অবিবাহিত	ক) একক	5	খ) ২০ থেকে ৫০ হাজার	খ) শহরে	খ) না	ক) হ্যাঁ	ক) ভাল	ক) হ্যাঁ	খ) না	খ) না	খ) না	ক) হ্যাঁ	একদমই না	মাঝেমাঝে	খুব কম	খুব কম	মাঝেমাঝে	মাঝেমাঝে	একদমই না	মাঝেমাঝে	একদমই না	মাঝেমাঝে	মাঝেমাঝে	মাঝেমাঝে	মাঝেমাঝে	খুব কম	মাঝেমাঝে	সব সময়	একদমই না	মাঝেমাঝে	একদমই না	একদমই না	মাঝেমাঝে
হ্যা	20	খ) নারী	গ) বিশ্ববিদ্যালয়	খ) অবিবাহিত	খ) যৌথ	9	ক) ২০ হাজার এর নিচে	খ) শহরে	খ) না	ক) হ্যাঁ	ক) ভাল	ক) হ্যাঁ	ক) হ্যাঁ	ক) হ্যাঁ	ক) হ্যাঁ	ক) হ্যাঁ	মাঝেমাঝে	একদমই না	খুব কম	একদমই না	মাঝেমাঝে	মাঝেমাঝে	মাঝেমাঝে	খুব কম	একদমই না	সব সময়	খুব কম	খুব কম	খুব কম	সব সময়	খুব কম	সব সময়	খুব কম	মাঝেমাঝে	খুব কম	একদমই না	খুব কম
হ্যা	22	ক) পুরুষ	গ) বিশ্ববিদ্যালয়	খ) অবিবাহিত	ক) একক	4	গ) ৫০ হাজার এর বেশী	খ) শহরে	খ) না	খ) না	ক) ভাল	খ) না	খ) না	খ) না	খ) না	খ) না
হ্যা	17	খ) নারী	খ)হাইস্কুল	খ) অবিবাহিত	ক) একক	6	খ) ২০ থেকে ৫০ হাজার	খ) শহরে	খ) না	ক) হ্যাঁ	ক) ভাল	খ) না	খ) না	খ) না	খ) না	ক) হ্যাঁ	খুব কম	খুব কম	মাঝেমাঝে	খুব কম	সব সময়	খুব কম	একদমই না	খুব কম	খুব কম	একদমই না	মাঝেমাঝে	একদমই না	একদমই না	মাঝেমাঝে	মাঝেমাঝে	খুব কম	একদমই না	একদমই না	একদমই না	একদমই না	একদমই না
হ্যা	21	খ) নারী	গ) বিশ্ববিদ্যালয়	ক) বিবাহিত	ক) একক	3	খ) ২০ থেকে ৫০ হাজার	খ) শহরে	খ) না	ক) হ্যাঁ	ক) ভাল	খ) না	খ) না	ক) হ্যাঁ	খ) না	ক) হ্যাঁ	একদমই না	একদমই না	একদমই না	একদমই না	একদমই না	একদমই না	একদমই না	একদমই না	একদমই না	একদমই না	একদমই না	একদমই না	একদমই না	একদমই না	একদমই না	একদমই না	একদমই না	একদমই না	একদমই না	একদমই না	একদমই না
হ্যা	20	ক) পুরুষ	গ) বিশ্ববিদ্যালয়	খ) অবিবাহিত	ক) একক	5	খ) ২০ থেকে ৫০ হাজার	খ) শহরে	খ) না	ক) হ্যাঁ	খ) খারাপ	খ) না	খ) না	খ) না	ক) হ্যাঁ	ক) হ্যাঁ	সব সময়	সব সময়	মাঝেমাঝে	সব সময়	সব সময়	সব সময়	খুব কম	সব সময়	মাঝেমাঝে	খুব কম	সব সময়	মাঝেমাঝে	সব সময়	খুব কম	সব সময়	সব সময়	সব সময়	মাঝেমাঝে	সব সময়	মাঝেমাঝে	মাঝেমাঝে
হ্যা	28	ক) পুরুষ	গ) বিশ্ববিদ্যালয়	খ) অবিবাহিত	ক) একক	4	খ) ২০ থেকে ৫০ হাজার	খ) শহরে	খ) না	খ) না	ক) ভাল	ক) হ্যাঁ	খ) না	খ) না	খ) না	ক) হ্যাঁ	মাঝেমাঝে	মাঝেমাঝে	খুব কম	একদমই না	একদমই না	একদমই না	একদমই না	মাঝেমাঝে	মাঝেমাঝে	সব সময়	সব সময়	মাঝেমাঝে	মাঝেমাঝে	সব সময়	মাঝেমাঝে	একদমই না	একদমই না	মাঝেমাঝে	মাঝেমাঝে	একদমই না	সব সময়
হ্যা	22	ক) পুরুষ	গ) বিশ্ববিদ্যালয়	খ) অবিবাহিত	ক) একক	4	খ) ২০ থেকে ৫০ হাজার	ক) গ্রামে	খ) না	খ) না	ক) ভাল	ক) হ্যাঁ	খ) না	খ) না	খ) না	ক) হ্যাঁ	মাঝেমাঝে	মাঝেমাঝে	একদমই না	খুব কম	মাঝেমাঝে	একদমই না	খুব কম	সব সময়	সব সময়	খুব কম	খুব কম	খুব কম	মাঝেমাঝে	একদমই না	খুব কম	খুব কম	একদমই না	খুব কম	মাঝেমাঝে	একদমই না	একদমই না
হ্যা	19	খ) নারী	ঘ) কলেজ	খ) অবিবাহিত	ক) একক	5	ক) ২০ হাজার এর নিচে	খ) শহরে	খ) না	ক) হ্যাঁ	ক) ভাল	ক) হ্যাঁ	খ) না	খ) না	খ) না	ক) হ্যাঁ	মাঝেমাঝে	খুব কম	মাঝেমাঝে	মাঝেমাঝে	মাঝেমাঝে	সব সময়	মাঝেমাঝে	সব সময়	সব সময়	মাঝেমাঝে	মাঝেমাঝে	মাঝেমাঝে	মাঝেমাঝে	মাঝেমাঝে	সব সময়	সব সময়	সব সময়	সব সময়	মাঝেমাঝে	মাঝেমাঝে	মাঝেমাঝে
হ্যা	20	ক) পুরুষ	গ) বিশ্ববিদ্যালয়	খ) অবিবাহিত	ক) একক	4	খ) ২০ থেকে ৫০ হাজার	খ) শহরে	খ) না	ক) হ্যাঁ	ক) ভাল	ক) হ্যাঁ	খ) না	খ) না	খ) না	ক) হ্যাঁ	খুব কম	একদমই না	একদমই না	খুব কম	একদমই না	একদমই না	একদমই না	একদমই না	একদমই না	একদমই না	একদমই না	একদমই না	একদমই না	একদমই না	মাঝেমাঝে	মাঝেমাঝে	খুব কম	একদমই না	খুব কম	খুব কম	একদমই না
হ্যা	19	ক) পুরুষ	গ) বিশ্ববিদ্যালয়	খ) অবিবাহিত	ক) একক	3	খ) ২০ থেকে ৫০ হাজার	খ) শহরে	খ) না	ক) হ্যাঁ	ক) ভাল	ক) হ্যাঁ	খ) না	ক) হ্যাঁ	খ) না	খ) না	মাঝেমাঝে	খুব কম	মাঝেমাঝে	একদমই না	মাঝেমাঝে	মাঝেমাঝে	খুব কম	মাঝেমাঝে	মাঝেমাঝে	সব সময়	মাঝেমাঝে	সব সময়	সব সময়	মাঝেমাঝে	মাঝেমাঝে	সব সময়	মাঝেমাঝে	খুব কম	খুব কম	মাঝেমাঝে	সব সময়
হ্যা	30	ক) পুরুষ	গ) বিশ্ববিদ্যালয়	ক) বিবাহিত	ক) একক	5	গ) ৫০ হাজার এর বেশী	খ) শহরে	খ) না	ক) হ্যাঁ	ক) ভাল	ক) হ্যাঁ	খ) না	খ) না	খ) না	ক) হ্যাঁ	মাঝেমাঝে	মাঝেমাঝে	একদমই না	একদমই না	মাঝেমাঝে	মাঝেমাঝে	একদমই না	মাঝেমাঝে	সব সময়	খুব কম	খুব কম	মাঝেমাঝে	একদমই না	খুব কম	খুব কম	মাঝেমাঝে	খুব কম	একদমই না	একদমই না	একদমই না	একদমই না
হ্যা	24	ক) পুরুষ	গ) বিশ্ববিদ্যালয়	খ) অবিবাহিত	ক) একক	5	খ) ২০ থেকে ৫০ হাজার	খ) শহরে	খ) না	ক) হ্যাঁ	ক) ভাল	খ) না	খ) না	খ) না	খ) না	খ) না	খুব কম	একদমই না	একদমই না	একদমই না	একদমই না	মাঝেমাঝে	একদমই না	একদমই না	একদমই না	সব সময়	খুব কম	মাঝেমাঝে	একদমই না	মাঝেমাঝে	একদমই না	একদমই না	খুব কম	খুব কম	একদমই না	একদমই না	মাঝেমাঝে
হ্যা	27	ক) পুরুষ	গ) বিশ্ববিদ্যালয়	খ) অবিবাহিত	ক) একক	3	খ) ২০ থেকে ৫০ হাজার	খ) শহরে	খ) না	খ) না	ক) ভাল	ক) হ্যাঁ	খ) না	ক) হ্যাঁ	ক) হ্যাঁ	ক) হ্যাঁ	সব সময়	খুব কম	মাঝেমাঝে	খুব কম	সব সময়	সব সময়	খুব কম	সব সময়	মাঝেমাঝে	সব সময়	মাঝেমাঝে	মাঝেমাঝে	মাঝেমাঝে	মাঝেমাঝে	মাঝেমাঝে	মাঝেমাঝে	সব সময়	মাঝেমাঝে	মাঝেমাঝে	মাঝেমাঝে	সব সময়
হ্যা	20	খ) নারী	গ) বিশ্ববিদ্যালয়	খ) অবিবাহিত	খ) যৌথ	7	খ) ২০ থেকে ৫০ হাজার	খ) শহরে	খ) না	ক) হ্যাঁ	ক) ভাল	ক) হ্যাঁ	খ) না	ক) হ্যাঁ	খ) না	ক) হ্যাঁ	মাঝেমাঝে	মাঝেমাঝে	খুব কম	খুব কম	খুব কম	মাঝেমাঝে	খুব কম	খুব কম	খুব কম	মাঝেমাঝে	মাঝেমাঝে	সব সময়	মাঝেমাঝে	মাঝেমাঝে	মাঝেমাঝে	মাঝেমাঝে	খুব কম	মাঝেমাঝে	খুব কম	একদমই না	একদমই না
হ্যা	19	ক) পুরুষ	গ) বিশ্ববিদ্যালয়	খ) অবিবাহিত	ক) একক	4	খ) ২০ থেকে ৫০ হাজার	খ) শহরে	খ) না	ক) হ্যাঁ	ক) ভাল	খ) না	খ) না	ক) হ্যাঁ	খ) না	খ) না	মাঝেমাঝে	মাঝেমাঝে	মাঝেমাঝে	খুব কম	সব সময়	মাঝেমাঝে	খুব কম	মাঝেমাঝে	সব সময়	সব সময়	সব সময়	মাঝেমাঝে	সব সময়	সব সময়	মাঝেমাঝে	সব সময়	মাঝেমাঝে	মাঝেমাঝে	মাঝেমাঝে	মাঝেমাঝে	মাঝেমাঝে
	21	খ) নারী	গ) বিশ্ববিদ্যালয়	খ) অবিবাহিত	ক) একক	4	ক) ২০ হাজার এর নিচে	খ) শহরে	খ) না	খ) না	ক) ভাল	ক) হ্যাঁ	খ) না	ক) হ্যাঁ	খ) না	ক) হ্যাঁ	মাঝেমাঝে	মাঝেমাঝে	খুব কম	একদমই না	খুব কম	খুব কম	একদমই না	মাঝেমাঝে	সব সময়	মাঝেমাঝে	মাঝেমাঝে	সব সময়	মাঝেমাঝে	একদমই না	খুব কম	মাঝেমাঝে	একদমই না	একদমই না	একদমই না	একদমই না	খুব কম
হ্যা	21	খ) নারী	ঘ) কলেজ	খ) অবিবাহিত	ক) একক	5		খ) শহরে	খ) না	খ) না	ক) ভাল	খ) না	খ) না	খ) না	খ) না	ক) হ্যাঁ	একদমই না	একদমই না	একদমই না	একদমই না	মাঝেমাঝে	একদমই না	একদমই না	একদমই না	একদমই না	একদমই না	একদমই না	একদমই না	একদমই না	একদমই না	একদমই না	একদমই না	একদমই না	একদমই না	একদমই না	একদমই না	একদমই না
হ্যা	21	খ) নারী	গ) বিশ্ববিদ্যালয়	খ) অবিবাহিত	ক) একক	5	খ) ২০ থেকে ৫০ হাজার	খ) শহরে	খ) না	খ) না	ক) ভাল	ক) হ্যাঁ	খ) না	ক) হ্যাঁ	খ) না	ক) হ্যাঁ	একদমই না	একদমই না	একদমই না	একদমই না	মাঝেমাঝে	মাঝেমাঝে	একদমই না	সব সময়	একদমই না	একদমই না	একদমই না	সব সময়	সব সময়	মাঝেমাঝে	খুব কম	সব সময়	একদমই না	মাঝেমাঝে	একদমই না	একদমই না	সব সময়
হ্যা	21	খ) নারী	গ) বিশ্ববিদ্যালয়	খ) অবিবাহিত	ক) একক	8	খ) ২০ থেকে ৫০ হাজার	খ) শহরে	খ) না	ক) হ্যাঁ	ক) ভাল	ক) হ্যাঁ	খ) না	খ) না	খ) না	ক) হ্যাঁ	মাঝেমাঝে	একদমই না	খুব কম	একদমই না	একদমই না	মাঝেমাঝে	মাঝেমাঝে	সব সময়	মাঝেমাঝে	সব সময়	সব সময়	সব সময়	মাঝেমাঝে	সব সময়	সব সময়	মাঝেমাঝে	খুব কম	খুব কম	মাঝেমাঝে	মাঝেমাঝে	খুব কম
হ্যা	23	খ) নারী	ঘ) কলেজ	খ) অবিবাহিত	ক) একক	3	গ) ৫০ হাজার এর বেশী	খ) শহরে	খ) না	ক) হ্যাঁ	ক) ভাল	খ) না	খ) না	খ) না	খ) না	খ) না	মাঝেমাঝে	একদমই না	মাঝেমাঝে	একদমই না	মাঝেমাঝে	মাঝেমাঝে	একদমই না	মাঝেমাঝে	মাঝেমাঝে	একদমই না	মাঝেমাঝে	খুব কম	খুব কম	সব সময়	মাঝেমাঝে	মাঝেমাঝে	একদমই না	খুব কম	একদমই না	খুব কম	একদমই না
হ্যা	20	খ) নারী	গ) বিশ্ববিদ্যালয়	খ) অবিবাহিত	ক) একক	4	খ) ২০ থেকে ৫০ হাজার	খ) শহরে	খ) না	ক) হ্যাঁ	ক) ভাল	খ) না	খ) না	খ) না	খ) না	ক) হ্যাঁ	খুব কম	একদমই না	একদমই না	খুব কম	খুব কম	সব সময়	খুব কম	খুব কম	একদমই না	একদমই না	মাঝেমাঝে	মাঝেমাঝে	মাঝেমাঝে	খুব কম	একদমই না	খুব কম	একদমই না	সব সময়	খুব কম	একদমই না	একদমই না
হ্যা	19	খ) নারী	গ) বিশ্ববিদ্যালয়	খ) অবিবাহিত	ক) একক	4	খ) ২০ থেকে ৫০ হাজার	খ) শহরে	খ) না	ক) হ্যাঁ	ক) ভাল	ক) হ্যাঁ	খ) না	খ) না	খ) না	ক) হ্যাঁ	একদমই না	একদমই না	খুব কম	একদমই না	মাঝেমাঝে	মাঝেমাঝে	একদমই না	মাঝেমাঝে	মাঝেমাঝে	মাঝেমাঝে	একদমই না	খুব কম	মাঝেমাঝে	খুব কম	একদমই না	খুব কম	খুব কম	একদমই না	একদমই না	একদমই না	খুব কম
হ্যা	20	খ) নারী	গ) বিশ্ববিদ্যালয়	খ) অবিবাহিত	ক) একক	6	খ) ২০ থেকে ৫০ হাজার	খ) শহরে	খ) না	ক) হ্যাঁ	খ) খারাপ	ক) হ্যাঁ	খ) না		ক) হ্যাঁ	ক) হ্যাঁ	সব সময়	মাঝেমাঝে	সব সময়	মাঝেমাঝে	সব সময়	সব সময়	একদমই না	সব সময়	সব সময়	মাঝেমাঝে	সব সময়	সব সময়	সব সময়	সব সময়	মাঝেমাঝে	সব সময়	মাঝেমাঝে	সব সময়	মাঝেমাঝে	মাঝেমাঝে	মাঝেমাঝে
হ্যা	20	ক) পুরুষ	গ) বিশ্ববিদ্যালয়	খ) অবিবাহিত		5	ক) ২০ হাজার এর নিচে	ক) গ্রামে	খ) না	ক) হ্যাঁ	ক) ভাল		ক) হ্যাঁ	ক) হ্যাঁ	ক) হ্যাঁ	ক) হ্যাঁ	সব সময়	একদমই না	খুব কম	একদমই না	খুব কম	সব সময়	মাঝেমাঝে	সব সময়	সব সময়	সব সময়	মাঝেমাঝে	সব সময়	সব সময়	সব সময়	মাঝেমাঝে	সব সময়	মাঝেমাঝে	খুব কম	মাঝেমাঝে	সব সময়	সব সময়
হ্যা	19	ক) পুরুষ	গ) বিশ্ববিদ্যালয়	খ) অবিবাহিত	ক) একক	4	ক) ২০ হাজার এর নিচে	ক) গ্রামে	খ) না	খ) না	ক) ভাল	ক) হ্যাঁ	খ) না	ক) হ্যাঁ	ক) হ্যাঁ	ক) হ্যাঁ	খুব কম	একদমই না	একদমই না	একদমই না	সব সময়	মাঝেমাঝে	খুব কম	সব সময়	সব সময়	সব সময়	খুব কম	সব সময়	সব সময়	সব সময়	সব সময়	মাঝেমাঝে	খুব কম	একদমই না	একদমই না	মাঝেমাঝে	মাঝেমাঝে
হ্যা	18	ক) পুরুষ	ঘ) কলেজ	খ) অবিবাহিত	ক) একক	04	খ) ২০ থেকে ৫০ হাজার	খ) শহরে	খ) না	ক) হ্যাঁ	ক) ভাল	ক) হ্যাঁ	ক) হ্যাঁ	ক) হ্যাঁ	ক) হ্যাঁ	ক) হ্যাঁ	একদমই না	একদমই না	একদমই না	একদমই না	একদমই না	একদমই না	একদমই না	একদমই না	একদমই না	একদমই না	একদমই না	মাঝেমাঝে	একদমই না	মাঝেমাঝে	একদমই না	একদমই না	একদমই না	একদমই না	একদমই না	একদমই না	মাঝেমাঝে
হ্যা	21	খ) নারী	গ) বিশ্ববিদ্যালয়	খ) অবিবাহিত	ক) একক	5	খ) ২০ থেকে ৫০ হাজার	খ) শহরে	খ) না	ক) হ্যাঁ	ক) ভাল	খ) না	খ) না	খ) না	খ) না	ক) হ্যাঁ	মাঝেমাঝে	একদমই না	খুব কম	একদমই না	খুব কম	মাঝেমাঝে	একদমই না	মাঝেমাঝে	মাঝেমাঝে	খুব কম	মাঝেমাঝে	মাঝেমাঝে	মাঝেমাঝে	মাঝেমাঝে	খুব কম	খুব কম	মাঝেমাঝে	সব সময়	একদমই না	একদমই না	খুব কম
হ্যা	21	ক) পুরুষ	গ) বিশ্ববিদ্যালয়	খ) অবিবাহিত	ক) একক	05	খ) ২০ থেকে ৫০ হাজার	খ) শহরে	খ) না	খ) না	ক) ভাল	ক) হ্যাঁ	খ) না	ক) হ্যাঁ	খ) না	ক) হ্যাঁ	একদমই না	মাঝেমাঝে	মাঝেমাঝে	একদমই না	খুব কম	মাঝেমাঝে	খুব কম	মাঝেমাঝে	খুব কম	মাঝেমাঝে	মাঝেমাঝে	সব সময়	মাঝেমাঝে	মাঝেমাঝে	মাঝেমাঝে	মাঝেমাঝে	মাঝেমাঝে	মাঝেমাঝে	মাঝেমাঝে	খুব কম	সব সময়
হ্যা	19	ক) পুরুষ	গ) বিশ্ববিদ্যালয়	খ) অবিবাহিত	ক) একক	4	খ) ২০ থেকে ৫০ হাজার	খ) শহরে	খ) না	ক) হ্যাঁ	ক) ভাল	খ) না	খ) না	খ) না	খ) না	খ) না	মাঝেমাঝে	খুব কম	মাঝেমাঝে	একদমই না	মাঝেমাঝে	মাঝেমাঝে	একদমই না	খুব কম	মাঝেমাঝে	মাঝেমাঝে	মাঝেমাঝে	মাঝেমাঝে	সব সময়	মাঝেমাঝে	খুব কম	খুব কম	একদমই না	খুব কম	একদমই না	খুব কম	মাঝেমাঝে
হ্যা	22	ক) পুরুষ	গ) বিশ্ববিদ্যালয়	খ) অবিবাহিত	ক) একক	4	ক) ২০ হাজার এর নিচে	ক) গ্রামে	খ) না	ক) হ্যাঁ	ক) ভাল	ক) হ্যাঁ	খ) না	ক) হ্যাঁ	খ) না	ক) হ্যাঁ	একদমই না	একদমই না	খুব কম	একদমই না	মাঝেমাঝে	একদমই না	একদমই না	একদমই না	একদমই না	মাঝেমাঝে	একদমই না	একদমই না	মাঝেমাঝে	খুব কম	একদমই না	সব সময়	একদমই না	একদমই না	একদমই না	একদমই না	একদমই না
না	18	ক) পুরুষ	গ) বিশ্ববিদ্যালয়	খ) অবিবাহিত	ক) একক	4	খ) ২০ থেকে ৫০ হাজার	খ) শহরে	খ) না	ক) হ্যাঁ	ক) ভাল	খ) না	খ) না	খ) না	খ) না	খ) না
হ্যা	18	খ) নারী	ঘ) কলেজ	খ) অবিবাহিত	ক) একক	4	ক) ২০ হাজার এর নিচে	খ) শহরে	খ) না	ক) হ্যাঁ	ক) ভাল	ক) হ্যাঁ	খ) না	ক) হ্যাঁ	খ) না	ক) হ্যাঁ	খুব কম	একদমই না	খুব কম	একদমই না	খুব কম	খুব কম	একদমই না	একদমই না	একদমই না	খুব কম	একদমই না	একদমই না	খুব কম	একদমই না	একদমই না	একদমই না	একদমই না	একদমই না	একদমই না	একদমই না	খুব কম
হ্যা	19	খ) নারী	গ) বিশ্ববিদ্যালয়	খ) অবিবাহিত	ক) একক	4	গ) ৫০ হাজার এর বেশী	খ) শহরে	খ) না	ক) হ্যাঁ	ক) ভাল	ক) হ্যাঁ	খ) না	খ) না	খ) না	ক) হ্যাঁ	মাঝেমাঝে	একদমই না	মাঝেমাঝে	একদমই না	মাঝেমাঝে	সব সময়	একদমই না	সব সময়	সব সময়	মাঝেমাঝে	সব সময়	সব সময়	মাঝেমাঝে	সব সময়	মাঝেমাঝে	সব সময়	সব সময়	সব সময়	একদমই না	মাঝেমাঝে	খুব কম
হ্যা	21	খ) নারী	গ) বিশ্ববিদ্যালয়	খ) অবিবাহিত	ক) একক	4	গ) ৫০ হাজার এর বেশী	খ) শহরে	খ) না	ক) হ্যাঁ	খ) খারাপ	খ) না	ক) হ্যাঁ	ক) হ্যাঁ	ক) হ্যাঁ	ক) হ্যাঁ	মাঝেমাঝে	মাঝেমাঝে	সব সময়	মাঝেমাঝে	সব সময়	সব সময়	মাঝেমাঝে	সব সময়	সব সময়	সব সময়	মাঝেমাঝে	সব সময়	সব সময়	সব সময়	সব সময়	সব সময়	সব সময়	একদমই না	মাঝেমাঝে	সব সময়	সব সময়
হ্যা	17	খ) নারী	ঘ) কলেজ	খ) অবিবাহিত	ক) একক	5	ক) ২০ হাজার এর নিচে	খ) শহরে	খ) না	ক) হ্যাঁ	খ) খারাপ	খ) না	খ) না	খ) না	ক) হ্যাঁ	ক) হ্যাঁ	খুব কম	সব সময়	খুব কম	খুব কম	খুব কম	সব সময়	একদমই না	মাঝেমাঝে	সব সময়	একদমই না	একদমই না	একদমই না	সব সময়	খুব কম	সব সময়	খুব কম	একদমই না	খুব কম	মাঝেমাঝে	খুব কম	একদমই না
হ্যা	23	খ) নারী	গ) বিশ্ববিদ্যালয়	খ) অবিবাহিত	ক) একক	3	গ) ৫০ হাজার এর বেশী	খ) শহরে	খ) না	ক) হ্যাঁ	খ) খারাপ	ক) হ্যাঁ	খ) না	খ) না	খ) না	ক) হ্যাঁ	মাঝেমাঝে	একদমই না	সব সময়	একদমই না	সব সময়	সব সময়	মাঝেমাঝে	সব সময়	সব সময়	সব সময়	মাঝেমাঝে	মাঝেমাঝে	মাঝেমাঝে	সব সময়	সব সময়	সব সময়	মাঝেমাঝে	মাঝেমাঝে	মাঝেমাঝে	মাঝেমাঝে	মাঝেমাঝে
হ্যা	24	ক) পুরুষ	গ) বিশ্ববিদ্যালয়	খ) অবিবাহিত	খ) যৌথ	5	খ) ২০ থেকে ৫০ হাজার	খ) শহরে	খ) না	ক) হ্যাঁ	ক) ভাল	খ) না	খ) না	ক) হ্যাঁ	ক) হ্যাঁ	ক) হ্যাঁ	মাঝেমাঝে	মাঝেমাঝে	খুব কম	খুব কম	একদমই না	মাঝেমাঝে	মাঝেমাঝে	মাঝেমাঝে	মাঝেমাঝে	মাঝেমাঝে	মাঝেমাঝে	সব সময়	সব সময়	মাঝেমাঝে	মাঝেমাঝে	মাঝেমাঝে	খুব কম	খুব কম	খুব কম	মাঝেমাঝে	মাঝেমাঝে
হ্যা	30	খ) নারী	গ) বিশ্ববিদ্যালয়	ক) বিবাহিত	ক) একক	4	গ) ৫০ হাজার এর বেশী	খ) শহরে	খ) না	ক) হ্যাঁ	ক) ভাল	ক) হ্যাঁ	খ) না	খ) না	ক) হ্যাঁ	ক) হ্যাঁ	মাঝেমাঝে	মাঝেমাঝে	মাঝেমাঝে	একদমই না	মাঝেমাঝে	মাঝেমাঝে	একদমই না	মাঝেমাঝে	মাঝেমাঝে	মাঝেমাঝে	মাঝেমাঝে	মাঝেমাঝে	মাঝেমাঝে	মাঝেমাঝে	মাঝেমাঝে	মাঝেমাঝে	মাঝেমাঝে	মাঝেমাঝে	মাঝেমাঝে	মাঝেমাঝে	মাঝেমাঝে
হ্যা	21	ক) পুরুষ	গ) বিশ্ববিদ্যালয়	খ) অবিবাহিত	খ) যৌথ	7	খ) ২০ থেকে ৫০ হাজার	ক) গ্রামে	খ) না	খ) না	ক) ভাল	ক) হ্যাঁ	খ) না	ক) হ্যাঁ	ক) হ্যাঁ	ক) হ্যাঁ	মাঝেমাঝে	সব সময়	একদমই না	একদমই না	মাঝেমাঝে	খুব কম	একদমই না	মাঝেমাঝে	খুব কম	সব সময়	সব সময়	সব সময়	মাঝেমাঝে	একদমই না	সব সময়	মাঝেমাঝে	একদমই না	মাঝেমাঝে	মাঝেমাঝে	সব সময়	খুব কম
হ্যা	20	ক) পুরুষ	গ) বিশ্ববিদ্যালয়	খ) অবিবাহিত	ক) একক		খ) ২০ থেকে ৫০ হাজার	ক) গ্রামে		ক) হ্যাঁ		ক) হ্যাঁ	ক) হ্যাঁ	ক) হ্যাঁ	ক) হ্যাঁ	ক) হ্যাঁ	একদমই না	একদমই না	একদমই না	একদমই না	সব সময়	সব সময়	মাঝেমাঝে	সব সময়	সব সময়	সব সময়	সব সময়	সব সময়	সব সময়	সব সময়	সব সময়	মাঝেমাঝে	মাঝেমাঝে	সব সময়	সব সময়	মাঝেমাঝে	সব সময়
হ্যা	18	ক) পুরুষ	ঘ) কলেজ	খ) অবিবাহিত	ক) একক	3	গ) ৫০ হাজার এর বেশী	খ) শহরে	খ) না	ক) হ্যাঁ	ক) ভাল	খ) না	খ) না	খ) না	খ) না	খ) না	মাঝেমাঝে	খুব কম	খুব কম	মাঝেমাঝে	মাঝেমাঝে	মাঝেমাঝে	খুব কম	মাঝেমাঝে	মাঝেমাঝে	একদমই না	মাঝেমাঝে	খুব কম	মাঝেমাঝে	একদমই না	খুব কম	খুব কম	একদমই না	খুব কম	খুব কম	খুব কম	খুব কম
হ্যা	21	ক) পুরুষ	গ) বিশ্ববিদ্যালয়	খ) অবিবাহিত	ক) একক	6	খ) ২০ থেকে ৫০ হাজার	ক) গ্রামে	খ) না	খ) না	ক) ভাল	ক) হ্যাঁ	খ) না	খ) না	খ) না	খ) না	মাঝেমাঝে	একদমই না	একদমই না	একদমই না	সব সময়	সব সময়	একদমই না	সব সময়	সব সময়	খুব কম	মাঝেমাঝে	মাঝেমাঝে	একদমই না	খুব কম	খুব কম	সব সময়	খুব কম	মাঝেমাঝে	একদমই না	একদমই না	একদমই না
হ্যা	21	ক) পুরুষ	গ) বিশ্ববিদ্যালয়	খ) অবিবাহিত	ক) একক	6	খ) ২০ থেকে ৫০ হাজার	ক) গ্রামে	খ) না	খ) না	ক) ভাল	ক) হ্যাঁ	খ) না	খ) না	খ) না	খ) না	মাঝেমাঝে	একদমই না	একদমই না	একদমই না	সব সময়	সব সময়	একদমই না	সব সময়	সব সময়	খুব কম	মাঝেমাঝে	মাঝেমাঝে	একদমই না	খুব কম	খুব কম	সব সময়	খুব কম	মাঝেমাঝে	একদমই না	একদমই না	একদমই না
হ্যা	21	ক) পুরুষ	গ) বিশ্ববিদ্যালয়	খ) অবিবাহিত	ক) একক	6	খ) ২০ থেকে ৫০ হাজার	ক) গ্রামে	খ) না	খ) না	ক) ভাল	ক) হ্যাঁ	খ) না	খ) না	খ) না	খ) না	মাঝেমাঝে	একদমই না	একদমই না	একদমই না	সব সময়	সব সময়	একদমই না	সব সময়	সব সময়	খুব কম	মাঝেমাঝে	মাঝেমাঝে	একদমই না	খুব কম	খুব কম	সব সময়	খুব কম	মাঝেমাঝে	একদমই না	একদমই না	একদমই না
হ্যা	20	ক) পুরুষ	গ) বিশ্ববিদ্যালয়	খ) অবিবাহিত	ক) একক	3	গ) ৫০ হাজার এর বেশী	খ) শহরে	খ) না	ক) হ্যাঁ	ক) ভাল	খ) না	খ) না	খ) না	খ) না	খ) না	খুব কম	মাঝেমাঝে	একদমই না	খুব কম	সব সময়	মাঝেমাঝে	একদমই না	খুব কম	মাঝেমাঝে	সব সময়	খুব কম	সব সময়	সব সময়	খুব কম	মাঝেমাঝে	সব সময়	সব সময়	খুব কম	একদমই না	খুব কম	সব সময়
হ্যা	21	ক) পুরুষ	গ) বিশ্ববিদ্যালয়	খ) অবিবাহিত	খ) যৌথ	11	গ) ৫০ হাজার এর বেশী	ক) গ্রামে	খ) না	খ) না	ক) ভাল	ক) হ্যাঁ	খ) না	খ) না	খ) না	ক) হ্যাঁ	খুব কম	একদমই না	সব সময়	একদমই না	একদমই না	খুব কম	একদমই না	একদমই না	একদমই না	সব সময়	সব সময়	সব সময়	সব সময়	একদমই না	একদমই না	সব সময়	একদমই না	একদমই না	একদমই না	খুব কম	সব সময়
হ্যা	16	ক) পুরুষ	খ)হাইস্কুল	খ) অবিবাহিত	ক) একক	5	গ) ৫০ হাজার এর বেশী	খ) শহরে	খ) না	ক) হ্যাঁ	ক) ভাল	খ) না	খ) না	খ) না	খ) না	খ) না	সব সময়	মাঝেমাঝে	একদমই না	একদমই না	সব সময়	খুব কম	একদমই না	একদমই না	একদমই না	একদমই না	একদমই না	একদমই না	একদমই না	একদমই না	একদমই না	একদমই না	একদমই না	একদমই না	একদমই না	একদমই না	একদমই না
হ্যা	22	খ) নারী	গ) বিশ্ববিদ্যালয়	খ) অবিবাহিত	ক) একক	3	ক) ২০ হাজার এর নিচে	ক) গ্রামে	খ) না	ক) হ্যাঁ	খ) খারাপ	ক) হ্যাঁ	ক) হ্যাঁ	ক) হ্যাঁ	খ) না	ক) হ্যাঁ	মাঝেমাঝে	খুব কম	খুব কম	খুব কম	খুব কম	মাঝেমাঝে	একদমই না	একদমই না	একদমই না	মাঝেমাঝে	খুব কম	খুব কম	মাঝেমাঝে	সব সময়	খুব কম	খুব কম	খুব কম	একদমই না	একদমই না	মাঝেমাঝে	সব সময়
হ্যা	24	ক) পুরুষ	গ) বিশ্ববিদ্যালয়	খ) অবিবাহিত	খ) যৌথ	11	ক) ২০ হাজার এর নিচে	ক) গ্রামে	খ) না	খ) না	ক) ভাল	ক) হ্যাঁ	খ) না	ক) হ্যাঁ	খ) না	ক) হ্যাঁ	একদমই না	মাঝেমাঝে	একদমই না	একদমই না	সব সময়	খুব কম	মাঝেমাঝে	খুব কম	একদমই না	একদমই না	সব সময়	মাঝেমাঝে	মাঝেমাঝে	মাঝেমাঝে	মাঝেমাঝে	সব সময়	মাঝেমাঝে	খুব কম	খুব কম	একদমই না	খুব কম
হ্যা	22	ক) পুরুষ	গ) বিশ্ববিদ্যালয়	খ) অবিবাহিত	ক) একক	4	খ) ২০ থেকে ৫০ হাজার	ক) গ্রামে	খ) না	ক) হ্যাঁ	ক) ভাল	ক) হ্যাঁ	ক) হ্যাঁ	ক) হ্যাঁ	ক) হ্যাঁ	ক) হ্যাঁ	মাঝেমাঝে	মাঝেমাঝে	মাঝেমাঝে	মাঝেমাঝে	খুব কম	খুব কম	একদমই না	একদমই না	একদমই না	একদমই না	খুব কম	মাঝেমাঝে	মাঝেমাঝে	খুব কম	মাঝেমাঝে	খুব কম	একদমই না	খুব কম	খুব কম	খুব কম	একদমই না
হ্যা	20	ক) পুরুষ	গ) বিশ্ববিদ্যালয়	খ) অবিবাহিত	খ) যৌথ	13	খ) ২০ থেকে ৫০ হাজার	ক) গ্রামে	খ) না	খ) না	ক) ভাল	ক) হ্যাঁ	খ) না	খ) না	খ) না	ক) হ্যাঁ	মাঝেমাঝে	মাঝেমাঝে	মাঝেমাঝে	একদমই না	একদমই না	মাঝেমাঝে	মাঝেমাঝে	মাঝেমাঝে	মাঝেমাঝে	মাঝেমাঝে	মাঝেমাঝে	সব সময়	খুব কম	খুব কম	সব সময়	মাঝেমাঝে	খুব কম	খুব কম	সব সময়	সব সময়	মাঝেমাঝে
হ্যা	20	ক) পুরুষ	গ) বিশ্ববিদ্যালয়	খ) অবিবাহিত	ক) একক	5	গ) ৫০ হাজার এর বেশী	খ) শহরে	খ) না	খ) না	ক) ভাল	খ) না	খ) না	খ) না	খ) না	খ) না	মাঝেমাঝে	একদমই না	একদমই না	একদমই না	একদমই না	খুব কম	একদমই না	খুব কম	একদমই না	খুব কম	মাঝেমাঝে	একদমই না	একদমই না	খুব কম	একদমই না	খুব কম	খুব কম	একদমই না	খুব কম	একদমই না	একদমই না
হ্যা	44	খ) নারী	ক) প্রাইমারি	ক) বিবাহিত	ক) একক	3	ক) ২০ হাজার এর নিচে	ক) গ্রামে	খ) না	ক) হ্যাঁ	খ) খারাপ	ক) হ্যাঁ	ক) হ্যাঁ	ক) হ্যাঁ	খ) না	ক) হ্যাঁ	একদমই না	একদমই না	খুব কম	একদমই না	খুব কম	একদমই না	একদমই না	একদমই না	একদমই না	একদমই না	একদমই না	একদমই না	একদমই না	একদমই না	একদমই না	একদমই না	একদমই না	একদমই না	একদমই না	একদমই না	একদমই না
হ্যা	20	খ) নারী	গ) বিশ্ববিদ্যালয়	খ) অবিবাহিত	ক) একক	6	খ) ২০ থেকে ৫০ হাজার	খ) শহরে	খ) না	খ) না	ক) ভাল	ক) হ্যাঁ	খ) না	খ) না	খ) না	খ) না	মাঝেমাঝে	একদমই না	মাঝেমাঝে	একদমই না	সব সময়	সব সময়	একদমই না	মাঝেমাঝে	খুব কম	একদমই না	সব সময়	সব সময়	সব সময়	সব সময়	মাঝেমাঝে	খুব কম	মাঝেমাঝে	সব সময়	একদমই না	মাঝেমাঝে	মাঝেমাঝে
হ্যা	24	ক) পুরুষ	গ) বিশ্ববিদ্যালয়	খ) অবিবাহিত	ক) একক	4	গ) ৫০ হাজার এর বেশী	খ) শহরে	খ) না	ক) হ্যাঁ	ক) ভাল	ক) হ্যাঁ	খ) না	খ) না	খ) না	ক) হ্যাঁ	মাঝেমাঝে	খুব কম	মাঝেমাঝে	খুব কম	সব সময়	মাঝেমাঝে	একদমই না	খুব কম	খুব কম	খুব কম	সব সময়	মাঝেমাঝে	মাঝেমাঝে	মাঝেমাঝে	খুব কম	সব সময়	একদমই না	একদমই না	খুব কম	একদমই না	মাঝেমাঝে
হ্যা	20	ক) পুরুষ	গ) বিশ্ববিদ্যালয়	খ) অবিবাহিত	ক) একক	4	খ) ২০ থেকে ৫০ হাজার	খ) শহরে	খ) না	ক) হ্যাঁ	ক) ভাল	ক) হ্যাঁ	খ) না	খ) না	খ) না	খ) না	মাঝেমাঝে	খুব কম	সব সময়
হ্যা	25	ক) পুরুষ	গ) বিশ্ববিদ্যালয়	খ) অবিবাহিত	ক) একক	4	ক) ২০ হাজার এর নিচে	ক) গ্রামে	খ) না	ক) হ্যাঁ	ক) ভাল	ক) হ্যাঁ	ক) হ্যাঁ	ক) হ্যাঁ	খ) না	ক) হ্যাঁ	সব সময়	মাঝেমাঝে	একদমই না	খুব কম	খুব কম	মাঝেমাঝে	খুব কম	সব সময়	সব সময়	সব সময়	সব সময়	সব সময়	সব সময়	খুব কম	সব সময়	সব সময়	সব সময়	সব সময়	খুব কম	মাঝেমাঝে	সব সময়
হ্যা	59	ক) পুরুষ		ক) বিবাহিত	ক) একক	3	ক) ২০ হাজার এর নিচে	ক) গ্রামে	খ) না	ক) হ্যাঁ	ক) ভাল	ক) হ্যাঁ	ক) হ্যাঁ	ক) হ্যাঁ	খ) না	ক) হ্যাঁ	একদমই না	একদমই না	একদমই না	একদমই না	একদমই না	একদমই না	একদমই না	একদমই না	একদমই না	একদমই না	একদমই না	একদমই না	একদমই না	একদমই না	একদমই না	একদমই না	একদমই না	একদমই না	একদমই না	একদমই না	একদমই না
হ্যা	21	ক) পুরুষ	গ) বিশ্ববিদ্যালয়	খ) অবিবাহিত	ক) একক	5	খ) ২০ থেকে ৫০ হাজার	ক) গ্রামে	খ) না	খ) না	ক) ভাল	খ) না	খ) না	খ) না	খ) না	খ) না	একদমই না	একদমই না	একদমই না	একদমই না	খুব কম	একদমই না	একদমই না	একদমই না	একদমই না	মাঝেমাঝে	খুব কম	খুব কম	একদমই না	খুব কম	খুব কম	খুব কম	খুব কম	একদমই না	একদমই না	একদমই না	খুব কম
হ্যা	19	ক) পুরুষ	ঘ) কলেজ	খ) অবিবাহিত	খ) যৌথ	19	ক) ২০ হাজার এর নিচে	ক) গ্রামে	খ) না	খ) না	ক) ভাল	ক) হ্যাঁ	ক) হ্যাঁ	ক) হ্যাঁ	ক) হ্যাঁ	ক) হ্যাঁ	একদমই না	একদমই না	একদমই না	একদমই না	একদমই না	একদমই না	একদমই না	একদমই না	একদমই না	একদমই না	একদমই না	একদমই না	একদমই না	একদমই না	একদমই না	একদমই না	একদমই না	একদমই না	একদমই না	একদমই না	একদমই না
হ্যা	30	ক) পুরুষ	গ) বিশ্ববিদ্যালয়	খ) অবিবাহিত	খ) যৌথ	11	খ) ২০ থেকে ৫০ হাজার	খ) শহরে	খ) না	খ) না	ক) ভাল	ক) হ্যাঁ	ক) হ্যাঁ	ক) হ্যাঁ	ক) হ্যাঁ	ক) হ্যাঁ	মাঝেমাঝে	খুব কম	একদমই না	একদমই না	মাঝেমাঝে	খুব কম	একদমই না	মাঝেমাঝে	খুব কম	মাঝেমাঝে	মাঝেমাঝে	মাঝেমাঝে	মাঝেমাঝে	খুব কম	মাঝেমাঝে	মাঝেমাঝে	খুব কম	মাঝেমাঝে	খুব কম	খুব কম	মাঝেমাঝে
হ্যা	19	খ) নারী	গ) বিশ্ববিদ্যালয়	খ) অবিবাহিত	ক) একক	6	ক) ২০ হাজার এর নিচে	খ) শহরে	খ) না	ক) হ্যাঁ	ক) ভাল	ক) হ্যাঁ	খ) না	খ) না	খ) না	ক) হ্যাঁ	একদমই না	একদমই না	একদমই না	একদমই না	মাঝেমাঝে	একদমই না	একদমই না	একদমই না	একদমই না	খুব কম	খুব কম	একদমই না	একদমই না	একদমই না	একদমই না	খুব কম	একদমই না	একদমই না	একদমই না	একদমই না	খুব কম
হ্যা	19	খ) নারী	ঘ) কলেজ	খ) অবিবাহিত	ক) একক	5	খ) ২০ থেকে ৫০ হাজার	খ) শহরে	খ) না	খ) না	ক) ভাল	ক) হ্যাঁ	খ) না	খ) না	খ) না	ক) হ্যাঁ	একদমই না	একদমই না	মাঝেমাঝে	একদমই না	খুব কম	মাঝেমাঝে	একদমই না	একদমই না	একদমই না	একদমই না	একদমই না	একদমই না	একদমই না	একদমই না	একদমই না	একদমই না	একদমই না	একদমই না	একদমই না	একদমই না	একদমই না
হ্যা	20	ক) পুরুষ	গ) বিশ্ববিদ্যালয়	খ) অবিবাহিত	খ) যৌথ	6	খ) ২০ থেকে ৫০ হাজার	ক) গ্রামে	খ) না	খ) না	ক) ভাল	খ) না	খ) না	খ) না	খ) না	খ) না	মাঝেমাঝে
হ্যা	22	ক) পুরুষ	ঘ) কলেজ	খ) অবিবাহিত	ক) একক	4	খ) ২০ থেকে ৫০ হাজার	খ) শহরে	খ) না	ক) হ্যাঁ	ক) ভাল	খ) না	খ) না	ক) হ্যাঁ	খ) না	ক) হ্যাঁ	মাঝেমাঝে	খুব কম	একদমই না	একদমই না	মাঝেমাঝে	একদমই না	খুব কম	মাঝেমাঝে	খুব কম	মাঝেমাঝে	খুব কম	মাঝেমাঝে	মাঝেমাঝে	মাঝেমাঝে	একদমই না	খুব কম	একদমই না	খুব কম	একদমই না	একদমই না	মাঝেমাঝে
হ্যা	43	খ) নারী	ক) প্রাইমারি	ক) বিবাহিত	ক) একক	3	খ) ২০ থেকে ৫০ হাজার	ক) গ্রামে	খ) না	খ) না	ক) ভাল	ক) হ্যাঁ	ক) হ্যাঁ	ক) হ্যাঁ	ক) হ্যাঁ	ক) হ্যাঁ	একদমই না	একদমই না	একদমই না	একদমই না	একদমই না	একদমই না	একদমই না	একদমই না	একদমই না	একদমই না	একদমই না	একদমই না	একদমই না	একদমই না	একদমই না	একদমই না	মাঝেমাঝে	একদমই না	একদমই না	একদমই না	একদমই না
	21	খ) নারী	গ) বিশ্ববিদ্যালয়	খ) অবিবাহিত	ক) একক	5	খ) ২০ থেকে ৫০ হাজার	ক) গ্রামে	খ) না	খ) না	ক) ভাল	খ) না	খ) না		খ) না	খ) না	মাঝেমাঝে	খুব কম	খুব কম	একদমই না	একদমই না	মাঝেমাঝে	খুব কম	মাঝেমাঝে	খুব কম	একদমই না	মাঝেমাঝে	মাঝেমাঝে	খুব কম	খুব কম	একদমই না	খুব কম	একদমই না	মাঝেমাঝে	একদমই না	খুব কম	খুব কম
হ্যা	20	ক) পুরুষ	গ) বিশ্ববিদ্যালয়	খ) অবিবাহিত	ক) একক	3	খ) ২০ থেকে ৫০ হাজার	খ) শহরে	খ) না	খ) না	ক) ভাল	ক) হ্যাঁ	খ) না	খ) না	খ) না	ক) হ্যাঁ	মাঝেমাঝে	মাঝেমাঝে	মাঝেমাঝে	মাঝেমাঝে	মাঝেমাঝে	মাঝেমাঝে	একদমই না	মাঝেমাঝে	মাঝেমাঝে	একদমই না	মাঝেমাঝে	মাঝেমাঝে	মাঝেমাঝে	মাঝেমাঝে	মাঝেমাঝে	মাঝেমাঝে	মাঝেমাঝে	মাঝেমাঝে	মাঝেমাঝে	মাঝেমাঝে	মাঝেমাঝে
হ্যা	20	খ) নারী	গ) বিশ্ববিদ্যালয়	খ) অবিবাহিত	ক) একক	5	খ) ২০ থেকে ৫০ হাজার	খ) শহরে	খ) না	ক) হ্যাঁ	ক) ভাল	খ) না	খ) না	খ) না	খ) না	ক) হ্যাঁ	মাঝেমাঝে	খুব কম	মাঝেমাঝে	খুব কম	মাঝেমাঝে	সব সময়	খুব কম	সব সময়	সব সময়	মাঝেমাঝে	সব সময়	মাঝেমাঝে	একদমই না	মাঝেমাঝে	মাঝেমাঝে	মাঝেমাঝে	খুব কম	খুব কম	মাঝেমাঝে	মাঝেমাঝে	মাঝেমাঝে
হ্যা	18	ক) পুরুষ	গ) বিশ্ববিদ্যালয়	খ) অবিবাহিত	ক) একক	4	গ) ৫০ হাজার এর বেশী	ক) গ্রামে	খ) না	ক) হ্যাঁ	ক) ভাল	খ) না	খ) না	খ) না	খ) না	খ) না	খুব কম	মাঝেমাঝে	একদমই না	একদমই না	একদমই না	একদমই না	একদমই না	একদমই না	একদমই না	খুব কম	একদমই না	একদমই না	মাঝেমাঝে	খুব কম	মাঝেমাঝে	মাঝেমাঝে	একদমই না	খুব কম	একদমই না	খুব কম	একদমই না
হ্যা	20	ক) পুরুষ	গ) বিশ্ববিদ্যালয়	খ) অবিবাহিত	খ) যৌথ	5	খ) ২০ থেকে ৫০ হাজার	খ) শহরে	খ) না	ক) হ্যাঁ	ক) ভাল	খ) না	খ) না	খ) না	খ) না	খ) না	খুব কম	মাঝেমাঝে	মাঝেমাঝে	খুব কম	খুব কম	মাঝেমাঝে	খুব কম	খুব কম	মাঝেমাঝে	একদমই না	খুব কম	মাঝেমাঝে	মাঝেমাঝে	মাঝেমাঝে	খুব কম	মাঝেমাঝে	খুব কম	মাঝেমাঝে	খুব কম	মাঝেমাঝে	একদমই না
হ্যা	24	খ) নারী	গ) বিশ্ববিদ্যালয়	খ) অবিবাহিত	ক) একক	4	গ) ৫০ হাজার এর বেশী	খ) শহরে	খ) না	ক) হ্যাঁ	ক) ভাল	খ) না	খ) না	খ) না	ক) হ্যাঁ	ক) হ্যাঁ	খুব কম	একদমই না	একদমই না	একদমই না	একদমই না	খুব কম	একদমই না	মাঝেমাঝে	খুব কম	খুব কম	খুব কম	খুব কম	একদমই না	মাঝেমাঝে	খুব কম	একদমই না	একদমই না	একদমই না	একদমই না	একদমই না	একদমই না
হ্যা	20	খ) নারী	গ) বিশ্ববিদ্যালয়	খ) অবিবাহিত	খ) যৌথ	7	খ) ২০ থেকে ৫০ হাজার	খ) শহরে	খ) না	ক) হ্যাঁ	ক) ভাল	ক) হ্যাঁ	খ) না	ক) হ্যাঁ	খ) না	ক) হ্যাঁ	খুব কম	একদমই না	একদমই না	একদমই না	খুব কম	মাঝেমাঝে	একদমই না	খুব কম	একদমই না	একদমই না	একদমই না	একদমই না	খুব কম	মাঝেমাঝে	একদমই না	একদমই না	একদমই না	একদমই না	একদমই না	একদমই না	একদমই না
হ্যা	20	খ) নারী	গ) বিশ্ববিদ্যালয়	খ) অবিবাহিত	ক) একক	6	খ) ২০ থেকে ৫০ হাজার	খ) শহরে	খ) না	খ) না	ক) ভাল	ক) হ্যাঁ	খ) না	খ) না	খ) না	ক) হ্যাঁ	মাঝেমাঝে	মাঝেমাঝে	খুব কম	একদমই না	খুব কম	সব সময়	খুব কম	সব সময়	মাঝেমাঝে	মাঝেমাঝে	সব সময়	সব সময়	সব সময়	সব সময়	মাঝেমাঝে	সব সময়	খুব কম	সব সময়	একদমই না	মাঝেমাঝে	মাঝেমাঝে
হ্যা	19	খ) নারী	গ) বিশ্ববিদ্যালয়	খ) অবিবাহিত	ক) একক	4	গ) ৫০ হাজার এর বেশী	খ) শহরে	খ) না	ক) হ্যাঁ	ক) ভাল	খ) না	খ) না	খ) না	খ) না	ক) হ্যাঁ	মাঝেমাঝে	মাঝেমাঝে	খুব কম	একদমই না	সব সময়	সব সময়	একদমই না	মাঝেমাঝে	সব সময়	একদমই না	সব সময়	সব সময়	সব সময়	খুব কম	মাঝেমাঝে	মাঝেমাঝে	মাঝেমাঝে	সব সময়	খুব কম	খুব কম	মাঝেমাঝে
হ্যা	20	খ) নারী	গ) বিশ্ববিদ্যালয়	খ) অবিবাহিত	ক) একক	4	গ) ৫০ হাজার এর বেশী	খ) শহরে	খ) না	ক) হ্যাঁ	ক) ভাল	খ) না	খ) না	ক) হ্যাঁ	খ) না	খ) না	মাঝেমাঝে	মাঝেমাঝে	খুব কম	একদমই না	মাঝেমাঝে	মাঝেমাঝে	একদমই না	সব সময়	মাঝেমাঝে	মাঝেমাঝে	সব সময়	মাঝেমাঝে	মাঝেমাঝে	খুব কম	খুব কম	মাঝেমাঝে	মাঝেমাঝে	মাঝেমাঝে	একদমই না	খুব কম	মাঝেমাঝে
হ্যা	18	ক) পুরুষ	ঘ) কলেজ	খ) অবিবাহিত	খ) যৌথ	5	ক) ২০ হাজার এর নিচে	ক) গ্রামে	খ) না	খ) না	ক) ভাল	ক) হ্যাঁ	খ) না	ক) হ্যাঁ	ক) হ্যাঁ	ক) হ্যাঁ	একদমই না	একদমই না	একদমই না	একদমই না	মাঝেমাঝে	খুব কম	একদমই না	খুব কম	মাঝেমাঝে	মাঝেমাঝে	খুব কম	খুব কম	মাঝেমাঝে	খুব কম	মাঝেমাঝে	খুব কম	খুব কম	মাঝেমাঝে	একদমই না	খুব কম	মাঝেমাঝে
হ্যা	20	ক) পুরুষ	গ) বিশ্ববিদ্যালয়	খ) অবিবাহিত	ক) একক	6	খ) ২০ থেকে ৫০ হাজার	খ) শহরে	খ) না	ক) হ্যাঁ	ক) ভাল	ক) হ্যাঁ	খ) না	খ) না	ক) হ্যাঁ	ক) হ্যাঁ	একদমই না	একদমই না	মাঝেমাঝে	একদমই না	খুব কম	খুব কম	একদমই না	খুব কম	খুব কম	মাঝেমাঝে	খুব কম	মাঝেমাঝে	খুব কম	একদমই না	খুব কম	খুব কম	একদমই না	খুব কম	একদমই না	খুব কম	খুব কম
হ্যা	20	ক) পুরুষ	গ) বিশ্ববিদ্যালয়	খ) অবিবাহিত	ক) একক	5	গ) ৫০ হাজার এর বেশী	খ) শহরে	খ) না	ক) হ্যাঁ	ক) ভাল	ক) হ্যাঁ	খ) না	খ) না	খ) না	খ) না	খুব কম	একদমই না	একদমই না	একদমই না	খুব কম	মাঝেমাঝে	একদমই না	খুব কম	একদমই না	একদমই না	একদমই না	খুব কম	একদমই না	খুব কম	খুব কম	একদমই না	একদমই না	একদমই না	একদমই না	খুব কম	খুব কম
হ্যা	21	খ) নারী	গ) বিশ্ববিদ্যালয়	খ) অবিবাহিত	ক) একক	3	গ) ৫০ হাজার এর বেশী	খ) শহরে	খ) না	ক) হ্যাঁ	ক) ভাল	খ) না	খ) না	খ) না	খ) না	খ) না	খুব কম	একদমই না	মাঝেমাঝে	একদমই না	সব সময়	সব সময়	একদমই না	মাঝেমাঝে	একদমই না	খুব কম	সব সময়	সব সময়	সব সময়	সব সময়	খুব কম	সব সময়	মাঝেমাঝে	সব সময়	খুব কম	খুব কম	একদমই না
হ্যা	26	খ) নারী	গ) বিশ্ববিদ্যালয়	খ) অবিবাহিত	ক) একক	5	খ) ২০ থেকে ৫০ হাজার	খ) শহরে	খ) না	খ) না	ক) ভাল	ক) হ্যাঁ	খ) না	খ) না	খ) না	ক) হ্যাঁ	মাঝেমাঝে	একদমই না	একদমই না	একদমই না	মাঝেমাঝে	একদমই না	একদমই না	একদমই না	একদমই না	একদমই না	একদমই না	একদমই না	একদমই না	একদমই না	একদমই না	একদমই না	একদমই না	একদমই না	একদমই না	একদমই না	একদমই না
হ্যা	50	খ) নারী	গ) বিশ্ববিদ্যালয়	ক) বিবাহিত	ক) একক	5	খ) ২০ থেকে ৫০ হাজার	খ) শহরে	ক) হ্যাঁ	ক) হ্যাঁ	ক) ভাল	ক) হ্যাঁ	ক) হ্যাঁ	ক) হ্যাঁ	ক) হ্যাঁ	ক) হ্যাঁ	মাঝেমাঝে	মাঝেমাঝে	খুব কম	একদমই না	খুব কম	মাঝেমাঝে	একদমই না	মাঝেমাঝে	সব সময়	মাঝেমাঝে	মাঝেমাঝে	খুব কম	মাঝেমাঝে	খুব কম	মাঝেমাঝে	মাঝেমাঝে	মাঝেমাঝে	মাঝেমাঝে	একদমই না	মাঝেমাঝে	মাঝেমাঝে
না	20	ক) পুরুষ	গ) বিশ্ববিদ্যালয়	খ) অবিবাহিত	ক) একক	5	খ) ২০ থেকে ৫০ হাজার	খ) শহরে	খ) না	ক) হ্যাঁ	ক) ভাল	ক) হ্যাঁ	খ) না	ক) হ্যাঁ	ক) হ্যাঁ	ক) হ্যাঁ	মাঝেমাঝে	মাঝেমাঝে	একদমই না	একদমই না	সব সময়	সব সময়	একদমই না	মাঝেমাঝে	সব সময়	সব সময়	মাঝেমাঝে	সব সময়	সব সময়	সব সময়	সব সময়	সব সময়	মাঝেমাঝে	সব সময়	মাঝেমাঝে	মাঝেমাঝে	মাঝেমাঝে
হ্যা	22	খ) নারী	গ) বিশ্ববিদ্যালয়	খ) অবিবাহিত	ক) একক	6	গ) ৫০ হাজার এর বেশী	খ) শহরে	খ) না	খ) না	ক) ভাল	খ) না	খ) না	খ) না	খ) না	খ) না	মাঝেমাঝে	একদমই না	সব সময়	সব সময়	সব সময়	একদমই না	একদমই না	একদমই না	একদমই না	মাঝেমাঝে	একদমই না	একদমই না	একদমই না	একদমই না	একদমই না	একদমই না	মাঝেমাঝে	সব সময়	সব সময়	একদমই না	একদমই না
হ্যা	19	ক) পুরুষ	গ) বিশ্ববিদ্যালয়	খ) অবিবাহিত	ক) একক	4	খ) ২০ থেকে ৫০ হাজার	খ) শহরে	খ) না	ক) হ্যাঁ	ক) ভাল	ক) হ্যাঁ	খ) না	খ) না	খ) না	খ) না	খুব কম	একদমই না	মাঝেমাঝে	একদমই না	সব সময়	একদমই না	একদমই না	একদমই না	একদমই না	মাঝেমাঝে	একদমই না	মাঝেমাঝে	খুব কম	একদমই না	একদমই না	খুব কম	একদমই না	একদমই না	একদমই না	একদমই না	একদমই না
হ্যা	19	ক) পুরুষ	ঘ) কলেজ	খ) অবিবাহিত	ক) একক	3	ক) ২০ হাজার এর নিচে	ক) গ্রামে	খ) না	ক) হ্যাঁ	ক) ভাল	ক) হ্যাঁ	খ) না	ক) হ্যাঁ	খ) না	ক) হ্যাঁ	খুব কম	মাঝেমাঝে	খুব কম	একদমই না	একদমই না	একদমই না	একদমই না	একদমই না	একদমই না	একদমই না	একদমই না	একদমই না	একদমই না	একদমই না	একদমই না	একদমই না	একদমই না	একদমই না	একদমই না	একদমই না	একদমই না
হ্যা	20	খ) নারী	গ) বিশ্ববিদ্যালয়	খ) অবিবাহিত	খ) যৌথ	6	গ) ৫০ হাজার এর বেশী	ক) গ্রামে	খ) না	ক) হ্যাঁ	ক) ভাল	ক) হ্যাঁ	খ) না	ক) হ্যাঁ	ক) হ্যাঁ	ক) হ্যাঁ	মাঝেমাঝে	মাঝেমাঝে	খুব কম	একদমই না	মাঝেমাঝে	মাঝেমাঝে	খুব কম	সব সময়	সব সময়	সব সময়	সব সময়	সব সময়	মাঝেমাঝে	সব সময়	সব সময়	মাঝেমাঝে	খুব কম	মাঝেমাঝে	খুব কম	মাঝেমাঝে	সব সময়
[truncated: 3,761 more rows]
